# Supplementary material for: ﻿Pleurophragmium parvisporum (Ascomycota): One name, seven stories – a case highlighting the need for verification of strains from public culture collections
Source: IMA Fungus. 2025 Nov 25;16:e173033. doi: 10.3897/imafungus.16.173033 (PMC12673336; doi:10.3897/imafungus.16.173033)
Supplement: XML Treatment for Pleurophragmium [file imafungus.16.173033-treatment1.xml]

<!DOCTYPE tp:taxon-treatment
  PUBLIC "-//TaxonX//DTD Taxonomic Treatment Publishing DTD v0 20100105//EN" "tax-treatment-NSO.dtd">
<tp:taxon-treatment xmlns:tp="http://www.plazi.org/taxpub"><tp:treatment-meta><kwd-group><label>Taxon classification</label><kwd>
                <named-content content-type="kingdom">Animalia</named-content>
              </kwd><kwd>
                <named-content content-type="order">Sordariales</named-content>
              </kwd><kwd>
                <named-content content-type="family">Lasiosphaeriaceae</named-content>
              </kwd></kwd-group><mixed-citation publication-type="journal"><person-group><name><surname>Réblová</surname><given-names>Martina</given-names></name><name><surname>Nekvindová</surname><given-names>Jana</given-names></name><name><surname>Bauchová</surname><given-names>Lucie</given-names></name><name><surname>Hernández-Restrepo</surname><given-names>Margarita</given-names></name></person-group><article-title>﻿<italic><tp:taxon-name><tp:taxon-name-part taxon-name-part-type="genus" reg="Pleurophragmium">Pleurophragmium</tp:taxon-name-part> <tp:taxon-name-part taxon-name-part-type="species" reg="parvisporum">parvisporum</tp:taxon-name-part></tp:taxon-name></italic> (<italic><tp:taxon-name><tp:taxon-name-part taxon-name-part-type="phylum">Ascomycota</tp:taxon-name-part></tp:taxon-name></italic>): One name, seven stories – a case highlighting the need for verification of strains from public culture collections</article-title><source>IMA Fungus</source><day>25</day><month>11</month><year>2025</year><volume>16</volume><pub-id pub-id-type="doi">10.3897/imafungus.16.173033</pub-id></mixed-citation></tp:treatment-meta><tp:nomenclature><label>﻿</label><tp:taxon-name><object-id xmlns:xlink="http://www.w3.org/1999/xlink" content-type="arpha" xlink:type="simple">442DCF9F-B8A6-5B36-8BFA-584E11896568</object-id>
              <tp:taxon-name-part taxon-name-part-type="genus" reg="Pleurophragmium">Pleurophragmium</tp:taxon-name-part>
            </tp:taxon-name><tp:taxon-authority>Costantin, Les mucédinées simples: 100. 1888.</tp:taxon-authority></tp:nomenclature><tp:treatment-sec sec-type="Synonyms" id="SECID0E6HEM"><title>Synonyms.</title><p><tp:taxon-name><tp:taxon-name-part taxon-name-part-type="genus" reg="Dactylaria">Dactylaria</tp:taxon-name-part> <tp:taxon-name-part taxon-name-part-type="infraspecific-rank">sect.</tp:taxon-name-part> <tp:taxon-name-part taxon-name-part-type="section" reg="Pleurophragmium">Pleurophragmium</tp:taxon-name-part></tp:taxon-name> (Costantin) de Hoog, Stud. Mycol. 26: 36. 1985.</p><p><italic><tp:taxon-name><tp:taxon-name-part taxon-name-part-type="genus" reg="Neomyrmecridium">Neomyrmecridium</tp:taxon-name-part></tp:taxon-name></italic> Crous, Persoonia 41: 287. 2018.</p></tp:treatment-sec><tp:treatment-sec sec-type="type species" id="SECID0E2IEM"><title>Type species.</title><p><italic><tp:taxon-name><tp:taxon-name-part taxon-name-part-type="genus" reg="Pleurophragmium">Pleurophragmium</tp:taxon-name-part> <tp:taxon-name-part taxon-name-part-type="species" reg="parvisporum">parvisporum</tp:taxon-name-part></tp:taxon-name></italic> (Preuss) Hol.-Jech.</p></tp:treatment-sec><tp:treatment-sec sec-type="description" id="SECID0EMJEM"><title>Description.</title><p><bold>Sexual morph.</bold> Not observed. <bold>Asexual morph. <italic>Colonies</italic></bold> effuse, hairy, brown to black, subhyaline, beige to pale brown when sporulating; vegetative hyphae immersed or semi-immersed. <bold><italic>Conidiophores</italic></bold> macronematous, mononematous, solitary or in small groups, erect, straight or slightly flexuous, unbranched or rarely branched, sometimes elongating percurrently, brown, septate. <bold><italic>Conidio­genous cells</italic></bold> integrated, terminal and/or intercalary resulting from the formation of a septum within the original cell during sympodial elongation, polyblastic, occasionally monoblastic, sympodially proliferating, bearing one to several denticles or forming a rachis with minute, pimple-like denticles or protrusions scattered over the surface; conidiogenesis holoblastic-denticulate. <bold><italic>Conidia</italic></bold> solitary, dry, acropleurogenous, obovoid or subclavate, fusiform, ellipsoidal, usually tapering towards the base, with a distinct hilum, hyaline, subhyaline or pale brown, sometimes with paler end cells, aseptate or transversely septate, wall smooth or finely ornamented, with an ephemeral mucoid sheath; conidial secession schizolytic.</p></tp:treatment-sec><tp:treatment-sec sec-type="notes" id="SECID0EBKEM"><title>Notes.</title><p>Morphological comparisons together with phylogenetic analyses of <italic><tp:taxon-name><tp:taxon-name-part taxon-name-part-type="genus" reg="Pleurophragmium">P.</tp:taxon-name-part> <tp:taxon-name-part taxon-name-part-type="species" reg="parvisporum">parvisporum</tp:taxon-name-part></tp:taxon-name></italic><abbrev xmlns:xlink="http://www.w3.org/1999/xlink" xlink:title="Westerdijk Fungal Biodiversity Institute" id="ABBRID0ESKEM" xlink:type="simple">CBS</abbrev> 770.83 support the view that genera <italic><tp:taxon-name><tp:taxon-name-part taxon-name-part-type="genus" reg="Neomyrmecridium">Neomyrmecridium</tp:taxon-name-part></tp:taxon-name></italic> and <italic><tp:taxon-name><tp:taxon-name-part taxon-name-part-type="genus" reg="Pleurophragmium">Pleurophragmium</tp:taxon-name-part></tp:taxon-name></italic> are congeneric, leading to the proposal of 11 new combinations and the introduction of two new names.</p><p>Given the substantial morphological variability among species currently placed in <italic><tp:taxon-name><tp:taxon-name-part taxon-name-part-type="genus" reg="Pleurophragmium">Pleurophragmium</tp:taxon-name-part></tp:taxon-name></italic>, the genus is unlikely to represent a single evolutionary lineage, rendering the traditional generic concept untenable. Accordingly, the present generic description is based on the morphological variability of species whose placement is supported by molecular data and refers to <italic><tp:taxon-name><tp:taxon-name-part taxon-name-part-type="genus" reg="Pleurophragmium">Pleurophragmium</tp:taxon-name-part></tp:taxon-name></italic> s. str. The following list of species is organised into three categories: (i) species accepted in <italic><tp:taxon-name><tp:taxon-name-part taxon-name-part-type="genus" reg="Pleurophragmium">Pleurophragmium</tp:taxon-name-part></tp:taxon-name></italic> s. str.; (ii) species of uncertain status that remain in <italic><tp:taxon-name><tp:taxon-name-part taxon-name-part-type="genus" reg="Pleurophragmium">Pleurophragmium</tp:taxon-name-part></tp:taxon-name></italic> s. lat.; and (iii) species excluded from <italic><tp:taxon-name><tp:taxon-name-part taxon-name-part-type="genus" reg="Pleurophragmium">Pleurophragmium</tp:taxon-name-part></tp:taxon-name></italic> and transferred to other genera. Names in bold indicate the currently accepted classification, accompanied by full synonymy and, where appropriate, brief explanatory notes. The interspecific variability of species listed in the first two categories is summarised in the synopsis table (Table <xref ref-type="table" rid="T3">3</xref>). Key to species of <italic><tp:taxon-name><tp:taxon-name-part taxon-name-part-type="genus" reg="Pleurophragmium">Pleurophragmium</tp:taxon-name-part></tp:taxon-name></italic> was provided by <xref ref-type="bibr" rid="B44">D’Souza and Bhat (2012)</xref>.</p><table-wrap id="T3" position="float" orientation="portrait"><label>Table 3.</label><caption><p>Synopsis table of species of <italic><tp:taxon-name><tp:taxon-name-part taxon-name-part-type="genus" reg="Pleurophragmium">Pleurophragmium</tp:taxon-name-part></tp:taxon-name></italic>.</p></caption><table id="TID0EIXNM" rules="all"><tbody><tr><th rowspan="1" colspan="12">Species accepted in <italic><tp:taxon-name><tp:taxon-name-part taxon-name-part-type="genus" reg="Pleurophragmium">Pleurophragmium</tp:taxon-name-part></tp:taxon-name></italic> s. str.</th></tr><tr><th rowspan="2" colspan="1">Taxon</th><th rowspan="2" colspan="1">Substrate*</th><th rowspan="2" colspan="1">Size (µm)</th><th rowspan="1" colspan="4">Conidia</th><th rowspan="2" colspan="1">End cells</th><th rowspan="2" colspan="1">Ornamentation</th><th rowspan="1" colspan="2">Conidiogenous cellsConidiophores</th><th rowspan="2" colspan="1">Reference</th></tr><tr><th rowspan="1" colspan="1">Septa</th><th rowspan="1" colspan="1">Shape</th><th rowspan="1" colspan="1">Sheath</th><th rowspan="1" colspan="1">Colour</th><th rowspan="1" colspan="1">Size (µm)</th><th rowspan="1" colspan="1">Size (µm)</th></tr><tr><td rowspan="1" colspan="1">
                      <italic>
                        <tp:taxon-name><tp:taxon-name-part taxon-name-part-type="genus" reg="Pleurophragmium">Pleurophragmium</tp:taxon-name-part> <tp:taxon-name-part taxon-name-part-type="species" reg="asiaticum">asiaticum</tp:taxon-name-part></tp:taxon-name>
                      </italic>
                    </td><td rowspan="1" colspan="1">C</td><td rowspan="1" colspan="1">(13–)15–16(–17) × (3.5–)4.5(–5)</td><td rowspan="1" colspan="1">(2–)3</td><td rowspan="1" colspan="1">ellipsoid to obovoid, with truncate hilum at the base</td><td rowspan="1" colspan="1">present</td><td rowspan="1" colspan="1">pale brown</td><td rowspan="1" colspan="1"/><td rowspan="1" colspan="1">smooth-walled</td><td rowspan="1" colspan="1">5–35 × 4–7</td><td rowspan="1" colspan="1">50–100 × 3–5</td><td rowspan="1" colspan="1">
                      <xref ref-type="bibr" rid="B31">Crous et al. 2018a</xref>
                    </td></tr><tr><td rowspan="1" colspan="1">
                      <italic>
                        <tp:taxon-name><tp:taxon-name-part taxon-name-part-type="genus" reg="Pleurophragmium">Pleurophragmium</tp:taxon-name-part> <tp:taxon-name-part taxon-name-part-type="species" reg="asymmetricum">asymmetricum</tp:taxon-name-part></tp:taxon-name>
                      </italic>
                    </td><td rowspan="1" colspan="1">
                      <abbrev xmlns:xlink="http://www.w3.org/1999/xlink" xlink:title="natural substrate" id="ABBRID0EOREM" xlink:type="simple">NS</abbrev>
                    </td><td rowspan="1" colspan="1">12–15 × 2–3</td><td rowspan="1" colspan="1">1</td><td rowspan="1" colspan="1">narrowly clavate or subclavate</td><td rowspan="1" colspan="1">absent</td><td rowspan="1" colspan="1">yellowish to subhyaline</td><td rowspan="1" colspan="1"/><td rowspan="1" colspan="1">smooth-walled</td><td rowspan="1" colspan="1">8–35 × 3.5–5</td><td rowspan="1" colspan="1">40–210 × 3.5–9</td><td rowspan="1" colspan="1">
                      <xref ref-type="bibr" rid="B171">Serrano et al. 2020</xref>
                    </td></tr><tr><td rowspan="1" colspan="1">
                      <italic>
                        <tp:taxon-name><tp:taxon-name-part taxon-name-part-type="genus" reg="Pleurophragmium">Pleurophragmium</tp:taxon-name-part> <tp:taxon-name-part taxon-name-part-type="species" reg="fluviale">fluviale</tp:taxon-name-part></tp:taxon-name>
                      </italic>
                    </td><td rowspan="1" colspan="1">
                      <abbrev xmlns:xlink="http://www.w3.org/1999/xlink" xlink:title="natural substrate" id="ABBRID0EJTEM" xlink:type="simple">NS</abbrev>
                    </td><td rowspan="1" colspan="1">14–16 × 4–6</td><td rowspan="1" colspan="1">3</td><td rowspan="1" colspan="1">obovoid, rounded at the apex, pointed at the base</td><td rowspan="1" colspan="1">absent</td><td rowspan="1" colspan="1">subhyaline</td><td rowspan="1" colspan="1"/><td rowspan="1" colspan="1">smooth-walled</td><td rowspan="1" colspan="1">n/a</td><td rowspan="1" colspan="1">211–308 × 5–7</td><td rowspan="1" colspan="1">
                      <xref ref-type="bibr" rid="B113">Luo et al. 2019</xref>
                    </td></tr><tr><td rowspan="1" colspan="1">
                      <italic>
                        <tp:taxon-name><tp:taxon-name-part taxon-name-part-type="genus" reg="Pleurophragmium">Pleurophragmium</tp:taxon-name-part> <tp:taxon-name-part taxon-name-part-type="species" reg="fusiforme">fusiforme</tp:taxon-name-part></tp:taxon-name>
                      </italic>
                    </td><td rowspan="1" colspan="1">
                      <abbrev xmlns:xlink="http://www.w3.org/1999/xlink" xlink:title="natural substrate" id="ABBRID0EEVEM" xlink:type="simple">NS</abbrev>
                    </td><td rowspan="1" colspan="1">29–34 × 4–6</td><td rowspan="1" colspan="1">(0–)1–3</td><td rowspan="1" colspan="1">navicular to tapering, pointed at both ends</td><td rowspan="1" colspan="1">absent</td><td rowspan="1" colspan="1">pale brown</td><td rowspan="1" colspan="1">paler</td><td rowspan="1" colspan="1">smooth-walled</td><td rowspan="1" colspan="1">n/a</td><td rowspan="1" colspan="1">214–285 × 4–5</td><td rowspan="1" colspan="1">
                      <xref ref-type="bibr" rid="B219">Zhang et al. 2024</xref>
                    </td></tr><tr><td rowspan="1" colspan="1">
                      <italic>
                        <tp:taxon-name><tp:taxon-name-part taxon-name-part-type="genus" reg="Pleurophragmium">Pleurophragmium</tp:taxon-name-part> <tp:taxon-name-part taxon-name-part-type="species" reg="gaoligongense">gaoligongense</tp:taxon-name-part></tp:taxon-name>
                      </italic>
                    </td><td rowspan="1" colspan="1">
                      <abbrev xmlns:xlink="http://www.w3.org/1999/xlink" xlink:title="natural substrate" id="ABBRID0E6WEM" xlink:type="simple">NS</abbrev>
                    </td><td rowspan="1" colspan="1">16–24 × 5–7</td><td rowspan="1" colspan="1">0–3</td><td rowspan="1" colspan="1">clavate-cymbiform, truncate at the base</td><td rowspan="1" colspan="1">absent</td><td rowspan="1" colspan="1">subhyaline to pale brown</td><td rowspan="1" colspan="1"/><td rowspan="1" colspan="1">smooth-walled</td><td rowspan="1" colspan="1">34–68 × 3–6</td><td rowspan="1" colspan="1">138–226 × 4–7</td><td rowspan="1" colspan="1">
                      <xref ref-type="bibr" rid="B213">Xu et al. 2023</xref>
                    </td></tr><tr><td rowspan="1" colspan="1">
                      <italic>
                        <tp:taxon-name><tp:taxon-name-part taxon-name-part-type="genus" reg="Pleurophragmium">Pleurophragmium</tp:taxon-name-part> <tp:taxon-name-part taxon-name-part-type="species" reg="guizhouense">guizhouense</tp:taxon-name-part></tp:taxon-name>
                      </italic>
                    </td><td rowspan="1" colspan="1">
                      <abbrev xmlns:xlink="http://www.w3.org/1999/xlink" xlink:title="natural substrate" id="ABBRID0E1YEM" xlink:type="simple">NS</abbrev>
                    </td><td rowspan="1" colspan="1">8.9–12.7 × 2.8–4.8</td><td rowspan="1" colspan="1">(2–)3</td><td rowspan="1" colspan="1">fusoid-ellipsoid, apex obtuse or tapering, with a subtruncate hilum at base</td><td rowspan="1" colspan="1">absent</td><td rowspan="1" colspan="1">subhyaline to pale brown</td><td rowspan="1" colspan="1"/><td rowspan="1" colspan="1">smooth-walled</td><td rowspan="1" colspan="1">2.2–4.3 (width)</td><td rowspan="1" colspan="1">75–140 × 2–4.5</td><td rowspan="1" colspan="1">
                      <xref ref-type="bibr" rid="B81">Hyde et al. 2020</xref>
                    </td></tr><tr><td rowspan="1" colspan="1">
                      <italic>
                        <tp:taxon-name><tp:taxon-name-part taxon-name-part-type="genus" reg="Pleurophragmium">Pleurophragmium</tp:taxon-name-part> <tp:taxon-name-part taxon-name-part-type="species" reg="jiulongheense">jiulongheense</tp:taxon-name-part></tp:taxon-name>
                      </italic>
                    </td><td rowspan="1" colspan="1">
                      <abbrev xmlns:xlink="http://www.w3.org/1999/xlink" xlink:title="natural substrate" id="ABBRID0EV1EM" xlink:type="simple">NS</abbrev>
                    </td><td rowspan="1" colspan="1">16–23 × 3.7–5.6</td><td rowspan="1" colspan="1">3</td><td rowspan="1" colspan="1">clavate to fusiform, truncate at the base</td><td rowspan="1" colspan="1">present</td><td rowspan="1" colspan="1">subhyaline to pale brown</td><td rowspan="1" colspan="1"/><td rowspan="1" colspan="1">smooth-walled</td><td rowspan="1" colspan="1">n/a</td><td rowspan="1" colspan="1">(144–)204–332 × 3.4–4.8</td><td rowspan="1" colspan="1">
                      <xref ref-type="bibr" rid="B17">Cao et al. 2025</xref>
                    </td></tr><tr><td rowspan="1" colspan="1">
                      <italic>
                        <tp:taxon-name><tp:taxon-name-part taxon-name-part-type="genus" reg="Pleurophragmium">Pleurophragmium</tp:taxon-name-part> <tp:taxon-name-part taxon-name-part-type="species" reg="luguense">luguense</tp:taxon-name-part></tp:taxon-name>
                      </italic>
                    </td><td rowspan="1" colspan="1">
                      <abbrev xmlns:xlink="http://www.w3.org/1999/xlink" xlink:title="natural substrate" id="ABBRID0EQ3EM" xlink:type="simple">NS</abbrev>
                    </td><td rowspan="1" colspan="1">12–15 × 4–7</td><td rowspan="1" colspan="1">(0–)2–3</td><td rowspan="1" colspan="1">obovoid, tapering at the base</td><td rowspan="1" colspan="1">absent</td><td rowspan="1" colspan="1">subhyaline to pale brown</td><td rowspan="1" colspan="1"/><td rowspan="1" colspan="1">smooth-walled</td><td rowspan="1" colspan="1">39–68 × 3–5</td><td rowspan="1" colspan="1">152–298 × 4–6</td><td rowspan="1" colspan="1">
                      <xref ref-type="bibr" rid="B213">Xu et al. 2023</xref>
                    </td></tr><tr><td rowspan="1" colspan="1">
                      <italic>
                        <tp:taxon-name><tp:taxon-name-part taxon-name-part-type="genus" reg="Pleurophragmium">Pleurophragmium</tp:taxon-name-part> <tp:taxon-name-part taxon-name-part-type="species" reg="naviculare">naviculare</tp:taxon-name-part></tp:taxon-name>
                      </italic>
                    </td><td rowspan="1" colspan="1">
                      <abbrev xmlns:xlink="http://www.w3.org/1999/xlink" xlink:title="natural substrate" id="ABBRID0EL5EM" xlink:type="simple">NS</abbrev>
                    </td><td rowspan="1" colspan="1">16–24 × 5.5–7.5</td><td rowspan="1" colspan="1">(1–) 3</td><td rowspan="1" colspan="1">navicular to fusiform, tapering to a hilum towards the base, obtuse at the apex</td><td rowspan="1" colspan="1">present</td><td rowspan="1" colspan="1">hyaline, becoming pale brown</td><td rowspan="1" colspan="1">paler</td><td rowspan="1" colspan="1">smooth-walled</td><td rowspan="1" colspan="1">n/a</td><td rowspan="1" colspan="1">100–200 × 4–5.6</td><td rowspan="1" colspan="1">
                      <xref ref-type="bibr" rid="B215">Yang et al. 2023</xref>
                    </td></tr><tr><td rowspan="1" colspan="1">
                      <italic>
                        <tp:taxon-name><tp:taxon-name-part taxon-name-part-type="genus" reg="Pleurophragmium">Pleurophragmium</tp:taxon-name-part> <tp:taxon-name-part taxon-name-part-type="species" reg="parvisporum">parvisporum</tp:taxon-name-part></tp:taxon-name>
                      </italic>
                    </td><td rowspan="1" colspan="1">
                      <abbrev xmlns:xlink="http://www.w3.org/1999/xlink" xlink:title="natural substrate" id="ABBRID0EGAFM" xlink:type="simple">NS</abbrev>
                    </td><td rowspan="1" colspan="1">10–18 × 3.5–6</td><td rowspan="1" colspan="1">(0–)3(–4)</td><td rowspan="1" colspan="1">ellipsoid to subclavate, rounded at the apex, pointed at the base</td><td rowspan="1" colspan="1">absent</td><td rowspan="1" colspan="1">hyaline to very pale brown</td><td rowspan="1" colspan="1"/><td rowspan="1" colspan="1">crumpled</td><td rowspan="1" colspan="1">26–47(–51) × 4.5–5.5</td><td rowspan="1" colspan="1">(80–)118–250(–270) × (3.5–)4–5</td><td rowspan="1" colspan="1">This study</td></tr><tr><td rowspan="1" colspan="1">
                      <italic>
                        <tp:taxon-name><tp:taxon-name-part taxon-name-part-type="genus" reg="Pleurophragmium">Pleurophragmium</tp:taxon-name-part> <tp:taxon-name-part taxon-name-part-type="species" reg="pteridophytophilum">pteridophytophilum</tp:taxon-name-part></tp:taxon-name>
                      </italic>
                    </td><td rowspan="1" colspan="1">
                      <abbrev xmlns:xlink="http://www.w3.org/1999/xlink" xlink:title="natural substrate" id="ABBRID0E3BFM" xlink:type="simple">NS</abbrev>
                    </td><td rowspan="1" colspan="1">8.5–11 × 3–4</td><td rowspan="1" colspan="1">0–1</td><td rowspan="1" colspan="1">obovoid</td><td rowspan="1" colspan="1">absent</td><td rowspan="1" colspan="1">hyaline to pale brown</td><td rowspan="1" colspan="1"/><td rowspan="1" colspan="1">rough-walled</td><td rowspan="1" colspan="1">20–55.5 × 2.5–4(–4.5)</td><td rowspan="1" colspan="1">150–224 × 2.7–4.9</td><td rowspan="1" colspan="1">
                      <xref ref-type="bibr" rid="B222">Zhang et al. 2025</xref>
                    </td></tr><tr><td rowspan="1" colspan="1">
                      <italic>
                        <tp:taxon-name><tp:taxon-name-part taxon-name-part-type="genus" reg="Pleurophragmium">Pleurophragmium</tp:taxon-name-part> <tp:taxon-name-part taxon-name-part-type="species" reg="septatum">septatum</tp:taxon-name-part></tp:taxon-name>
                      </italic>
                    </td><td rowspan="1" colspan="1">C</td><td rowspan="1" colspan="1">(12–)14–16(–20) × (3.5–)4(–5)</td><td rowspan="1" colspan="1">(1–) 3</td><td rowspan="1" colspan="1">fusoid-ellipsoid, apex obtuse, tapering in lower third to a truncate hilum</td><td rowspan="1" colspan="1">present</td><td rowspan="1" colspan="1">hyaline, becoming pale brown</td><td rowspan="1" colspan="1"/><td rowspan="1" colspan="1">smooth-walled</td><td rowspan="1" colspan="1">30–40 × 4–5</td><td rowspan="1" colspan="1">40–70 × 4–5</td><td rowspan="1" colspan="1">
                      <xref ref-type="bibr" rid="B31">Crous et al. 2018a</xref>
                    </td></tr><tr><td rowspan="1" colspan="1">
                      <italic>
                        <tp:taxon-name><tp:taxon-name-part taxon-name-part-type="genus" reg="Pleurophragmium">Pleurophragmium</tp:taxon-name-part> <tp:taxon-name-part taxon-name-part-type="species" reg="sichuanense">sichuanense</tp:taxon-name-part></tp:taxon-name>
                      </italic>
                    </td><td rowspan="1" colspan="1">
                      <abbrev xmlns:xlink="http://www.w3.org/1999/xlink" xlink:title="natural substrate" id="ABBRID0ENFFM" xlink:type="simple">NS</abbrev>
                    </td><td rowspan="1" colspan="1">9.5–14.5 × 4–4.5</td><td rowspan="1" colspan="1">0–1</td><td rowspan="1" colspan="1">fusiform or narrowly obovoid</td><td rowspan="1" colspan="1">absent</td><td rowspan="1" colspan="1">subhyaline to pale brown</td><td rowspan="1" colspan="1"/><td rowspan="1" colspan="1">finely verrucose</td><td rowspan="1" colspan="1">n/a</td><td rowspan="1" colspan="1">93–130 × 4–5</td><td rowspan="1" colspan="1">
                      <xref ref-type="bibr" rid="B23">Chen et al. 2025</xref>
                    </td></tr><tr><td rowspan="1" colspan="1">
                      <italic>
                        <tp:taxon-name><tp:taxon-name-part taxon-name-part-type="genus" reg="Pleurophragmium">Pleurophragmium</tp:taxon-name-part> <tp:taxon-name-part taxon-name-part-type="species" reg="sorbicola">sorbicola</tp:taxon-name-part></tp:taxon-name>
                      </italic>
                    </td><td rowspan="1" colspan="1">C</td><td rowspan="1" colspan="1">(7–)8–10(–15) × 4(–5)</td><td rowspan="1" colspan="1">(0–)1(–3)</td><td rowspan="1" colspan="1">obovoid, obtuse at the apex</td><td rowspan="1" colspan="1">present</td><td rowspan="1" colspan="1">hyaline, pale brown with age</td><td rowspan="1" colspan="1"/><td rowspan="1" colspan="1">smooth-walled</td><td rowspan="1" colspan="1">20–65 × 3–4</td><td rowspan="1" colspan="1">50–200 × 4–7</td><td rowspan="1" colspan="1">
                      <xref ref-type="bibr" rid="B35">Crous et al. 2018b</xref>
                    </td></tr><tr><td rowspan="1" colspan="12">
                      <bold><italic><tp:taxon-name><tp:taxon-name-part taxon-name-part-type="genus" reg="Pleurophragmium">Pleurophragmium</tp:taxon-name-part></tp:taxon-name></italic> s. lat.: species of uncertain status</bold>
                    </td></tr><tr><td rowspan="1" colspan="1">
                      <tp:taxon-name><tp:taxon-name-part taxon-name-part-type="genus" reg="Pleurophragmium">Pleurophragmium</tp:taxon-name-part> <tp:taxon-name-part taxon-name-part-type="species" reg="angamosense">angamosense</tp:taxon-name-part></tp:taxon-name>
                    </td><td rowspan="1" colspan="1">C</td><td rowspan="1" colspan="1">24.5–40 × 5–8</td><td rowspan="1" colspan="1">3–7 mostly 5</td><td rowspan="1" colspan="1">fusiform, curved or straight</td><td rowspan="1" colspan="1">absent</td><td rowspan="1" colspan="1">pale brown</td><td rowspan="1" colspan="1">paler</td><td rowspan="1" colspan="1">smooth-walled</td><td rowspan="1" colspan="1">3–3.5 (width)</td><td rowspan="1" colspan="1">200 × 3.5–4.5</td><td rowspan="1" colspan="1">
                      <xref ref-type="bibr" rid="B124">Matsushima 1995</xref>
                    </td></tr><tr><td rowspan="1" colspan="1">
                      <tp:taxon-name><tp:taxon-name-part taxon-name-part-type="genus" reg="Pleurophragmium">Pleurophragmium</tp:taxon-name-part> <tp:taxon-name-part taxon-name-part-type="species" reg="aquaticum">aquaticum</tp:taxon-name-part></tp:taxon-name>
                    </td><td rowspan="1" colspan="1">
                      <abbrev xmlns:xlink="http://www.w3.org/1999/xlink" xlink:title="natural substrate" id="ABBRID0EBLFM" xlink:type="simple">NS</abbrev>
                    </td><td rowspan="1" colspan="1">25–30 × 6–6.5</td><td rowspan="1" colspan="1">3</td><td rowspan="1" colspan="1">fusiform to clavate, sometimes navicular, truncated at the base</td><td rowspan="1" colspan="1">absent</td><td rowspan="1" colspan="1">brown, paler around septa</td><td rowspan="1" colspan="1">paler</td><td rowspan="1" colspan="1">smooth-walled</td><td rowspan="1" colspan="1">n/a</td><td rowspan="1" colspan="1">200–390 × 5–11</td><td rowspan="1" colspan="1">Heredia et al. 2007</td></tr><tr><td rowspan="1" colspan="1">
                      <tp:taxon-name><tp:taxon-name-part taxon-name-part-type="genus" reg="Pleurophragmium">Pleurophragmium</tp:taxon-name-part> <tp:taxon-name-part taxon-name-part-type="species" reg="bitunicatum">bitunicatum</tp:taxon-name-part></tp:taxon-name>
                    </td><td rowspan="1" colspan="1">C</td><td rowspan="1" colspan="1">20–35 × 4.5–7</td><td rowspan="1" colspan="1">3(–5)</td><td rowspan="1" colspan="1">fusiform, narrowly truncated at the base</td><td rowspan="1" colspan="1">absent</td><td rowspan="1" colspan="1">brown</td><td rowspan="1" colspan="1"/><td rowspan="1" colspan="1">smooth-walled</td><td rowspan="1" colspan="1">n/a</td><td rowspan="1" colspan="1">(50–) 100–220 × 3–5</td><td rowspan="1" colspan="1">
                      <xref ref-type="bibr" rid="B120">Matsushima 1975</xref>
                    </td></tr><tr><td rowspan="1" colspan="1">
                      <tp:taxon-name><tp:taxon-name-part taxon-name-part-type="genus" reg="Pleurophragmium">Pleurophragmium</tp:taxon-name-part> <tp:taxon-name-part taxon-name-part-type="species" reg="clavatum">clavatum</tp:taxon-name-part></tp:taxon-name>
                    </td><td rowspan="1" colspan="1">
                      <abbrev xmlns:xlink="http://www.w3.org/1999/xlink" xlink:title="natural substrate" id="ABBRID0ELOFM" xlink:type="simple">NS</abbrev>
                    </td><td rowspan="1" colspan="1">9.5–16.5 × 3.5–4.5</td><td rowspan="1" colspan="1">0</td><td rowspan="1" colspan="1">clavate to fusiform, narrower at the ends, tapered to a point at the base</td><td rowspan="1" colspan="1">absent</td><td rowspan="1" colspan="1">yellowish brown</td><td rowspan="1" colspan="1"/><td rowspan="1" colspan="1">verrucose</td><td rowspan="1" colspan="1">n/a</td><td rowspan="1" colspan="1">75–160 × 3.3–4</td><td rowspan="1" colspan="1">
                      <xref ref-type="bibr" rid="B115">Ma et al. 2014</xref>
                    </td></tr><tr><td rowspan="1" colspan="1">
                      <tp:taxon-name><tp:taxon-name-part taxon-name-part-type="genus" reg="Pleurophragmium">Pleurophragmium</tp:taxon-name-part> <tp:taxon-name-part taxon-name-part-type="species" reg="ellipsoideum">ellipsoideum</tp:taxon-name-part></tp:taxon-name>
                    </td><td rowspan="1" colspan="1">
                      <abbrev xmlns:xlink="http://www.w3.org/1999/xlink" xlink:title="natural substrate" id="ABBRID0EFQFM" xlink:type="simple">NS</abbrev>
                    </td><td rowspan="1" colspan="1">10–17 × 6–8.5</td><td rowspan="1" colspan="1">3</td><td rowspan="1" colspan="1">ellipsoid to obovoid, rounded at the apex, pointed at the base</td><td rowspan="1" colspan="1">absent</td><td rowspan="1" colspan="1">pale brown</td><td rowspan="1" colspan="1"/><td rowspan="1" colspan="1">smooth-walled</td><td rowspan="1" colspan="1">n/a</td><td rowspan="1" colspan="1">150–260 × 3.5–6</td><td rowspan="1" colspan="1">
                      <xref ref-type="bibr" rid="B115">Ma et al. 2014</xref>
                    </td></tr><tr><td rowspan="1" colspan="1">
                      <tp:taxon-name><tp:taxon-name-part taxon-name-part-type="genus" reg="Pleurophragmium">Pleurophragmium</tp:taxon-name-part> <tp:taxon-name-part taxon-name-part-type="species" reg="harunganae">harunganae</tp:taxon-name-part></tp:taxon-name>
                    </td><td rowspan="1" colspan="1">
                      <abbrev xmlns:xlink="http://www.w3.org/1999/xlink" xlink:title="natural substrate" id="ABBRID0E6RFM" xlink:type="simple">NS</abbrev>
                    </td><td rowspan="1" colspan="1">12–18 × 5–7</td><td rowspan="1" colspan="1">0</td><td rowspan="1" colspan="1">fusoid, curved</td><td rowspan="1" colspan="1">absent</td><td rowspan="1" colspan="1">subhyaline to pale olivaceous</td><td rowspan="1" colspan="1"/><td rowspan="1" colspan="1">smooth-walled</td><td rowspan="1" colspan="1">n/a</td><td rowspan="1" colspan="1">150 × 4–5</td><td rowspan="1" colspan="1">Hansford 1946</td></tr><tr><td rowspan="1" colspan="1">
                      <tp:taxon-name><tp:taxon-name-part taxon-name-part-type="genus" reg="Pleurophragmium">Pleurophragmium</tp:taxon-name-part> <tp:taxon-name-part taxon-name-part-type="species" reg="indicum">indicum</tp:taxon-name-part></tp:taxon-name>
                    </td><td rowspan="1" colspan="1">
                      <abbrev xmlns:xlink="http://www.w3.org/1999/xlink" xlink:title="natural substrate" id="ABBRID0EUTFM" xlink:type="simple">NS</abbrev>
                    </td><td rowspan="1" colspan="1">20–30 × 4.5–11</td><td rowspan="1" colspan="1">3</td><td rowspan="1" colspan="1">ellipsoidal to obovoid, rounded at the apex, pointed at the base, straight to slightly curved</td><td rowspan="1" colspan="1">absent</td><td rowspan="1" colspan="1">dark brown</td><td rowspan="1" colspan="1">paler</td><td rowspan="1" colspan="1">smooth-walled</td><td rowspan="1" colspan="1">15–23 × 4.5–9.5</td><td rowspan="1" colspan="1">100–160 × 7–22</td><td rowspan="1" colspan="1">
                      <xref ref-type="bibr" rid="B44">D‘Souza and Bhat 2012</xref>
                    </td></tr><tr><td rowspan="1" colspan="1">
                      <tp:taxon-name><tp:taxon-name-part taxon-name-part-type="genus" reg="Pleurophragmium">Pleurophragmium</tp:taxon-name-part> <tp:taxon-name-part taxon-name-part-type="species" reg="malaysianum">malaysianum</tp:taxon-name-part></tp:taxon-name>
                    </td><td rowspan="1" colspan="1">C</td><td rowspan="1" colspan="1">(20–) 40–75 × 4–5</td><td rowspan="1" colspan="1">3–10 pseudoseptate</td><td rowspan="1" colspan="1">cylindrical to clavate, rounded at the apex, protruding at the base</td><td rowspan="1" colspan="1">absent</td><td rowspan="1" colspan="1">hyaline</td><td rowspan="1" colspan="1"/><td rowspan="1" colspan="1">smooth-walled</td><td rowspan="1" colspan="1">n/a</td><td rowspan="1" colspan="1">25–50 (–100) × 3.5–5</td><td rowspan="1" colspan="1">
                      <xref ref-type="bibr" rid="B125">Matsushima 1996</xref>
                    </td></tr><tr><td rowspan="1" colspan="1">
                      <tp:taxon-name><tp:taxon-name-part taxon-name-part-type="genus" reg="Pleurophragmium">Pleurophragmium</tp:taxon-name-part> <tp:taxon-name-part taxon-name-part-type="species" reg="miniumbonatum">miniumbonatum</tp:taxon-name-part></tp:taxon-name>
                    </td><td rowspan="1" colspan="1">
                      <abbrev xmlns:xlink="http://www.w3.org/1999/xlink" xlink:title="natural substrate" id="ABBRID0EDXFM" xlink:type="simple">NS</abbrev>
                    </td><td rowspan="1" colspan="1">16–19 × 6–7</td><td rowspan="1" colspan="1">(2–) 3</td><td rowspan="1" colspan="1">obovoid, pyriform to broadly clavate, sometimes slightly clavate, umbonate at the apex, truncate at the base</td><td rowspan="1" colspan="1">absent</td><td rowspan="1" colspan="1">dark brown to brown</td><td rowspan="1" colspan="1">subhyaline basal cell</td><td rowspan="1" colspan="1">smooth-walled</td><td rowspan="1" colspan="1">55–95 × 3–3.5</td><td rowspan="1" colspan="1">90–150 × 5.5–7</td><td rowspan="1" colspan="1">Castañeda 1999</td></tr><tr><td rowspan="1" colspan="1">
                      <tp:taxon-name><tp:taxon-name-part taxon-name-part-type="genus" reg="Pleurophragmium">Pleurophragmium</tp:taxon-name-part> <tp:taxon-name-part taxon-name-part-type="species" reg="naviculiforme">naviculiforme</tp:taxon-name-part></tp:taxon-name>
                    </td><td rowspan="1" colspan="1">C</td><td rowspan="1" colspan="1">18–32 × 6.5–10</td><td rowspan="1" colspan="1">1</td><td rowspan="1" colspan="1">navicular, pointy at the apex, pointed at the base</td><td rowspan="1" colspan="1">absent</td><td rowspan="1" colspan="1">hyaline</td><td rowspan="1" colspan="1"/><td rowspan="1" colspan="1">smooth-walled</td><td rowspan="1" colspan="1">n/a</td><td rowspan="1" colspan="1">70–140 × 6–8</td><td rowspan="1" colspan="1">
                      <xref ref-type="bibr" rid="B120">Matsushima 1975</xref>
                    </td></tr><tr><td rowspan="1" colspan="1">
                      <tp:taxon-name><tp:taxon-name-part taxon-name-part-type="genus" reg="Pleurophragmium">Pleurophragmium</tp:taxon-name-part> <tp:taxon-name-part taxon-name-part-type="species" reg="obcampanuloides">obcampanuloides</tp:taxon-name-part></tp:taxon-name>
                    </td><td rowspan="1" colspan="1">C</td><td rowspan="1" colspan="1">(10–)11.5–15.5(–18) × 5–6.5(–7)</td><td rowspan="1" colspan="1">(1–)2</td><td rowspan="1" colspan="1">obpyriform to turbinate</td><td rowspan="1" colspan="1">absent</td><td rowspan="1" colspan="1">pale olivaceous, olivaceous in mass</td><td rowspan="1" colspan="1"/><td rowspan="1" colspan="1">smooth-walled</td><td rowspan="1" colspan="1">n/a</td><td rowspan="1" colspan="1">100–150 × 3.8–5</td><td rowspan="1" colspan="1">
                      <xref ref-type="bibr" rid="B124">Matsushima 1995</xref>
                    </td></tr><tr><td rowspan="1" colspan="1"><tp:taxon-name><tp:taxon-name-part taxon-name-part-type="genus" reg="Pleurophragmium">Pleurophragmium</tp:taxon-name-part> <tp:taxon-name-part taxon-name-part-type="species" reg="peruamazonicum">peruamazonicum</tp:taxon-name-part></tp:taxon-name> var. <tp:taxon-name><tp:taxon-name-part taxon-name-part-type="genus" reg="Pleurophragmium"/><tp:taxon-name-part taxon-name-part-type="species" reg="peruamazonicum"/><tp:taxon-name-part taxon-name-part-type="variety" reg="peruamazonicum">peruamazonicum</tp:taxon-name-part></tp:taxon-name></td><td rowspan="1" colspan="1">C</td><td rowspan="1" colspan="1">10–30 × 4–6</td><td rowspan="1" colspan="1">2</td><td rowspan="1" colspan="1">cylindrical, rounded at the apex, pointed at the base</td><td rowspan="1" colspan="1">absent</td><td rowspan="1" colspan="1">pale brown, fuscous in mass</td><td rowspan="1" colspan="1">subhyaline</td><td rowspan="1" colspan="1">smooth-walled</td><td rowspan="1" colspan="1">n/a</td><td rowspan="1" colspan="1">100–300 × 3–4</td><td rowspan="1" colspan="1">
                      <xref ref-type="bibr" rid="B123">Matsushima 1993</xref>
                    </td></tr><tr><td rowspan="1" colspan="1"><tp:taxon-name><tp:taxon-name-part taxon-name-part-type="genus" reg="Pleurophragmium">Pleurophragmium</tp:taxon-name-part> <tp:taxon-name-part taxon-name-part-type="species" reg="peruamazonicum">peruamazonicum</tp:taxon-name-part></tp:taxon-name> var. <tp:taxon-name><tp:taxon-name-part taxon-name-part-type="genus" reg="Pleurophragmium"/><tp:taxon-name-part taxon-name-part-type="species" reg="peruamazonicum"/><tp:taxon-name-part taxon-name-part-type="variety" reg="inflatum">inflatum</tp:taxon-name-part></tp:taxon-name></td><td rowspan="1" colspan="1">C</td><td rowspan="1" colspan="1">13–20 × (5–)6–9(–10)</td><td rowspan="1" colspan="1">(1–)2</td><td rowspan="1" colspan="1">ovoid, rounded at the apex, narrow at the base</td><td rowspan="1" colspan="1">absent</td><td rowspan="1" colspan="1">pale sooty</td><td rowspan="1" colspan="1">subhyaline apical cell</td><td rowspan="1" colspan="1">smooth-walled</td><td rowspan="1" colspan="1">n/a</td><td rowspan="1" colspan="1">(50–) 200–600 × 4–5.5</td><td rowspan="1" colspan="1">
                      <xref ref-type="bibr" rid="B123">Matsushima 1993</xref>
                    </td></tr><tr><td rowspan="1" colspan="1">
                      <tp:taxon-name><tp:taxon-name-part taxon-name-part-type="genus" reg="Pleurophragmium">Pleurophragmium</tp:taxon-name-part> <tp:taxon-name-part taxon-name-part-type="species" reg="subfusiforme">subfusiforme</tp:taxon-name-part></tp:taxon-name>
                    </td><td rowspan="1" colspan="1">C</td><td rowspan="1" colspan="1">21–38 × 5.8–9.2</td><td rowspan="1" colspan="1">3–7</td><td rowspan="1" colspan="1">fusiform, straight to sometimes curved</td><td rowspan="1" colspan="1">absent</td><td rowspan="1" colspan="1">subhyaline, pale fuscous in mass</td><td rowspan="1" colspan="1"/><td rowspan="1" colspan="1">smooth-walled</td><td rowspan="1" colspan="1">n/a</td><td rowspan="1" colspan="1">200–500 × 4–5</td><td rowspan="1" colspan="1">
                      <xref ref-type="bibr" rid="B120">Matsushima 1975</xref>
                    </td></tr><tr><td rowspan="1" colspan="1">
                      <tp:taxon-name><tp:taxon-name-part taxon-name-part-type="genus" reg="Pleurophragmium">Pleurophragmium</tp:taxon-name-part> <tp:taxon-name-part taxon-name-part-type="species" reg="taiwanense">taiwanense</tp:taxon-name-part></tp:taxon-name>
                    </td><td rowspan="1" colspan="1">C</td><td rowspan="1" colspan="1">12–20 × 3–4.5</td><td rowspan="1" colspan="1">3</td><td rowspan="1" colspan="1">cylindro-clavate, with a slightly inflated apical cell</td><td rowspan="1" colspan="1">absent</td><td rowspan="1" colspan="1">pale brown</td><td rowspan="1" colspan="1">hyaline</td><td rowspan="1" colspan="1">smooth-walled</td><td rowspan="1" colspan="1">n/a</td><td rowspan="1" colspan="1">70–200 (–250) × 3.5–4.5</td><td rowspan="1" colspan="1">
                      <xref ref-type="bibr" rid="B122">Matsushima 1987</xref>
                    </td></tr><tr><td rowspan="1" colspan="1">
                      <tp:taxon-name><tp:taxon-name-part taxon-name-part-type="genus" reg="Pleurophragmium">Pleurophragmium</tp:taxon-name-part> <tp:taxon-name-part taxon-name-part-type="species" reg="tricolor">tricolor</tp:taxon-name-part></tp:taxon-name>
                    </td><td rowspan="1" colspan="1">
                      <abbrev xmlns:xlink="http://www.w3.org/1999/xlink" xlink:title="natural substrate" id="ABBRID0EMDGM" xlink:type="simple">NS</abbrev>
                    </td><td rowspan="1" colspan="1">17–18 × 4–5</td><td rowspan="1" colspan="1">2</td><td rowspan="1" colspan="1">ellipsoidal with, rounded at the apex, pointed at the base</td><td rowspan="1" colspan="1">absent</td><td rowspan="1" colspan="1">brown, light brown basal cell</td><td rowspan="1" colspan="1">hyaline apical cell</td><td rowspan="1" colspan="1">smooth-walled</td><td rowspan="1" colspan="1">n/a</td><td rowspan="1" colspan="1">196–200 × 5–7</td><td rowspan="1" colspan="1">Rambelli 2009</td></tr><tr><td rowspan="1" colspan="1">
                      <tp:taxon-name><tp:taxon-name-part taxon-name-part-type="genus" reg="Pleurophragmium">Pleurophragmium</tp:taxon-name-part> <tp:taxon-name-part taxon-name-part-type="species" reg="varieseptatum">varieseptatum</tp:taxon-name-part></tp:taxon-name>
                    </td><td rowspan="1" colspan="1">
                      <abbrev xmlns:xlink="http://www.w3.org/1999/xlink" xlink:title="natural substrate" id="ABBRID0EBFGM" xlink:type="simple">NS</abbrev>
                    </td><td rowspan="1" colspan="1">19–22 × 4–5</td><td rowspan="1" colspan="1">1–4</td><td rowspan="1" colspan="1">cylindrical, rounded at the apex, pointed at the base</td><td rowspan="1" colspan="1">absent</td><td rowspan="1" colspan="1">pale olivaceous, olivaceous-grey in mass</td><td rowspan="1" colspan="1"/><td rowspan="1" colspan="1">smooth</td><td rowspan="1" colspan="1">n/a</td><td rowspan="1" colspan="1">70–125 × 3.5–5</td><td rowspan="1" colspan="1">
                      <xref ref-type="bibr" rid="B120">Matsushima 1975</xref>
                    </td></tr><tr><td rowspan="1" colspan="1">
                      <tp:taxon-name><tp:taxon-name-part taxon-name-part-type="genus" reg="Pleurophragmium">Pleurophragmium</tp:taxon-name-part> <tp:taxon-name-part taxon-name-part-type="species" reg="verruculosum">verruculosum</tp:taxon-name-part></tp:taxon-name>
                    </td><td rowspan="1" colspan="1">C</td><td rowspan="1" colspan="1">10–16.5 × 3.3–5</td><td rowspan="1" colspan="1">1–3(–3)</td><td rowspan="1" colspan="1">subclavate, clavate, pointed at the base</td><td rowspan="1" colspan="1">absent</td><td rowspan="1" colspan="1">subhyaline to pale brown</td><td rowspan="1" colspan="1"/><td rowspan="1" colspan="1">verrucose</td><td rowspan="1" colspan="1">n/a</td><td rowspan="1" colspan="1">8.2–26.4 (–15) × 1.6–4.5 (–3)</td><td rowspan="1" colspan="1">Tiwari et al. 1969</td></tr><tr><td rowspan="1" colspan="1">
                      <tp:taxon-name><tp:taxon-name-part taxon-name-part-type="genus" reg="Pleurophragmium">Pleurophragmium</tp:taxon-name-part> <tp:taxon-name-part taxon-name-part-type="species" reg="yunnanense">yunnanense</tp:taxon-name-part></tp:taxon-name>
                    </td><td rowspan="1" colspan="1">
                      <abbrev xmlns:xlink="http://www.w3.org/1999/xlink" xlink:title="natural substrate" id="ABBRID0ELIGM" xlink:type="simple">NS</abbrev>
                    </td><td rowspan="1" colspan="1">10–15 × 6–7</td><td rowspan="1" colspan="1">(2–)3</td><td rowspan="1" colspan="1">broadly fusiform, narrowed at the ends, tapered to a point at the base</td><td rowspan="1" colspan="1">absent</td><td rowspan="1" colspan="1">pale brown</td><td rowspan="1" colspan="1"/><td rowspan="1" colspan="1">smooth</td><td rowspan="1" colspan="1">n/a</td><td rowspan="1" colspan="1">185–270 × 3.5–4.5</td><td rowspan="1" colspan="1">
                      <xref ref-type="bibr" rid="B115">Ma et al. 2014</xref>
                    </td></tr></tbody></table><table-wrap-foot><fn><p>* natural substrate (<abbrev xmlns:xlink="http://www.w3.org/1999/xlink" xlink:title="natural substrate" id="ABBRID0EWJGM" xlink:type="simple">NS</abbrev>); culture (C).</p></fn></table-wrap-foot></table-wrap><p><italic><tp:taxon-name><tp:taxon-name-part taxon-name-part-type="genus" reg="Aquapteridospora">Aquapteridospora</tp:taxon-name-part></tp:taxon-name></italic> (<italic><tp:taxon-name><tp:taxon-name-part taxon-name-part-type="order">Distoseptisporales</tp:taxon-name-part></tp:taxon-name></italic>, <italic><tp:taxon-name><tp:taxon-name-part taxon-name-part-type="class">Sordariomycetes</tp:taxon-name-part></tp:taxon-name></italic>) (<xref ref-type="bibr" rid="B216">Yang et al. 2015</xref>), is a dematiaceous hyphomycete genus that warrants comparison with <italic><tp:taxon-name><tp:taxon-name-part taxon-name-part-type="genus" reg="Pleurophragmium">Pleurophragmium</tp:taxon-name-part></tp:taxon-name></italic>. Both genera share rigid, erect, darkly pigmented, simple conidiophores on the natural substrate that bear terminal and frequently intercalary holoblastic-denticulate conidiogenous cells that proliferate sympodially, as well as septate conidia that may be surrounded by a mucoid sheath. However, they differ primarily in conidial pigmentation. In <italic><tp:taxon-name><tp:taxon-name-part taxon-name-part-type="genus" reg="Pleurophragmium">Pleurophragmium</tp:taxon-name-part></tp:taxon-name></italic> s. str., conidia are typically hyaline to subhyaline, becoming pale brown at maturity or when in mass, occasionally showing paler end cells, seldom with a mucoid sheath, and have thin-walled septa. <italic><tp:taxon-name><tp:taxon-name-part taxon-name-part-type="genus" reg="Pleurophragmium">Pleurophragmium</tp:taxon-name-part> <tp:taxon-name-part taxon-name-part-type="species" reg="fusiforme">fusiforme</tp:taxon-name-part></tp:taxon-name></italic> is an exception in having pale brown conidia with paler ends. However, in <italic><tp:taxon-name><tp:taxon-name-part taxon-name-part-type="genus" reg="Aquapteridospora">Aquapteridospora</tp:taxon-name-part></tp:taxon-name></italic> conidia are primarily pigmented, continuously brown or dark brown, often with paler end cells, with thick-walled septa and are often embedded in a mucoid sheath. The exception is <italic><tp:taxon-name><tp:taxon-name-part taxon-name-part-type="genus" reg="Aquapteridospora">A.</tp:taxon-name-part> <tp:taxon-name-part taxon-name-part-type="species" reg="hyalina">hyalina</tp:taxon-name-part></tp:taxon-name></italic> described with hyaline conidia that become subhyaline to pale brown at maturity (<xref ref-type="bibr" rid="B117">Ma et al. 2022</xref>). Based on molecular evidence, <italic><tp:taxon-name><tp:taxon-name-part taxon-name-part-type="genus" reg="Pleurophragmium">Pleurophragmium</tp:taxon-name-part> <tp:taxon-name-part taxon-name-part-type="species" reg="bambusinum">bambusinum</tp:taxon-name-part></tp:taxon-name></italic> (<xref ref-type="bibr" rid="B43">Dai et al. 2016</xref>) has been transferred to <italic><tp:taxon-name><tp:taxon-name-part taxon-name-part-type="genus" reg="Aquapteridospora">Aquapteridospora</tp:taxon-name-part></tp:taxon-name></italic> by <xref ref-type="bibr" rid="B10">Bao et al. (2021)</xref>. In addition, several other <italic><tp:taxon-name><tp:taxon-name-part taxon-name-part-type="genus" reg="Pleurophragmium">Pleurophragmium</tp:taxon-name-part></tp:taxon-name></italic> species of uncertain status (see below) and which lack molecular data, show close morphological similarity with members of this genus.</p><p><italic><tp:taxon-name><tp:taxon-name-part taxon-name-part-type="genus" reg="Pleurotheciella">Pleurotheciella</tp:taxon-name-part></tp:taxon-name></italic> (Réblová et al. 2012) is another genus warranting comparison with <italic><tp:taxon-name><tp:taxon-name-part taxon-name-part-type="genus" reg="Pleurophragmium">Pleurophragmium</tp:taxon-name-part></tp:taxon-name></italic>. Despite their close morphological resemblance in asexual characteristics, which makes them difficult to distinguish, the two genera are clearly separated phylogenetically. <italic><tp:taxon-name><tp:taxon-name-part taxon-name-part-type="genus" reg="Pleurotheciella">Pleurotheciella</tp:taxon-name-part></tp:taxon-name></italic> belongs to the <italic><tp:taxon-name><tp:taxon-name-part taxon-name-part-type="order">Pleurotheciales</tp:taxon-name-part></tp:taxon-name></italic>, where it forms a robust and species-rich lineage.</p><sec sec-type="﻿Species accepted in Pleurophragmium s. str" id="SECID0EAOGM"><title>﻿Species accepted in <italic><tp:taxon-name><tp:taxon-name-part taxon-name-part-type="genus" reg="Pleurophragmium">Pleurophragmium</tp:taxon-name-part></tp:taxon-name></italic> s. str.</title><p>Here we list 14 species currently accepted in <italic><tp:taxon-name><tp:taxon-name-part taxon-name-part-type="genus" reg="Pleurophragmium">Pleurophragmium</tp:taxon-name-part></tp:taxon-name></italic> s. str. whose placement is supported by molecular data. These species are morphologically very similar, with conidial characters providing the primary basis for distinction. Several species of <italic><tp:taxon-name><tp:taxon-name-part taxon-name-part-type="genus" reg="Pleurophragmium">Pleurophragmium</tp:taxon-name-part></tp:taxon-name></italic> are known only from culture, with no confirmed wild type (the typical form of a species as it occurs in nature). This reliance on <italic>in vitro</italic> observations may complicate identification and lead to distortion of key traits, i.e. distribution of fertile regions on the conidiophore (apically or in nodulose swellings), conidiophore appearance, conidial dimensions and septation patterns, and even the presence of a mucoid sheath. In culture, the morphology of conidiophores and conidia may deviate from that observed in the wild type (<xref ref-type="bibr" rid="B156">Réblová et al. 2021</xref>, <xref ref-type="bibr" rid="B155">2022</xref>). In addition, the conidial size of species currently referred to <italic><tp:taxon-name><tp:taxon-name-part taxon-name-part-type="genus" reg="Pleurophragmium">Pleurophragmium</tp:taxon-name-part></tp:taxon-name></italic> s. str. show considerable overlap, making it difficult to distinguish species based solely on conidial dimensions.</p></sec></tp:treatment-sec><ref-list><ref id="B31"><mixed-citation xmlns:xlink="http://www.w3.org/1999/xlink" xlink:type="simple"><person-group><name name-style="western"><surname>Crous</surname><given-names>PW</given-names></name><name name-style="western"><surname>Luangsa-ard</surname><given-names>JJ</given-names></name><etal/></person-group> (<year>2018a</year>) <article-title>Fungal Planet description sheets: 785–867.</article-title><source>Persoonia</source><volume>41</volume>: <fpage>238</fpage>–<lpage>417</lpage>. <ext-link xlink:href="10.3767/persoonia.2018.41.12" ext-link-type="doi" xlink:type="simple">https://doi.org/10.3767/persoonia.2018.41.12</ext-link></mixed-citation></ref><ref id="B171"><mixed-citation xmlns:xlink="http://www.w3.org/1999/xlink" xlink:type="simple"><person-group><name name-style="western"><surname>Serrano</surname><given-names>L</given-names></name><name name-style="western"><surname>Sosa</surname><given-names>D</given-names></name><etal/></person-group> (<year>2020</year>) <article-title><italic><tp:taxon-name><tp:taxon-name-part taxon-name-part-type="genus">Neomyrmecridium</tp:taxon-name-part> <tp:taxon-name-part taxon-name-part-type="species">asymmetricum</tp:taxon-name-part></tp:taxon-name></italic> sp. nov. from Ecuador.</article-title><source>Mycotaxon</source><volume>135</volume>: <fpage>151</fpage>–<lpage>165</lpage>. <ext-link xlink:href="10.5248/135.151" ext-link-type="doi" xlink:type="simple">https://doi.org/10.5248/135.151</ext-link></mixed-citation></ref><ref id="B113"><mixed-citation xmlns:xlink="http://www.w3.org/1999/xlink" xlink:type="simple"><person-group><name name-style="western"><surname>Luo</surname><given-names>ZL</given-names></name><name name-style="western"><surname>Hyde</surname><given-names>KD</given-names></name><etal/></person-group> (<year>2019</year>) <article-title>Freshwater <italic><tp:taxon-name><tp:taxon-name-part taxon-name-part-type="class">Sordariomycetes</tp:taxon-name-part></tp:taxon-name></italic>.</article-title><source>Fungal Diversity</source><volume>99</volume>: <fpage>451</fpage>–<lpage>660</lpage>. <ext-link xlink:href="10.1007/s13225-019-00438-1" ext-link-type="doi" xlink:type="simple">https://doi.org/10.1007/s13225-019-00438-1</ext-link></mixed-citation></ref><ref id="B219"><mixed-citation xmlns:xlink="http://www.w3.org/1999/xlink" xlink:type="simple"><person-group><name name-style="western"><surname>Zhang</surname><given-names>L</given-names></name><name name-style="western"><surname>Bao</surname><given-names>DF</given-names></name><etal/></person-group> (<year>2024</year>) Diversity of lignicolous freshwater fungi from Yuanjiang River in Yunnan (China), with the description of four new species. Journal of <tp:taxon-name><tp:taxon-name-part taxon-name-part-type="kingdom">Fungi</tp:taxon-name-part></tp:taxon-name> 10: 881. <ext-link xlink:href="10.3390/jof10120881" ext-link-type="doi" xlink:type="simple">https://doi.org/10.3390/jof10120881</ext-link></mixed-citation></ref><ref id="B213"><mixed-citation xmlns:xlink="http://www.w3.org/1999/xlink" xlink:type="simple"><person-group><name name-style="western"><surname>Xu</surname><given-names>RJ</given-names></name><name name-style="western"><surname>Dong</surname><given-names>W</given-names></name><etal/></person-group> (<year>2023</year>) <article-title>Two new species in <italic><tp:taxon-name><tp:taxon-name-part taxon-name-part-type="genus">Neomyrmecridium</tp:taxon-name-part></tp:taxon-name></italic> and two new records in <italic><tp:taxon-name><tp:taxon-name-part taxon-name-part-type="genus">Myrmecridium</tp:taxon-name-part></tp:taxon-name></italic> (<italic><tp:taxon-name><tp:taxon-name-part taxon-name-part-type="family">Myrmecridiaceae</tp:taxon-name-part></tp:taxon-name></italic>, <italic><tp:taxon-name><tp:taxon-name-part taxon-name-part-type="order">Myrmecridiales</tp:taxon-name-part></tp:taxon-name></italic>) from the Tibetan Plateau, China.</article-title><source>Current Research in Environmental &amp; Applied Mycology</source><volume>13</volume>: <fpage>489</fpage>–<lpage>504</lpage>. <ext-link xlink:href="10.5943/cream/13/1/18" ext-link-type="doi" xlink:type="simple">https://doi.org/10.5943/cream/13/1/18</ext-link></mixed-citation></ref><ref id="B81"><mixed-citation xmlns:xlink="http://www.w3.org/1999/xlink" xlink:type="simple"><person-group><name name-style="western"><surname>Hyde</surname><given-names>KD</given-names></name><name name-style="western"><surname>Dong</surname><given-names>Y</given-names></name><etal/></person-group> (<year>2020</year>) <article-title>Fungal diversity notes 1151–1276: taxonomic and phylogenetic contributions on genera and species of fungal taxa.</article-title><source>Fungal Diversity</source><volume>100</volume>: <fpage>5</fpage>–<lpage>277</lpage>. <ext-link xlink:href="10.1007/s13225-020-00439-5" ext-link-type="doi" xlink:type="simple">https://doi.org/10.1007/s13225-020-00439-5</ext-link></mixed-citation></ref><ref id="B17"><mixed-citation xmlns:xlink="http://www.w3.org/1999/xlink" xlink:type="simple"><person-group><name name-style="western"><surname>Cao</surname><given-names>B</given-names></name><name name-style="western"><surname>Phurbu</surname><given-names>D</given-names></name><etal/></person-group> (<year>2025</year>) <article-title>Fungal diversity notes 1919–2016: taxonomic and phylogenetic contributions to fungal taxa.</article-title><source>Fungal Diversity</source><volume>132</volume>: <fpage>425</fpage>–<lpage>651</lpage>. <ext-link xlink:href="10.1007/s13225-025-00556-z" ext-link-type="doi" xlink:type="simple">https://doi.org/10.1007/s13225-025-00556-z</ext-link></mixed-citation></ref><ref id="B215"><mixed-citation xmlns:xlink="http://www.w3.org/1999/xlink" xlink:type="simple"><person-group><name name-style="western"><surname>Yang</surname><given-names>J</given-names></name><name name-style="western"><surname>Liu</surname><given-names>LL</given-names></name><etal/></person-group> (<year>2023</year>) <article-title>Freshwater fungi from karst landscapes in China and Thailand.</article-title><source>Fungal Diversity</source><volume>119</volume>: <fpage>1</fpage>–<lpage>212</lpage>. <ext-link xlink:href="10.1007/s13225-023-00514-7" ext-link-type="doi" xlink:type="simple">https://doi.org/10.1007/s13225-023-00514-7</ext-link></mixed-citation></ref><ref id="B222"><mixed-citation xmlns:xlink="http://www.w3.org/1999/xlink" xlink:type="simple"><person-group><name name-style="western"><surname>Zhang</surname><given-names>JY</given-names></name><name name-style="western"><surname>Hyde</surname><given-names>KD</given-names></name><etal/></person-group> (<year>2025</year>) <article-title>A worldwide checklist and morpho-molecular systematics of fungi associated with pteridophytes.</article-title><source>Fungal Diversity</source><volume>132</volume>: <fpage>151</fpage>–<lpage>423</lpage>. <ext-link xlink:href="10.1007/s13225-025-00554-1" ext-link-type="doi" xlink:type="simple">https://doi.org/10.1007/s13225-025-00554-1</ext-link></mixed-citation></ref><ref id="B23"><mixed-citation xmlns:xlink="http://www.w3.org/1999/xlink" xlink:type="simple"><person-group><name name-style="western"><surname>Chen</surname><given-names>Y</given-names></name><name name-style="western"><surname>Liao</surname><given-names>Y</given-names></name><etal/></person-group> (<year>2025</year>) <article-title>Advancements in fungal and fungi-like diversity with a new species and updated records.</article-title><source>Phytotaxa</source><volume>701</volume>: <fpage>127</fpage>–<lpage>147</lpage>. <ext-link xlink:href="10.11646/phytotaxa.701.2.1" ext-link-type="doi" xlink:type="simple">https://doi.org/10.11646/phytotaxa.701.2.1</ext-link></mixed-citation></ref><ref id="B35"><mixed-citation xmlns:xlink="http://www.w3.org/1999/xlink" xlink:type="simple"><person-group><name name-style="western"><surname>Crous</surname><given-names>PW</given-names></name><name name-style="western"><surname>Schumacher</surname><given-names>RK</given-names></name><etal/></person-group> (<year>2018b</year>) <article-title>New and Interesting <tp:taxon-name><tp:taxon-name-part taxon-name-part-type="kingdom">Fungi</tp:taxon-name-part></tp:taxon-name>. 1.</article-title><source>Fungal Systematics and Evolution</source><volume>1</volume>: <fpage>169</fpage>–<lpage>215</lpage>. <ext-link xlink:href="10.3114/fuse.2018.01.08" ext-link-type="doi" xlink:type="simple">https://doi.org/10.3114/fuse.2018.01.08</ext-link></mixed-citation></ref><ref id="B124"><mixed-citation xmlns:xlink="http://www.w3.org/1999/xlink" xlink:type="simple"><person-group><name name-style="western"><surname>Matsushima</surname><given-names>T</given-names></name></person-group> (<year>1995</year>) <article-title>Matsushima Mycological Memoirs 8.</article-title><source>Matsushima Mycological Memoirs</source><volume>8</volume>: <fpage>1</fpage>–<lpage>44</lpage>.</mixed-citation></ref><ref id="B120"><mixed-citation xmlns:xlink="http://www.w3.org/1999/xlink" xlink:type="simple"><person-group><name name-style="western"><surname>Matsushima</surname><given-names>T</given-names></name></person-group> (<year>1975</year>) <source>Icones Microfungorum a Matsushima Lectorum.</source><publisher-name>Published by the author</publisher-name>, <publisher-loc>Kobe</publisher-loc>, <size units="page">209 pp</size>.</mixed-citation></ref><ref id="B115"><mixed-citation xmlns:xlink="http://www.w3.org/1999/xlink" xlink:type="simple"><person-group><name name-style="western"><surname>Ma</surname><given-names>LG</given-names></name><name name-style="western"><surname>Xia</surname><given-names>JW</given-names></name><etal/></person-group> (<year>2014</year>) <article-title>Three new species of <italic><tp:taxon-name><tp:taxon-name-part taxon-name-part-type="genus">Pleurophragmium</tp:taxon-name-part></tp:taxon-name></italic> from Yunnan, China.</article-title><source>Mycotaxon</source><volume>127</volume>: <fpage>213</fpage>–<lpage>219</lpage>. <ext-link xlink:href="10.5248/127.213" ext-link-type="doi" xlink:type="simple">https://doi.org/10.5248/127.213</ext-link></mixed-citation></ref><ref id="B44"><mixed-citation xmlns:xlink="http://www.w3.org/1999/xlink" xlink:type="simple"><person-group><name name-style="western"><surname>D’Souza</surname><given-names>MA</given-names></name><name name-style="western"><surname>Bhat</surname><given-names>DJ</given-names></name></person-group> (<year>2012</year>) <article-title>A new species of <italic><tp:taxon-name><tp:taxon-name-part taxon-name-part-type="genus">Pleurophragmium</tp:taxon-name-part></tp:taxon-name></italic> from India.</article-title><source>Mycotaxon</source><volume>119</volume>: <fpage>477</fpage>–<lpage>482</lpage>. <ext-link xlink:href="10.5248/119.477" ext-link-type="doi" xlink:type="simple">https://doi.org/10.5248/119.477</ext-link></mixed-citation></ref><ref id="B125"><mixed-citation xmlns:xlink="http://www.w3.org/1999/xlink" xlink:type="simple"><person-group><name name-style="western"><surname>Matsushima</surname><given-names>T</given-names></name></person-group> (<year>1996</year>) <article-title>Matsushima Mycological Memoirs 9.</article-title><source>Matsushima Mycological Memoirs</source><volume>9</volume>: <fpage>1</fpage>–<lpage>30</lpage>.</mixed-citation></ref><ref id="B123"><mixed-citation xmlns:xlink="http://www.w3.org/1999/xlink" xlink:type="simple"><person-group><name name-style="western"><surname>Matsushima</surname><given-names>T</given-names></name></person-group> (<year>1993</year>) <article-title>Matsushima Mycological Memoirs No. 7.</article-title><source>Matsushima Mycological Memoirs</source><volume>7</volume>: <fpage>1</fpage>–<lpage>75</lpage>.</mixed-citation></ref><ref id="B122"><mixed-citation xmlns:xlink="http://www.w3.org/1999/xlink" xlink:type="simple"><person-group><name name-style="western"><surname>Matsushima</surname><given-names>T</given-names></name></person-group> (<year>1987</year>) <article-title>Matsushima Mycological Memorirs 5. Matsushima Mycological Memoirs.</article-title><volume>5</volume>: <fpage>1</fpage>–<lpage>100</lpage>. <ext-link xlink:href="10.2307/3807737" ext-link-type="doi" xlink:type="simple">https://doi.org/10.2307/3807737</ext-link></mixed-citation></ref><ref id="B216"><mixed-citation xmlns:xlink="http://www.w3.org/1999/xlink" xlink:type="simple"><person-group><name name-style="western"><surname>Yang</surname><given-names>J</given-names></name><name name-style="western"><surname>Maharachchikumbura</surname><given-names>SSN</given-names></name><etal/></person-group> (<year>2015</year>) <article-title><italic><tp:taxon-name><tp:taxon-name-part taxon-name-part-type="genus">Aquapteridospora</tp:taxon-name-part> <tp:taxon-name-part taxon-name-part-type="species">lignicola</tp:taxon-name-part></tp:taxon-name></italic> gen. et sp. nov., a new hyphomycetous taxon (<italic><tp:taxon-name><tp:taxon-name-part taxon-name-part-type="class">Sordariomycetes</tp:taxon-name-part></tp:taxon-name></italic>) from wood submerged in a freshwater stream.</article-title><source>Cryptogamie Mycologie</source><volume>36</volume>: <fpage>469</fpage>–<lpage>478</lpage>. <ext-link xlink:href="10.7872/crym/v36.iss4.2015.469" ext-link-type="doi" xlink:type="simple">https://doi.org/10.7872/crym/v36.iss4.2015.469</ext-link></mixed-citation></ref><ref id="B117"><mixed-citation xmlns:xlink="http://www.w3.org/1999/xlink" xlink:type="simple"><person-group><name name-style="western"><surname>Ma</surname><given-names>J</given-names></name><name name-style="western"><surname>Zhang</surname><given-names>JY</given-names></name><etal/></person-group> (<year>2022</year>) Multi-gene phylogenetic analyses revealed five new species and two new records of <italic><tp:taxon-name><tp:taxon-name-part taxon-name-part-type="order">Distoseptisporales</tp:taxon-name-part></tp:taxon-name></italic> from China. Journal of <tp:taxon-name><tp:taxon-name-part taxon-name-part-type="kingdom">Fungi</tp:taxon-name-part></tp:taxon-name> 8: 1202. <ext-link xlink:href="10.3390/jof8111202" ext-link-type="doi" xlink:type="simple">https://doi.org/10.3390/jof8111202</ext-link></mixed-citation></ref><ref id="B43"><mixed-citation xmlns:xlink="http://www.w3.org/1999/xlink" xlink:type="simple"><person-group><name name-style="western"><surname>Dai</surname><given-names>DQ</given-names></name><name name-style="western"><surname>Phookamsak</surname><given-names>R</given-names></name><etal/></person-group> (<year>2016</year>) <article-title>Bambusicolous fungi.</article-title><source>Fungal Diversity</source><volume>82</volume>: <fpage>1</fpage>–<lpage>105</lpage>. <ext-link xlink:href="10.1007/s13225-016-0367-8" ext-link-type="doi" xlink:type="simple">https://doi.org/10.1007/s13225-016-0367-8</ext-link></mixed-citation></ref><ref id="B10"><mixed-citation xmlns:xlink="http://www.w3.org/1999/xlink" xlink:type="simple"><person-group><name name-style="western"><surname>Bao</surname><given-names>DF</given-names></name><name name-style="western"><surname>Hyde</surname><given-names>KD</given-names></name><etal/></person-group> (<year>2021</year>) Biodiversity of lignicolous freshwater hyphomycetes from China and Thailand and description of sixteen species. Journal of <tp:taxon-name><tp:taxon-name-part taxon-name-part-type="kingdom">Fungi</tp:taxon-name-part></tp:taxon-name> 7: 669. <ext-link xlink:href="10.3390/jof7080669" ext-link-type="doi" xlink:type="simple">https://doi.org/10.3390/jof7080669</ext-link></mixed-citation></ref><ref id="B156"><mixed-citation xmlns:xlink="http://www.w3.org/1999/xlink" xlink:type="simple"><person-group><name name-style="western"><surname>Réblová</surname><given-names>M</given-names></name><name name-style="western"><surname>Kolařík</surname><given-names>M</given-names></name><etal/></person-group> (<year>2021</year>) Phylogenetic reassessment, taxonomy and biogeography of <italic><tp:taxon-name><tp:taxon-name-part taxon-name-part-type="genus">Codinaea</tp:taxon-name-part></tp:taxon-name></italic> and similar fungi. Journal of <tp:taxon-name><tp:taxon-name-part taxon-name-part-type="kingdom">Fungi</tp:taxon-name-part></tp:taxon-name> 7: 1097. <ext-link xlink:href="10.3390/jof7121097" ext-link-type="doi" xlink:type="simple">https://doi.org/10.3390/jof7121097</ext-link></mixed-citation></ref><ref id="B155"><mixed-citation xmlns:xlink="http://www.w3.org/1999/xlink" xlink:type="simple"><person-group><name name-style="western"><surname>Réblová</surname><given-names>M</given-names></name><name name-style="western"><surname>Hernández-Restrepo</surname><given-names>M</given-names></name><etal/></person-group> (<year>2022</year>) <article-title>Consolidation of <italic><tp:taxon-name><tp:taxon-name-part taxon-name-part-type="genus">Chloridium</tp:taxon-name-part></tp:taxon-name></italic>: new classification into eight sections with 37 species and reinstatement of the genera <italic><tp:taxon-name><tp:taxon-name-part taxon-name-part-type="genus">Gongromeriza</tp:taxon-name-part></tp:taxon-name></italic> and <italic><tp:taxon-name><tp:taxon-name-part taxon-name-part-type="genus">Psilobotrys</tp:taxon-name-part></tp:taxon-name></italic>.</article-title><source>Studies in Mycology</source><volume>103</volume>: <fpage>87</fpage>–<lpage>212</lpage>. <ext-link xlink:href="10.3114/sim.2022.103.04" ext-link-type="doi" xlink:type="simple">https://doi.org/10.3114/sim.2022.103.04</ext-link></mixed-citation></ref></ref-list></tp:taxon-treatment>
