# Supplementary material for: ﻿Pleurophragmium parvisporum (Ascomycota): One name, seven stories – a case highlighting the need for verification of strains from public culture collections
Source: IMA Fungus. 2025 Nov 25;16:e173033. doi: 10.3897/imafungus.16.173033 (PMC12673336; doi:10.3897/imafungus.16.173033)
Supplement: XML Treatment for Pleurophragmium parvisporum [file imafungus.16.173033-treatment11.xml]

<!DOCTYPE tp:taxon-treatment
  PUBLIC "-//TaxonX//DTD Taxonomic Treatment Publishing DTD v0 20100105//EN" "tax-treatment-NSO.dtd">
<tp:taxon-treatment xmlns:tp="http://www.plazi.org/taxpub"><tp:treatment-meta><kwd-group><label>Taxon classification</label><kwd>
                <named-content content-type="kingdom">Animalia</named-content>
              </kwd><kwd>
                <named-content content-type="order">Sordariales</named-content>
              </kwd><kwd>
                <named-content content-type="family">Lasiosphaeriaceae</named-content>
              </kwd></kwd-group><mixed-citation publication-type="journal"><person-group><name><surname>Réblová</surname><given-names>Martina</given-names></name><name><surname>Nekvindová</surname><given-names>Jana</given-names></name><name><surname>Bauchová</surname><given-names>Lucie</given-names></name><name><surname>Hernández-Restrepo</surname><given-names>Margarita</given-names></name></person-group><article-title>﻿<italic><tp:taxon-name><tp:taxon-name-part taxon-name-part-type="genus" reg="Pleurophragmium">Pleurophragmium</tp:taxon-name-part> <tp:taxon-name-part taxon-name-part-type="species" reg="parvisporum">parvisporum</tp:taxon-name-part></tp:taxon-name></italic> (<italic><tp:taxon-name><tp:taxon-name-part taxon-name-part-type="phylum">Ascomycota</tp:taxon-name-part></tp:taxon-name></italic>): One name, seven stories – a case highlighting the need for verification of strains from public culture collections</article-title><source>IMA Fungus</source><day>25</day><month>11</month><year>2025</year><volume>16</volume><pub-id pub-id-type="doi">10.3897/imafungus.16.173033</pub-id></mixed-citation></tp:treatment-meta><tp:nomenclature><label>﻿</label><tp:taxon-name><object-id xmlns:xlink="http://www.w3.org/1999/xlink" content-type="arpha" xlink:type="simple">227E2970-6A3C-55AF-BD59-73A3291720D2</object-id>
              <tp:taxon-name-part taxon-name-part-type="genus" reg="Pleurophragmium">Pleurophragmium</tp:taxon-name-part>
              <tp:taxon-name-part taxon-name-part-type="species" reg="parvisporum">parvisporum</tp:taxon-name-part>
            </tp:taxon-name><tp:taxon-authority>(Preuss) Hol.-Jech., Česká Mykol. 26: 223. 1972.</tp:taxon-authority><xref ref-type="fig" rid="F6">Figs 6</xref><xref ref-type="fig" rid="F7">, 7</xref><xref ref-type="fig" rid="F8">, 8</xref></tp:nomenclature><tp:treatment-sec sec-type="Basionym" id="SECID0EDUHM"><title>Basionym.</title><p><italic><tp:taxon-name><tp:taxon-name-part taxon-name-part-type="genus" reg="Cordana">Cordana</tp:taxon-name-part> <tp:taxon-name-part taxon-name-part-type="species" reg="parvispora">parvispora</tp:taxon-name-part></tp:taxon-name></italic> Preuss, Linnaea 25: 728. 1852.</p></tp:treatment-sec><tp:treatment-sec sec-type="Synonyms" id="SECID0EUUHM"><title>Synonyms.</title><p><italic><tp:taxon-name><tp:taxon-name-part taxon-name-part-type="genus" reg="Acrothecium">Acrothecium</tp:taxon-name-part> <tp:taxon-name-part taxon-name-part-type="species" reg="simplex">simplex</tp:taxon-name-part></tp:taxon-name></italic> Berk. &amp; Broome, Ann. Mag. Nat. Hist., Ser. 3 7: 382. 1861.</p><p><tp:taxon-name><tp:taxon-name-part taxon-name-part-type="genus" reg="Acrothecium">Acrothecium</tp:taxon-name-part> <tp:taxon-name-part taxon-name-part-type="species" reg="simplex">simplex</tp:taxon-name-part> <tp:taxon-name-part taxon-name-part-type="infraspecific-rank">var.</tp:taxon-name-part> <tp:taxon-name-part taxon-name-part-type="variety" reg="elatum">elatum</tp:taxon-name-part></tp:taxon-name> Grove, J. Bot., 24: 203. 1886; Sacc., Syll. fung. 4: 486. 1886.</p><p><italic><tp:taxon-name><tp:taxon-name-part taxon-name-part-type="genus" reg="Acrothecium">Acrothecium</tp:taxon-name-part> <tp:taxon-name-part taxon-name-part-type="species" reg="parvisporum">parvisporum</tp:taxon-name-part></tp:taxon-name></italic> (Preuss) Sacc., Syll. fung. 4: 485. 1886.</p><fig id="F6" position="float" orientation="portrait"><object-id xmlns:xlink="http://www.w3.org/1999/xlink" content-type="doi" xlink:type="simple">10.3897/imafungus.16.173033.figure6</object-id><object-id xmlns:xlink="http://www.w3.org/1999/xlink" content-type="arpha" xlink:type="simple">065D505B-0D3A-538F-8E7E-BEE5EFC1E465</object-id><label>Figure 6.</label><caption><p>Illustration of conidiophores, conidiogenous cells and conidia of <italic><tp:taxon-name><tp:taxon-name-part taxon-name-part-type="genus" reg="Pleurophragmium">Pleurophragmium</tp:taxon-name-part> <tp:taxon-name-part taxon-name-part-type="species" reg="parvisporum">parvisporum</tp:taxon-name-part></tp:taxon-name></italic> (as <italic><tp:taxon-name><tp:taxon-name-part taxon-name-part-type="genus" reg="Pleurophragmium">P.</tp:taxon-name-part> <tp:taxon-name-part taxon-name-part-type="species" reg="bicolor">bicolor</tp:taxon-name-part></tp:taxon-name></italic>, <xref ref-type="bibr" rid="B26">Costantin 1888</xref>).</p></caption><graphic xmlns:xlink="http://www.w3.org/1999/xlink" xlink:href="imafungus-16-e173033-g006.jpg" position="float" orientation="portrait" xlink:type="simple" id="oo_1477348.jpg"><uri content-type="original_file" xlink:type="simple">https://binary.pensoft.net/fig/1477348</uri></graphic></fig><p><italic><tp:taxon-name><tp:taxon-name-part taxon-name-part-type="genus" reg="Pleurophragmium">Pleurophragmium</tp:taxon-name-part> <tp:taxon-name-part taxon-name-part-type="species" reg="bicolor">bicolor</tp:taxon-name-part></tp:taxon-name></italic> Costantin, Mucéd. Simpl.: 100. 1888.</p><p><italic><tp:taxon-name><tp:taxon-name-part taxon-name-part-type="genus" reg="Acrothecium">Acrothecium</tp:taxon-name-part> <tp:taxon-name-part taxon-name-part-type="species" reg="bicolor">bicolor</tp:taxon-name-part></tp:taxon-name></italic> (Costantin) Sacc., Syll. fung. 19: 14. 1910.</p><p><italic><tp:taxon-name><tp:taxon-name-part taxon-name-part-type="genus" reg="Pleurophragmium">Pleurophragmium</tp:taxon-name-part> <tp:taxon-name-part taxon-name-part-type="species" reg="simplex">simplex</tp:taxon-name-part></tp:taxon-name></italic> (Berk. &amp; Broome) S. Hughes, Canad. J. Bot. 36: 798. 1958.</p><p><italic><tp:taxon-name><tp:taxon-name-part taxon-name-part-type="genus" reg="Dactylaria">Dactylaria</tp:taxon-name-part> <tp:taxon-name-part taxon-name-part-type="species" reg="parvispora">parvispora</tp:taxon-name-part></tp:taxon-name></italic> (Preuss) de Hoog &amp; Arx, Kavaka 1: 58. 1974 [1973].</p><p>Synonymy adopted from <xref ref-type="bibr" rid="B79">Hughes (1958)</xref> and <xref ref-type="bibr" rid="B77">Holubová-Jechová (1972)</xref>.</p></tp:treatment-sec><tp:treatment-sec sec-type="description" id="SECID0EKZHM"><title>Description on the natural substrate.</title><p><bold>Sexual morph.</bold> Not observed. <bold>Asexual morph. <italic>Colonies</italic></bold> effuse, hairy, dark brown to black, beige to pale brown when sporulating; vegetative hyphae immersed or semi-immersed, brown. <bold><italic>Coni­diophores</italic></bold> (80–)118–250(–270) × (3.5–)4–5 µm, often inflated at the base up to 8–11 µm wide, macronematous, mononematous, solitary, erect, straight or slightly flexuous, cylindrical, unbranched, elongating percurrently, bearing a visible frill, brown, lower part usually dark brown and thick-walled, upper part pale brown, thinner-walled, smooth-walled, septate. <bold><italic>Conidiogenous cells</italic></bold> 26–47(–51) × 4.5–5.5 µm, integrated, terminal, sometimes intercalary resulting from the formation of a septum within the original cell, polyblastic, occasionally monoblastic, proliferating sympodially forming a rachis with numerous minute pimple-like denticles or protrusions scattered over the surface, cylindrical, tapering or slightly inflated in the upper part, pale brown, subhyaline towards the apex, smooth-walled; conidiogenesis holoblastic-denticulate. <bold><italic>Conidia</italic></bold> 10–18 × 3.5–6 µm (mean ± <abbrev xmlns:xlink="http://www.w3.org/1999/xlink" xlink:title="standard deviation" id="ABBRID0E6ZHM" xlink:type="simple">SD</abbrev> = 13.8 ± 2.0 × 4.8 ± 0.7 μm), solitary, dry, acropleurogenous, ellipsoidal, obovoid to subclavate, straight, rounded at the apex, tapering towards the base, with a minute basal scar, hyaline to subhyaline, very pale brown in mass, (0–)3(–4)-septate, mucoid sheath is inconspicuous, ephemeral, disintegrates as the conidium matures and remains collapsed on the conidial wall giving the conidia a longitudinally crumpled appearance, ornamentation absent at the apex; conidial secession schizolytic.</p></tp:treatment-sec><tp:treatment-sec sec-type="description" id="SECID0ED1HM"><title>Culture characteristics.</title><p>On <abbrev xmlns:xlink="http://www.w3.org/1999/xlink" xlink:title="cornmeal dextrose agar" id="ABBRID0EJ1HM" xlink:type="simple">CMD</abbrev> colonies 46–48 mm diam., circular, flat, margin entire, mucoid, glossy, pale pink-orange, pale yellow pigment diffusing into the agar, reverse orange. On <abbrev xmlns:xlink="http://www.w3.org/1999/xlink" xlink:title="Modified Leonian’s agar" id="ABBRID0EN1HM" xlink:type="simple">MLA</abbrev> colonies 44–48 mm diam., circular, flat, margin entire, mucoid, glossy, zonate, apricot at the centre, paler towards the periphery, pale ochre at the margin, yellow pigment diffusing into the agar, reverse yellow-orange. On <abbrev xmlns:xlink="http://www.w3.org/1999/xlink" xlink:title="oatmeal agar" id="ABBRID0ER1HM" xlink:type="simple">OA</abbrev> colonies 52–54 mm diam., circular, flat, margin entire, mucoid, glossy, distinctly zonate, whitish- to golden-yellow with deep salmon to orange centre and margin, with an intermediate zone of sparse growth and almost no pigmentation, golden-yellow pigment diffusing into the agar, reverse pale yellow. On <abbrev xmlns:xlink="http://www.w3.org/1999/xlink" xlink:title="potato-carrot agar" id="ABBRID0EV1HM" xlink:type="simple">PCA</abbrev> colonies 48–50 mm diam., circular, flat, margin entire, mucoid, golden-yellow at the centre, pale yellow towards the periphery, pale yellow pigment diffusing into the agar, reverse pale yellow. Sporulation sparse on <abbrev xmlns:xlink="http://www.w3.org/1999/xlink" xlink:title="oatmeal agar" id="ABBRID0EZ1HM" xlink:type="simple">OA</abbrev>, absent on <abbrev xmlns:xlink="http://www.w3.org/1999/xlink" xlink:title="cornmeal dextrose agar" id="ABBRID0E41HM" xlink:type="simple">CMD</abbrev>, <abbrev xmlns:xlink="http://www.w3.org/1999/xlink" xlink:title="Modified Leonian’s agar" id="ABBRID0EB2HM" xlink:type="simple">MLA</abbrev> and <abbrev xmlns:xlink="http://www.w3.org/1999/xlink" xlink:title="potato-carrot agar" id="ABBRID0EF2HM" xlink:type="simple">PCA</abbrev>.</p></tp:treatment-sec><tp:treatment-sec sec-type="description" id="SECID0EJ2HM"><title>Description in culture.</title><p><bold><italic>Colonies</italic></bold> on <abbrev xmlns:xlink="http://www.w3.org/1999/xlink" xlink:title="oatmeal agar" id="ABBRID0EU2HM" xlink:type="simple">OA</abbrev> effuse. <bold>Sexual morph.</bold> Not observed. <bold>Asexual morph. <italic>Mycelium</italic></bold> composed of hyaline, septate hyphae, 1–2.5 µm wide. Conidiophores, conidiogenous cells and conidia similar to those on the natural substrate. <bold><italic>Conidiophores</italic></bold> 88–148 × 3–4 µm in 4 wk, inflated at the base up to 8–9.5 µm wide, extending up to 221 µm long in 8 wk due to the repeated sympodial proliferation of the conidiogenous cells, brown to dark brown and thick-walled in the lower part, paler and thinner-walled towards the apex. <bold><italic>Co­nidiogenous cells</italic></bold> 12–27.5(–34) × (2.5–)3–3.5 µm, integrated, terminal, forming transverse septa during sympodial proliferation and often becoming intercalary with clusters of closely spaced minute denticles or protrusions, arranged along most of the conidiophore length, at the apex with a short rachis of minute denticles or protrusions, polyblastic, cylindrical, pale brown to pale olivaceous brown, apex tends to be paler, smooth-walled; conidiogenesis holoblastic-denticulate. <bold><italic>Conidia</italic></bold> (9.5–)10–14 × 3–4.5 µm (mean ± <abbrev xmlns:xlink="http://www.w3.org/1999/xlink" xlink:title="standard deviation" id="ABBRID0EH3HM" xlink:type="simple">SD</abbrev> = 11.6 ± 1.0 × 3.6 ± 0.3 μm), hyaline to subhyaline to pale brown, 3-septate, with a wing-like mucoid sheath located around the middle, or covering the upper two-thirds of the conidium; sheath collapses upon aging, becoming inconspicuous, giving the conidia a longitudinally crumpled appearance, ornamentation absent at the apex. Occasionally the sheath disintegrates towards the upper part of the conidium, where it ruptures and partially detaches from the wall.</p></tp:treatment-sec><tp:treatment-sec sec-type="material" id="SECID0EL3HM"><title>Specimens examined.</title><p>CZECH REPUBLIC • Central Bohemian Region, Týřovické skály National Nature Reserve near Týřovice; on decaying wood of a trunk of <italic><tp:taxon-name><tp:taxon-name-part taxon-name-part-type="genus" reg="Carpinus">Carpinus</tp:taxon-name-part> <tp:taxon-name-part taxon-name-part-type="species" reg="betulus">betulus</tp:taxon-name-part></tp:taxon-name></italic>; 7 May 1971; V. Holubová-Jechová 8587 (<abbrev xmlns:xlink="http://www.w3.org/1999/xlink" xlink:title="Herbarium of the Institute of Botany" id="ABBRID0E33HM" xlink:type="simple">PRA</abbrev>-24033); Ibid.; Prague, in the valley of Radotínský potok between Choteč and Radotín; on decaying stem of <italic><tp:taxon-name><tp:taxon-name-part taxon-name-part-type="genus" reg="Smyrnium">Smyrnium</tp:taxon-name-part> <tp:taxon-name-part taxon-name-part-type="species" reg="perfoliatum">perfoliatum</tp:taxon-name-part></tp:taxon-name></italic>; 19 May 1990; V. Holu­bová-Jechová 8553 (<abbrev xmlns:xlink="http://www.w3.org/1999/xlink" xlink:title="Herbarium of the Institute of Botany" id="ABBRID0EL4HM" xlink:type="simple">PRA</abbrev>-24032); • Hradec Králové Region, Orlické hory Mts., W of Hadinec near Neratov; 830–880 m a.s.l.; on the inner side of decaying bark of a trunk <italic><tp:taxon-name><tp:taxon-name-part taxon-name-part-type="genus" reg="Fagus">Fagus</tp:taxon-name-part> <tp:taxon-name-part taxon-name-part-type="species" reg="sylvatica">sylvatica</tp:taxon-name-part></tp:taxon-name></italic>; 20 Jul 1969; V. Holubová-Jechová 8588 (<abbrev xmlns:xlink="http://www.w3.org/1999/xlink" xlink:title="Herbarium of the Institute of Botany" id="ABBRID0E14HM" xlink:type="simple">PRA</abbrev>- 24034); • Olomouc Region, Hrubý Jeseník Mts., U Kříže forest between Bělá pod Pradědem and Vidly; on decaying wood of <italic><tp:taxon-name><tp:taxon-name-part taxon-name-part-type="genus" reg="Fagus">Fagus</tp:taxon-name-part> <tp:taxon-name-part taxon-name-part-type="species" reg="sylvatica">sylvatica</tp:taxon-name-part></tp:taxon-name></italic>; 8 Aug 1971; V. Holubová-Jechová 8584 (<abbrev xmlns:xlink="http://www.w3.org/1999/xlink" xlink:title="Herbarium of the Institute of Botany" id="ABBRID0EJ5HM" xlink:type="simple">PRA</abbrev>-24035); • Ibid.; Bučina virgin forest above Františkova myslivna cabin near Kouty nad Desnou; on decaying wood of a branch of <italic><tp:taxon-name><tp:taxon-name-part taxon-name-part-type="genus" reg="Fagus">Fagus</tp:taxon-name-part> <tp:taxon-name-part taxon-name-part-type="species" reg="sylvatica">sylvatica</tp:taxon-name-part></tp:taxon-name></italic>; 4 Aug 1971; V. Holubová-Jechová 8586 (<abbrev xmlns:xlink="http://www.w3.org/1999/xlink" xlink:title="Herbarium of the Institute of Botany" id="ABBRID0EY5HM" xlink:type="simple">PRA</abbrev>-24036). JAPAN • Kyoto, Daitokuji Tempel D; on unidentified dead twigs; 28 Aug 1983; W. Gams &amp; M. Tsuda (<abbrev xmlns:xlink="http://www.w3.org/1999/xlink" xlink:title="Westerdijk Fungal Biodiversity Institute" id="ABBRID0E35HM" xlink:type="simple">CBS</abbrev> H-3522, dried culture <abbrev xmlns:xlink="http://www.w3.org/1999/xlink" xlink:title="Westerdijk Fungal Biodiversity Institute" id="ABBRID0EA6HM" xlink:type="simple">CBS</abbrev> H-3506, living culture <abbrev xmlns:xlink="http://www.w3.org/1999/xlink" xlink:title="Westerdijk Fungal Biodiversity Institute" id="ABBRID0EE6HM" xlink:type="simple">CBS</abbrev> 770.83). SLOVAK REPUBLIC • Lúčanská Malá Fatra Mts., Šrámková National Nature Reserve, Kýčery; on decaying wood of <italic><tp:taxon-name><tp:taxon-name-part taxon-name-part-type="genus" reg="Fagus">Fagus</tp:taxon-name-part> <tp:taxon-name-part taxon-name-part-type="species" reg="sylvatica">sylvatica</tp:taxon-name-part></tp:taxon-name></italic>; 26 Sep 1983; V. Holubová-Jechová 8556 (<abbrev xmlns:xlink="http://www.w3.org/1999/xlink" xlink:title="Herbarium of the Institute of Botany" id="ABBRID0ET6HM" xlink:type="simple">PRA</abbrev>-24037).</p><fig id="F7" position="float" orientation="portrait"><object-id xmlns:xlink="http://www.w3.org/1999/xlink" content-type="doi" xlink:type="simple">10.3897/imafungus.16.173033.figure7</object-id><object-id xmlns:xlink="http://www.w3.org/1999/xlink" content-type="arpha" xlink:type="simple">CE3D6B38-4532-5FF4-A985-A0570D52C83F</object-id><label>Figure 7.</label><caption><p><italic><tp:taxon-name><tp:taxon-name-part taxon-name-part-type="genus" reg="Pleurophragmium">Pleurophragmium</tp:taxon-name-part> <tp:taxon-name-part taxon-name-part-type="species" reg="parvisporum">parvisporum</tp:taxon-name-part></tp:taxon-name></italic>. <bold>A</bold> Sporulating conidiophores <bold>B–E</bold> upper part of conidiophores with terminal and intercalary conidiogenous cells (nodulose swellings) and conidia (arrows indicate mucoid sheath covering the upper two-thirds of the conidium) <bold>F–K</bold> conidiophores with conidiogenous cells and conidia <bold>L–P</bold> conidia (in N, O arrows indicate mucoid wing-like sheath; in P arrow indicates mucoid sheath that disintegrates in the upper part and detaches from the wall <bold>Q</bold> conidium with longitudinally crumpled wall (arrow indicates the original collapsed sheath which causes the ornamentation) <bold>R</bold> basal cells of conidiophores <bold>S</bold> diversity of colony morphology on <abbrev xmlns:xlink="http://www.w3.org/1999/xlink" xlink:title="cornmeal dextrose agar" id="ABBRID0EYAIM" xlink:type="simple">CMD</abbrev>, <abbrev xmlns:xlink="http://www.w3.org/1999/xlink" xlink:title="Modified Leonian’s agar" id="ABBRID0E3AIM" xlink:type="simple">MLA</abbrev>, <abbrev xmlns:xlink="http://www.w3.org/1999/xlink" xlink:title="oatmeal agar" id="ABBRID0EABIM" xlink:type="simple">OA</abbrev>, and <abbrev xmlns:xlink="http://www.w3.org/1999/xlink" xlink:title="potato-carrot agar" id="ABBRID0EEBIM" xlink:type="simple">PCA</abbrev>, respectively (from left to right) after 4 wk. Images: <abbrev xmlns:xlink="http://www.w3.org/1999/xlink" xlink:title="Westerdijk Fungal Biodiversity Institute" id="ABBRID0EIBIM" xlink:type="simple">CBS</abbrev> 770.83 on <abbrev xmlns:xlink="http://www.w3.org/1999/xlink" xlink:title="oatmeal agar" id="ABBRID0EMBIM" xlink:type="simple">OA</abbrev> (A–E, G–K, M–Q); <abbrev xmlns:xlink="http://www.w3.org/1999/xlink" xlink:title="Westerdijk Fungal Biodiversity Institute" id="ABBRID0EQBIM" xlink:type="simple">CBS</abbrev> H-3522 on natural substrate (F, L). Scale bars: 300 µm (<bold>A</bold>); 20 µm (<bold>G, R</bold>); 10 µm (<bold>B–F, H–Q</bold>); 1 cm (<bold>S</bold>).</p></caption><graphic xmlns:xlink="http://www.w3.org/1999/xlink" xlink:href="imafungus-16-e173033-g007.jpg" position="float" orientation="portrait" xlink:type="simple" id="oo_1477349.jpg"><uri content-type="original_file" xlink:type="simple">https://binary.pensoft.net/fig/1477349</uri></graphic></fig></tp:treatment-sec><tp:treatment-sec sec-type="habitat" id="SECID0EBCIM"><title>Habitat and geographical distribution.</title><p>Saprobe on decaying wood and herbaceous stems of various hosts, such as <italic><tp:taxon-name><tp:taxon-name-part taxon-name-part-type="genus" reg="Arctium">Arctium</tp:taxon-name-part> <tp:taxon-name-part taxon-name-part-type="species" reg="lappa">lappa</tp:taxon-name-part></tp:taxon-name></italic>, <italic><tp:taxon-name><tp:taxon-name-part taxon-name-part-type="genus" reg="Brassica">Brassica</tp:taxon-name-part> <tp:taxon-name-part taxon-name-part-type="species" reg="oleracea">oleracea</tp:taxon-name-part></tp:taxon-name></italic>, <italic><tp:taxon-name><tp:taxon-name-part taxon-name-part-type="genus" reg="Campanula">Campanula</tp:taxon-name-part> <tp:taxon-name-part taxon-name-part-type="species" reg="medium">medium</tp:taxon-name-part></tp:taxon-name></italic>, <italic><tp:taxon-name><tp:taxon-name-part taxon-name-part-type="genus" reg="Carpinus">Carpinus</tp:taxon-name-part> <tp:taxon-name-part taxon-name-part-type="species" reg="betulus">betulus</tp:taxon-name-part></tp:taxon-name></italic>, <italic><tp:taxon-name><tp:taxon-name-part taxon-name-part-type="genus" reg="Conium">Conium</tp:taxon-name-part> <tp:taxon-name-part taxon-name-part-type="species" reg="maculatum">maculatum</tp:taxon-name-part></tp:taxon-name></italic>, <italic><tp:taxon-name><tp:taxon-name-part taxon-name-part-type="genus" reg="Epilobium">Epilobium</tp:taxon-name-part> <tp:taxon-name-part taxon-name-part-type="species" reg="hirsutum">hirsutum</tp:taxon-name-part></tp:taxon-name></italic>, <italic><tp:taxon-name><tp:taxon-name-part taxon-name-part-type="genus" reg="Fagus">Fagus</tp:taxon-name-part> <tp:taxon-name-part taxon-name-part-type="species" reg="sylvatica">sylvatica</tp:taxon-name-part></tp:taxon-name></italic>, <italic><tp:taxon-name><tp:taxon-name-part taxon-name-part-type="genus" reg="Filipendula">Filipendula</tp:taxon-name-part> <tp:taxon-name-part taxon-name-part-type="species" reg="ulmaria">ulmaria</tp:taxon-name-part></tp:taxon-name></italic>, <italic><tp:taxon-name><tp:taxon-name-part taxon-name-part-type="genus" reg="Heracleum">Heracleum</tp:taxon-name-part> <tp:taxon-name-part taxon-name-part-type="species" reg="sphondylium">sphondylium</tp:taxon-name-part></tp:taxon-name></italic>, <italic><tp:taxon-name><tp:taxon-name-part taxon-name-part-type="genus" reg="Lithocarpus">Lithocarpus</tp:taxon-name-part> <tp:taxon-name-part taxon-name-part-type="species" reg="edulis">edulis</tp:taxon-name-part></tp:taxon-name></italic>, <italic><tp:taxon-name><tp:taxon-name-part taxon-name-part-type="genus" reg="Polygonum">Polygonum</tp:taxon-name-part> <tp:taxon-name-part taxon-name-part-type="species" reg="sieboldii">sieboldii</tp:taxon-name-part></tp:taxon-name></italic>, <italic><tp:taxon-name><tp:taxon-name-part taxon-name-part-type="genus" reg="Quercus">Quercus</tp:taxon-name-part></tp:taxon-name></italic> sp., <italic><tp:taxon-name><tp:taxon-name-part taxon-name-part-type="genus" reg="Sambucus">Sambucus</tp:taxon-name-part> <tp:taxon-name-part taxon-name-part-type="species" reg="ebulus">ebulus</tp:taxon-name-part></tp:taxon-name></italic>, <italic><tp:taxon-name><tp:taxon-name-part taxon-name-part-type="genus" reg="Urtica">Urtica</tp:taxon-name-part> <tp:taxon-name-part taxon-name-part-type="species" reg="dioica">dioica</tp:taxon-name-part></tp:taxon-name></italic> in the Belgium, Czech Republic, Denmark, France, Germany, Japan, Mexico, Netherlands, New Zealand, Slovak Republic, UK and New Jersey and Washington, USA (<xref ref-type="bibr" rid="B145">Preuss 1852</xref>; <xref ref-type="bibr" rid="B26">Costantin 1888</xref>; <xref ref-type="bibr" rid="B11">Berkeley and Broome 1861</xref>; <xref ref-type="bibr" rid="B63">Ellis 1968</xref>; <xref ref-type="bibr" rid="B77">Holubová-Jechová 1972</xref>; <xref ref-type="bibr" rid="B120">Matsushima 1975</xref>; <xref ref-type="bibr" rid="B203">Wang 2010</xref>; <xref ref-type="bibr" rid="B66">GBIF Secretariat 2023</xref>).</p><p>According to GlobalFungi database, <italic><tp:taxon-name><tp:taxon-name-part taxon-name-part-type="genus" reg="Pleurophragmium">P.</tp:taxon-name-part> <tp:taxon-name-part taxon-name-part-type="species" reg="parvisporum">parvisporum</tp:taxon-name-part></tp:taxon-name></italic> was detected in 40 samples. Most records originate from Asia, primarily from Japan and China, with a smaller contribution from South Korea. Additional records come from Europe, all from Spain. The species is most frequently detected in freshwater aquatic habitats (45%), followed by anthropogenic/urban sites (50%), shrubland (17.5%), forest (15%), and cropland (2.5%) biomes. It was detected from water (45%), soil (35%), air (17.5%), and dust (2.5%). These samples were collected across a wide elevational range, 26–948 m, suggesting no strong restriction to high- or low-altitude habitats. Occurrences are associated with <abbrev xmlns:xlink="http://www.w3.org/1999/xlink" xlink:title="mean annual temperature" id="ABBRID0EKIIM" xlink:type="simple">MAT</abbrev> ~15.4 °C and <abbrev xmlns:xlink="http://www.w3.org/1999/xlink" xlink:title="mean annual precipitation" id="ABBRID0EOIIM" xlink:type="simple">MAP</abbrev> ~1 059 mm/year.</p></tp:treatment-sec><tp:treatment-sec sec-type="notes" id="SECID0ESIIM"><title>Notes.</title><p><italic><tp:taxon-name><tp:taxon-name-part taxon-name-part-type="genus" reg="Pleurophragmium">Pleurophragmium</tp:taxon-name-part></tp:taxon-name></italic> was originally described with a single species, <italic><tp:taxon-name><tp:taxon-name-part taxon-name-part-type="genus" reg="Pleurophragmium">P.</tp:taxon-name-part> <tp:taxon-name-part taxon-name-part-type="species" reg="bicolor">bicolor</tp:taxon-name-part></tp:taxon-name></italic>, with the protologue and accompanying illustration (<xref ref-type="bibr" rid="B26">Costantin 1888</xref>: fig. 70) reproduced here in Fig. <xref ref-type="fig" rid="F6">6</xref>. The species was treated in detail under the synonymous names <italic><tp:taxon-name><tp:taxon-name-part taxon-name-part-type="genus" reg="Pleurophragmium">P.</tp:taxon-name-part> <tp:taxon-name-part taxon-name-part-type="species" reg="simplex">simplex</tp:taxon-name-part></tp:taxon-name></italic> by <xref ref-type="bibr" rid="B63">Ellis (1968)</xref>, and <italic><tp:taxon-name><tp:taxon-name-part taxon-name-part-type="genus" reg="Pleurophragmium">P.</tp:taxon-name-part> <tp:taxon-name-part taxon-name-part-type="species" reg="parvisporum">parvisporum</tp:taxon-name-part></tp:taxon-name></italic> by <xref ref-type="bibr" rid="B77">Holubová-Jechová (1972)</xref> and <xref ref-type="bibr" rid="B120">Matsushima (1975)</xref>. These authors reported a relatively broad conidial length range based on multiple collections from wood and herbaceous stems: 10–21 µm (mostly 15.2 µm) × 3.5–6 µm (mostly 4.5 µm) (<xref ref-type="bibr" rid="B63">Ellis 1968</xref>), and 12.5–22.5 (mostly 15–18.5 µm) × 3.5–6.5 µm (mostly 5 µm) (<xref ref-type="bibr" rid="B77">Holubová-Jechová 1972</xref>); for Matsushima’s measurements, see below. Collections from the Czech Republic and Japan examined in this study are consistent with these accounts, although the maximum conidial length observed was slightly shorter than in the published ranges. Our observations confirm that within a single species, conidial dimensions can be variable and are fully congruent with previous descriptions.</p><p>In the Japanese material used in this study, conidial dimensions observed both in culture (<abbrev xmlns:xlink="http://www.w3.org/1999/xlink" xlink:title="Westerdijk Fungal Biodiversity Institute" id="ABBRID0E5KIM" xlink:type="simple">CBS</abbrev> 770.83: 9.5–14 × 3–4.5 µm) and on the natural substrate (<abbrev xmlns:xlink="http://www.w3.org/1999/xlink" xlink:title="Westerdijk Fungal Biodiversity Institute" id="ABBRID0ECLIM" xlink:type="simple">CBS</abbrev> H-3522: 10–13.5 × 3.5–4.5 µm) were highly similar and fall within the range of variability reported for this species from Europe (<xref ref-type="bibr" rid="B63">Ellis 1968</xref>; <xref ref-type="bibr" rid="B77">Holubová-Jechová 1972</xref>; this study). Although conidia from the Japanese material were somewhat shorter than those of the Czech specimens (10–18 × 3.5–6 µm on the natural substrate, this study), their overall morphology is indistinguishable, including the subtle characters such as the ornamentation of the outer conidial wall due to collapsing sheath, a feature not previously reported in the literature but clearly visible under DIC and PHC microscopy (Figs <xref ref-type="fig" rid="F7">7</xref>, <xref ref-type="fig" rid="F8">8</xref>). Notably, <xref ref-type="bibr" rid="B120">Matsushima (1975)</xref> reported three Japanese collections of <italic><tp:taxon-name><tp:taxon-name-part taxon-name-part-type="genus" reg="Pleurophragmium">P.</tp:taxon-name-part> <tp:taxon-name-part taxon-name-part-type="species" reg="parvisporum">parvisporum</tp:taxon-name-part></tp:taxon-name></italic> from decaying wood of <italic><tp:taxon-name><tp:taxon-name-part taxon-name-part-type="genus" reg="Lithocarpus">Lithocarpus</tp:taxon-name-part> <tp:taxon-name-part taxon-name-part-type="species" reg="edulis">edulis</tp:taxon-name-part></tp:taxon-name></italic> and <italic><tp:taxon-name><tp:taxon-name-part taxon-name-part-type="genus" reg="Quercus">Quercus</tp:taxon-name-part></tp:taxon-name></italic> sp., with varying conidial sizes in culture: 14.5–25 × 4.5–6.5 µm and 10–16 × 4–6 µm. We therefore concluded that <abbrev xmlns:xlink="http://www.w3.org/1999/xlink" xlink:title="Westerdijk Fungal Biodiversity Institute" id="ABBRID0EXMIM" xlink:type="simple">CBS</abbrev> 770.83 and the Czech material of <italic><tp:taxon-name><tp:taxon-name-part taxon-name-part-type="genus" reg="Pleurophragmium">P.</tp:taxon-name-part> <tp:taxon-name-part taxon-name-part-type="species" reg="parvisporum">parvisporum</tp:taxon-name-part></tp:taxon-name></italic> listed above are conspecific and represent a reliable reference for this species. Attempts to extract DNA from the six herbarium specimens from the Czech Republic were unsuccessful.</p><fig id="F8" position="float" orientation="portrait"><object-id xmlns:xlink="http://www.w3.org/1999/xlink" content-type="doi" xlink:type="simple">10.3897/imafungus.16.173033.figure8</object-id><object-id xmlns:xlink="http://www.w3.org/1999/xlink" content-type="arpha" xlink:type="simple">62B1BD9B-6FFC-5968-8CFB-D7D68DE20AB8</object-id><label>Figure 8.</label><caption><p><italic><tp:taxon-name><tp:taxon-name-part taxon-name-part-type="genus" reg="Pleurophragmium">Pleurophragmium</tp:taxon-name-part> <tp:taxon-name-part taxon-name-part-type="species" reg="parvisporum">parvisporum</tp:taxon-name-part></tp:taxon-name></italic> (<abbrev xmlns:xlink="http://www.w3.org/1999/xlink" xlink:title="Herbarium of the Institute of Botany" id="ABBRID0EZNIM" xlink:type="simple">PRA</abbrev>-24032). <bold>A</bold> Sporulating conidiophores <bold>B–F</bold> conidiophores with conidiogenous cells and conidia <bold>G</bold> Basal cell <bold>H–L</bold> conidia. Images: on natural substrate. Scale bars: 300 µm (<bold>A</bold>); 20 µm (<bold>B, C</bold>); 10 µm (<bold>D–L</bold>).</p></caption><graphic xmlns:xlink="http://www.w3.org/1999/xlink" xlink:href="imafungus-16-e173033-g008.jpg" position="float" orientation="portrait" xlink:type="simple" id="oo_1477350.jpg"><uri content-type="original_file" xlink:type="simple">https://binary.pensoft.net/fig/1477350</uri></graphic></fig><p>The <abbrev xmlns:xlink="http://www.w3.org/1999/xlink" xlink:title="internal transcribed spacer" id="ABBRID0ESOIM" xlink:type="simple">ITS</abbrev> distribution data derived from the GlobalFungi database suggest that <italic><tp:taxon-name><tp:taxon-name-part taxon-name-part-type="genus" reg="Pleurophragmium">P.</tp:taxon-name-part> <tp:taxon-name-part taxon-name-part-type="species" reg="parvisporum">parvisporum</tp:taxon-name-part></tp:taxon-name></italic> has a broad ecological amplitude (Fig. <xref ref-type="fig" rid="F5">5</xref>), occurring across diverse biomes and climatic conditions, but with a notable concentration in aquatic environments in East Asia (China, Japan). Records from Spain confirm the distribution of the species in Europe, although based on published data (see above) the species has been repeatedly reported from several European countries. Records from North America, from where the species was also reported (<xref ref-type="bibr" rid="B203">Wang 2010</xref>), and other parts of the world (<xref ref-type="bibr" rid="B66">GBIF Secretariat 2023</xref>), are absent in the GlobalFungi database. This broad ecological and climatic range may indicate genuine ecological versatility, or alternatively, the existence of a species complex, as suggested by the variability in conidial length and occurrence on both herbaceous and woody hosts. To clarify its taxonomy, molecular data from additional strains collected across diverse geographical regions are essential for stabilising the species concept.</p><p>Among <italic><tp:taxon-name><tp:taxon-name-part taxon-name-part-type="genus" reg="Pleurophragmium">Pleurophragmium</tp:taxon-name-part></tp:taxon-name></italic> species, <italic><tp:taxon-name><tp:taxon-name-part taxon-name-part-type="genus" reg="Pleurophragmium">P.</tp:taxon-name-part> <tp:taxon-name-part taxon-name-part-type="species" reg="parvisporum">parvisporum</tp:taxon-name-part></tp:taxon-name></italic> is most comparable to <italic><tp:taxon-name><tp:taxon-name-part taxon-name-part-type="genus" reg="Pleurophragmium">P.</tp:taxon-name-part> <tp:taxon-name-part taxon-name-part-type="species" reg="fluviale">fluviale</tp:taxon-name-part></tp:taxon-name></italic>, <italic><tp:taxon-name><tp:taxon-name-part taxon-name-part-type="genus" reg="Pleurophragmium">P.</tp:taxon-name-part> <tp:taxon-name-part taxon-name-part-type="species" reg="luguense">luguense</tp:taxon-name-part></tp:taxon-name></italic>, and <italic><tp:taxon-name><tp:taxon-name-part taxon-name-part-type="genus" reg="Pleurophragmium">P.</tp:taxon-name-part> <tp:taxon-name-part taxon-name-part-type="species" reg="septatum">septatum</tp:taxon-name-part></tp:taxon-name></italic> in its conidial morphology. These taxa share obovoid to fusoid-ellipsoid conidia that are broadly rounded at the apex, tapering to a narrow base with a hilum, predominantly 3-septate, and hyaline to subhyaline, becoming pale brown at maturity. In the absence of molecular data, distinguishing among these species would be highly challenging. For detailed comparison, see Table <xref ref-type="table" rid="T3">3</xref>.</p><p>Interestingly, several biologically active compounds, collectively known as dactylfungins, were isolated from <italic><tp:taxon-name><tp:taxon-name-part taxon-name-part-type="genus" reg="Pleurophragmium">P.</tp:taxon-name-part> <tp:taxon-name-part taxon-name-part-type="species" reg="parvisporum">parvisporum</tp:taxon-name-part></tp:taxon-name></italic> (strain D500 obtained from a dead leaf in Japan) and were reported to exhibit antifungal activity against <italic><tp:taxon-name><tp:taxon-name-part taxon-name-part-type="genus" reg="Candida">Candida</tp:taxon-name-part> <tp:taxon-name-part taxon-name-part-type="species" reg="pseudotropicalis">pseudotropicalis</tp:taxon-name-part></tp:taxon-name></italic> and other fungi (<xref ref-type="bibr" rid="B212">Xaio et al. 1993</xref>). However, these findings should be interpreted with caution due to the simple morphology of the species and the recently recognised taxonomic ambiguity among preserved strains identified as <italic><tp:taxon-name><tp:taxon-name-part taxon-name-part-type="genus" reg="Pleurophragmium">P.</tp:taxon-name-part> <tp:taxon-name-part taxon-name-part-type="species" reg="parvisporum">parvisporum</tp:taxon-name-part></tp:taxon-name></italic>.</p></tp:treatment-sec><tp:treatment-sec><!--Section generated to contain objects referenced in tp:taxon-treatment.--><fig id="F5" position="float" orientation="portrait"><object-id xmlns:xlink="http://www.w3.org/1999/xlink" content-type="doi" xlink:type="simple">10.3897/imafungus.16.173033.figure5</object-id><object-id xmlns:xlink="http://www.w3.org/1999/xlink" content-type="arpha" xlink:type="simple">7CB29CB1-ED62-552E-B496-63A1AEB5F2ED</object-id><label>Figure 5.</label><caption><p>Geographical distribution of the studied species based on environmental DNA records from the GlobalFungi database. Each dot indicates a georeferenced sample in which the species was detected, with the number of samples (n) given in parentheses.</p></caption><graphic xmlns:xlink="http://www.w3.org/1999/xlink" xlink:href="imafungus-16-e173033-g005.jpg" position="float" orientation="portrait" xlink:type="simple" id="oo_1477347.jpg"><uri content-type="original_file" xlink:type="simple">https://binary.pensoft.net/fig/1477347</uri></graphic></fig><table-wrap id="T3" position="float" orientation="portrait"><label>Table 3.</label><caption><p>Synopsis table of species of <italic><tp:taxon-name><tp:taxon-name-part taxon-name-part-type="genus" reg="Pleurophragmium">Pleurophragmium</tp:taxon-name-part></tp:taxon-name></italic>.</p></caption><table id="TID0EIXNM" rules="all"><tbody><tr><th rowspan="1" colspan="12">Species accepted in <italic><tp:taxon-name><tp:taxon-name-part taxon-name-part-type="genus" reg="Pleurophragmium">Pleurophragmium</tp:taxon-name-part></tp:taxon-name></italic> s. str.</th></tr><tr><th rowspan="2" colspan="1">Taxon</th><th rowspan="2" colspan="1">Substrate*</th><th rowspan="2" colspan="1">Size (µm)</th><th rowspan="1" colspan="4">Conidia</th><th rowspan="2" colspan="1">End cells</th><th rowspan="2" colspan="1">Ornamentation</th><th rowspan="1" colspan="2">Conidiogenous cellsConidiophores</th><th rowspan="2" colspan="1">Reference</th></tr><tr><th rowspan="1" colspan="1">Septa</th><th rowspan="1" colspan="1">Shape</th><th rowspan="1" colspan="1">Sheath</th><th rowspan="1" colspan="1">Colour</th><th rowspan="1" colspan="1">Size (µm)</th><th rowspan="1" colspan="1">Size (µm)</th></tr><tr><td rowspan="1" colspan="1">
                      <italic>
                        <tp:taxon-name><tp:taxon-name-part taxon-name-part-type="genus" reg="Pleurophragmium">Pleurophragmium</tp:taxon-name-part> <tp:taxon-name-part taxon-name-part-type="species" reg="asiaticum">asiaticum</tp:taxon-name-part></tp:taxon-name>
                      </italic>
                    </td><td rowspan="1" colspan="1">C</td><td rowspan="1" colspan="1">(13–)15–16(–17) × (3.5–)4.5(–5)</td><td rowspan="1" colspan="1">(2–)3</td><td rowspan="1" colspan="1">ellipsoid to obovoid, with truncate hilum at the base</td><td rowspan="1" colspan="1">present</td><td rowspan="1" colspan="1">pale brown</td><td rowspan="1" colspan="1"/><td rowspan="1" colspan="1">smooth-walled</td><td rowspan="1" colspan="1">5–35 × 4–7</td><td rowspan="1" colspan="1">50–100 × 3–5</td><td rowspan="1" colspan="1">
                      <xref ref-type="bibr" rid="B31">Crous et al. 2018a</xref>
                    </td></tr><tr><td rowspan="1" colspan="1">
                      <italic>
                        <tp:taxon-name><tp:taxon-name-part taxon-name-part-type="genus" reg="Pleurophragmium">Pleurophragmium</tp:taxon-name-part> <tp:taxon-name-part taxon-name-part-type="species" reg="asymmetricum">asymmetricum</tp:taxon-name-part></tp:taxon-name>
                      </italic>
                    </td><td rowspan="1" colspan="1">
                      <abbrev xmlns:xlink="http://www.w3.org/1999/xlink" xlink:title="natural substrate" id="ABBRID0EOREM" xlink:type="simple">NS</abbrev>
                    </td><td rowspan="1" colspan="1">12–15 × 2–3</td><td rowspan="1" colspan="1">1</td><td rowspan="1" colspan="1">narrowly clavate or subclavate</td><td rowspan="1" colspan="1">absent</td><td rowspan="1" colspan="1">yellowish to subhyaline</td><td rowspan="1" colspan="1"/><td rowspan="1" colspan="1">smooth-walled</td><td rowspan="1" colspan="1">8–35 × 3.5–5</td><td rowspan="1" colspan="1">40–210 × 3.5–9</td><td rowspan="1" colspan="1">
                      <xref ref-type="bibr" rid="B171">Serrano et al. 2020</xref>
                    </td></tr><tr><td rowspan="1" colspan="1">
                      <italic>
                        <tp:taxon-name><tp:taxon-name-part taxon-name-part-type="genus" reg="Pleurophragmium">Pleurophragmium</tp:taxon-name-part> <tp:taxon-name-part taxon-name-part-type="species" reg="fluviale">fluviale</tp:taxon-name-part></tp:taxon-name>
                      </italic>
                    </td><td rowspan="1" colspan="1">
                      <abbrev xmlns:xlink="http://www.w3.org/1999/xlink" xlink:title="natural substrate" id="ABBRID0EJTEM" xlink:type="simple">NS</abbrev>
                    </td><td rowspan="1" colspan="1">14–16 × 4–6</td><td rowspan="1" colspan="1">3</td><td rowspan="1" colspan="1">obovoid, rounded at the apex, pointed at the base</td><td rowspan="1" colspan="1">absent</td><td rowspan="1" colspan="1">subhyaline</td><td rowspan="1" colspan="1"/><td rowspan="1" colspan="1">smooth-walled</td><td rowspan="1" colspan="1">n/a</td><td rowspan="1" colspan="1">211–308 × 5–7</td><td rowspan="1" colspan="1">
                      <xref ref-type="bibr" rid="B113">Luo et al. 2019</xref>
                    </td></tr><tr><td rowspan="1" colspan="1">
                      <italic>
                        <tp:taxon-name><tp:taxon-name-part taxon-name-part-type="genus" reg="Pleurophragmium">Pleurophragmium</tp:taxon-name-part> <tp:taxon-name-part taxon-name-part-type="species" reg="fusiforme">fusiforme</tp:taxon-name-part></tp:taxon-name>
                      </italic>
                    </td><td rowspan="1" colspan="1">
                      <abbrev xmlns:xlink="http://www.w3.org/1999/xlink" xlink:title="natural substrate" id="ABBRID0EEVEM" xlink:type="simple">NS</abbrev>
                    </td><td rowspan="1" colspan="1">29–34 × 4–6</td><td rowspan="1" colspan="1">(0–)1–3</td><td rowspan="1" colspan="1">navicular to tapering, pointed at both ends</td><td rowspan="1" colspan="1">absent</td><td rowspan="1" colspan="1">pale brown</td><td rowspan="1" colspan="1">paler</td><td rowspan="1" colspan="1">smooth-walled</td><td rowspan="1" colspan="1">n/a</td><td rowspan="1" colspan="1">214–285 × 4–5</td><td rowspan="1" colspan="1">
                      <xref ref-type="bibr" rid="B219">Zhang et al. 2024</xref>
                    </td></tr><tr><td rowspan="1" colspan="1">
                      <italic>
                        <tp:taxon-name><tp:taxon-name-part taxon-name-part-type="genus" reg="Pleurophragmium">Pleurophragmium</tp:taxon-name-part> <tp:taxon-name-part taxon-name-part-type="species" reg="gaoligongense">gaoligongense</tp:taxon-name-part></tp:taxon-name>
                      </italic>
                    </td><td rowspan="1" colspan="1">
                      <abbrev xmlns:xlink="http://www.w3.org/1999/xlink" xlink:title="natural substrate" id="ABBRID0E6WEM" xlink:type="simple">NS</abbrev>
                    </td><td rowspan="1" colspan="1">16–24 × 5–7</td><td rowspan="1" colspan="1">0–3</td><td rowspan="1" colspan="1">clavate-cymbiform, truncate at the base</td><td rowspan="1" colspan="1">absent</td><td rowspan="1" colspan="1">subhyaline to pale brown</td><td rowspan="1" colspan="1"/><td rowspan="1" colspan="1">smooth-walled</td><td rowspan="1" colspan="1">34–68 × 3–6</td><td rowspan="1" colspan="1">138–226 × 4–7</td><td rowspan="1" colspan="1">
                      <xref ref-type="bibr" rid="B213">Xu et al. 2023</xref>
                    </td></tr><tr><td rowspan="1" colspan="1">
                      <italic>
                        <tp:taxon-name><tp:taxon-name-part taxon-name-part-type="genus" reg="Pleurophragmium">Pleurophragmium</tp:taxon-name-part> <tp:taxon-name-part taxon-name-part-type="species" reg="guizhouense">guizhouense</tp:taxon-name-part></tp:taxon-name>
                      </italic>
                    </td><td rowspan="1" colspan="1">
                      <abbrev xmlns:xlink="http://www.w3.org/1999/xlink" xlink:title="natural substrate" id="ABBRID0E1YEM" xlink:type="simple">NS</abbrev>
                    </td><td rowspan="1" colspan="1">8.9–12.7 × 2.8–4.8</td><td rowspan="1" colspan="1">(2–)3</td><td rowspan="1" colspan="1">fusoid-ellipsoid, apex obtuse or tapering, with a subtruncate hilum at base</td><td rowspan="1" colspan="1">absent</td><td rowspan="1" colspan="1">subhyaline to pale brown</td><td rowspan="1" colspan="1"/><td rowspan="1" colspan="1">smooth-walled</td><td rowspan="1" colspan="1">2.2–4.3 (width)</td><td rowspan="1" colspan="1">75–140 × 2–4.5</td><td rowspan="1" colspan="1">
                      <xref ref-type="bibr" rid="B81">Hyde et al. 2020</xref>
                    </td></tr><tr><td rowspan="1" colspan="1">
                      <italic>
                        <tp:taxon-name><tp:taxon-name-part taxon-name-part-type="genus" reg="Pleurophragmium">Pleurophragmium</tp:taxon-name-part> <tp:taxon-name-part taxon-name-part-type="species" reg="jiulongheense">jiulongheense</tp:taxon-name-part></tp:taxon-name>
                      </italic>
                    </td><td rowspan="1" colspan="1">
                      <abbrev xmlns:xlink="http://www.w3.org/1999/xlink" xlink:title="natural substrate" id="ABBRID0EV1EM" xlink:type="simple">NS</abbrev>
                    </td><td rowspan="1" colspan="1">16–23 × 3.7–5.6</td><td rowspan="1" colspan="1">3</td><td rowspan="1" colspan="1">clavate to fusiform, truncate at the base</td><td rowspan="1" colspan="1">present</td><td rowspan="1" colspan="1">subhyaline to pale brown</td><td rowspan="1" colspan="1"/><td rowspan="1" colspan="1">smooth-walled</td><td rowspan="1" colspan="1">n/a</td><td rowspan="1" colspan="1">(144–)204–332 × 3.4–4.8</td><td rowspan="1" colspan="1">
                      <xref ref-type="bibr" rid="B17">Cao et al. 2025</xref>
                    </td></tr><tr><td rowspan="1" colspan="1">
                      <italic>
                        <tp:taxon-name><tp:taxon-name-part taxon-name-part-type="genus" reg="Pleurophragmium">Pleurophragmium</tp:taxon-name-part> <tp:taxon-name-part taxon-name-part-type="species" reg="luguense">luguense</tp:taxon-name-part></tp:taxon-name>
                      </italic>
                    </td><td rowspan="1" colspan="1">
                      <abbrev xmlns:xlink="http://www.w3.org/1999/xlink" xlink:title="natural substrate" id="ABBRID0EQ3EM" xlink:type="simple">NS</abbrev>
                    </td><td rowspan="1" colspan="1">12–15 × 4–7</td><td rowspan="1" colspan="1">(0–)2–3</td><td rowspan="1" colspan="1">obovoid, tapering at the base</td><td rowspan="1" colspan="1">absent</td><td rowspan="1" colspan="1">subhyaline to pale brown</td><td rowspan="1" colspan="1"/><td rowspan="1" colspan="1">smooth-walled</td><td rowspan="1" colspan="1">39–68 × 3–5</td><td rowspan="1" colspan="1">152–298 × 4–6</td><td rowspan="1" colspan="1">
                      <xref ref-type="bibr" rid="B213">Xu et al. 2023</xref>
                    </td></tr><tr><td rowspan="1" colspan="1">
                      <italic>
                        <tp:taxon-name><tp:taxon-name-part taxon-name-part-type="genus" reg="Pleurophragmium">Pleurophragmium</tp:taxon-name-part> <tp:taxon-name-part taxon-name-part-type="species" reg="naviculare">naviculare</tp:taxon-name-part></tp:taxon-name>
                      </italic>
                    </td><td rowspan="1" colspan="1">
                      <abbrev xmlns:xlink="http://www.w3.org/1999/xlink" xlink:title="natural substrate" id="ABBRID0EL5EM" xlink:type="simple">NS</abbrev>
                    </td><td rowspan="1" colspan="1">16–24 × 5.5–7.5</td><td rowspan="1" colspan="1">(1–) 3</td><td rowspan="1" colspan="1">navicular to fusiform, tapering to a hilum towards the base, obtuse at the apex</td><td rowspan="1" colspan="1">present</td><td rowspan="1" colspan="1">hyaline, becoming pale brown</td><td rowspan="1" colspan="1">paler</td><td rowspan="1" colspan="1">smooth-walled</td><td rowspan="1" colspan="1">n/a</td><td rowspan="1" colspan="1">100–200 × 4–5.6</td><td rowspan="1" colspan="1">
                      <xref ref-type="bibr" rid="B215">Yang et al. 2023</xref>
                    </td></tr><tr><td rowspan="1" colspan="1">
                      <italic>
                        <tp:taxon-name><tp:taxon-name-part taxon-name-part-type="genus" reg="Pleurophragmium">Pleurophragmium</tp:taxon-name-part> <tp:taxon-name-part taxon-name-part-type="species" reg="parvisporum">parvisporum</tp:taxon-name-part></tp:taxon-name>
                      </italic>
                    </td><td rowspan="1" colspan="1">
                      <abbrev xmlns:xlink="http://www.w3.org/1999/xlink" xlink:title="natural substrate" id="ABBRID0EGAFM" xlink:type="simple">NS</abbrev>
                    </td><td rowspan="1" colspan="1">10–18 × 3.5–6</td><td rowspan="1" colspan="1">(0–)3(–4)</td><td rowspan="1" colspan="1">ellipsoid to subclavate, rounded at the apex, pointed at the base</td><td rowspan="1" colspan="1">absent</td><td rowspan="1" colspan="1">hyaline to very pale brown</td><td rowspan="1" colspan="1"/><td rowspan="1" colspan="1">crumpled</td><td rowspan="1" colspan="1">26–47(–51) × 4.5–5.5</td><td rowspan="1" colspan="1">(80–)118–250(–270) × (3.5–)4–5</td><td rowspan="1" colspan="1">This study</td></tr><tr><td rowspan="1" colspan="1">
                      <italic>
                        <tp:taxon-name><tp:taxon-name-part taxon-name-part-type="genus" reg="Pleurophragmium">Pleurophragmium</tp:taxon-name-part> <tp:taxon-name-part taxon-name-part-type="species" reg="pteridophytophilum">pteridophytophilum</tp:taxon-name-part></tp:taxon-name>
                      </italic>
                    </td><td rowspan="1" colspan="1">
                      <abbrev xmlns:xlink="http://www.w3.org/1999/xlink" xlink:title="natural substrate" id="ABBRID0E3BFM" xlink:type="simple">NS</abbrev>
                    </td><td rowspan="1" colspan="1">8.5–11 × 3–4</td><td rowspan="1" colspan="1">0–1</td><td rowspan="1" colspan="1">obovoid</td><td rowspan="1" colspan="1">absent</td><td rowspan="1" colspan="1">hyaline to pale brown</td><td rowspan="1" colspan="1"/><td rowspan="1" colspan="1">rough-walled</td><td rowspan="1" colspan="1">20–55.5 × 2.5–4(–4.5)</td><td rowspan="1" colspan="1">150–224 × 2.7–4.9</td><td rowspan="1" colspan="1">
                      <xref ref-type="bibr" rid="B222">Zhang et al. 2025</xref>
                    </td></tr><tr><td rowspan="1" colspan="1">
                      <italic>
                        <tp:taxon-name><tp:taxon-name-part taxon-name-part-type="genus" reg="Pleurophragmium">Pleurophragmium</tp:taxon-name-part> <tp:taxon-name-part taxon-name-part-type="species" reg="septatum">septatum</tp:taxon-name-part></tp:taxon-name>
                      </italic>
                    </td><td rowspan="1" colspan="1">C</td><td rowspan="1" colspan="1">(12–)14–16(–20) × (3.5–)4(–5)</td><td rowspan="1" colspan="1">(1–) 3</td><td rowspan="1" colspan="1">fusoid-ellipsoid, apex obtuse, tapering in lower third to a truncate hilum</td><td rowspan="1" colspan="1">present</td><td rowspan="1" colspan="1">hyaline, becoming pale brown</td><td rowspan="1" colspan="1"/><td rowspan="1" colspan="1">smooth-walled</td><td rowspan="1" colspan="1">30–40 × 4–5</td><td rowspan="1" colspan="1">40–70 × 4–5</td><td rowspan="1" colspan="1">
                      <xref ref-type="bibr" rid="B31">Crous et al. 2018a</xref>
                    </td></tr><tr><td rowspan="1" colspan="1">
                      <italic>
                        <tp:taxon-name><tp:taxon-name-part taxon-name-part-type="genus" reg="Pleurophragmium">Pleurophragmium</tp:taxon-name-part> <tp:taxon-name-part taxon-name-part-type="species" reg="sichuanense">sichuanense</tp:taxon-name-part></tp:taxon-name>
                      </italic>
                    </td><td rowspan="1" colspan="1">
                      <abbrev xmlns:xlink="http://www.w3.org/1999/xlink" xlink:title="natural substrate" id="ABBRID0ENFFM" xlink:type="simple">NS</abbrev>
                    </td><td rowspan="1" colspan="1">9.5–14.5 × 4–4.5</td><td rowspan="1" colspan="1">0–1</td><td rowspan="1" colspan="1">fusiform or narrowly obovoid</td><td rowspan="1" colspan="1">absent</td><td rowspan="1" colspan="1">subhyaline to pale brown</td><td rowspan="1" colspan="1"/><td rowspan="1" colspan="1">finely verrucose</td><td rowspan="1" colspan="1">n/a</td><td rowspan="1" colspan="1">93–130 × 4–5</td><td rowspan="1" colspan="1">
                      <xref ref-type="bibr" rid="B23">Chen et al. 2025</xref>
                    </td></tr><tr><td rowspan="1" colspan="1">
                      <italic>
                        <tp:taxon-name><tp:taxon-name-part taxon-name-part-type="genus" reg="Pleurophragmium">Pleurophragmium</tp:taxon-name-part> <tp:taxon-name-part taxon-name-part-type="species" reg="sorbicola">sorbicola</tp:taxon-name-part></tp:taxon-name>
                      </italic>
                    </td><td rowspan="1" colspan="1">C</td><td rowspan="1" colspan="1">(7–)8–10(–15) × 4(–5)</td><td rowspan="1" colspan="1">(0–)1(–3)</td><td rowspan="1" colspan="1">obovoid, obtuse at the apex</td><td rowspan="1" colspan="1">present</td><td rowspan="1" colspan="1">hyaline, pale brown with age</td><td rowspan="1" colspan="1"/><td rowspan="1" colspan="1">smooth-walled</td><td rowspan="1" colspan="1">20–65 × 3–4</td><td rowspan="1" colspan="1">50–200 × 4–7</td><td rowspan="1" colspan="1">
                      <xref ref-type="bibr" rid="B35">Crous et al. 2018b</xref>
                    </td></tr><tr><td rowspan="1" colspan="12">
                      <bold><italic><tp:taxon-name><tp:taxon-name-part taxon-name-part-type="genus" reg="Pleurophragmium">Pleurophragmium</tp:taxon-name-part></tp:taxon-name></italic> s. lat.: species of uncertain status</bold>
                    </td></tr><tr><td rowspan="1" colspan="1">
                      <tp:taxon-name><tp:taxon-name-part taxon-name-part-type="genus" reg="Pleurophragmium">Pleurophragmium</tp:taxon-name-part> <tp:taxon-name-part taxon-name-part-type="species" reg="angamosense">angamosense</tp:taxon-name-part></tp:taxon-name>
                    </td><td rowspan="1" colspan="1">C</td><td rowspan="1" colspan="1">24.5–40 × 5–8</td><td rowspan="1" colspan="1">3–7 mostly 5</td><td rowspan="1" colspan="1">fusiform, curved or straight</td><td rowspan="1" colspan="1">absent</td><td rowspan="1" colspan="1">pale brown</td><td rowspan="1" colspan="1">paler</td><td rowspan="1" colspan="1">smooth-walled</td><td rowspan="1" colspan="1">3–3.5 (width)</td><td rowspan="1" colspan="1">200 × 3.5–4.5</td><td rowspan="1" colspan="1">
                      <xref ref-type="bibr" rid="B124">Matsushima 1995</xref>
                    </td></tr><tr><td rowspan="1" colspan="1">
                      <tp:taxon-name><tp:taxon-name-part taxon-name-part-type="genus" reg="Pleurophragmium">Pleurophragmium</tp:taxon-name-part> <tp:taxon-name-part taxon-name-part-type="species" reg="aquaticum">aquaticum</tp:taxon-name-part></tp:taxon-name>
                    </td><td rowspan="1" colspan="1">
                      <abbrev xmlns:xlink="http://www.w3.org/1999/xlink" xlink:title="natural substrate" id="ABBRID0EBLFM" xlink:type="simple">NS</abbrev>
                    </td><td rowspan="1" colspan="1">25–30 × 6–6.5</td><td rowspan="1" colspan="1">3</td><td rowspan="1" colspan="1">fusiform to clavate, sometimes navicular, truncated at the base</td><td rowspan="1" colspan="1">absent</td><td rowspan="1" colspan="1">brown, paler around septa</td><td rowspan="1" colspan="1">paler</td><td rowspan="1" colspan="1">smooth-walled</td><td rowspan="1" colspan="1">n/a</td><td rowspan="1" colspan="1">200–390 × 5–11</td><td rowspan="1" colspan="1">Heredia et al. 2007</td></tr><tr><td rowspan="1" colspan="1">
                      <tp:taxon-name><tp:taxon-name-part taxon-name-part-type="genus" reg="Pleurophragmium">Pleurophragmium</tp:taxon-name-part> <tp:taxon-name-part taxon-name-part-type="species" reg="bitunicatum">bitunicatum</tp:taxon-name-part></tp:taxon-name>
                    </td><td rowspan="1" colspan="1">C</td><td rowspan="1" colspan="1">20–35 × 4.5–7</td><td rowspan="1" colspan="1">3(–5)</td><td rowspan="1" colspan="1">fusiform, narrowly truncated at the base</td><td rowspan="1" colspan="1">absent</td><td rowspan="1" colspan="1">brown</td><td rowspan="1" colspan="1"/><td rowspan="1" colspan="1">smooth-walled</td><td rowspan="1" colspan="1">n/a</td><td rowspan="1" colspan="1">(50–) 100–220 × 3–5</td><td rowspan="1" colspan="1">
                      <xref ref-type="bibr" rid="B120">Matsushima 1975</xref>
                    </td></tr><tr><td rowspan="1" colspan="1">
                      <tp:taxon-name><tp:taxon-name-part taxon-name-part-type="genus" reg="Pleurophragmium">Pleurophragmium</tp:taxon-name-part> <tp:taxon-name-part taxon-name-part-type="species" reg="clavatum">clavatum</tp:taxon-name-part></tp:taxon-name>
                    </td><td rowspan="1" colspan="1">
                      <abbrev xmlns:xlink="http://www.w3.org/1999/xlink" xlink:title="natural substrate" id="ABBRID0ELOFM" xlink:type="simple">NS</abbrev>
                    </td><td rowspan="1" colspan="1">9.5–16.5 × 3.5–4.5</td><td rowspan="1" colspan="1">0</td><td rowspan="1" colspan="1">clavate to fusiform, narrower at the ends, tapered to a point at the base</td><td rowspan="1" colspan="1">absent</td><td rowspan="1" colspan="1">yellowish brown</td><td rowspan="1" colspan="1"/><td rowspan="1" colspan="1">verrucose</td><td rowspan="1" colspan="1">n/a</td><td rowspan="1" colspan="1">75–160 × 3.3–4</td><td rowspan="1" colspan="1">
                      <xref ref-type="bibr" rid="B115">Ma et al. 2014</xref>
                    </td></tr><tr><td rowspan="1" colspan="1">
                      <tp:taxon-name><tp:taxon-name-part taxon-name-part-type="genus" reg="Pleurophragmium">Pleurophragmium</tp:taxon-name-part> <tp:taxon-name-part taxon-name-part-type="species" reg="ellipsoideum">ellipsoideum</tp:taxon-name-part></tp:taxon-name>
                    </td><td rowspan="1" colspan="1">
                      <abbrev xmlns:xlink="http://www.w3.org/1999/xlink" xlink:title="natural substrate" id="ABBRID0EFQFM" xlink:type="simple">NS</abbrev>
                    </td><td rowspan="1" colspan="1">10–17 × 6–8.5</td><td rowspan="1" colspan="1">3</td><td rowspan="1" colspan="1">ellipsoid to obovoid, rounded at the apex, pointed at the base</td><td rowspan="1" colspan="1">absent</td><td rowspan="1" colspan="1">pale brown</td><td rowspan="1" colspan="1"/><td rowspan="1" colspan="1">smooth-walled</td><td rowspan="1" colspan="1">n/a</td><td rowspan="1" colspan="1">150–260 × 3.5–6</td><td rowspan="1" colspan="1">
                      <xref ref-type="bibr" rid="B115">Ma et al. 2014</xref>
                    </td></tr><tr><td rowspan="1" colspan="1">
                      <tp:taxon-name><tp:taxon-name-part taxon-name-part-type="genus" reg="Pleurophragmium">Pleurophragmium</tp:taxon-name-part> <tp:taxon-name-part taxon-name-part-type="species" reg="harunganae">harunganae</tp:taxon-name-part></tp:taxon-name>
                    </td><td rowspan="1" colspan="1">
                      <abbrev xmlns:xlink="http://www.w3.org/1999/xlink" xlink:title="natural substrate" id="ABBRID0E6RFM" xlink:type="simple">NS</abbrev>
                    </td><td rowspan="1" colspan="1">12–18 × 5–7</td><td rowspan="1" colspan="1">0</td><td rowspan="1" colspan="1">fusoid, curved</td><td rowspan="1" colspan="1">absent</td><td rowspan="1" colspan="1">subhyaline to pale olivaceous</td><td rowspan="1" colspan="1"/><td rowspan="1" colspan="1">smooth-walled</td><td rowspan="1" colspan="1">n/a</td><td rowspan="1" colspan="1">150 × 4–5</td><td rowspan="1" colspan="1">Hansford 1946</td></tr><tr><td rowspan="1" colspan="1">
                      <tp:taxon-name><tp:taxon-name-part taxon-name-part-type="genus" reg="Pleurophragmium">Pleurophragmium</tp:taxon-name-part> <tp:taxon-name-part taxon-name-part-type="species" reg="indicum">indicum</tp:taxon-name-part></tp:taxon-name>
                    </td><td rowspan="1" colspan="1">
                      <abbrev xmlns:xlink="http://www.w3.org/1999/xlink" xlink:title="natural substrate" id="ABBRID0EUTFM" xlink:type="simple">NS</abbrev>
                    </td><td rowspan="1" colspan="1">20–30 × 4.5–11</td><td rowspan="1" colspan="1">3</td><td rowspan="1" colspan="1">ellipsoidal to obovoid, rounded at the apex, pointed at the base, straight to slightly curved</td><td rowspan="1" colspan="1">absent</td><td rowspan="1" colspan="1">dark brown</td><td rowspan="1" colspan="1">paler</td><td rowspan="1" colspan="1">smooth-walled</td><td rowspan="1" colspan="1">15–23 × 4.5–9.5</td><td rowspan="1" colspan="1">100–160 × 7–22</td><td rowspan="1" colspan="1">
                      <xref ref-type="bibr" rid="B44">D‘Souza and Bhat 2012</xref>
                    </td></tr><tr><td rowspan="1" colspan="1">
                      <tp:taxon-name><tp:taxon-name-part taxon-name-part-type="genus" reg="Pleurophragmium">Pleurophragmium</tp:taxon-name-part> <tp:taxon-name-part taxon-name-part-type="species" reg="malaysianum">malaysianum</tp:taxon-name-part></tp:taxon-name>
                    </td><td rowspan="1" colspan="1">C</td><td rowspan="1" colspan="1">(20–) 40–75 × 4–5</td><td rowspan="1" colspan="1">3–10 pseudoseptate</td><td rowspan="1" colspan="1">cylindrical to clavate, rounded at the apex, protruding at the base</td><td rowspan="1" colspan="1">absent</td><td rowspan="1" colspan="1">hyaline</td><td rowspan="1" colspan="1"/><td rowspan="1" colspan="1">smooth-walled</td><td rowspan="1" colspan="1">n/a</td><td rowspan="1" colspan="1">25–50 (–100) × 3.5–5</td><td rowspan="1" colspan="1">
                      <xref ref-type="bibr" rid="B125">Matsushima 1996</xref>
                    </td></tr><tr><td rowspan="1" colspan="1">
                      <tp:taxon-name><tp:taxon-name-part taxon-name-part-type="genus" reg="Pleurophragmium">Pleurophragmium</tp:taxon-name-part> <tp:taxon-name-part taxon-name-part-type="species" reg="miniumbonatum">miniumbonatum</tp:taxon-name-part></tp:taxon-name>
                    </td><td rowspan="1" colspan="1">
                      <abbrev xmlns:xlink="http://www.w3.org/1999/xlink" xlink:title="natural substrate" id="ABBRID0EDXFM" xlink:type="simple">NS</abbrev>
                    </td><td rowspan="1" colspan="1">16–19 × 6–7</td><td rowspan="1" colspan="1">(2–) 3</td><td rowspan="1" colspan="1">obovoid, pyriform to broadly clavate, sometimes slightly clavate, umbonate at the apex, truncate at the base</td><td rowspan="1" colspan="1">absent</td><td rowspan="1" colspan="1">dark brown to brown</td><td rowspan="1" colspan="1">subhyaline basal cell</td><td rowspan="1" colspan="1">smooth-walled</td><td rowspan="1" colspan="1">55–95 × 3–3.5</td><td rowspan="1" colspan="1">90–150 × 5.5–7</td><td rowspan="1" colspan="1">Castañeda 1999</td></tr><tr><td rowspan="1" colspan="1">
                      <tp:taxon-name><tp:taxon-name-part taxon-name-part-type="genus" reg="Pleurophragmium">Pleurophragmium</tp:taxon-name-part> <tp:taxon-name-part taxon-name-part-type="species" reg="naviculiforme">naviculiforme</tp:taxon-name-part></tp:taxon-name>
                    </td><td rowspan="1" colspan="1">C</td><td rowspan="1" colspan="1">18–32 × 6.5–10</td><td rowspan="1" colspan="1">1</td><td rowspan="1" colspan="1">navicular, pointy at the apex, pointed at the base</td><td rowspan="1" colspan="1">absent</td><td rowspan="1" colspan="1">hyaline</td><td rowspan="1" colspan="1"/><td rowspan="1" colspan="1">smooth-walled</td><td rowspan="1" colspan="1">n/a</td><td rowspan="1" colspan="1">70–140 × 6–8</td><td rowspan="1" colspan="1">
                      <xref ref-type="bibr" rid="B120">Matsushima 1975</xref>
                    </td></tr><tr><td rowspan="1" colspan="1">
                      <tp:taxon-name><tp:taxon-name-part taxon-name-part-type="genus" reg="Pleurophragmium">Pleurophragmium</tp:taxon-name-part> <tp:taxon-name-part taxon-name-part-type="species" reg="obcampanuloides">obcampanuloides</tp:taxon-name-part></tp:taxon-name>
                    </td><td rowspan="1" colspan="1">C</td><td rowspan="1" colspan="1">(10–)11.5–15.5(–18) × 5–6.5(–7)</td><td rowspan="1" colspan="1">(1–)2</td><td rowspan="1" colspan="1">obpyriform to turbinate</td><td rowspan="1" colspan="1">absent</td><td rowspan="1" colspan="1">pale olivaceous, olivaceous in mass</td><td rowspan="1" colspan="1"/><td rowspan="1" colspan="1">smooth-walled</td><td rowspan="1" colspan="1">n/a</td><td rowspan="1" colspan="1">100–150 × 3.8–5</td><td rowspan="1" colspan="1">
                      <xref ref-type="bibr" rid="B124">Matsushima 1995</xref>
                    </td></tr><tr><td rowspan="1" colspan="1"><tp:taxon-name><tp:taxon-name-part taxon-name-part-type="genus" reg="Pleurophragmium">Pleurophragmium</tp:taxon-name-part> <tp:taxon-name-part taxon-name-part-type="species" reg="peruamazonicum">peruamazonicum</tp:taxon-name-part></tp:taxon-name> var. <tp:taxon-name><tp:taxon-name-part taxon-name-part-type="genus" reg="Pleurophragmium"/><tp:taxon-name-part taxon-name-part-type="species" reg="peruamazonicum"/><tp:taxon-name-part taxon-name-part-type="variety" reg="peruamazonicum">peruamazonicum</tp:taxon-name-part></tp:taxon-name></td><td rowspan="1" colspan="1">C</td><td rowspan="1" colspan="1">10–30 × 4–6</td><td rowspan="1" colspan="1">2</td><td rowspan="1" colspan="1">cylindrical, rounded at the apex, pointed at the base</td><td rowspan="1" colspan="1">absent</td><td rowspan="1" colspan="1">pale brown, fuscous in mass</td><td rowspan="1" colspan="1">subhyaline</td><td rowspan="1" colspan="1">smooth-walled</td><td rowspan="1" colspan="1">n/a</td><td rowspan="1" colspan="1">100–300 × 3–4</td><td rowspan="1" colspan="1">
                      <xref ref-type="bibr" rid="B123">Matsushima 1993</xref>
                    </td></tr><tr><td rowspan="1" colspan="1"><tp:taxon-name><tp:taxon-name-part taxon-name-part-type="genus" reg="Pleurophragmium">Pleurophragmium</tp:taxon-name-part> <tp:taxon-name-part taxon-name-part-type="species" reg="peruamazonicum">peruamazonicum</tp:taxon-name-part></tp:taxon-name> var. <tp:taxon-name><tp:taxon-name-part taxon-name-part-type="genus" reg="Pleurophragmium"/><tp:taxon-name-part taxon-name-part-type="species" reg="peruamazonicum"/><tp:taxon-name-part taxon-name-part-type="variety" reg="inflatum">inflatum</tp:taxon-name-part></tp:taxon-name></td><td rowspan="1" colspan="1">C</td><td rowspan="1" colspan="1">13–20 × (5–)6–9(–10)</td><td rowspan="1" colspan="1">(1–)2</td><td rowspan="1" colspan="1">ovoid, rounded at the apex, narrow at the base</td><td rowspan="1" colspan="1">absent</td><td rowspan="1" colspan="1">pale sooty</td><td rowspan="1" colspan="1">subhyaline apical cell</td><td rowspan="1" colspan="1">smooth-walled</td><td rowspan="1" colspan="1">n/a</td><td rowspan="1" colspan="1">(50–) 200–600 × 4–5.5</td><td rowspan="1" colspan="1">
                      <xref ref-type="bibr" rid="B123">Matsushima 1993</xref>
                    </td></tr><tr><td rowspan="1" colspan="1">
                      <tp:taxon-name><tp:taxon-name-part taxon-name-part-type="genus" reg="Pleurophragmium">Pleurophragmium</tp:taxon-name-part> <tp:taxon-name-part taxon-name-part-type="species" reg="subfusiforme">subfusiforme</tp:taxon-name-part></tp:taxon-name>
                    </td><td rowspan="1" colspan="1">C</td><td rowspan="1" colspan="1">21–38 × 5.8–9.2</td><td rowspan="1" colspan="1">3–7</td><td rowspan="1" colspan="1">fusiform, straight to sometimes curved</td><td rowspan="1" colspan="1">absent</td><td rowspan="1" colspan="1">subhyaline, pale fuscous in mass</td><td rowspan="1" colspan="1"/><td rowspan="1" colspan="1">smooth-walled</td><td rowspan="1" colspan="1">n/a</td><td rowspan="1" colspan="1">200–500 × 4–5</td><td rowspan="1" colspan="1">
                      <xref ref-type="bibr" rid="B120">Matsushima 1975</xref>
                    </td></tr><tr><td rowspan="1" colspan="1">
                      <tp:taxon-name><tp:taxon-name-part taxon-name-part-type="genus" reg="Pleurophragmium">Pleurophragmium</tp:taxon-name-part> <tp:taxon-name-part taxon-name-part-type="species" reg="taiwanense">taiwanense</tp:taxon-name-part></tp:taxon-name>
                    </td><td rowspan="1" colspan="1">C</td><td rowspan="1" colspan="1">12–20 × 3–4.5</td><td rowspan="1" colspan="1">3</td><td rowspan="1" colspan="1">cylindro-clavate, with a slightly inflated apical cell</td><td rowspan="1" colspan="1">absent</td><td rowspan="1" colspan="1">pale brown</td><td rowspan="1" colspan="1">hyaline</td><td rowspan="1" colspan="1">smooth-walled</td><td rowspan="1" colspan="1">n/a</td><td rowspan="1" colspan="1">70–200 (–250) × 3.5–4.5</td><td rowspan="1" colspan="1">
                      <xref ref-type="bibr" rid="B122">Matsushima 1987</xref>
                    </td></tr><tr><td rowspan="1" colspan="1">
                      <tp:taxon-name><tp:taxon-name-part taxon-name-part-type="genus" reg="Pleurophragmium">Pleurophragmium</tp:taxon-name-part> <tp:taxon-name-part taxon-name-part-type="species" reg="tricolor">tricolor</tp:taxon-name-part></tp:taxon-name>
                    </td><td rowspan="1" colspan="1">
                      <abbrev xmlns:xlink="http://www.w3.org/1999/xlink" xlink:title="natural substrate" id="ABBRID0EMDGM" xlink:type="simple">NS</abbrev>
                    </td><td rowspan="1" colspan="1">17–18 × 4–5</td><td rowspan="1" colspan="1">2</td><td rowspan="1" colspan="1">ellipsoidal with, rounded at the apex, pointed at the base</td><td rowspan="1" colspan="1">absent</td><td rowspan="1" colspan="1">brown, light brown basal cell</td><td rowspan="1" colspan="1">hyaline apical cell</td><td rowspan="1" colspan="1">smooth-walled</td><td rowspan="1" colspan="1">n/a</td><td rowspan="1" colspan="1">196–200 × 5–7</td><td rowspan="1" colspan="1">Rambelli 2009</td></tr><tr><td rowspan="1" colspan="1">
                      <tp:taxon-name><tp:taxon-name-part taxon-name-part-type="genus" reg="Pleurophragmium">Pleurophragmium</tp:taxon-name-part> <tp:taxon-name-part taxon-name-part-type="species" reg="varieseptatum">varieseptatum</tp:taxon-name-part></tp:taxon-name>
                    </td><td rowspan="1" colspan="1">
                      <abbrev xmlns:xlink="http://www.w3.org/1999/xlink" xlink:title="natural substrate" id="ABBRID0EBFGM" xlink:type="simple">NS</abbrev>
                    </td><td rowspan="1" colspan="1">19–22 × 4–5</td><td rowspan="1" colspan="1">1–4</td><td rowspan="1" colspan="1">cylindrical, rounded at the apex, pointed at the base</td><td rowspan="1" colspan="1">absent</td><td rowspan="1" colspan="1">pale olivaceous, olivaceous-grey in mass</td><td rowspan="1" colspan="1"/><td rowspan="1" colspan="1">smooth</td><td rowspan="1" colspan="1">n/a</td><td rowspan="1" colspan="1">70–125 × 3.5–5</td><td rowspan="1" colspan="1">
                      <xref ref-type="bibr" rid="B120">Matsushima 1975</xref>
                    </td></tr><tr><td rowspan="1" colspan="1">
                      <tp:taxon-name><tp:taxon-name-part taxon-name-part-type="genus" reg="Pleurophragmium">Pleurophragmium</tp:taxon-name-part> <tp:taxon-name-part taxon-name-part-type="species" reg="verruculosum">verruculosum</tp:taxon-name-part></tp:taxon-name>
                    </td><td rowspan="1" colspan="1">C</td><td rowspan="1" colspan="1">10–16.5 × 3.3–5</td><td rowspan="1" colspan="1">1–3(–3)</td><td rowspan="1" colspan="1">subclavate, clavate, pointed at the base</td><td rowspan="1" colspan="1">absent</td><td rowspan="1" colspan="1">subhyaline to pale brown</td><td rowspan="1" colspan="1"/><td rowspan="1" colspan="1">verrucose</td><td rowspan="1" colspan="1">n/a</td><td rowspan="1" colspan="1">8.2–26.4 (–15) × 1.6–4.5 (–3)</td><td rowspan="1" colspan="1">Tiwari et al. 1969</td></tr><tr><td rowspan="1" colspan="1">
                      <tp:taxon-name><tp:taxon-name-part taxon-name-part-type="genus" reg="Pleurophragmium">Pleurophragmium</tp:taxon-name-part> <tp:taxon-name-part taxon-name-part-type="species" reg="yunnanense">yunnanense</tp:taxon-name-part></tp:taxon-name>
                    </td><td rowspan="1" colspan="1">
                      <abbrev xmlns:xlink="http://www.w3.org/1999/xlink" xlink:title="natural substrate" id="ABBRID0ELIGM" xlink:type="simple">NS</abbrev>
                    </td><td rowspan="1" colspan="1">10–15 × 6–7</td><td rowspan="1" colspan="1">(2–)3</td><td rowspan="1" colspan="1">broadly fusiform, narrowed at the ends, tapered to a point at the base</td><td rowspan="1" colspan="1">absent</td><td rowspan="1" colspan="1">pale brown</td><td rowspan="1" colspan="1"/><td rowspan="1" colspan="1">smooth</td><td rowspan="1" colspan="1">n/a</td><td rowspan="1" colspan="1">185–270 × 3.5–4.5</td><td rowspan="1" colspan="1">
                      <xref ref-type="bibr" rid="B115">Ma et al. 2014</xref>
                    </td></tr></tbody></table><table-wrap-foot><fn><p>* natural substrate (<abbrev xmlns:xlink="http://www.w3.org/1999/xlink" xlink:title="natural substrate" id="ABBRID0EWJGM" xlink:type="simple">NS</abbrev>); culture (C).</p></fn></table-wrap-foot></table-wrap></tp:treatment-sec><ref-list><ref id="B26"><mixed-citation xmlns:xlink="http://www.w3.org/1999/xlink" xlink:type="simple"><person-group><name name-style="western"><surname>Costantin</surname><given-names>J</given-names></name></person-group> (<year>1888</year>) <source>Les Mucédinées simples.</source><publisher-name>Paul Klincksieck</publisher-name>, <publisher-loc>Paris</publisher-loc>, <size units="page">209 pp</size>.</mixed-citation></ref><ref id="B79"><mixed-citation xmlns:xlink="http://www.w3.org/1999/xlink" xlink:type="simple"><person-group><name name-style="western"><surname>Hughes</surname><given-names>SJ</given-names></name></person-group> (<year>1958</year>) <article-title>Revisiones Hyphomycetum aliquot cum appendice de nominibus rejiciendis.</article-title><source>Canadian Journal of Botany</source><volume>36</volume>: <fpage>727</fpage>–<lpage>836</lpage>. <ext-link xlink:href="10.1139/b58-067" ext-link-type="doi" xlink:type="simple">https://doi.org/10.1139/b58-067</ext-link></mixed-citation></ref><ref id="B77"><mixed-citation xmlns:xlink="http://www.w3.org/1999/xlink" xlink:type="simple"><person-group><name name-style="western"><surname>Holubová-Jechová</surname><given-names>V</given-names></name></person-group> (<year>1972</year>) A note on <italic><tp:taxon-name><tp:taxon-name-part taxon-name-part-type="genus">Pleurophragmium</tp:taxon-name-part> <tp:taxon-name-part taxon-name-part-type="species">simplex</tp:taxon-name-part></tp:taxon-name></italic> (<italic><tp:taxon-name><tp:taxon-name-part taxon-name-part-type="above-genus">Hyphomycetes</tp:taxon-name-part></tp:taxon-name></italic>). Czech Mycology 26: 223−225. <ext-link xlink:href="10.33585/cmy.26407" ext-link-type="doi" xlink:type="simple">https://doi.org/10.33585/cmy.26407</ext-link></mixed-citation></ref><ref id="B145"><mixed-citation xmlns:xlink="http://www.w3.org/1999/xlink" xlink:type="simple"><person-group><name name-style="western"><surname>Preuss</surname><given-names>CGT</given-names></name></person-group> (<year>1852</year>) <article-title>Übersicht untersuchter Pilze, besonders aus der Umgegend von Hoyerswerda.</article-title><source>Linnaea</source><volume>25</volume>: <fpage>723</fpage>–<lpage>742</lpage>.</mixed-citation></ref><ref id="B11"><mixed-citation xmlns:xlink="http://www.w3.org/1999/xlink" xlink:type="simple"><person-group><name name-style="western"><surname>Berkeley</surname><given-names>MJ</given-names></name><name name-style="western"><surname>Broome</surname><given-names>CE</given-names></name></person-group> (<year>1861</year>) <article-title>Notices of British fungi (901–951).</article-title><source>Annals and Magazine of Natural History</source><volume>7</volume>: <fpage>373</fpage>–<lpage>382</lpage>.</mixed-citation></ref><ref id="B63"><mixed-citation xmlns:xlink="http://www.w3.org/1999/xlink" xlink:type="simple"><person-group><name name-style="western"><surname>Ellis</surname><given-names>MB</given-names></name></person-group> (<year>1968</year>) <article-title>Dematiaceous hyphomycetes. IX. <italic><tp:taxon-name><tp:taxon-name-part taxon-name-part-type="genus">Spiropes</tp:taxon-name-part></tp:taxon-name></italic> and <italic><tp:taxon-name><tp:taxon-name-part taxon-name-part-type="genus">Pleurophragmium</tp:taxon-name-part></tp:taxon-name></italic>.</article-title><source>Mycological Papers</source><volume>114</volume>: <fpage>1</fpage>–<lpage>44</lpage>.</mixed-citation></ref><ref id="B120"><mixed-citation xmlns:xlink="http://www.w3.org/1999/xlink" xlink:type="simple"><person-group><name name-style="western"><surname>Matsushima</surname><given-names>T</given-names></name></person-group> (<year>1975</year>) <source>Icones Microfungorum a Matsushima Lectorum.</source><publisher-name>Published by the author</publisher-name>, <publisher-loc>Kobe</publisher-loc>, <size units="page">209 pp</size>.</mixed-citation></ref><ref id="B203"><mixed-citation xmlns:xlink="http://www.w3.org/1999/xlink" xlink:type="simple"><person-group><name name-style="western"><surname>Wang</surname><given-names>CJK</given-names></name></person-group> (<year>2010</year>) <source>Wood-Inhabiting Microfungi of New York (III).</source><publisher-name>SUNY College of Environmental Science and Forestry</publisher-name>, <publisher-loc>New York</publisher-loc>, <size units="page">243 pp</size>.</mixed-citation></ref><ref id="B66"><mixed-citation xmlns:xlink="http://www.w3.org/1999/xlink" xlink:type="simple">GBIF Secretariat (<year>2023</year>) <italic><tp:taxon-name><tp:taxon-name-part taxon-name-part-type="genus">Pleurophragmium</tp:taxon-name-part> <tp:taxon-name-part taxon-name-part-type="species">parvisporum</tp:taxon-name-part></tp:taxon-name></italic> (Preuss) Hol.-Jech. GBIF Backbone Taxonomy. <ext-link xlink:href="10.15468/39omei" ext-link-type="doi" xlink:type="simple">https://doi.org/10.15468/39omei</ext-link> [accessed via <ext-link xlink:type="simple" ext-link-type="uri" xlink:href="http://GBIF.org">GBIF.org</ext-link> on 10 November 2025]</mixed-citation></ref><ref id="B31"><mixed-citation xmlns:xlink="http://www.w3.org/1999/xlink" xlink:type="simple"><person-group><name name-style="western"><surname>Crous</surname><given-names>PW</given-names></name><name name-style="western"><surname>Luangsa-ard</surname><given-names>JJ</given-names></name><etal/></person-group> (<year>2018a</year>) <article-title>Fungal Planet description sheets: 785–867.</article-title><source>Persoonia</source><volume>41</volume>: <fpage>238</fpage>–<lpage>417</lpage>. <ext-link xlink:href="10.3767/persoonia.2018.41.12" ext-link-type="doi" xlink:type="simple">https://doi.org/10.3767/persoonia.2018.41.12</ext-link></mixed-citation></ref><ref id="B171"><mixed-citation xmlns:xlink="http://www.w3.org/1999/xlink" xlink:type="simple"><person-group><name name-style="western"><surname>Serrano</surname><given-names>L</given-names></name><name name-style="western"><surname>Sosa</surname><given-names>D</given-names></name><etal/></person-group> (<year>2020</year>) <article-title><italic><tp:taxon-name><tp:taxon-name-part taxon-name-part-type="genus">Neomyrmecridium</tp:taxon-name-part> <tp:taxon-name-part taxon-name-part-type="species">asymmetricum</tp:taxon-name-part></tp:taxon-name></italic> sp. nov. from Ecuador.</article-title><source>Mycotaxon</source><volume>135</volume>: <fpage>151</fpage>–<lpage>165</lpage>. <ext-link xlink:href="10.5248/135.151" ext-link-type="doi" xlink:type="simple">https://doi.org/10.5248/135.151</ext-link></mixed-citation></ref><ref id="B113"><mixed-citation xmlns:xlink="http://www.w3.org/1999/xlink" xlink:type="simple"><person-group><name name-style="western"><surname>Luo</surname><given-names>ZL</given-names></name><name name-style="western"><surname>Hyde</surname><given-names>KD</given-names></name><etal/></person-group> (<year>2019</year>) <article-title>Freshwater <italic><tp:taxon-name><tp:taxon-name-part taxon-name-part-type="class">Sordariomycetes</tp:taxon-name-part></tp:taxon-name></italic>.</article-title><source>Fungal Diversity</source><volume>99</volume>: <fpage>451</fpage>–<lpage>660</lpage>. <ext-link xlink:href="10.1007/s13225-019-00438-1" ext-link-type="doi" xlink:type="simple">https://doi.org/10.1007/s13225-019-00438-1</ext-link></mixed-citation></ref><ref id="B219"><mixed-citation xmlns:xlink="http://www.w3.org/1999/xlink" xlink:type="simple"><person-group><name name-style="western"><surname>Zhang</surname><given-names>L</given-names></name><name name-style="western"><surname>Bao</surname><given-names>DF</given-names></name><etal/></person-group> (<year>2024</year>) Diversity of lignicolous freshwater fungi from Yuanjiang River in Yunnan (China), with the description of four new species. Journal of <tp:taxon-name><tp:taxon-name-part taxon-name-part-type="kingdom">Fungi</tp:taxon-name-part></tp:taxon-name> 10: 881. <ext-link xlink:href="10.3390/jof10120881" ext-link-type="doi" xlink:type="simple">https://doi.org/10.3390/jof10120881</ext-link></mixed-citation></ref><ref id="B213"><mixed-citation xmlns:xlink="http://www.w3.org/1999/xlink" xlink:type="simple"><person-group><name name-style="western"><surname>Xu</surname><given-names>RJ</given-names></name><name name-style="western"><surname>Dong</surname><given-names>W</given-names></name><etal/></person-group> (<year>2023</year>) <article-title>Two new species in <italic><tp:taxon-name><tp:taxon-name-part taxon-name-part-type="genus">Neomyrmecridium</tp:taxon-name-part></tp:taxon-name></italic> and two new records in <italic><tp:taxon-name><tp:taxon-name-part taxon-name-part-type="genus">Myrmecridium</tp:taxon-name-part></tp:taxon-name></italic> (<italic><tp:taxon-name><tp:taxon-name-part taxon-name-part-type="family">Myrmecridiaceae</tp:taxon-name-part></tp:taxon-name></italic>, <italic><tp:taxon-name><tp:taxon-name-part taxon-name-part-type="order">Myrmecridiales</tp:taxon-name-part></tp:taxon-name></italic>) from the Tibetan Plateau, China.</article-title><source>Current Research in Environmental &amp; Applied Mycology</source><volume>13</volume>: <fpage>489</fpage>–<lpage>504</lpage>. <ext-link xlink:href="10.5943/cream/13/1/18" ext-link-type="doi" xlink:type="simple">https://doi.org/10.5943/cream/13/1/18</ext-link></mixed-citation></ref><ref id="B81"><mixed-citation xmlns:xlink="http://www.w3.org/1999/xlink" xlink:type="simple"><person-group><name name-style="western"><surname>Hyde</surname><given-names>KD</given-names></name><name name-style="western"><surname>Dong</surname><given-names>Y</given-names></name><etal/></person-group> (<year>2020</year>) <article-title>Fungal diversity notes 1151–1276: taxonomic and phylogenetic contributions on genera and species of fungal taxa.</article-title><source>Fungal Diversity</source><volume>100</volume>: <fpage>5</fpage>–<lpage>277</lpage>. <ext-link xlink:href="10.1007/s13225-020-00439-5" ext-link-type="doi" xlink:type="simple">https://doi.org/10.1007/s13225-020-00439-5</ext-link></mixed-citation></ref><ref id="B17"><mixed-citation xmlns:xlink="http://www.w3.org/1999/xlink" xlink:type="simple"><person-group><name name-style="western"><surname>Cao</surname><given-names>B</given-names></name><name name-style="western"><surname>Phurbu</surname><given-names>D</given-names></name><etal/></person-group> (<year>2025</year>) <article-title>Fungal diversity notes 1919–2016: taxonomic and phylogenetic contributions to fungal taxa.</article-title><source>Fungal Diversity</source><volume>132</volume>: <fpage>425</fpage>–<lpage>651</lpage>. <ext-link xlink:href="10.1007/s13225-025-00556-z" ext-link-type="doi" xlink:type="simple">https://doi.org/10.1007/s13225-025-00556-z</ext-link></mixed-citation></ref><ref id="B215"><mixed-citation xmlns:xlink="http://www.w3.org/1999/xlink" xlink:type="simple"><person-group><name name-style="western"><surname>Yang</surname><given-names>J</given-names></name><name name-style="western"><surname>Liu</surname><given-names>LL</given-names></name><etal/></person-group> (<year>2023</year>) <article-title>Freshwater fungi from karst landscapes in China and Thailand.</article-title><source>Fungal Diversity</source><volume>119</volume>: <fpage>1</fpage>–<lpage>212</lpage>. <ext-link xlink:href="10.1007/s13225-023-00514-7" ext-link-type="doi" xlink:type="simple">https://doi.org/10.1007/s13225-023-00514-7</ext-link></mixed-citation></ref><ref id="B222"><mixed-citation xmlns:xlink="http://www.w3.org/1999/xlink" xlink:type="simple"><person-group><name name-style="western"><surname>Zhang</surname><given-names>JY</given-names></name><name name-style="western"><surname>Hyde</surname><given-names>KD</given-names></name><etal/></person-group> (<year>2025</year>) <article-title>A worldwide checklist and morpho-molecular systematics of fungi associated with pteridophytes.</article-title><source>Fungal Diversity</source><volume>132</volume>: <fpage>151</fpage>–<lpage>423</lpage>. <ext-link xlink:href="10.1007/s13225-025-00554-1" ext-link-type="doi" xlink:type="simple">https://doi.org/10.1007/s13225-025-00554-1</ext-link></mixed-citation></ref><ref id="B23"><mixed-citation xmlns:xlink="http://www.w3.org/1999/xlink" xlink:type="simple"><person-group><name name-style="western"><surname>Chen</surname><given-names>Y</given-names></name><name name-style="western"><surname>Liao</surname><given-names>Y</given-names></name><etal/></person-group> (<year>2025</year>) <article-title>Advancements in fungal and fungi-like diversity with a new species and updated records.</article-title><source>Phytotaxa</source><volume>701</volume>: <fpage>127</fpage>–<lpage>147</lpage>. <ext-link xlink:href="10.11646/phytotaxa.701.2.1" ext-link-type="doi" xlink:type="simple">https://doi.org/10.11646/phytotaxa.701.2.1</ext-link></mixed-citation></ref><ref id="B35"><mixed-citation xmlns:xlink="http://www.w3.org/1999/xlink" xlink:type="simple"><person-group><name name-style="western"><surname>Crous</surname><given-names>PW</given-names></name><name name-style="western"><surname>Schumacher</surname><given-names>RK</given-names></name><etal/></person-group> (<year>2018b</year>) <article-title>New and Interesting <tp:taxon-name><tp:taxon-name-part taxon-name-part-type="kingdom">Fungi</tp:taxon-name-part></tp:taxon-name>. 1.</article-title><source>Fungal Systematics and Evolution</source><volume>1</volume>: <fpage>169</fpage>–<lpage>215</lpage>. <ext-link xlink:href="10.3114/fuse.2018.01.08" ext-link-type="doi" xlink:type="simple">https://doi.org/10.3114/fuse.2018.01.08</ext-link></mixed-citation></ref><ref id="B124"><mixed-citation xmlns:xlink="http://www.w3.org/1999/xlink" xlink:type="simple"><person-group><name name-style="western"><surname>Matsushima</surname><given-names>T</given-names></name></person-group> (<year>1995</year>) <article-title>Matsushima Mycological Memoirs 8.</article-title><source>Matsushima Mycological Memoirs</source><volume>8</volume>: <fpage>1</fpage>–<lpage>44</lpage>.</mixed-citation></ref><ref id="B115"><mixed-citation xmlns:xlink="http://www.w3.org/1999/xlink" xlink:type="simple"><person-group><name name-style="western"><surname>Ma</surname><given-names>LG</given-names></name><name name-style="western"><surname>Xia</surname><given-names>JW</given-names></name><etal/></person-group> (<year>2014</year>) <article-title>Three new species of <italic><tp:taxon-name><tp:taxon-name-part taxon-name-part-type="genus">Pleurophragmium</tp:taxon-name-part></tp:taxon-name></italic> from Yunnan, China.</article-title><source>Mycotaxon</source><volume>127</volume>: <fpage>213</fpage>–<lpage>219</lpage>. <ext-link xlink:href="10.5248/127.213" ext-link-type="doi" xlink:type="simple">https://doi.org/10.5248/127.213</ext-link></mixed-citation></ref><ref id="B44"><mixed-citation xmlns:xlink="http://www.w3.org/1999/xlink" xlink:type="simple"><person-group><name name-style="western"><surname>D’Souza</surname><given-names>MA</given-names></name><name name-style="western"><surname>Bhat</surname><given-names>DJ</given-names></name></person-group> (<year>2012</year>) <article-title>A new species of <italic><tp:taxon-name><tp:taxon-name-part taxon-name-part-type="genus">Pleurophragmium</tp:taxon-name-part></tp:taxon-name></italic> from India.</article-title><source>Mycotaxon</source><volume>119</volume>: <fpage>477</fpage>–<lpage>482</lpage>. <ext-link xlink:href="10.5248/119.477" ext-link-type="doi" xlink:type="simple">https://doi.org/10.5248/119.477</ext-link></mixed-citation></ref><ref id="B125"><mixed-citation xmlns:xlink="http://www.w3.org/1999/xlink" xlink:type="simple"><person-group><name name-style="western"><surname>Matsushima</surname><given-names>T</given-names></name></person-group> (<year>1996</year>) <article-title>Matsushima Mycological Memoirs 9.</article-title><source>Matsushima Mycological Memoirs</source><volume>9</volume>: <fpage>1</fpage>–<lpage>30</lpage>.</mixed-citation></ref><ref id="B123"><mixed-citation xmlns:xlink="http://www.w3.org/1999/xlink" xlink:type="simple"><person-group><name name-style="western"><surname>Matsushima</surname><given-names>T</given-names></name></person-group> (<year>1993</year>) <article-title>Matsushima Mycological Memoirs No. 7.</article-title><source>Matsushima Mycological Memoirs</source><volume>7</volume>: <fpage>1</fpage>–<lpage>75</lpage>.</mixed-citation></ref><ref id="B122"><mixed-citation xmlns:xlink="http://www.w3.org/1999/xlink" xlink:type="simple"><person-group><name name-style="western"><surname>Matsushima</surname><given-names>T</given-names></name></person-group> (<year>1987</year>) <article-title>Matsushima Mycological Memorirs 5. Matsushima Mycological Memoirs.</article-title><volume>5</volume>: <fpage>1</fpage>–<lpage>100</lpage>. <ext-link xlink:href="10.2307/3807737" ext-link-type="doi" xlink:type="simple">https://doi.org/10.2307/3807737</ext-link></mixed-citation></ref><ref id="B212"><mixed-citation xmlns:xlink="http://www.w3.org/1999/xlink" xlink:type="simple"><person-group><name name-style="western"><surname>Xaio</surname><given-names>JZ</given-names></name><name name-style="western"><surname>Kumazawa</surname><given-names>S</given-names></name><etal/></person-group> (<year>1993</year>) <article-title>Dactylfungins, novel antifungal antibiotics produced by <italic><tp:taxon-name><tp:taxon-name-part taxon-name-part-type="genus">Dactylaria</tp:taxon-name-part> <tp:taxon-name-part taxon-name-part-type="species">parvispora</tp:taxon-name-part></tp:taxon-name></italic>.</article-title><source>The Journal of Antibiotics</source><volume>46</volume>: <fpage>48</fpage>–<lpage>55</lpage>. <ext-link xlink:href="10.7164/antibiotics.46.48" ext-link-type="doi" xlink:type="simple">https://doi.org/10.7164/antibiotics.46.48</ext-link></mixed-citation></ref></ref-list></tp:taxon-treatment>
