# Supplementary material for: ﻿Pleurophragmium parvisporum (Ascomycota): One name, seven stories – a case highlighting the need for verification of strains from public culture collections
Source: IMA Fungus. 2025 Nov 25;16:e173033. doi: 10.3897/imafungus.16.173033 (PMC12673336; doi:10.3897/imafungus.16.173033)
Supplement: XML Treatment for Pleurophragmium sichuanense [file imafungus.16.173033-treatment14.xml]

<!DOCTYPE tp:taxon-treatment
  PUBLIC "-//TaxonX//DTD Taxonomic Treatment Publishing DTD v0 20100105//EN" "tax-treatment-NSO.dtd">
<tp:taxon-treatment xmlns:tp="http://www.plazi.org/taxpub"><tp:treatment-meta><kwd-group><label>Taxon classification</label><kwd>
                <named-content content-type="kingdom">Animalia</named-content>
              </kwd><kwd>
                <named-content content-type="order">Sordariales</named-content>
              </kwd><kwd>
                <named-content content-type="family">Lasiosphaeriaceae</named-content>
              </kwd></kwd-group><mixed-citation publication-type="journal"><person-group><name><surname>Réblová</surname><given-names>Martina</given-names></name><name><surname>Nekvindová</surname><given-names>Jana</given-names></name><name><surname>Bauchová</surname><given-names>Lucie</given-names></name><name><surname>Hernández-Restrepo</surname><given-names>Margarita</given-names></name></person-group><article-title>﻿<italic><tp:taxon-name><tp:taxon-name-part taxon-name-part-type="genus" reg="Pleurophragmium">Pleurophragmium</tp:taxon-name-part> <tp:taxon-name-part taxon-name-part-type="species" reg="parvisporum">parvisporum</tp:taxon-name-part></tp:taxon-name></italic> (<italic><tp:taxon-name><tp:taxon-name-part taxon-name-part-type="phylum">Ascomycota</tp:taxon-name-part></tp:taxon-name></italic>): One name, seven stories – a case highlighting the need for verification of strains from public culture collections</article-title><source>IMA Fungus</source><day>25</day><month>11</month><year>2025</year><volume>16</volume><pub-id pub-id-type="doi">10.3897/imafungus.16.173033</pub-id></mixed-citation></tp:treatment-meta><tp:nomenclature><label>﻿</label><tp:taxon-name><object-id xmlns:xlink="http://www.w3.org/1999/xlink" content-type="arpha" xlink:type="simple">9DB3FBC1-91DB-5166-B64E-949CB559BE30</object-id>
              <tp:taxon-name-part taxon-name-part-type="genus" reg="Pleurophragmium">Pleurophragmium</tp:taxon-name-part>
              <tp:taxon-name-part taxon-name-part-type="species" reg="sichuanense">sichuanense</tp:taxon-name-part>
              <object-id xmlns:xlink="http://www.w3.org/1999/xlink" content-type="mycobank" xlink:type="simple">860810</object-id>
            </tp:taxon-name><tp:taxon-authority>(Yan P. Chen &amp; Maharachch.) Réblová &amp; Hern.-Restr.</tp:taxon-authority><tp:taxon-status xmlns:xlink="http://www.w3.org/1999/xlink" xlink:type="simple">comb. nov.</tp:taxon-status></tp:nomenclature><tp:treatment-sec sec-type="Basionym" id="SECID0EEYIM"><title>Basionym.</title><p><italic><tp:taxon-name><tp:taxon-name-part taxon-name-part-type="genus" reg="Neomyrmecridium">Neomyrmecridium</tp:taxon-name-part> <tp:taxon-name-part taxon-name-part-type="species" reg="sichuanense">sichuanense</tp:taxon-name-part></tp:taxon-name></italic> Yan P. Chen &amp; Maharachch., Phytotaxa 701(2): 134. 2025.</p></tp:treatment-sec><tp:treatment-sec sec-type="Typus" id="SECID0EVYIM"><title>Typus.</title><p>CHINA • Sichuan Province, Chengdu City, Dujiangyan City, Longchi National Forest Park; elevation 702 m a.s.l.; <named-content xmlns:xlink="http://www.w3.org/1999/xlink" content-type="dwc:verbatimCoordinates" xlink:type="simple"><named-content content-type="geo-json" specific-use="{&#34;type&#34;:&#34;Point&#34;,&#34;coordinates&#34;:[103.646167,31.003000]}" id="NCID0E5YIM" xlink:type="simple">31°00.18'N, 103°38.77'E</named-content></named-content>; on decaying branches of an unidentified herbaceous plant; 5 Oct 2021; Y. P. Chen &amp; W. H. Tian LC64 (holotype HUEST 24.0068).</p></tp:treatment-sec><tp:treatment-sec sec-type="notes" id="SECID0EDZIM"><title>Notes.</title><p>There is a discrepancy between the protologue and the accompanying figures of <italic><tp:taxon-name><tp:taxon-name-part taxon-name-part-type="genus" reg="Pleurophragmium">P.</tp:taxon-name-part> <tp:taxon-name-part taxon-name-part-type="species" reg="sichuanense">sichuanense</tp:taxon-name-part></tp:taxon-name></italic> (<xref ref-type="bibr" rid="B23">Chen et al. 2025</xref>: fig. 3). While the conidia were described as subhyaline to pale brown, 0–1-septate, and finely verrucose, these features are not clear in the original image. The conidia appear hyaline, smooth, and 1–3-septate in the figures. Species with ornamented conidia are relatively rare in <italic><tp:taxon-name><tp:taxon-name-part taxon-name-part-type="genus" reg="Pleurophragmium">Pleurophragmium</tp:taxon-name-part></tp:taxon-name></italic> and currently include <italic><tp:taxon-name><tp:taxon-name-part taxon-name-part-type="genus" reg="Pleurophragmium">P.</tp:taxon-name-part> <tp:taxon-name-part taxon-name-part-type="species" reg="parvisporum">parvisporum</tp:taxon-name-part></tp:taxon-name></italic>, <italic><tp:taxon-name><tp:taxon-name-part taxon-name-part-type="genus" reg="Pleurophragmium">P.</tp:taxon-name-part> <tp:taxon-name-part taxon-name-part-type="species" reg="sichuanense">sichuanense</tp:taxon-name-part></tp:taxon-name></italic> along with two other species: <italic><tp:taxon-name><tp:taxon-name-part taxon-name-part-type="genus" reg="Pleurophragmium">P.</tp:taxon-name-part> <tp:taxon-name-part taxon-name-part-type="species" reg="clavatum">clavatum</tp:taxon-name-part></tp:taxon-name></italic> (<xref ref-type="bibr" rid="B115">Ma et al. 2014</xref>) and <italic><tp:taxon-name><tp:taxon-name-part taxon-name-part-type="genus" reg="Pleurophragmium">P.</tp:taxon-name-part> <tp:taxon-name-part taxon-name-part-type="species" reg="verruculosum">verruculosum</tp:taxon-name-part></tp:taxon-name></italic> (<xref ref-type="bibr" rid="B191">Tiwari 1969</xref>).</p></tp:treatment-sec><ref-list><ref id="B23"><mixed-citation xmlns:xlink="http://www.w3.org/1999/xlink" xlink:type="simple"><person-group><name name-style="western"><surname>Chen</surname><given-names>Y</given-names></name><name name-style="western"><surname>Liao</surname><given-names>Y</given-names></name><etal/></person-group> (<year>2025</year>) <article-title>Advancements in fungal and fungi-like diversity with a new species and updated records.</article-title><source>Phytotaxa</source><volume>701</volume>: <fpage>127</fpage>–<lpage>147</lpage>. <ext-link xlink:href="10.11646/phytotaxa.701.2.1" ext-link-type="doi" xlink:type="simple">https://doi.org/10.11646/phytotaxa.701.2.1</ext-link></mixed-citation></ref><ref id="B115"><mixed-citation xmlns:xlink="http://www.w3.org/1999/xlink" xlink:type="simple"><person-group><name name-style="western"><surname>Ma</surname><given-names>LG</given-names></name><name name-style="western"><surname>Xia</surname><given-names>JW</given-names></name><etal/></person-group> (<year>2014</year>) <article-title>Three new species of <italic><tp:taxon-name><tp:taxon-name-part taxon-name-part-type="genus">Pleurophragmium</tp:taxon-name-part></tp:taxon-name></italic> from Yunnan, China.</article-title><source>Mycotaxon</source><volume>127</volume>: <fpage>213</fpage>–<lpage>219</lpage>. <ext-link xlink:href="10.5248/127.213" ext-link-type="doi" xlink:type="simple">https://doi.org/10.5248/127.213</ext-link></mixed-citation></ref><ref id="B191"><mixed-citation xmlns:xlink="http://www.w3.org/1999/xlink" xlink:type="simple"><person-group><name name-style="western"><surname>Tiwari</surname><given-names>DP</given-names></name></person-group> (<year>1969</year>) <article-title>A new species of <italic><tp:taxon-name><tp:taxon-name-part taxon-name-part-type="genus">Pleurophragmium</tp:taxon-name-part></tp:taxon-name></italic> from rhizosphere of <tp:taxon-name><tp:taxon-name-part taxon-name-part-type="genus">Piper</tp:taxon-name-part> <tp:taxon-name-part taxon-name-part-type="species">betle</tp:taxon-name-part></tp:taxon-name>.</article-title><source>Indian Phytopathology</source><volume>22</volume>: <fpage>513</fpage>–<lpage>515</lpage>.</mixed-citation></ref></ref-list></tp:taxon-treatment>
