# Supplementary material for: ﻿Pleurophragmium parvisporum (Ascomycota): One name, seven stories – a case highlighting the need for verification of strains from public culture collections
Source: IMA Fungus. 2025 Nov 25;16:e173033. doi: 10.3897/imafungus.16.173033 (PMC12673336; doi:10.3897/imafungus.16.173033)
Supplement: XML Treatment for Pleurophragmium sorbicola [file imafungus.16.173033-treatment15.xml]

<!DOCTYPE tp:taxon-treatment
  PUBLIC "-//TaxonX//DTD Taxonomic Treatment Publishing DTD v0 20100105//EN" "tax-treatment-NSO.dtd">
<tp:taxon-treatment xmlns:tp="http://www.plazi.org/taxpub"><tp:treatment-meta><kwd-group><label>Taxon classification</label><kwd>
                <named-content content-type="kingdom">Animalia</named-content>
              </kwd><kwd>
                <named-content content-type="order">Sordariales</named-content>
              </kwd><kwd>
                <named-content content-type="family">Lasiosphaeriaceae</named-content>
              </kwd></kwd-group><mixed-citation publication-type="journal"><person-group><name><surname>Réblová</surname><given-names>Martina</given-names></name><name><surname>Nekvindová</surname><given-names>Jana</given-names></name><name><surname>Bauchová</surname><given-names>Lucie</given-names></name><name><surname>Hernández-Restrepo</surname><given-names>Margarita</given-names></name></person-group><article-title>﻿<italic><tp:taxon-name><tp:taxon-name-part taxon-name-part-type="genus" reg="Pleurophragmium">Pleurophragmium</tp:taxon-name-part> <tp:taxon-name-part taxon-name-part-type="species" reg="parvisporum">parvisporum</tp:taxon-name-part></tp:taxon-name></italic> (<italic><tp:taxon-name><tp:taxon-name-part taxon-name-part-type="phylum">Ascomycota</tp:taxon-name-part></tp:taxon-name></italic>): One name, seven stories – a case highlighting the need for verification of strains from public culture collections</article-title><source>IMA Fungus</source><day>25</day><month>11</month><year>2025</year><volume>16</volume><pub-id pub-id-type="doi">10.3897/imafungus.16.173033</pub-id></mixed-citation></tp:treatment-meta><tp:nomenclature><label>﻿</label><tp:taxon-name><object-id xmlns:xlink="http://www.w3.org/1999/xlink" content-type="arpha" xlink:type="simple">2FA35870-6E9C-5C3E-8772-DC54391DEC04</object-id>
              <tp:taxon-name-part taxon-name-part-type="genus" reg="Pleurophragmium">Pleurophragmium</tp:taxon-name-part>
              <tp:taxon-name-part taxon-name-part-type="species" reg="sorbicola">sorbicola</tp:taxon-name-part>
              <object-id xmlns:xlink="http://www.w3.org/1999/xlink" content-type="mycobank" xlink:type="simple">860811</object-id>
            </tp:taxon-name><tp:taxon-authority>(Crous &amp; R.K. Schumach.) Réblová &amp; Hern.-Restr.</tp:taxon-authority><tp:taxon-status xmlns:xlink="http://www.w3.org/1999/xlink" xlink:type="simple">comb. nov.</tp:taxon-status></tp:nomenclature><tp:treatment-sec sec-type="Basionym" id="SECID0E33IM"><title>Basionym.</title><p><italic><tp:taxon-name><tp:taxon-name-part taxon-name-part-type="genus" reg="Myrmecridium">Myrmecridium</tp:taxon-name-part> <tp:taxon-name-part taxon-name-part-type="species" reg="sorbicola">sorbicola</tp:taxon-name-part></tp:taxon-name></italic> Crous &amp; R.K. Schumach., Fungal Syst. Evol. 1: 191. 2018.</p></tp:treatment-sec><tp:treatment-sec sec-type="Synonym" id="SECID0EN4IM"><title>Synonym.</title><p><italic><tp:taxon-name><tp:taxon-name-part taxon-name-part-type="genus" reg="Neomyrmecridium">Neomyrmecridium</tp:taxon-name-part> <tp:taxon-name-part taxon-name-part-type="species" reg="sorbicola">sorbicola</tp:taxon-name-part></tp:taxon-name></italic> (Crous &amp; R.K. Schumach.) Crous, Persoonia 41: 287. 2018.</p></tp:treatment-sec><tp:treatment-sec sec-type="Typus" id="SECID0E54IM"><title>Typus.</title><p>GERMANY • near Berlin; on branch of <italic><tp:taxon-name><tp:taxon-name-part taxon-name-part-type="genus" reg="Sorbus">Sorbus</tp:taxon-name-part> <tp:taxon-name-part taxon-name-part-type="species" reg="aucuparia">aucuparia</tp:taxon-name-part></tp:taxon-name></italic>; 17 Feb 2016; R. K. Schumacher (holotype <abbrev xmlns:xlink="http://www.w3.org/1999/xlink" xlink:title="Westerdijk Fungal Biodiversity Institute" id="ABBRID0EP5IM" xlink:type="simple">CBS</abbrev> H-23405, culture ex-type CPC 30455 = <abbrev xmlns:xlink="http://www.w3.org/1999/xlink" xlink:title="Westerdijk Fungal Biodiversity Institute" id="ABBRID0ET5IM" xlink:type="simple">CBS</abbrev> 143433).</p><sec sec-type="﻿Pleurophragmium s. lat.: species of uncertain status" id="SECID0EX5IM"><title>﻿<italic><tp:taxon-name><tp:taxon-name-part taxon-name-part-type="genus" reg="Pleurophragmium">Pleurophragmium</tp:taxon-name-part></tp:taxon-name></italic> s. lat.: species of uncertain status</title><p>Altogether, 19 species and varieties are recognised as members of <tp:taxon-name><tp:taxon-name-part taxon-name-part-type="genus" reg="Pleurophragmium">Pleurophragmium</tp:taxon-name-part></tp:taxon-name> s. lat. in this study. This section comprises a morphologically heterogeneous assemblage of species historically described in <italic><tp:taxon-name><tp:taxon-name-part taxon-name-part-type="genus" reg="Pleurophragmium">Pleurophragmium</tp:taxon-name-part></tp:taxon-name></italic>, but for which molecular data are lacking. While some species conform to the generic concept and remain plausible candidates for inclusion in <italic><tp:taxon-name><tp:taxon-name-part taxon-name-part-type="genus" reg="Pleurophragmium">Pleurophragmium</tp:taxon-name-part></tp:taxon-name></italic> s. str., others diverge considerably from it. Notably, only three species produce hyaline to subhyaline conidia, occasionally appearing fuscous in mass, whereas the remaining taxa bear pale brown, yellowish brown, brown, or dark brown conidia, often with distinctly paler end cell(s). To capture this variability and highlight inconsistencies in morphological characters, diagnostic features of <italic><tp:taxon-name><tp:taxon-name-part taxon-name-part-type="genus" reg="Pleurophragmium">Pleurophragmium</tp:taxon-name-part></tp:taxon-name></italic> s. lat. species currently retained in the genus are summarised in Table <xref ref-type="table" rid="T3">3</xref>. However, the true affinities of these taxa cannot be reliably assessed until molecular data become available, emphasising the need for targeted recollection and sequencing.</p><p>We provide details on the holotype to facilitate future recollection of these species by fellow mycologists.</p></sec></tp:treatment-sec><tp:treatment-sec><!--Section generated to contain objects referenced in tp:taxon-treatment.--><table-wrap id="T3" position="float" orientation="portrait"><label>Table 3.</label><caption><p>Synopsis table of species of <italic><tp:taxon-name><tp:taxon-name-part taxon-name-part-type="genus" reg="Pleurophragmium">Pleurophragmium</tp:taxon-name-part></tp:taxon-name></italic>.</p></caption><table id="TID0EIXNM" rules="all"><tbody><tr><th rowspan="1" colspan="12">Species accepted in <italic><tp:taxon-name><tp:taxon-name-part taxon-name-part-type="genus" reg="Pleurophragmium">Pleurophragmium</tp:taxon-name-part></tp:taxon-name></italic> s. str.</th></tr><tr><th rowspan="2" colspan="1">Taxon</th><th rowspan="2" colspan="1">Substrate*</th><th rowspan="2" colspan="1">Size (µm)</th><th rowspan="1" colspan="4">Conidia</th><th rowspan="2" colspan="1">End cells</th><th rowspan="2" colspan="1">Ornamentation</th><th rowspan="1" colspan="2">Conidiogenous cellsConidiophores</th><th rowspan="2" colspan="1">Reference</th></tr><tr><th rowspan="1" colspan="1">Septa</th><th rowspan="1" colspan="1">Shape</th><th rowspan="1" colspan="1">Sheath</th><th rowspan="1" colspan="1">Colour</th><th rowspan="1" colspan="1">Size (µm)</th><th rowspan="1" colspan="1">Size (µm)</th></tr><tr><td rowspan="1" colspan="1">
                      <italic>
                        <tp:taxon-name><tp:taxon-name-part taxon-name-part-type="genus" reg="Pleurophragmium">Pleurophragmium</tp:taxon-name-part> <tp:taxon-name-part taxon-name-part-type="species" reg="asiaticum">asiaticum</tp:taxon-name-part></tp:taxon-name>
                      </italic>
                    </td><td rowspan="1" colspan="1">C</td><td rowspan="1" colspan="1">(13–)15–16(–17) × (3.5–)4.5(–5)</td><td rowspan="1" colspan="1">(2–)3</td><td rowspan="1" colspan="1">ellipsoid to obovoid, with truncate hilum at the base</td><td rowspan="1" colspan="1">present</td><td rowspan="1" colspan="1">pale brown</td><td rowspan="1" colspan="1"/><td rowspan="1" colspan="1">smooth-walled</td><td rowspan="1" colspan="1">5–35 × 4–7</td><td rowspan="1" colspan="1">50–100 × 3–5</td><td rowspan="1" colspan="1">
                      <xref ref-type="bibr" rid="B31">Crous et al. 2018a</xref>
                    </td></tr><tr><td rowspan="1" colspan="1">
                      <italic>
                        <tp:taxon-name><tp:taxon-name-part taxon-name-part-type="genus" reg="Pleurophragmium">Pleurophragmium</tp:taxon-name-part> <tp:taxon-name-part taxon-name-part-type="species" reg="asymmetricum">asymmetricum</tp:taxon-name-part></tp:taxon-name>
                      </italic>
                    </td><td rowspan="1" colspan="1">
                      <abbrev xmlns:xlink="http://www.w3.org/1999/xlink" xlink:title="natural substrate" id="ABBRID0EOREM" xlink:type="simple">NS</abbrev>
                    </td><td rowspan="1" colspan="1">12–15 × 2–3</td><td rowspan="1" colspan="1">1</td><td rowspan="1" colspan="1">narrowly clavate or subclavate</td><td rowspan="1" colspan="1">absent</td><td rowspan="1" colspan="1">yellowish to subhyaline</td><td rowspan="1" colspan="1"/><td rowspan="1" colspan="1">smooth-walled</td><td rowspan="1" colspan="1">8–35 × 3.5–5</td><td rowspan="1" colspan="1">40–210 × 3.5–9</td><td rowspan="1" colspan="1">
                      <xref ref-type="bibr" rid="B171">Serrano et al. 2020</xref>
                    </td></tr><tr><td rowspan="1" colspan="1">
                      <italic>
                        <tp:taxon-name><tp:taxon-name-part taxon-name-part-type="genus" reg="Pleurophragmium">Pleurophragmium</tp:taxon-name-part> <tp:taxon-name-part taxon-name-part-type="species" reg="fluviale">fluviale</tp:taxon-name-part></tp:taxon-name>
                      </italic>
                    </td><td rowspan="1" colspan="1">
                      <abbrev xmlns:xlink="http://www.w3.org/1999/xlink" xlink:title="natural substrate" id="ABBRID0EJTEM" xlink:type="simple">NS</abbrev>
                    </td><td rowspan="1" colspan="1">14–16 × 4–6</td><td rowspan="1" colspan="1">3</td><td rowspan="1" colspan="1">obovoid, rounded at the apex, pointed at the base</td><td rowspan="1" colspan="1">absent</td><td rowspan="1" colspan="1">subhyaline</td><td rowspan="1" colspan="1"/><td rowspan="1" colspan="1">smooth-walled</td><td rowspan="1" colspan="1">n/a</td><td rowspan="1" colspan="1">211–308 × 5–7</td><td rowspan="1" colspan="1">
                      <xref ref-type="bibr" rid="B113">Luo et al. 2019</xref>
                    </td></tr><tr><td rowspan="1" colspan="1">
                      <italic>
                        <tp:taxon-name><tp:taxon-name-part taxon-name-part-type="genus" reg="Pleurophragmium">Pleurophragmium</tp:taxon-name-part> <tp:taxon-name-part taxon-name-part-type="species" reg="fusiforme">fusiforme</tp:taxon-name-part></tp:taxon-name>
                      </italic>
                    </td><td rowspan="1" colspan="1">
                      <abbrev xmlns:xlink="http://www.w3.org/1999/xlink" xlink:title="natural substrate" id="ABBRID0EEVEM" xlink:type="simple">NS</abbrev>
                    </td><td rowspan="1" colspan="1">29–34 × 4–6</td><td rowspan="1" colspan="1">(0–)1–3</td><td rowspan="1" colspan="1">navicular to tapering, pointed at both ends</td><td rowspan="1" colspan="1">absent</td><td rowspan="1" colspan="1">pale brown</td><td rowspan="1" colspan="1">paler</td><td rowspan="1" colspan="1">smooth-walled</td><td rowspan="1" colspan="1">n/a</td><td rowspan="1" colspan="1">214–285 × 4–5</td><td rowspan="1" colspan="1">
                      <xref ref-type="bibr" rid="B219">Zhang et al. 2024</xref>
                    </td></tr><tr><td rowspan="1" colspan="1">
                      <italic>
                        <tp:taxon-name><tp:taxon-name-part taxon-name-part-type="genus" reg="Pleurophragmium">Pleurophragmium</tp:taxon-name-part> <tp:taxon-name-part taxon-name-part-type="species" reg="gaoligongense">gaoligongense</tp:taxon-name-part></tp:taxon-name>
                      </italic>
                    </td><td rowspan="1" colspan="1">
                      <abbrev xmlns:xlink="http://www.w3.org/1999/xlink" xlink:title="natural substrate" id="ABBRID0E6WEM" xlink:type="simple">NS</abbrev>
                    </td><td rowspan="1" colspan="1">16–24 × 5–7</td><td rowspan="1" colspan="1">0–3</td><td rowspan="1" colspan="1">clavate-cymbiform, truncate at the base</td><td rowspan="1" colspan="1">absent</td><td rowspan="1" colspan="1">subhyaline to pale brown</td><td rowspan="1" colspan="1"/><td rowspan="1" colspan="1">smooth-walled</td><td rowspan="1" colspan="1">34–68 × 3–6</td><td rowspan="1" colspan="1">138–226 × 4–7</td><td rowspan="1" colspan="1">
                      <xref ref-type="bibr" rid="B213">Xu et al. 2023</xref>
                    </td></tr><tr><td rowspan="1" colspan="1">
                      <italic>
                        <tp:taxon-name><tp:taxon-name-part taxon-name-part-type="genus" reg="Pleurophragmium">Pleurophragmium</tp:taxon-name-part> <tp:taxon-name-part taxon-name-part-type="species" reg="guizhouense">guizhouense</tp:taxon-name-part></tp:taxon-name>
                      </italic>
                    </td><td rowspan="1" colspan="1">
                      <abbrev xmlns:xlink="http://www.w3.org/1999/xlink" xlink:title="natural substrate" id="ABBRID0E1YEM" xlink:type="simple">NS</abbrev>
                    </td><td rowspan="1" colspan="1">8.9–12.7 × 2.8–4.8</td><td rowspan="1" colspan="1">(2–)3</td><td rowspan="1" colspan="1">fusoid-ellipsoid, apex obtuse or tapering, with a subtruncate hilum at base</td><td rowspan="1" colspan="1">absent</td><td rowspan="1" colspan="1">subhyaline to pale brown</td><td rowspan="1" colspan="1"/><td rowspan="1" colspan="1">smooth-walled</td><td rowspan="1" colspan="1">2.2–4.3 (width)</td><td rowspan="1" colspan="1">75–140 × 2–4.5</td><td rowspan="1" colspan="1">
                      <xref ref-type="bibr" rid="B81">Hyde et al. 2020</xref>
                    </td></tr><tr><td rowspan="1" colspan="1">
                      <italic>
                        <tp:taxon-name><tp:taxon-name-part taxon-name-part-type="genus" reg="Pleurophragmium">Pleurophragmium</tp:taxon-name-part> <tp:taxon-name-part taxon-name-part-type="species" reg="jiulongheense">jiulongheense</tp:taxon-name-part></tp:taxon-name>
                      </italic>
                    </td><td rowspan="1" colspan="1">
                      <abbrev xmlns:xlink="http://www.w3.org/1999/xlink" xlink:title="natural substrate" id="ABBRID0EV1EM" xlink:type="simple">NS</abbrev>
                    </td><td rowspan="1" colspan="1">16–23 × 3.7–5.6</td><td rowspan="1" colspan="1">3</td><td rowspan="1" colspan="1">clavate to fusiform, truncate at the base</td><td rowspan="1" colspan="1">present</td><td rowspan="1" colspan="1">subhyaline to pale brown</td><td rowspan="1" colspan="1"/><td rowspan="1" colspan="1">smooth-walled</td><td rowspan="1" colspan="1">n/a</td><td rowspan="1" colspan="1">(144–)204–332 × 3.4–4.8</td><td rowspan="1" colspan="1">
                      <xref ref-type="bibr" rid="B17">Cao et al. 2025</xref>
                    </td></tr><tr><td rowspan="1" colspan="1">
                      <italic>
                        <tp:taxon-name><tp:taxon-name-part taxon-name-part-type="genus" reg="Pleurophragmium">Pleurophragmium</tp:taxon-name-part> <tp:taxon-name-part taxon-name-part-type="species" reg="luguense">luguense</tp:taxon-name-part></tp:taxon-name>
                      </italic>
                    </td><td rowspan="1" colspan="1">
                      <abbrev xmlns:xlink="http://www.w3.org/1999/xlink" xlink:title="natural substrate" id="ABBRID0EQ3EM" xlink:type="simple">NS</abbrev>
                    </td><td rowspan="1" colspan="1">12–15 × 4–7</td><td rowspan="1" colspan="1">(0–)2–3</td><td rowspan="1" colspan="1">obovoid, tapering at the base</td><td rowspan="1" colspan="1">absent</td><td rowspan="1" colspan="1">subhyaline to pale brown</td><td rowspan="1" colspan="1"/><td rowspan="1" colspan="1">smooth-walled</td><td rowspan="1" colspan="1">39–68 × 3–5</td><td rowspan="1" colspan="1">152–298 × 4–6</td><td rowspan="1" colspan="1">
                      <xref ref-type="bibr" rid="B213">Xu et al. 2023</xref>
                    </td></tr><tr><td rowspan="1" colspan="1">
                      <italic>
                        <tp:taxon-name><tp:taxon-name-part taxon-name-part-type="genus" reg="Pleurophragmium">Pleurophragmium</tp:taxon-name-part> <tp:taxon-name-part taxon-name-part-type="species" reg="naviculare">naviculare</tp:taxon-name-part></tp:taxon-name>
                      </italic>
                    </td><td rowspan="1" colspan="1">
                      <abbrev xmlns:xlink="http://www.w3.org/1999/xlink" xlink:title="natural substrate" id="ABBRID0EL5EM" xlink:type="simple">NS</abbrev>
                    </td><td rowspan="1" colspan="1">16–24 × 5.5–7.5</td><td rowspan="1" colspan="1">(1–) 3</td><td rowspan="1" colspan="1">navicular to fusiform, tapering to a hilum towards the base, obtuse at the apex</td><td rowspan="1" colspan="1">present</td><td rowspan="1" colspan="1">hyaline, becoming pale brown</td><td rowspan="1" colspan="1">paler</td><td rowspan="1" colspan="1">smooth-walled</td><td rowspan="1" colspan="1">n/a</td><td rowspan="1" colspan="1">100–200 × 4–5.6</td><td rowspan="1" colspan="1">
                      <xref ref-type="bibr" rid="B215">Yang et al. 2023</xref>
                    </td></tr><tr><td rowspan="1" colspan="1">
                      <italic>
                        <tp:taxon-name><tp:taxon-name-part taxon-name-part-type="genus" reg="Pleurophragmium">Pleurophragmium</tp:taxon-name-part> <tp:taxon-name-part taxon-name-part-type="species" reg="parvisporum">parvisporum</tp:taxon-name-part></tp:taxon-name>
                      </italic>
                    </td><td rowspan="1" colspan="1">
                      <abbrev xmlns:xlink="http://www.w3.org/1999/xlink" xlink:title="natural substrate" id="ABBRID0EGAFM" xlink:type="simple">NS</abbrev>
                    </td><td rowspan="1" colspan="1">10–18 × 3.5–6</td><td rowspan="1" colspan="1">(0–)3(–4)</td><td rowspan="1" colspan="1">ellipsoid to subclavate, rounded at the apex, pointed at the base</td><td rowspan="1" colspan="1">absent</td><td rowspan="1" colspan="1">hyaline to very pale brown</td><td rowspan="1" colspan="1"/><td rowspan="1" colspan="1">crumpled</td><td rowspan="1" colspan="1">26–47(–51) × 4.5–5.5</td><td rowspan="1" colspan="1">(80–)118–250(–270) × (3.5–)4–5</td><td rowspan="1" colspan="1">This study</td></tr><tr><td rowspan="1" colspan="1">
                      <italic>
                        <tp:taxon-name><tp:taxon-name-part taxon-name-part-type="genus" reg="Pleurophragmium">Pleurophragmium</tp:taxon-name-part> <tp:taxon-name-part taxon-name-part-type="species" reg="pteridophytophilum">pteridophytophilum</tp:taxon-name-part></tp:taxon-name>
                      </italic>
                    </td><td rowspan="1" colspan="1">
                      <abbrev xmlns:xlink="http://www.w3.org/1999/xlink" xlink:title="natural substrate" id="ABBRID0E3BFM" xlink:type="simple">NS</abbrev>
                    </td><td rowspan="1" colspan="1">8.5–11 × 3–4</td><td rowspan="1" colspan="1">0–1</td><td rowspan="1" colspan="1">obovoid</td><td rowspan="1" colspan="1">absent</td><td rowspan="1" colspan="1">hyaline to pale brown</td><td rowspan="1" colspan="1"/><td rowspan="1" colspan="1">rough-walled</td><td rowspan="1" colspan="1">20–55.5 × 2.5–4(–4.5)</td><td rowspan="1" colspan="1">150–224 × 2.7–4.9</td><td rowspan="1" colspan="1">
                      <xref ref-type="bibr" rid="B222">Zhang et al. 2025</xref>
                    </td></tr><tr><td rowspan="1" colspan="1">
                      <italic>
                        <tp:taxon-name><tp:taxon-name-part taxon-name-part-type="genus" reg="Pleurophragmium">Pleurophragmium</tp:taxon-name-part> <tp:taxon-name-part taxon-name-part-type="species" reg="septatum">septatum</tp:taxon-name-part></tp:taxon-name>
                      </italic>
                    </td><td rowspan="1" colspan="1">C</td><td rowspan="1" colspan="1">(12–)14–16(–20) × (3.5–)4(–5)</td><td rowspan="1" colspan="1">(1–) 3</td><td rowspan="1" colspan="1">fusoid-ellipsoid, apex obtuse, tapering in lower third to a truncate hilum</td><td rowspan="1" colspan="1">present</td><td rowspan="1" colspan="1">hyaline, becoming pale brown</td><td rowspan="1" colspan="1"/><td rowspan="1" colspan="1">smooth-walled</td><td rowspan="1" colspan="1">30–40 × 4–5</td><td rowspan="1" colspan="1">40–70 × 4–5</td><td rowspan="1" colspan="1">
                      <xref ref-type="bibr" rid="B31">Crous et al. 2018a</xref>
                    </td></tr><tr><td rowspan="1" colspan="1">
                      <italic>
                        <tp:taxon-name><tp:taxon-name-part taxon-name-part-type="genus" reg="Pleurophragmium">Pleurophragmium</tp:taxon-name-part> <tp:taxon-name-part taxon-name-part-type="species" reg="sichuanense">sichuanense</tp:taxon-name-part></tp:taxon-name>
                      </italic>
                    </td><td rowspan="1" colspan="1">
                      <abbrev xmlns:xlink="http://www.w3.org/1999/xlink" xlink:title="natural substrate" id="ABBRID0ENFFM" xlink:type="simple">NS</abbrev>
                    </td><td rowspan="1" colspan="1">9.5–14.5 × 4–4.5</td><td rowspan="1" colspan="1">0–1</td><td rowspan="1" colspan="1">fusiform or narrowly obovoid</td><td rowspan="1" colspan="1">absent</td><td rowspan="1" colspan="1">subhyaline to pale brown</td><td rowspan="1" colspan="1"/><td rowspan="1" colspan="1">finely verrucose</td><td rowspan="1" colspan="1">n/a</td><td rowspan="1" colspan="1">93–130 × 4–5</td><td rowspan="1" colspan="1">
                      <xref ref-type="bibr" rid="B23">Chen et al. 2025</xref>
                    </td></tr><tr><td rowspan="1" colspan="1">
                      <italic>
                        <tp:taxon-name><tp:taxon-name-part taxon-name-part-type="genus" reg="Pleurophragmium">Pleurophragmium</tp:taxon-name-part> <tp:taxon-name-part taxon-name-part-type="species" reg="sorbicola">sorbicola</tp:taxon-name-part></tp:taxon-name>
                      </italic>
                    </td><td rowspan="1" colspan="1">C</td><td rowspan="1" colspan="1">(7–)8–10(–15) × 4(–5)</td><td rowspan="1" colspan="1">(0–)1(–3)</td><td rowspan="1" colspan="1">obovoid, obtuse at the apex</td><td rowspan="1" colspan="1">present</td><td rowspan="1" colspan="1">hyaline, pale brown with age</td><td rowspan="1" colspan="1"/><td rowspan="1" colspan="1">smooth-walled</td><td rowspan="1" colspan="1">20–65 × 3–4</td><td rowspan="1" colspan="1">50–200 × 4–7</td><td rowspan="1" colspan="1">
                      <xref ref-type="bibr" rid="B35">Crous et al. 2018b</xref>
                    </td></tr><tr><td rowspan="1" colspan="12">
                      <bold><italic><tp:taxon-name><tp:taxon-name-part taxon-name-part-type="genus" reg="Pleurophragmium">Pleurophragmium</tp:taxon-name-part></tp:taxon-name></italic> s. lat.: species of uncertain status</bold>
                    </td></tr><tr><td rowspan="1" colspan="1">
                      <tp:taxon-name><tp:taxon-name-part taxon-name-part-type="genus" reg="Pleurophragmium">Pleurophragmium</tp:taxon-name-part> <tp:taxon-name-part taxon-name-part-type="species" reg="angamosense">angamosense</tp:taxon-name-part></tp:taxon-name>
                    </td><td rowspan="1" colspan="1">C</td><td rowspan="1" colspan="1">24.5–40 × 5–8</td><td rowspan="1" colspan="1">3–7 mostly 5</td><td rowspan="1" colspan="1">fusiform, curved or straight</td><td rowspan="1" colspan="1">absent</td><td rowspan="1" colspan="1">pale brown</td><td rowspan="1" colspan="1">paler</td><td rowspan="1" colspan="1">smooth-walled</td><td rowspan="1" colspan="1">3–3.5 (width)</td><td rowspan="1" colspan="1">200 × 3.5–4.5</td><td rowspan="1" colspan="1">
                      <xref ref-type="bibr" rid="B124">Matsushima 1995</xref>
                    </td></tr><tr><td rowspan="1" colspan="1">
                      <tp:taxon-name><tp:taxon-name-part taxon-name-part-type="genus" reg="Pleurophragmium">Pleurophragmium</tp:taxon-name-part> <tp:taxon-name-part taxon-name-part-type="species" reg="aquaticum">aquaticum</tp:taxon-name-part></tp:taxon-name>
                    </td><td rowspan="1" colspan="1">
                      <abbrev xmlns:xlink="http://www.w3.org/1999/xlink" xlink:title="natural substrate" id="ABBRID0EBLFM" xlink:type="simple">NS</abbrev>
                    </td><td rowspan="1" colspan="1">25–30 × 6–6.5</td><td rowspan="1" colspan="1">3</td><td rowspan="1" colspan="1">fusiform to clavate, sometimes navicular, truncated at the base</td><td rowspan="1" colspan="1">absent</td><td rowspan="1" colspan="1">brown, paler around septa</td><td rowspan="1" colspan="1">paler</td><td rowspan="1" colspan="1">smooth-walled</td><td rowspan="1" colspan="1">n/a</td><td rowspan="1" colspan="1">200–390 × 5–11</td><td rowspan="1" colspan="1">Heredia et al. 2007</td></tr><tr><td rowspan="1" colspan="1">
                      <tp:taxon-name><tp:taxon-name-part taxon-name-part-type="genus" reg="Pleurophragmium">Pleurophragmium</tp:taxon-name-part> <tp:taxon-name-part taxon-name-part-type="species" reg="bitunicatum">bitunicatum</tp:taxon-name-part></tp:taxon-name>
                    </td><td rowspan="1" colspan="1">C</td><td rowspan="1" colspan="1">20–35 × 4.5–7</td><td rowspan="1" colspan="1">3(–5)</td><td rowspan="1" colspan="1">fusiform, narrowly truncated at the base</td><td rowspan="1" colspan="1">absent</td><td rowspan="1" colspan="1">brown</td><td rowspan="1" colspan="1"/><td rowspan="1" colspan="1">smooth-walled</td><td rowspan="1" colspan="1">n/a</td><td rowspan="1" colspan="1">(50–) 100–220 × 3–5</td><td rowspan="1" colspan="1">
                      <xref ref-type="bibr" rid="B120">Matsushima 1975</xref>
                    </td></tr><tr><td rowspan="1" colspan="1">
                      <tp:taxon-name><tp:taxon-name-part taxon-name-part-type="genus" reg="Pleurophragmium">Pleurophragmium</tp:taxon-name-part> <tp:taxon-name-part taxon-name-part-type="species" reg="clavatum">clavatum</tp:taxon-name-part></tp:taxon-name>
                    </td><td rowspan="1" colspan="1">
                      <abbrev xmlns:xlink="http://www.w3.org/1999/xlink" xlink:title="natural substrate" id="ABBRID0ELOFM" xlink:type="simple">NS</abbrev>
                    </td><td rowspan="1" colspan="1">9.5–16.5 × 3.5–4.5</td><td rowspan="1" colspan="1">0</td><td rowspan="1" colspan="1">clavate to fusiform, narrower at the ends, tapered to a point at the base</td><td rowspan="1" colspan="1">absent</td><td rowspan="1" colspan="1">yellowish brown</td><td rowspan="1" colspan="1"/><td rowspan="1" colspan="1">verrucose</td><td rowspan="1" colspan="1">n/a</td><td rowspan="1" colspan="1">75–160 × 3.3–4</td><td rowspan="1" colspan="1">
                      <xref ref-type="bibr" rid="B115">Ma et al. 2014</xref>
                    </td></tr><tr><td rowspan="1" colspan="1">
                      <tp:taxon-name><tp:taxon-name-part taxon-name-part-type="genus" reg="Pleurophragmium">Pleurophragmium</tp:taxon-name-part> <tp:taxon-name-part taxon-name-part-type="species" reg="ellipsoideum">ellipsoideum</tp:taxon-name-part></tp:taxon-name>
                    </td><td rowspan="1" colspan="1">
                      <abbrev xmlns:xlink="http://www.w3.org/1999/xlink" xlink:title="natural substrate" id="ABBRID0EFQFM" xlink:type="simple">NS</abbrev>
                    </td><td rowspan="1" colspan="1">10–17 × 6–8.5</td><td rowspan="1" colspan="1">3</td><td rowspan="1" colspan="1">ellipsoid to obovoid, rounded at the apex, pointed at the base</td><td rowspan="1" colspan="1">absent</td><td rowspan="1" colspan="1">pale brown</td><td rowspan="1" colspan="1"/><td rowspan="1" colspan="1">smooth-walled</td><td rowspan="1" colspan="1">n/a</td><td rowspan="1" colspan="1">150–260 × 3.5–6</td><td rowspan="1" colspan="1">
                      <xref ref-type="bibr" rid="B115">Ma et al. 2014</xref>
                    </td></tr><tr><td rowspan="1" colspan="1">
                      <tp:taxon-name><tp:taxon-name-part taxon-name-part-type="genus" reg="Pleurophragmium">Pleurophragmium</tp:taxon-name-part> <tp:taxon-name-part taxon-name-part-type="species" reg="harunganae">harunganae</tp:taxon-name-part></tp:taxon-name>
                    </td><td rowspan="1" colspan="1">
                      <abbrev xmlns:xlink="http://www.w3.org/1999/xlink" xlink:title="natural substrate" id="ABBRID0E6RFM" xlink:type="simple">NS</abbrev>
                    </td><td rowspan="1" colspan="1">12–18 × 5–7</td><td rowspan="1" colspan="1">0</td><td rowspan="1" colspan="1">fusoid, curved</td><td rowspan="1" colspan="1">absent</td><td rowspan="1" colspan="1">subhyaline to pale olivaceous</td><td rowspan="1" colspan="1"/><td rowspan="1" colspan="1">smooth-walled</td><td rowspan="1" colspan="1">n/a</td><td rowspan="1" colspan="1">150 × 4–5</td><td rowspan="1" colspan="1">Hansford 1946</td></tr><tr><td rowspan="1" colspan="1">
                      <tp:taxon-name><tp:taxon-name-part taxon-name-part-type="genus" reg="Pleurophragmium">Pleurophragmium</tp:taxon-name-part> <tp:taxon-name-part taxon-name-part-type="species" reg="indicum">indicum</tp:taxon-name-part></tp:taxon-name>
                    </td><td rowspan="1" colspan="1">
                      <abbrev xmlns:xlink="http://www.w3.org/1999/xlink" xlink:title="natural substrate" id="ABBRID0EUTFM" xlink:type="simple">NS</abbrev>
                    </td><td rowspan="1" colspan="1">20–30 × 4.5–11</td><td rowspan="1" colspan="1">3</td><td rowspan="1" colspan="1">ellipsoidal to obovoid, rounded at the apex, pointed at the base, straight to slightly curved</td><td rowspan="1" colspan="1">absent</td><td rowspan="1" colspan="1">dark brown</td><td rowspan="1" colspan="1">paler</td><td rowspan="1" colspan="1">smooth-walled</td><td rowspan="1" colspan="1">15–23 × 4.5–9.5</td><td rowspan="1" colspan="1">100–160 × 7–22</td><td rowspan="1" colspan="1">
                      <xref ref-type="bibr" rid="B44">D‘Souza and Bhat 2012</xref>
                    </td></tr><tr><td rowspan="1" colspan="1">
                      <tp:taxon-name><tp:taxon-name-part taxon-name-part-type="genus" reg="Pleurophragmium">Pleurophragmium</tp:taxon-name-part> <tp:taxon-name-part taxon-name-part-type="species" reg="malaysianum">malaysianum</tp:taxon-name-part></tp:taxon-name>
                    </td><td rowspan="1" colspan="1">C</td><td rowspan="1" colspan="1">(20–) 40–75 × 4–5</td><td rowspan="1" colspan="1">3–10 pseudoseptate</td><td rowspan="1" colspan="1">cylindrical to clavate, rounded at the apex, protruding at the base</td><td rowspan="1" colspan="1">absent</td><td rowspan="1" colspan="1">hyaline</td><td rowspan="1" colspan="1"/><td rowspan="1" colspan="1">smooth-walled</td><td rowspan="1" colspan="1">n/a</td><td rowspan="1" colspan="1">25–50 (–100) × 3.5–5</td><td rowspan="1" colspan="1">
                      <xref ref-type="bibr" rid="B125">Matsushima 1996</xref>
                    </td></tr><tr><td rowspan="1" colspan="1">
                      <tp:taxon-name><tp:taxon-name-part taxon-name-part-type="genus" reg="Pleurophragmium">Pleurophragmium</tp:taxon-name-part> <tp:taxon-name-part taxon-name-part-type="species" reg="miniumbonatum">miniumbonatum</tp:taxon-name-part></tp:taxon-name>
                    </td><td rowspan="1" colspan="1">
                      <abbrev xmlns:xlink="http://www.w3.org/1999/xlink" xlink:title="natural substrate" id="ABBRID0EDXFM" xlink:type="simple">NS</abbrev>
                    </td><td rowspan="1" colspan="1">16–19 × 6–7</td><td rowspan="1" colspan="1">(2–) 3</td><td rowspan="1" colspan="1">obovoid, pyriform to broadly clavate, sometimes slightly clavate, umbonate at the apex, truncate at the base</td><td rowspan="1" colspan="1">absent</td><td rowspan="1" colspan="1">dark brown to brown</td><td rowspan="1" colspan="1">subhyaline basal cell</td><td rowspan="1" colspan="1">smooth-walled</td><td rowspan="1" colspan="1">55–95 × 3–3.5</td><td rowspan="1" colspan="1">90–150 × 5.5–7</td><td rowspan="1" colspan="1">Castañeda 1999</td></tr><tr><td rowspan="1" colspan="1">
                      <tp:taxon-name><tp:taxon-name-part taxon-name-part-type="genus" reg="Pleurophragmium">Pleurophragmium</tp:taxon-name-part> <tp:taxon-name-part taxon-name-part-type="species" reg="naviculiforme">naviculiforme</tp:taxon-name-part></tp:taxon-name>
                    </td><td rowspan="1" colspan="1">C</td><td rowspan="1" colspan="1">18–32 × 6.5–10</td><td rowspan="1" colspan="1">1</td><td rowspan="1" colspan="1">navicular, pointy at the apex, pointed at the base</td><td rowspan="1" colspan="1">absent</td><td rowspan="1" colspan="1">hyaline</td><td rowspan="1" colspan="1"/><td rowspan="1" colspan="1">smooth-walled</td><td rowspan="1" colspan="1">n/a</td><td rowspan="1" colspan="1">70–140 × 6–8</td><td rowspan="1" colspan="1">
                      <xref ref-type="bibr" rid="B120">Matsushima 1975</xref>
                    </td></tr><tr><td rowspan="1" colspan="1">
                      <tp:taxon-name><tp:taxon-name-part taxon-name-part-type="genus" reg="Pleurophragmium">Pleurophragmium</tp:taxon-name-part> <tp:taxon-name-part taxon-name-part-type="species" reg="obcampanuloides">obcampanuloides</tp:taxon-name-part></tp:taxon-name>
                    </td><td rowspan="1" colspan="1">C</td><td rowspan="1" colspan="1">(10–)11.5–15.5(–18) × 5–6.5(–7)</td><td rowspan="1" colspan="1">(1–)2</td><td rowspan="1" colspan="1">obpyriform to turbinate</td><td rowspan="1" colspan="1">absent</td><td rowspan="1" colspan="1">pale olivaceous, olivaceous in mass</td><td rowspan="1" colspan="1"/><td rowspan="1" colspan="1">smooth-walled</td><td rowspan="1" colspan="1">n/a</td><td rowspan="1" colspan="1">100–150 × 3.8–5</td><td rowspan="1" colspan="1">
                      <xref ref-type="bibr" rid="B124">Matsushima 1995</xref>
                    </td></tr><tr><td rowspan="1" colspan="1"><tp:taxon-name><tp:taxon-name-part taxon-name-part-type="genus" reg="Pleurophragmium">Pleurophragmium</tp:taxon-name-part> <tp:taxon-name-part taxon-name-part-type="species" reg="peruamazonicum">peruamazonicum</tp:taxon-name-part></tp:taxon-name> var. <tp:taxon-name><tp:taxon-name-part taxon-name-part-type="genus" reg="Pleurophragmium"/><tp:taxon-name-part taxon-name-part-type="species" reg="peruamazonicum"/><tp:taxon-name-part taxon-name-part-type="variety" reg="peruamazonicum">peruamazonicum</tp:taxon-name-part></tp:taxon-name></td><td rowspan="1" colspan="1">C</td><td rowspan="1" colspan="1">10–30 × 4–6</td><td rowspan="1" colspan="1">2</td><td rowspan="1" colspan="1">cylindrical, rounded at the apex, pointed at the base</td><td rowspan="1" colspan="1">absent</td><td rowspan="1" colspan="1">pale brown, fuscous in mass</td><td rowspan="1" colspan="1">subhyaline</td><td rowspan="1" colspan="1">smooth-walled</td><td rowspan="1" colspan="1">n/a</td><td rowspan="1" colspan="1">100–300 × 3–4</td><td rowspan="1" colspan="1">
                      <xref ref-type="bibr" rid="B123">Matsushima 1993</xref>
                    </td></tr><tr><td rowspan="1" colspan="1"><tp:taxon-name><tp:taxon-name-part taxon-name-part-type="genus" reg="Pleurophragmium">Pleurophragmium</tp:taxon-name-part> <tp:taxon-name-part taxon-name-part-type="species" reg="peruamazonicum">peruamazonicum</tp:taxon-name-part></tp:taxon-name> var. <tp:taxon-name><tp:taxon-name-part taxon-name-part-type="genus" reg="Pleurophragmium"/><tp:taxon-name-part taxon-name-part-type="species" reg="peruamazonicum"/><tp:taxon-name-part taxon-name-part-type="variety" reg="inflatum">inflatum</tp:taxon-name-part></tp:taxon-name></td><td rowspan="1" colspan="1">C</td><td rowspan="1" colspan="1">13–20 × (5–)6–9(–10)</td><td rowspan="1" colspan="1">(1–)2</td><td rowspan="1" colspan="1">ovoid, rounded at the apex, narrow at the base</td><td rowspan="1" colspan="1">absent</td><td rowspan="1" colspan="1">pale sooty</td><td rowspan="1" colspan="1">subhyaline apical cell</td><td rowspan="1" colspan="1">smooth-walled</td><td rowspan="1" colspan="1">n/a</td><td rowspan="1" colspan="1">(50–) 200–600 × 4–5.5</td><td rowspan="1" colspan="1">
                      <xref ref-type="bibr" rid="B123">Matsushima 1993</xref>
                    </td></tr><tr><td rowspan="1" colspan="1">
                      <tp:taxon-name><tp:taxon-name-part taxon-name-part-type="genus" reg="Pleurophragmium">Pleurophragmium</tp:taxon-name-part> <tp:taxon-name-part taxon-name-part-type="species" reg="subfusiforme">subfusiforme</tp:taxon-name-part></tp:taxon-name>
                    </td><td rowspan="1" colspan="1">C</td><td rowspan="1" colspan="1">21–38 × 5.8–9.2</td><td rowspan="1" colspan="1">3–7</td><td rowspan="1" colspan="1">fusiform, straight to sometimes curved</td><td rowspan="1" colspan="1">absent</td><td rowspan="1" colspan="1">subhyaline, pale fuscous in mass</td><td rowspan="1" colspan="1"/><td rowspan="1" colspan="1">smooth-walled</td><td rowspan="1" colspan="1">n/a</td><td rowspan="1" colspan="1">200–500 × 4–5</td><td rowspan="1" colspan="1">
                      <xref ref-type="bibr" rid="B120">Matsushima 1975</xref>
                    </td></tr><tr><td rowspan="1" colspan="1">
                      <tp:taxon-name><tp:taxon-name-part taxon-name-part-type="genus" reg="Pleurophragmium">Pleurophragmium</tp:taxon-name-part> <tp:taxon-name-part taxon-name-part-type="species" reg="taiwanense">taiwanense</tp:taxon-name-part></tp:taxon-name>
                    </td><td rowspan="1" colspan="1">C</td><td rowspan="1" colspan="1">12–20 × 3–4.5</td><td rowspan="1" colspan="1">3</td><td rowspan="1" colspan="1">cylindro-clavate, with a slightly inflated apical cell</td><td rowspan="1" colspan="1">absent</td><td rowspan="1" colspan="1">pale brown</td><td rowspan="1" colspan="1">hyaline</td><td rowspan="1" colspan="1">smooth-walled</td><td rowspan="1" colspan="1">n/a</td><td rowspan="1" colspan="1">70–200 (–250) × 3.5–4.5</td><td rowspan="1" colspan="1">
                      <xref ref-type="bibr" rid="B122">Matsushima 1987</xref>
                    </td></tr><tr><td rowspan="1" colspan="1">
                      <tp:taxon-name><tp:taxon-name-part taxon-name-part-type="genus" reg="Pleurophragmium">Pleurophragmium</tp:taxon-name-part> <tp:taxon-name-part taxon-name-part-type="species" reg="tricolor">tricolor</tp:taxon-name-part></tp:taxon-name>
                    </td><td rowspan="1" colspan="1">
                      <abbrev xmlns:xlink="http://www.w3.org/1999/xlink" xlink:title="natural substrate" id="ABBRID0EMDGM" xlink:type="simple">NS</abbrev>
                    </td><td rowspan="1" colspan="1">17–18 × 4–5</td><td rowspan="1" colspan="1">2</td><td rowspan="1" colspan="1">ellipsoidal with, rounded at the apex, pointed at the base</td><td rowspan="1" colspan="1">absent</td><td rowspan="1" colspan="1">brown, light brown basal cell</td><td rowspan="1" colspan="1">hyaline apical cell</td><td rowspan="1" colspan="1">smooth-walled</td><td rowspan="1" colspan="1">n/a</td><td rowspan="1" colspan="1">196–200 × 5–7</td><td rowspan="1" colspan="1">Rambelli 2009</td></tr><tr><td rowspan="1" colspan="1">
                      <tp:taxon-name><tp:taxon-name-part taxon-name-part-type="genus" reg="Pleurophragmium">Pleurophragmium</tp:taxon-name-part> <tp:taxon-name-part taxon-name-part-type="species" reg="varieseptatum">varieseptatum</tp:taxon-name-part></tp:taxon-name>
                    </td><td rowspan="1" colspan="1">
                      <abbrev xmlns:xlink="http://www.w3.org/1999/xlink" xlink:title="natural substrate" id="ABBRID0EBFGM" xlink:type="simple">NS</abbrev>
                    </td><td rowspan="1" colspan="1">19–22 × 4–5</td><td rowspan="1" colspan="1">1–4</td><td rowspan="1" colspan="1">cylindrical, rounded at the apex, pointed at the base</td><td rowspan="1" colspan="1">absent</td><td rowspan="1" colspan="1">pale olivaceous, olivaceous-grey in mass</td><td rowspan="1" colspan="1"/><td rowspan="1" colspan="1">smooth</td><td rowspan="1" colspan="1">n/a</td><td rowspan="1" colspan="1">70–125 × 3.5–5</td><td rowspan="1" colspan="1">
                      <xref ref-type="bibr" rid="B120">Matsushima 1975</xref>
                    </td></tr><tr><td rowspan="1" colspan="1">
                      <tp:taxon-name><tp:taxon-name-part taxon-name-part-type="genus" reg="Pleurophragmium">Pleurophragmium</tp:taxon-name-part> <tp:taxon-name-part taxon-name-part-type="species" reg="verruculosum">verruculosum</tp:taxon-name-part></tp:taxon-name>
                    </td><td rowspan="1" colspan="1">C</td><td rowspan="1" colspan="1">10–16.5 × 3.3–5</td><td rowspan="1" colspan="1">1–3(–3)</td><td rowspan="1" colspan="1">subclavate, clavate, pointed at the base</td><td rowspan="1" colspan="1">absent</td><td rowspan="1" colspan="1">subhyaline to pale brown</td><td rowspan="1" colspan="1"/><td rowspan="1" colspan="1">verrucose</td><td rowspan="1" colspan="1">n/a</td><td rowspan="1" colspan="1">8.2–26.4 (–15) × 1.6–4.5 (–3)</td><td rowspan="1" colspan="1">Tiwari et al. 1969</td></tr><tr><td rowspan="1" colspan="1">
                      <tp:taxon-name><tp:taxon-name-part taxon-name-part-type="genus" reg="Pleurophragmium">Pleurophragmium</tp:taxon-name-part> <tp:taxon-name-part taxon-name-part-type="species" reg="yunnanense">yunnanense</tp:taxon-name-part></tp:taxon-name>
                    </td><td rowspan="1" colspan="1">
                      <abbrev xmlns:xlink="http://www.w3.org/1999/xlink" xlink:title="natural substrate" id="ABBRID0ELIGM" xlink:type="simple">NS</abbrev>
                    </td><td rowspan="1" colspan="1">10–15 × 6–7</td><td rowspan="1" colspan="1">(2–)3</td><td rowspan="1" colspan="1">broadly fusiform, narrowed at the ends, tapered to a point at the base</td><td rowspan="1" colspan="1">absent</td><td rowspan="1" colspan="1">pale brown</td><td rowspan="1" colspan="1"/><td rowspan="1" colspan="1">smooth</td><td rowspan="1" colspan="1">n/a</td><td rowspan="1" colspan="1">185–270 × 3.5–4.5</td><td rowspan="1" colspan="1">
                      <xref ref-type="bibr" rid="B115">Ma et al. 2014</xref>
                    </td></tr></tbody></table><table-wrap-foot><fn><p>* natural substrate (<abbrev xmlns:xlink="http://www.w3.org/1999/xlink" xlink:title="natural substrate" id="ABBRID0EWJGM" xlink:type="simple">NS</abbrev>); culture (C).</p></fn></table-wrap-foot></table-wrap></tp:treatment-sec><ref-list><ref id="B31"><mixed-citation xmlns:xlink="http://www.w3.org/1999/xlink" xlink:type="simple"><person-group><name name-style="western"><surname>Crous</surname><given-names>PW</given-names></name><name name-style="western"><surname>Luangsa-ard</surname><given-names>JJ</given-names></name><etal/></person-group> (<year>2018a</year>) <article-title>Fungal Planet description sheets: 785–867.</article-title><source>Persoonia</source><volume>41</volume>: <fpage>238</fpage>–<lpage>417</lpage>. <ext-link xlink:href="10.3767/persoonia.2018.41.12" ext-link-type="doi" xlink:type="simple">https://doi.org/10.3767/persoonia.2018.41.12</ext-link></mixed-citation></ref><ref id="B171"><mixed-citation xmlns:xlink="http://www.w3.org/1999/xlink" xlink:type="simple"><person-group><name name-style="western"><surname>Serrano</surname><given-names>L</given-names></name><name name-style="western"><surname>Sosa</surname><given-names>D</given-names></name><etal/></person-group> (<year>2020</year>) <article-title><italic><tp:taxon-name><tp:taxon-name-part taxon-name-part-type="genus">Neomyrmecridium</tp:taxon-name-part> <tp:taxon-name-part taxon-name-part-type="species">asymmetricum</tp:taxon-name-part></tp:taxon-name></italic> sp. nov. from Ecuador.</article-title><source>Mycotaxon</source><volume>135</volume>: <fpage>151</fpage>–<lpage>165</lpage>. <ext-link xlink:href="10.5248/135.151" ext-link-type="doi" xlink:type="simple">https://doi.org/10.5248/135.151</ext-link></mixed-citation></ref><ref id="B113"><mixed-citation xmlns:xlink="http://www.w3.org/1999/xlink" xlink:type="simple"><person-group><name name-style="western"><surname>Luo</surname><given-names>ZL</given-names></name><name name-style="western"><surname>Hyde</surname><given-names>KD</given-names></name><etal/></person-group> (<year>2019</year>) <article-title>Freshwater <italic><tp:taxon-name><tp:taxon-name-part taxon-name-part-type="class">Sordariomycetes</tp:taxon-name-part></tp:taxon-name></italic>.</article-title><source>Fungal Diversity</source><volume>99</volume>: <fpage>451</fpage>–<lpage>660</lpage>. <ext-link xlink:href="10.1007/s13225-019-00438-1" ext-link-type="doi" xlink:type="simple">https://doi.org/10.1007/s13225-019-00438-1</ext-link></mixed-citation></ref><ref id="B219"><mixed-citation xmlns:xlink="http://www.w3.org/1999/xlink" xlink:type="simple"><person-group><name name-style="western"><surname>Zhang</surname><given-names>L</given-names></name><name name-style="western"><surname>Bao</surname><given-names>DF</given-names></name><etal/></person-group> (<year>2024</year>) Diversity of lignicolous freshwater fungi from Yuanjiang River in Yunnan (China), with the description of four new species. Journal of <tp:taxon-name><tp:taxon-name-part taxon-name-part-type="kingdom">Fungi</tp:taxon-name-part></tp:taxon-name> 10: 881. <ext-link xlink:href="10.3390/jof10120881" ext-link-type="doi" xlink:type="simple">https://doi.org/10.3390/jof10120881</ext-link></mixed-citation></ref><ref id="B213"><mixed-citation xmlns:xlink="http://www.w3.org/1999/xlink" xlink:type="simple"><person-group><name name-style="western"><surname>Xu</surname><given-names>RJ</given-names></name><name name-style="western"><surname>Dong</surname><given-names>W</given-names></name><etal/></person-group> (<year>2023</year>) <article-title>Two new species in <italic><tp:taxon-name><tp:taxon-name-part taxon-name-part-type="genus">Neomyrmecridium</tp:taxon-name-part></tp:taxon-name></italic> and two new records in <italic><tp:taxon-name><tp:taxon-name-part taxon-name-part-type="genus">Myrmecridium</tp:taxon-name-part></tp:taxon-name></italic> (<italic><tp:taxon-name><tp:taxon-name-part taxon-name-part-type="family">Myrmecridiaceae</tp:taxon-name-part></tp:taxon-name></italic>, <italic><tp:taxon-name><tp:taxon-name-part taxon-name-part-type="order">Myrmecridiales</tp:taxon-name-part></tp:taxon-name></italic>) from the Tibetan Plateau, China.</article-title><source>Current Research in Environmental &amp; Applied Mycology</source><volume>13</volume>: <fpage>489</fpage>–<lpage>504</lpage>. <ext-link xlink:href="10.5943/cream/13/1/18" ext-link-type="doi" xlink:type="simple">https://doi.org/10.5943/cream/13/1/18</ext-link></mixed-citation></ref><ref id="B81"><mixed-citation xmlns:xlink="http://www.w3.org/1999/xlink" xlink:type="simple"><person-group><name name-style="western"><surname>Hyde</surname><given-names>KD</given-names></name><name name-style="western"><surname>Dong</surname><given-names>Y</given-names></name><etal/></person-group> (<year>2020</year>) <article-title>Fungal diversity notes 1151–1276: taxonomic and phylogenetic contributions on genera and species of fungal taxa.</article-title><source>Fungal Diversity</source><volume>100</volume>: <fpage>5</fpage>–<lpage>277</lpage>. <ext-link xlink:href="10.1007/s13225-020-00439-5" ext-link-type="doi" xlink:type="simple">https://doi.org/10.1007/s13225-020-00439-5</ext-link></mixed-citation></ref><ref id="B17"><mixed-citation xmlns:xlink="http://www.w3.org/1999/xlink" xlink:type="simple"><person-group><name name-style="western"><surname>Cao</surname><given-names>B</given-names></name><name name-style="western"><surname>Phurbu</surname><given-names>D</given-names></name><etal/></person-group> (<year>2025</year>) <article-title>Fungal diversity notes 1919–2016: taxonomic and phylogenetic contributions to fungal taxa.</article-title><source>Fungal Diversity</source><volume>132</volume>: <fpage>425</fpage>–<lpage>651</lpage>. <ext-link xlink:href="10.1007/s13225-025-00556-z" ext-link-type="doi" xlink:type="simple">https://doi.org/10.1007/s13225-025-00556-z</ext-link></mixed-citation></ref><ref id="B215"><mixed-citation xmlns:xlink="http://www.w3.org/1999/xlink" xlink:type="simple"><person-group><name name-style="western"><surname>Yang</surname><given-names>J</given-names></name><name name-style="western"><surname>Liu</surname><given-names>LL</given-names></name><etal/></person-group> (<year>2023</year>) <article-title>Freshwater fungi from karst landscapes in China and Thailand.</article-title><source>Fungal Diversity</source><volume>119</volume>: <fpage>1</fpage>–<lpage>212</lpage>. <ext-link xlink:href="10.1007/s13225-023-00514-7" ext-link-type="doi" xlink:type="simple">https://doi.org/10.1007/s13225-023-00514-7</ext-link></mixed-citation></ref><ref id="B222"><mixed-citation xmlns:xlink="http://www.w3.org/1999/xlink" xlink:type="simple"><person-group><name name-style="western"><surname>Zhang</surname><given-names>JY</given-names></name><name name-style="western"><surname>Hyde</surname><given-names>KD</given-names></name><etal/></person-group> (<year>2025</year>) <article-title>A worldwide checklist and morpho-molecular systematics of fungi associated with pteridophytes.</article-title><source>Fungal Diversity</source><volume>132</volume>: <fpage>151</fpage>–<lpage>423</lpage>. <ext-link xlink:href="10.1007/s13225-025-00554-1" ext-link-type="doi" xlink:type="simple">https://doi.org/10.1007/s13225-025-00554-1</ext-link></mixed-citation></ref><ref id="B23"><mixed-citation xmlns:xlink="http://www.w3.org/1999/xlink" xlink:type="simple"><person-group><name name-style="western"><surname>Chen</surname><given-names>Y</given-names></name><name name-style="western"><surname>Liao</surname><given-names>Y</given-names></name><etal/></person-group> (<year>2025</year>) <article-title>Advancements in fungal and fungi-like diversity with a new species and updated records.</article-title><source>Phytotaxa</source><volume>701</volume>: <fpage>127</fpage>–<lpage>147</lpage>. <ext-link xlink:href="10.11646/phytotaxa.701.2.1" ext-link-type="doi" xlink:type="simple">https://doi.org/10.11646/phytotaxa.701.2.1</ext-link></mixed-citation></ref><ref id="B35"><mixed-citation xmlns:xlink="http://www.w3.org/1999/xlink" xlink:type="simple"><person-group><name name-style="western"><surname>Crous</surname><given-names>PW</given-names></name><name name-style="western"><surname>Schumacher</surname><given-names>RK</given-names></name><etal/></person-group> (<year>2018b</year>) <article-title>New and Interesting <tp:taxon-name><tp:taxon-name-part taxon-name-part-type="kingdom">Fungi</tp:taxon-name-part></tp:taxon-name>. 1.</article-title><source>Fungal Systematics and Evolution</source><volume>1</volume>: <fpage>169</fpage>–<lpage>215</lpage>. <ext-link xlink:href="10.3114/fuse.2018.01.08" ext-link-type="doi" xlink:type="simple">https://doi.org/10.3114/fuse.2018.01.08</ext-link></mixed-citation></ref><ref id="B124"><mixed-citation xmlns:xlink="http://www.w3.org/1999/xlink" xlink:type="simple"><person-group><name name-style="western"><surname>Matsushima</surname><given-names>T</given-names></name></person-group> (<year>1995</year>) <article-title>Matsushima Mycological Memoirs 8.</article-title><source>Matsushima Mycological Memoirs</source><volume>8</volume>: <fpage>1</fpage>–<lpage>44</lpage>.</mixed-citation></ref><ref id="B120"><mixed-citation xmlns:xlink="http://www.w3.org/1999/xlink" xlink:type="simple"><person-group><name name-style="western"><surname>Matsushima</surname><given-names>T</given-names></name></person-group> (<year>1975</year>) <source>Icones Microfungorum a Matsushima Lectorum.</source><publisher-name>Published by the author</publisher-name>, <publisher-loc>Kobe</publisher-loc>, <size units="page">209 pp</size>.</mixed-citation></ref><ref id="B115"><mixed-citation xmlns:xlink="http://www.w3.org/1999/xlink" xlink:type="simple"><person-group><name name-style="western"><surname>Ma</surname><given-names>LG</given-names></name><name name-style="western"><surname>Xia</surname><given-names>JW</given-names></name><etal/></person-group> (<year>2014</year>) <article-title>Three new species of <italic><tp:taxon-name><tp:taxon-name-part taxon-name-part-type="genus">Pleurophragmium</tp:taxon-name-part></tp:taxon-name></italic> from Yunnan, China.</article-title><source>Mycotaxon</source><volume>127</volume>: <fpage>213</fpage>–<lpage>219</lpage>. <ext-link xlink:href="10.5248/127.213" ext-link-type="doi" xlink:type="simple">https://doi.org/10.5248/127.213</ext-link></mixed-citation></ref><ref id="B44"><mixed-citation xmlns:xlink="http://www.w3.org/1999/xlink" xlink:type="simple"><person-group><name name-style="western"><surname>D’Souza</surname><given-names>MA</given-names></name><name name-style="western"><surname>Bhat</surname><given-names>DJ</given-names></name></person-group> (<year>2012</year>) <article-title>A new species of <italic><tp:taxon-name><tp:taxon-name-part taxon-name-part-type="genus">Pleurophragmium</tp:taxon-name-part></tp:taxon-name></italic> from India.</article-title><source>Mycotaxon</source><volume>119</volume>: <fpage>477</fpage>–<lpage>482</lpage>. <ext-link xlink:href="10.5248/119.477" ext-link-type="doi" xlink:type="simple">https://doi.org/10.5248/119.477</ext-link></mixed-citation></ref><ref id="B125"><mixed-citation xmlns:xlink="http://www.w3.org/1999/xlink" xlink:type="simple"><person-group><name name-style="western"><surname>Matsushima</surname><given-names>T</given-names></name></person-group> (<year>1996</year>) <article-title>Matsushima Mycological Memoirs 9.</article-title><source>Matsushima Mycological Memoirs</source><volume>9</volume>: <fpage>1</fpage>–<lpage>30</lpage>.</mixed-citation></ref><ref id="B123"><mixed-citation xmlns:xlink="http://www.w3.org/1999/xlink" xlink:type="simple"><person-group><name name-style="western"><surname>Matsushima</surname><given-names>T</given-names></name></person-group> (<year>1993</year>) <article-title>Matsushima Mycological Memoirs No. 7.</article-title><source>Matsushima Mycological Memoirs</source><volume>7</volume>: <fpage>1</fpage>–<lpage>75</lpage>.</mixed-citation></ref><ref id="B122"><mixed-citation xmlns:xlink="http://www.w3.org/1999/xlink" xlink:type="simple"><person-group><name name-style="western"><surname>Matsushima</surname><given-names>T</given-names></name></person-group> (<year>1987</year>) <article-title>Matsushima Mycological Memorirs 5. Matsushima Mycological Memoirs.</article-title><volume>5</volume>: <fpage>1</fpage>–<lpage>100</lpage>. <ext-link xlink:href="10.2307/3807737" ext-link-type="doi" xlink:type="simple">https://doi.org/10.2307/3807737</ext-link></mixed-citation></ref></ref-list></tp:taxon-treatment>
