# Supplementary material for: ﻿Pleurophragmium parvisporum (Ascomycota): One name, seven stories – a case highlighting the need for verification of strains from public culture collections
Source: IMA Fungus. 2025 Nov 25;16:e173033. doi: 10.3897/imafungus.16.173033 (PMC12673336; doi:10.3897/imafungus.16.173033)
Supplement: XML Treatment for Pleurophragmium angamosense [file imafungus.16.173033-treatment16.xml]

<!DOCTYPE tp:taxon-treatment
  PUBLIC "-//TaxonX//DTD Taxonomic Treatment Publishing DTD v0 20100105//EN" "tax-treatment-NSO.dtd">
<tp:taxon-treatment xmlns:tp="http://www.plazi.org/taxpub"><tp:treatment-meta><kwd-group><label>Taxon classification</label><kwd>
                <named-content content-type="kingdom">Animalia</named-content>
              </kwd><kwd>
                <named-content content-type="order">Sordariales</named-content>
              </kwd><kwd>
                <named-content content-type="family">Lasiosphaeriaceae</named-content>
              </kwd></kwd-group><mixed-citation publication-type="journal"><person-group><name><surname>Réblová</surname><given-names>Martina</given-names></name><name><surname>Nekvindová</surname><given-names>Jana</given-names></name><name><surname>Bauchová</surname><given-names>Lucie</given-names></name><name><surname>Hernández-Restrepo</surname><given-names>Margarita</given-names></name></person-group><article-title>﻿<italic><tp:taxon-name><tp:taxon-name-part taxon-name-part-type="genus" reg="Pleurophragmium">Pleurophragmium</tp:taxon-name-part> <tp:taxon-name-part taxon-name-part-type="species" reg="parvisporum">parvisporum</tp:taxon-name-part></tp:taxon-name></italic> (<italic><tp:taxon-name><tp:taxon-name-part taxon-name-part-type="phylum">Ascomycota</tp:taxon-name-part></tp:taxon-name></italic>): One name, seven stories – a case highlighting the need for verification of strains from public culture collections</article-title><source>IMA Fungus</source><day>25</day><month>11</month><year>2025</year><volume>16</volume><pub-id pub-id-type="doi">10.3897/imafungus.16.173033</pub-id></mixed-citation></tp:treatment-meta><tp:nomenclature><label>﻿</label><tp:taxon-name><object-id xmlns:xlink="http://www.w3.org/1999/xlink" content-type="arpha" xlink:type="simple">96FA22E8-6C1F-5AE9-89CE-827CEE7B7C36</object-id>
              <tp:taxon-name-part taxon-name-part-type="genus" reg="Pleurophragmium">Pleurophragmium</tp:taxon-name-part>
              <tp:taxon-name-part taxon-name-part-type="species" reg="angamosense">angamosense</tp:taxon-name-part>
            </tp:taxon-name><tp:taxon-authority>Matsush., Matshushima Mycol. Mem. 8: 30. 1995.</tp:taxon-authority></tp:nomenclature><tp:treatment-sec sec-type="Typus" id="SECID0EJBJM"><title>Typus.</title><p>PERU • Colonia Angamos; on the decayed petiole of palm; Jul 1994; T. Matsushima (holotype MFC-4P738).</p></tp:treatment-sec><tp:treatment-sec sec-type="notes" id="SECID0EOBJM"><title>Notes.</title><p>The species differs from the <italic><tp:taxon-name><tp:taxon-name-part taxon-name-part-type="genus" reg="Pleurophragmium">Pleurophragmium</tp:taxon-name-part></tp:taxon-name></italic> concept primarily in the morphology of its conidiogenous cells and conidia. Although the cells proliferate sympodially, the conidiogenous loci are conspicuous, appearing as distinct scars 3–3.5 µm wide. Conidia are fusiform, transversely septate, smooth, and brown, with the terminal cells noticeably paler, and with dark, thick-walled septa. The original illustration by <xref ref-type="bibr" rid="B124">Matsushima (1995)</xref> further suggests that conidial secession may be rhexolytic, as remnants of the outer wall appear to remain attached both to the conidiogenous locus and to the basal part of the conidium. These features clearly contrast with <italic><tp:taxon-name><tp:taxon-name-part taxon-name-part-type="genus" reg="Pleurophragmium">Pleurophragmium</tp:taxon-name-part></tp:taxon-name></italic> s. str., in which conidiogenous loci are reduced to minute denticles and conidial secession is schizolytic.</p></tp:treatment-sec><ref-list><ref id="B124"><mixed-citation xmlns:xlink="http://www.w3.org/1999/xlink" xlink:type="simple"><person-group><name name-style="western"><surname>Matsushima</surname><given-names>T</given-names></name></person-group> (<year>1995</year>) <article-title>Matsushima Mycological Memoirs 8.</article-title><source>Matsushima Mycological Memoirs</source><volume>8</volume>: <fpage>1</fpage>–<lpage>44</lpage>.</mixed-citation></ref></ref-list></tp:taxon-treatment>
