# Supplementary material for: ﻿Pleurophragmium parvisporum (Ascomycota): One name, seven stories – a case highlighting the need for verification of strains from public culture collections
Source: IMA Fungus. 2025 Nov 25;16:e173033. doi: 10.3897/imafungus.16.173033 (PMC12673336; doi:10.3897/imafungus.16.173033)
Supplement: XML Treatment for Pleurophragmium aquaticum [file imafungus.16.173033-treatment17.xml]

<!DOCTYPE tp:taxon-treatment
  PUBLIC "-//TaxonX//DTD Taxonomic Treatment Publishing DTD v0 20100105//EN" "tax-treatment-NSO.dtd">
<tp:taxon-treatment xmlns:tp="http://www.plazi.org/taxpub"><tp:treatment-meta><kwd-group><label>Taxon classification</label><kwd>
                <named-content content-type="kingdom">Animalia</named-content>
              </kwd><kwd>
                <named-content content-type="order">Sordariales</named-content>
              </kwd><kwd>
                <named-content content-type="family">Lasiosphaeriaceae</named-content>
              </kwd></kwd-group><mixed-citation publication-type="journal"><person-group><name><surname>Réblová</surname><given-names>Martina</given-names></name><name><surname>Nekvindová</surname><given-names>Jana</given-names></name><name><surname>Bauchová</surname><given-names>Lucie</given-names></name><name><surname>Hernández-Restrepo</surname><given-names>Margarita</given-names></name></person-group><article-title>﻿<italic><tp:taxon-name><tp:taxon-name-part taxon-name-part-type="genus" reg="Pleurophragmium">Pleurophragmium</tp:taxon-name-part> <tp:taxon-name-part taxon-name-part-type="species" reg="parvisporum">parvisporum</tp:taxon-name-part></tp:taxon-name></italic> (<italic><tp:taxon-name><tp:taxon-name-part taxon-name-part-type="phylum">Ascomycota</tp:taxon-name-part></tp:taxon-name></italic>): One name, seven stories – a case highlighting the need for verification of strains from public culture collections</article-title><source>IMA Fungus</source><day>25</day><month>11</month><year>2025</year><volume>16</volume><pub-id pub-id-type="doi">10.3897/imafungus.16.173033</pub-id></mixed-citation></tp:treatment-meta><tp:nomenclature><label>﻿</label><tp:taxon-name><object-id xmlns:xlink="http://www.w3.org/1999/xlink" content-type="arpha" xlink:type="simple">8BE1BD93-9DB0-51D1-9255-9F775F6B00AC</object-id>
              <tp:taxon-name-part taxon-name-part-type="genus" reg="Pleurophragmium">Pleurophragmium</tp:taxon-name-part>
              <tp:taxon-name-part taxon-name-part-type="species" reg="aquaticum">aquaticum</tp:taxon-name-part>
            </tp:taxon-name><tp:taxon-authority>R.F. Castañeda, Heredia &amp; R.M. Arias, Mycotaxon 101: 92. 2007.</tp:taxon-authority></tp:nomenclature><tp:treatment-sec sec-type="Typus" id="SECID0EKDJM"><title>Typus.</title><p>MEXICO • Veracruz, “Los Tuxtlas”; on decaying wood submerged in a stream; 19 May 2002; R. M. Arias &amp; J. Y. C. Elizondo (holotype XAL CB743, isotype: MUCL 45625).</p></tp:treatment-sec><tp:treatment-sec sec-type="notes" id="SECID0EPDJM"><title>Notes.</title><p>Conidia formed on holoblastic-denticulate conidiogenous cells are fusiform to clavate, occasionally navicular, and often sub-umbonate at the apex. They are brown, becoming pale brown to subhyaline toward the ends and around the septa. By their shape and pigmentation, the conidia closely resemble those of <italic><tp:taxon-name><tp:taxon-name-part taxon-name-part-type="genus" reg="Pleurophragmium">P.</tp:taxon-name-part> <tp:taxon-name-part taxon-name-part-type="species" reg="miniumbonatum">miniumbonatum</tp:taxon-name-part></tp:taxon-name></italic> (Heredia et al. 2007). <italic><tp:taxon-name><tp:taxon-name-part taxon-name-part-type="genus" reg="Pleurophragmium">Pleurophragmium</tp:taxon-name-part> <tp:taxon-name-part taxon-name-part-type="species" reg="aquaticum">aquaticum</tp:taxon-name-part></tp:taxon-name></italic> also resembles <italic><tp:taxon-name><tp:taxon-name-part taxon-name-part-type="genus" reg="Pleurophragmium">P.</tp:taxon-name-part> <tp:taxon-name-part taxon-name-part-type="species" reg="fusiforme">fusiforme</tp:taxon-name-part></tp:taxon-name></italic> in having fusiform, pigmented conidia with paler ends, but the latter species differs in having narrower and uniformly pale brown conidia except the ends (without the paler bands at the septa).</p></tp:treatment-sec></tp:taxon-treatment>
