# Supplementary material for: ﻿Pleurophragmium parvisporum (Ascomycota): One name, seven stories – a case highlighting the need for verification of strains from public culture collections
Source: IMA Fungus. 2025 Nov 25;16:e173033. doi: 10.3897/imafungus.16.173033 (PMC12673336; doi:10.3897/imafungus.16.173033)
Supplement: XML Treatment for Pleurophragmium miniumbonatum [file imafungus.16.173033-treatment24.xml]

<!DOCTYPE tp:taxon-treatment
  PUBLIC "-//TaxonX//DTD Taxonomic Treatment Publishing DTD v0 20100105//EN" "tax-treatment-NSO.dtd">
<tp:taxon-treatment xmlns:tp="http://www.plazi.org/taxpub"><tp:treatment-meta><kwd-group><label>Taxon classification</label><kwd>
                <named-content content-type="kingdom">Animalia</named-content>
              </kwd><kwd>
                <named-content content-type="order">Sordariales</named-content>
              </kwd><kwd>
                <named-content content-type="family">Lasiosphaeriaceae</named-content>
              </kwd></kwd-group><mixed-citation publication-type="journal"><person-group><name><surname>Réblová</surname><given-names>Martina</given-names></name><name><surname>Nekvindová</surname><given-names>Jana</given-names></name><name><surname>Bauchová</surname><given-names>Lucie</given-names></name><name><surname>Hernández-Restrepo</surname><given-names>Margarita</given-names></name></person-group><article-title>﻿<italic><tp:taxon-name><tp:taxon-name-part taxon-name-part-type="genus" reg="Pleurophragmium">Pleurophragmium</tp:taxon-name-part> <tp:taxon-name-part taxon-name-part-type="species" reg="parvisporum">parvisporum</tp:taxon-name-part></tp:taxon-name></italic> (<italic><tp:taxon-name><tp:taxon-name-part taxon-name-part-type="phylum">Ascomycota</tp:taxon-name-part></tp:taxon-name></italic>): One name, seven stories – a case highlighting the need for verification of strains from public culture collections</article-title><source>IMA Fungus</source><day>25</day><month>11</month><year>2025</year><volume>16</volume><pub-id pub-id-type="doi">10.3897/imafungus.16.173033</pub-id></mixed-citation></tp:treatment-meta><tp:nomenclature><label>﻿</label><tp:taxon-name><object-id xmlns:xlink="http://www.w3.org/1999/xlink" content-type="arpha" xlink:type="simple">33AB0AFF-E4C8-5828-8FCC-2EFF900E76ED</object-id>
              <tp:taxon-name-part taxon-name-part-type="genus" reg="Pleurophragmium">Pleurophragmium</tp:taxon-name-part>
              <tp:taxon-name-part taxon-name-part-type="species" reg="miniumbonatum">miniumbonatum</tp:taxon-name-part>
            </tp:taxon-name><tp:taxon-authority>(R.F. Castañeda, Iturr. &amp; Guarro) R.F. Castañeda, Mycotaxon 101: 96. 2007.</tp:taxon-authority></tp:nomenclature><tp:treatment-sec sec-type="Basionym" id="SECID0EDWJM"><title>Basionym.</title><p><italic><tp:taxon-name><tp:taxon-name-part taxon-name-part-type="genus" reg="Cordana">Cordana</tp:taxon-name-part> <tp:taxon-name-part taxon-name-part-type="species" reg="miniumbonata">miniumbonata</tp:taxon-name-part></tp:taxon-name></italic> R.F. Castañeda, Iturr. &amp; Guarro, Mycotaxon 73: 5. 1999.</p></tp:treatment-sec><tp:treatment-sec sec-type="Typus" id="SECID0EUWJM"><title>Typus.</title><p>VENEZUELA • Estado de Aragua, Parque Nacional “Henry Pittier”, Estación Rancho Grande, Camino de Interpretación de la Naturaleza “Andy Fields”, in undisturbed rain forest; on fallen decaying leaves on an unidentified plant; 25 Nov 1997; R. F. Castañeda &amp; T. Iturriaga (holotype MUCL 40700).</p></tp:treatment-sec><tp:treatment-sec sec-type="notes" id="SECID0EZWJM"><title>Notes.</title><p>Heredia et al. (2007) transferred <italic><tp:taxon-name><tp:taxon-name-part taxon-name-part-type="genus" reg="Cordana">C.</tp:taxon-name-part> <tp:taxon-name-part taxon-name-part-type="species" reg="miniumbonata">miniumbonata</tp:taxon-name-part></tp:taxon-name></italic> to <italic><tp:taxon-name><tp:taxon-name-part taxon-name-part-type="genus" reg="Pleurophragmium">Pleurophragmium</tp:taxon-name-part></tp:taxon-name></italic> based on its superficial resemblance to <italic><tp:taxon-name><tp:taxon-name-part taxon-name-part-type="genus" reg="Pleurophragmium">P.</tp:taxon-name-part> <tp:taxon-name-part taxon-name-part-type="species" reg="aquaticum">aquaticum</tp:taxon-name-part></tp:taxon-name></italic> (in the same study) and the presence of conidiophores with a terminal denticulate fertile region, a feature more consistent with <italic><tp:taxon-name><tp:taxon-name-part taxon-name-part-type="genus" reg="Pleurophragmium">Pleurophragmium</tp:taxon-name-part></tp:taxon-name></italic> than with <italic><tp:taxon-name><tp:taxon-name-part taxon-name-part-type="genus" reg="Cordana">Cordana</tp:taxon-name-part></tp:taxon-name></italic> (<xref ref-type="bibr" rid="B144">Preuss 1851</xref>; <xref ref-type="bibr" rid="B75">Hernández-Restrepo et al. 2014</xref>). The conidia of <italic><tp:taxon-name><tp:taxon-name-part taxon-name-part-type="genus" reg="Pleurophragmium">P.</tp:taxon-name-part> <tp:taxon-name-part taxon-name-part-type="species" reg="miniumbonatum">miniumbonatum</tp:taxon-name-part></tp:taxon-name></italic> are dark brown, except for the hyaline basal cell, and exhibit an umbonate apex with variable shapes ranging from obovoid and pyriform to broadly clavate. However, such dark brown conidia are atypical of <italic><tp:taxon-name><tp:taxon-name-part taxon-name-part-type="genus" reg="Pleurophragmium">Pleurophragmium</tp:taxon-name-part></tp:taxon-name></italic> under its current circumscription.</p></tp:treatment-sec><ref-list><ref id="B144"><mixed-citation xmlns:xlink="http://www.w3.org/1999/xlink" xlink:type="simple"><person-group><name name-style="western"><surname>Preuss</surname><given-names>CGT</given-names></name></person-group> (<year>1851</year>) <article-title>Übersicht untersuchter Pilze, besonders aus der Umgebung von Hoyerswerda.</article-title><source>Linnaea</source><volume>24</volume>: <fpage>99</fpage>–<lpage>153</lpage>.</mixed-citation></ref><ref id="B75"><mixed-citation xmlns:xlink="http://www.w3.org/1999/xlink" xlink:type="simple"><person-group><name name-style="western"><surname>Hernández-Restrepo</surname><given-names>M</given-names></name><name name-style="western"><surname>Gené</surname><given-names>J</given-names></name><etal/></person-group> (<year>2014</year>) <article-title>New species of <italic><tp:taxon-name><tp:taxon-name-part taxon-name-part-type="genus">Cordana</tp:taxon-name-part></tp:taxon-name></italic> and epitypification of the genus.</article-title><source>Mycologia</source><volume>106</volume>: <fpage>723</fpage>–<lpage>734</lpage>. <ext-link xlink:href="10.3852/13-122" ext-link-type="doi" xlink:type="simple">https://doi.org/10.3852/13-122</ext-link></mixed-citation></ref></ref-list></tp:taxon-treatment>
