# Supplementary material for: ﻿Pleurophragmium parvisporum (Ascomycota): One name, seven stories – a case highlighting the need for verification of strains from public culture collections
Source: IMA Fungus. 2025 Nov 25;16:e173033. doi: 10.3897/imafungus.16.173033 (PMC12673336; doi:10.3897/imafungus.16.173033)
Supplement: XML Treatment for Pleurophragmium naviculiforme [file imafungus.16.173033-treatment25.xml]

<!DOCTYPE tp:taxon-treatment
  PUBLIC "-//TaxonX//DTD Taxonomic Treatment Publishing DTD v0 20100105//EN" "tax-treatment-NSO.dtd">
<tp:taxon-treatment xmlns:tp="http://www.plazi.org/taxpub"><tp:treatment-meta><kwd-group><label>Taxon classification</label><kwd>
                <named-content content-type="kingdom">Animalia</named-content>
              </kwd><kwd>
                <named-content content-type="order">Sordariales</named-content>
              </kwd><kwd>
                <named-content content-type="family">Lasiosphaeriaceae</named-content>
              </kwd></kwd-group><mixed-citation publication-type="journal"><person-group><name><surname>Réblová</surname><given-names>Martina</given-names></name><name><surname>Nekvindová</surname><given-names>Jana</given-names></name><name><surname>Bauchová</surname><given-names>Lucie</given-names></name><name><surname>Hernández-Restrepo</surname><given-names>Margarita</given-names></name></person-group><article-title>﻿<italic><tp:taxon-name><tp:taxon-name-part taxon-name-part-type="genus" reg="Pleurophragmium">Pleurophragmium</tp:taxon-name-part> <tp:taxon-name-part taxon-name-part-type="species" reg="parvisporum">parvisporum</tp:taxon-name-part></tp:taxon-name></italic> (<italic><tp:taxon-name><tp:taxon-name-part taxon-name-part-type="phylum">Ascomycota</tp:taxon-name-part></tp:taxon-name></italic>): One name, seven stories – a case highlighting the need for verification of strains from public culture collections</article-title><source>IMA Fungus</source><day>25</day><month>11</month><year>2025</year><volume>16</volume><pub-id pub-id-type="doi">10.3897/imafungus.16.173033</pub-id></mixed-citation></tp:treatment-meta><tp:nomenclature><label>﻿</label><tp:taxon-name><object-id xmlns:xlink="http://www.w3.org/1999/xlink" content-type="arpha" xlink:type="simple">9C5C935F-FD87-5995-9272-227B351D5C9A</object-id>
              <tp:taxon-name-part taxon-name-part-type="genus" reg="Pleurophragmium">Pleurophragmium</tp:taxon-name-part>
              <tp:taxon-name-part taxon-name-part-type="species" reg="naviculiforme">naviculiforme</tp:taxon-name-part>
            </tp:taxon-name><tp:taxon-authority>Matsush., Icon. microfung. Matsush. lect.: 115. 1975.</tp:taxon-authority></tp:nomenclature><tp:treatment-sec sec-type="Typus" id="SECID0EI1JM"><title>Typus.</title><p>JAPAN • Okinawa Prefecture, Iriomote island; on decaying leaves of an unidentified deciduous tree; Feb 1972; T. Matsushima (holotype MFC-4355).</p></tp:treatment-sec><tp:treatment-sec sec-type="notes" id="SECID0EN1JM"><title>Notes.</title><p>The species is characterised by 1-septate, navicular conidia acute at the apex and remain hyaline, both individually and in mass. The fertile region of the conidiophore is apical, relatively small, and often appears inflated and curved. Morphologically, the species resembles <italic><tp:taxon-name><tp:taxon-name-part taxon-name-part-type="genus" reg="Pleurophragmium">P.</tp:taxon-name-part> <tp:taxon-name-part taxon-name-part-type="species" reg="naviculare">naviculare</tp:taxon-name-part></tp:taxon-name></italic> (<xref ref-type="bibr" rid="B215">Yang et al. 2023</xref>), but the latter differs in possessing a longer fertile region and smaller, verrucose conidia that become pale brown with hyaline end cells at maturity. Molecular data are needed to determine whether <italic><tp:taxon-name><tp:taxon-name-part taxon-name-part-type="genus" reg="Pleurophragmium">P.</tp:taxon-name-part> <tp:taxon-name-part taxon-name-part-type="species" reg="naviculiforme">naviculiforme</tp:taxon-name-part></tp:taxon-name></italic> represents a species belonging to a distinct genus or falls within the interspecific variability of <italic><tp:taxon-name><tp:taxon-name-part taxon-name-part-type="genus" reg="Pleurophragmium">Pleurophragmium</tp:taxon-name-part></tp:taxon-name></italic>.</p></tp:treatment-sec><ref-list><ref id="B215"><mixed-citation xmlns:xlink="http://www.w3.org/1999/xlink" xlink:type="simple"><person-group><name name-style="western"><surname>Yang</surname><given-names>J</given-names></name><name name-style="western"><surname>Liu</surname><given-names>LL</given-names></name><etal/></person-group> (<year>2023</year>) <article-title>Freshwater fungi from karst landscapes in China and Thailand.</article-title><source>Fungal Diversity</source><volume>119</volume>: <fpage>1</fpage>–<lpage>212</lpage>. <ext-link xlink:href="10.1007/s13225-023-00514-7" ext-link-type="doi" xlink:type="simple">https://doi.org/10.1007/s13225-023-00514-7</ext-link></mixed-citation></ref></ref-list></tp:taxon-treatment>
