# Supplementary material for: ﻿Pleurophragmium parvisporum (Ascomycota): One name, seven stories – a case highlighting the need for verification of strains from public culture collections
Source: IMA Fungus. 2025 Nov 25;16:e173033. doi: 10.3897/imafungus.16.173033 (PMC12673336; doi:10.3897/imafungus.16.173033)
Supplement: XML Treatment for Pleurophragmium peruamazonicum [file imafungus.16.173033-treatment27.xml]

<!DOCTYPE tp:taxon-treatment
  PUBLIC "-//TaxonX//DTD Taxonomic Treatment Publishing DTD v0 20100105//EN" "tax-treatment-NSO.dtd">
<tp:taxon-treatment xmlns:tp="http://www.plazi.org/taxpub"><tp:treatment-meta><kwd-group><label>Taxon classification</label><kwd>
                <named-content content-type="kingdom">Animalia</named-content>
              </kwd><kwd>
                <named-content content-type="order">Sordariales</named-content>
              </kwd><kwd>
                <named-content content-type="family">Lasiosphaeriaceae</named-content>
              </kwd></kwd-group><mixed-citation publication-type="journal"><person-group><name><surname>Réblová</surname><given-names>Martina</given-names></name><name><surname>Nekvindová</surname><given-names>Jana</given-names></name><name><surname>Bauchová</surname><given-names>Lucie</given-names></name><name><surname>Hernández-Restrepo</surname><given-names>Margarita</given-names></name></person-group><article-title>﻿<italic><tp:taxon-name><tp:taxon-name-part taxon-name-part-type="genus" reg="Pleurophragmium">Pleurophragmium</tp:taxon-name-part> <tp:taxon-name-part taxon-name-part-type="species" reg="parvisporum">parvisporum</tp:taxon-name-part></tp:taxon-name></italic> (<italic><tp:taxon-name><tp:taxon-name-part taxon-name-part-type="phylum">Ascomycota</tp:taxon-name-part></tp:taxon-name></italic>): One name, seven stories – a case highlighting the need for verification of strains from public culture collections</article-title><source>IMA Fungus</source><day>25</day><month>11</month><year>2025</year><volume>16</volume><pub-id pub-id-type="doi">10.3897/imafungus.16.173033</pub-id></mixed-citation></tp:treatment-meta><tp:nomenclature><label>﻿</label><tp:taxon-name><object-id xmlns:xlink="http://www.w3.org/1999/xlink" content-type="arpha" xlink:type="simple">F732071E-9562-5B96-9E9F-D8F5FF6977C3</object-id>
              <tp:taxon-name-part taxon-name-part-type="genus" reg="Pleurophragmium">Pleurophragmium</tp:taxon-name-part>
              <tp:taxon-name-part taxon-name-part-type="species" reg="peruamazonicum">peruamazonicum</tp:taxon-name-part>
            </tp:taxon-name><tp:taxon-authority>Matsush., Matsushima Mycol. Mem. 7: 61. 1993.</tp:taxon-authority></tp:nomenclature><tp:treatment-sec sec-type="Typus" id="SECID0EL5JM"><title>Typus.</title><p>PERU • Loreto, forest Rio Negro; on decaying palm leaves; Jun 1992; T. Matsushima (holotype MFC-2P079).</p></tp:treatment-sec><tp:treatment-sec sec-type="notes" id="SECID0EQ5JM"><title>Notes.</title><p>The species is characterised by versicolorous, 3-celled conidia with a brown median cell and hyaline end cells. Its conidiophores bear an apical fertile region that often extends along the upper half of the conidiophore axis, with denticles sparsely distributed (<xref ref-type="bibr" rid="B123">Matsushima 1993</xref>). Morphologically, it is strikingly similar to <italic><tp:taxon-name><tp:taxon-name-part taxon-name-part-type="genus" reg="Pleurophragmium">P.</tp:taxon-name-part> <tp:taxon-name-part taxon-name-part-type="species" reg="tricolor">tricolor</tp:taxon-name-part></tp:taxon-name></italic> (nom. inval., Art. 40.1; Rambelli 2009); for a detailed comparison, see Table <xref ref-type="table" rid="T3">3</xref>. While <italic><tp:taxon-name><tp:taxon-name-part taxon-name-part-type="genus" reg="Pleurophragmium">P.</tp:taxon-name-part> <tp:taxon-name-part taxon-name-part-type="species" reg="peruamazonensis">peruamazonensis</tp:taxon-name-part></tp:taxon-name></italic> was described from culture, measurements of <italic><tp:taxon-name><tp:taxon-name-part taxon-name-part-type="genus" reg="Pleurophragmium">P.</tp:taxon-name-part> <tp:taxon-name-part taxon-name-part-type="species" reg="tricolor">tricolor</tp:taxon-name-part></tp:taxon-name></italic> were derived from natural material. Consequently, features that distinguish the two taxa, such as conidial size and the extent of the apical fertile region, may simply reflect differences between <italic>in vitro</italic> and <italic>in vivo</italic> observations.</p></tp:treatment-sec><tp:treatment-sec><!--Section generated to contain objects referenced in tp:taxon-treatment.--><table-wrap id="T3" position="float" orientation="portrait"><label>Table 3.</label><caption><p>Synopsis table of species of <italic><tp:taxon-name><tp:taxon-name-part taxon-name-part-type="genus" reg="Pleurophragmium">Pleurophragmium</tp:taxon-name-part></tp:taxon-name></italic>.</p></caption><table id="TID0EIXNM" rules="all"><tbody><tr><th rowspan="1" colspan="12">Species accepted in <italic><tp:taxon-name><tp:taxon-name-part taxon-name-part-type="genus" reg="Pleurophragmium">Pleurophragmium</tp:taxon-name-part></tp:taxon-name></italic> s. str.</th></tr><tr><th rowspan="2" colspan="1">Taxon</th><th rowspan="2" colspan="1">Substrate*</th><th rowspan="2" colspan="1">Size (µm)</th><th rowspan="1" colspan="4">Conidia</th><th rowspan="2" colspan="1">End cells</th><th rowspan="2" colspan="1">Ornamentation</th><th rowspan="1" colspan="2">Conidiogenous cellsConidiophores</th><th rowspan="2" colspan="1">Reference</th></tr><tr><th rowspan="1" colspan="1">Septa</th><th rowspan="1" colspan="1">Shape</th><th rowspan="1" colspan="1">Sheath</th><th rowspan="1" colspan="1">Colour</th><th rowspan="1" colspan="1">Size (µm)</th><th rowspan="1" colspan="1">Size (µm)</th></tr><tr><td rowspan="1" colspan="1">
                      <italic>
                        <tp:taxon-name><tp:taxon-name-part taxon-name-part-type="genus" reg="Pleurophragmium">Pleurophragmium</tp:taxon-name-part> <tp:taxon-name-part taxon-name-part-type="species" reg="asiaticum">asiaticum</tp:taxon-name-part></tp:taxon-name>
                      </italic>
                    </td><td rowspan="1" colspan="1">C</td><td rowspan="1" colspan="1">(13–)15–16(–17) × (3.5–)4.5(–5)</td><td rowspan="1" colspan="1">(2–)3</td><td rowspan="1" colspan="1">ellipsoid to obovoid, with truncate hilum at the base</td><td rowspan="1" colspan="1">present</td><td rowspan="1" colspan="1">pale brown</td><td rowspan="1" colspan="1"/><td rowspan="1" colspan="1">smooth-walled</td><td rowspan="1" colspan="1">5–35 × 4–7</td><td rowspan="1" colspan="1">50–100 × 3–5</td><td rowspan="1" colspan="1">
                      <xref ref-type="bibr" rid="B31">Crous et al. 2018a</xref>
                    </td></tr><tr><td rowspan="1" colspan="1">
                      <italic>
                        <tp:taxon-name><tp:taxon-name-part taxon-name-part-type="genus" reg="Pleurophragmium">Pleurophragmium</tp:taxon-name-part> <tp:taxon-name-part taxon-name-part-type="species" reg="asymmetricum">asymmetricum</tp:taxon-name-part></tp:taxon-name>
                      </italic>
                    </td><td rowspan="1" colspan="1">
                      <abbrev xmlns:xlink="http://www.w3.org/1999/xlink" xlink:title="natural substrate" id="ABBRID0EOREM" xlink:type="simple">NS</abbrev>
                    </td><td rowspan="1" colspan="1">12–15 × 2–3</td><td rowspan="1" colspan="1">1</td><td rowspan="1" colspan="1">narrowly clavate or subclavate</td><td rowspan="1" colspan="1">absent</td><td rowspan="1" colspan="1">yellowish to subhyaline</td><td rowspan="1" colspan="1"/><td rowspan="1" colspan="1">smooth-walled</td><td rowspan="1" colspan="1">8–35 × 3.5–5</td><td rowspan="1" colspan="1">40–210 × 3.5–9</td><td rowspan="1" colspan="1">
                      <xref ref-type="bibr" rid="B171">Serrano et al. 2020</xref>
                    </td></tr><tr><td rowspan="1" colspan="1">
                      <italic>
                        <tp:taxon-name><tp:taxon-name-part taxon-name-part-type="genus" reg="Pleurophragmium">Pleurophragmium</tp:taxon-name-part> <tp:taxon-name-part taxon-name-part-type="species" reg="fluviale">fluviale</tp:taxon-name-part></tp:taxon-name>
                      </italic>
                    </td><td rowspan="1" colspan="1">
                      <abbrev xmlns:xlink="http://www.w3.org/1999/xlink" xlink:title="natural substrate" id="ABBRID0EJTEM" xlink:type="simple">NS</abbrev>
                    </td><td rowspan="1" colspan="1">14–16 × 4–6</td><td rowspan="1" colspan="1">3</td><td rowspan="1" colspan="1">obovoid, rounded at the apex, pointed at the base</td><td rowspan="1" colspan="1">absent</td><td rowspan="1" colspan="1">subhyaline</td><td rowspan="1" colspan="1"/><td rowspan="1" colspan="1">smooth-walled</td><td rowspan="1" colspan="1">n/a</td><td rowspan="1" colspan="1">211–308 × 5–7</td><td rowspan="1" colspan="1">
                      <xref ref-type="bibr" rid="B113">Luo et al. 2019</xref>
                    </td></tr><tr><td rowspan="1" colspan="1">
                      <italic>
                        <tp:taxon-name><tp:taxon-name-part taxon-name-part-type="genus" reg="Pleurophragmium">Pleurophragmium</tp:taxon-name-part> <tp:taxon-name-part taxon-name-part-type="species" reg="fusiforme">fusiforme</tp:taxon-name-part></tp:taxon-name>
                      </italic>
                    </td><td rowspan="1" colspan="1">
                      <abbrev xmlns:xlink="http://www.w3.org/1999/xlink" xlink:title="natural substrate" id="ABBRID0EEVEM" xlink:type="simple">NS</abbrev>
                    </td><td rowspan="1" colspan="1">29–34 × 4–6</td><td rowspan="1" colspan="1">(0–)1–3</td><td rowspan="1" colspan="1">navicular to tapering, pointed at both ends</td><td rowspan="1" colspan="1">absent</td><td rowspan="1" colspan="1">pale brown</td><td rowspan="1" colspan="1">paler</td><td rowspan="1" colspan="1">smooth-walled</td><td rowspan="1" colspan="1">n/a</td><td rowspan="1" colspan="1">214–285 × 4–5</td><td rowspan="1" colspan="1">
                      <xref ref-type="bibr" rid="B219">Zhang et al. 2024</xref>
                    </td></tr><tr><td rowspan="1" colspan="1">
                      <italic>
                        <tp:taxon-name><tp:taxon-name-part taxon-name-part-type="genus" reg="Pleurophragmium">Pleurophragmium</tp:taxon-name-part> <tp:taxon-name-part taxon-name-part-type="species" reg="gaoligongense">gaoligongense</tp:taxon-name-part></tp:taxon-name>
                      </italic>
                    </td><td rowspan="1" colspan="1">
                      <abbrev xmlns:xlink="http://www.w3.org/1999/xlink" xlink:title="natural substrate" id="ABBRID0E6WEM" xlink:type="simple">NS</abbrev>
                    </td><td rowspan="1" colspan="1">16–24 × 5–7</td><td rowspan="1" colspan="1">0–3</td><td rowspan="1" colspan="1">clavate-cymbiform, truncate at the base</td><td rowspan="1" colspan="1">absent</td><td rowspan="1" colspan="1">subhyaline to pale brown</td><td rowspan="1" colspan="1"/><td rowspan="1" colspan="1">smooth-walled</td><td rowspan="1" colspan="1">34–68 × 3–6</td><td rowspan="1" colspan="1">138–226 × 4–7</td><td rowspan="1" colspan="1">
                      <xref ref-type="bibr" rid="B213">Xu et al. 2023</xref>
                    </td></tr><tr><td rowspan="1" colspan="1">
                      <italic>
                        <tp:taxon-name><tp:taxon-name-part taxon-name-part-type="genus" reg="Pleurophragmium">Pleurophragmium</tp:taxon-name-part> <tp:taxon-name-part taxon-name-part-type="species" reg="guizhouense">guizhouense</tp:taxon-name-part></tp:taxon-name>
                      </italic>
                    </td><td rowspan="1" colspan="1">
                      <abbrev xmlns:xlink="http://www.w3.org/1999/xlink" xlink:title="natural substrate" id="ABBRID0E1YEM" xlink:type="simple">NS</abbrev>
                    </td><td rowspan="1" colspan="1">8.9–12.7 × 2.8–4.8</td><td rowspan="1" colspan="1">(2–)3</td><td rowspan="1" colspan="1">fusoid-ellipsoid, apex obtuse or tapering, with a subtruncate hilum at base</td><td rowspan="1" colspan="1">absent</td><td rowspan="1" colspan="1">subhyaline to pale brown</td><td rowspan="1" colspan="1"/><td rowspan="1" colspan="1">smooth-walled</td><td rowspan="1" colspan="1">2.2–4.3 (width)</td><td rowspan="1" colspan="1">75–140 × 2–4.5</td><td rowspan="1" colspan="1">
                      <xref ref-type="bibr" rid="B81">Hyde et al. 2020</xref>
                    </td></tr><tr><td rowspan="1" colspan="1">
                      <italic>
                        <tp:taxon-name><tp:taxon-name-part taxon-name-part-type="genus" reg="Pleurophragmium">Pleurophragmium</tp:taxon-name-part> <tp:taxon-name-part taxon-name-part-type="species" reg="jiulongheense">jiulongheense</tp:taxon-name-part></tp:taxon-name>
                      </italic>
                    </td><td rowspan="1" colspan="1">
                      <abbrev xmlns:xlink="http://www.w3.org/1999/xlink" xlink:title="natural substrate" id="ABBRID0EV1EM" xlink:type="simple">NS</abbrev>
                    </td><td rowspan="1" colspan="1">16–23 × 3.7–5.6</td><td rowspan="1" colspan="1">3</td><td rowspan="1" colspan="1">clavate to fusiform, truncate at the base</td><td rowspan="1" colspan="1">present</td><td rowspan="1" colspan="1">subhyaline to pale brown</td><td rowspan="1" colspan="1"/><td rowspan="1" colspan="1">smooth-walled</td><td rowspan="1" colspan="1">n/a</td><td rowspan="1" colspan="1">(144–)204–332 × 3.4–4.8</td><td rowspan="1" colspan="1">
                      <xref ref-type="bibr" rid="B17">Cao et al. 2025</xref>
                    </td></tr><tr><td rowspan="1" colspan="1">
                      <italic>
                        <tp:taxon-name><tp:taxon-name-part taxon-name-part-type="genus" reg="Pleurophragmium">Pleurophragmium</tp:taxon-name-part> <tp:taxon-name-part taxon-name-part-type="species" reg="luguense">luguense</tp:taxon-name-part></tp:taxon-name>
                      </italic>
                    </td><td rowspan="1" colspan="1">
                      <abbrev xmlns:xlink="http://www.w3.org/1999/xlink" xlink:title="natural substrate" id="ABBRID0EQ3EM" xlink:type="simple">NS</abbrev>
                    </td><td rowspan="1" colspan="1">12–15 × 4–7</td><td rowspan="1" colspan="1">(0–)2–3</td><td rowspan="1" colspan="1">obovoid, tapering at the base</td><td rowspan="1" colspan="1">absent</td><td rowspan="1" colspan="1">subhyaline to pale brown</td><td rowspan="1" colspan="1"/><td rowspan="1" colspan="1">smooth-walled</td><td rowspan="1" colspan="1">39–68 × 3–5</td><td rowspan="1" colspan="1">152–298 × 4–6</td><td rowspan="1" colspan="1">
                      <xref ref-type="bibr" rid="B213">Xu et al. 2023</xref>
                    </td></tr><tr><td rowspan="1" colspan="1">
                      <italic>
                        <tp:taxon-name><tp:taxon-name-part taxon-name-part-type="genus" reg="Pleurophragmium">Pleurophragmium</tp:taxon-name-part> <tp:taxon-name-part taxon-name-part-type="species" reg="naviculare">naviculare</tp:taxon-name-part></tp:taxon-name>
                      </italic>
                    </td><td rowspan="1" colspan="1">
                      <abbrev xmlns:xlink="http://www.w3.org/1999/xlink" xlink:title="natural substrate" id="ABBRID0EL5EM" xlink:type="simple">NS</abbrev>
                    </td><td rowspan="1" colspan="1">16–24 × 5.5–7.5</td><td rowspan="1" colspan="1">(1–) 3</td><td rowspan="1" colspan="1">navicular to fusiform, tapering to a hilum towards the base, obtuse at the apex</td><td rowspan="1" colspan="1">present</td><td rowspan="1" colspan="1">hyaline, becoming pale brown</td><td rowspan="1" colspan="1">paler</td><td rowspan="1" colspan="1">smooth-walled</td><td rowspan="1" colspan="1">n/a</td><td rowspan="1" colspan="1">100–200 × 4–5.6</td><td rowspan="1" colspan="1">
                      <xref ref-type="bibr" rid="B215">Yang et al. 2023</xref>
                    </td></tr><tr><td rowspan="1" colspan="1">
                      <italic>
                        <tp:taxon-name><tp:taxon-name-part taxon-name-part-type="genus" reg="Pleurophragmium">Pleurophragmium</tp:taxon-name-part> <tp:taxon-name-part taxon-name-part-type="species" reg="parvisporum">parvisporum</tp:taxon-name-part></tp:taxon-name>
                      </italic>
                    </td><td rowspan="1" colspan="1">
                      <abbrev xmlns:xlink="http://www.w3.org/1999/xlink" xlink:title="natural substrate" id="ABBRID0EGAFM" xlink:type="simple">NS</abbrev>
                    </td><td rowspan="1" colspan="1">10–18 × 3.5–6</td><td rowspan="1" colspan="1">(0–)3(–4)</td><td rowspan="1" colspan="1">ellipsoid to subclavate, rounded at the apex, pointed at the base</td><td rowspan="1" colspan="1">absent</td><td rowspan="1" colspan="1">hyaline to very pale brown</td><td rowspan="1" colspan="1"/><td rowspan="1" colspan="1">crumpled</td><td rowspan="1" colspan="1">26–47(–51) × 4.5–5.5</td><td rowspan="1" colspan="1">(80–)118–250(–270) × (3.5–)4–5</td><td rowspan="1" colspan="1">This study</td></tr><tr><td rowspan="1" colspan="1">
                      <italic>
                        <tp:taxon-name><tp:taxon-name-part taxon-name-part-type="genus" reg="Pleurophragmium">Pleurophragmium</tp:taxon-name-part> <tp:taxon-name-part taxon-name-part-type="species" reg="pteridophytophilum">pteridophytophilum</tp:taxon-name-part></tp:taxon-name>
                      </italic>
                    </td><td rowspan="1" colspan="1">
                      <abbrev xmlns:xlink="http://www.w3.org/1999/xlink" xlink:title="natural substrate" id="ABBRID0E3BFM" xlink:type="simple">NS</abbrev>
                    </td><td rowspan="1" colspan="1">8.5–11 × 3–4</td><td rowspan="1" colspan="1">0–1</td><td rowspan="1" colspan="1">obovoid</td><td rowspan="1" colspan="1">absent</td><td rowspan="1" colspan="1">hyaline to pale brown</td><td rowspan="1" colspan="1"/><td rowspan="1" colspan="1">rough-walled</td><td rowspan="1" colspan="1">20–55.5 × 2.5–4(–4.5)</td><td rowspan="1" colspan="1">150–224 × 2.7–4.9</td><td rowspan="1" colspan="1">
                      <xref ref-type="bibr" rid="B222">Zhang et al. 2025</xref>
                    </td></tr><tr><td rowspan="1" colspan="1">
                      <italic>
                        <tp:taxon-name><tp:taxon-name-part taxon-name-part-type="genus" reg="Pleurophragmium">Pleurophragmium</tp:taxon-name-part> <tp:taxon-name-part taxon-name-part-type="species" reg="septatum">septatum</tp:taxon-name-part></tp:taxon-name>
                      </italic>
                    </td><td rowspan="1" colspan="1">C</td><td rowspan="1" colspan="1">(12–)14–16(–20) × (3.5–)4(–5)</td><td rowspan="1" colspan="1">(1–) 3</td><td rowspan="1" colspan="1">fusoid-ellipsoid, apex obtuse, tapering in lower third to a truncate hilum</td><td rowspan="1" colspan="1">present</td><td rowspan="1" colspan="1">hyaline, becoming pale brown</td><td rowspan="1" colspan="1"/><td rowspan="1" colspan="1">smooth-walled</td><td rowspan="1" colspan="1">30–40 × 4–5</td><td rowspan="1" colspan="1">40–70 × 4–5</td><td rowspan="1" colspan="1">
                      <xref ref-type="bibr" rid="B31">Crous et al. 2018a</xref>
                    </td></tr><tr><td rowspan="1" colspan="1">
                      <italic>
                        <tp:taxon-name><tp:taxon-name-part taxon-name-part-type="genus" reg="Pleurophragmium">Pleurophragmium</tp:taxon-name-part> <tp:taxon-name-part taxon-name-part-type="species" reg="sichuanense">sichuanense</tp:taxon-name-part></tp:taxon-name>
                      </italic>
                    </td><td rowspan="1" colspan="1">
                      <abbrev xmlns:xlink="http://www.w3.org/1999/xlink" xlink:title="natural substrate" id="ABBRID0ENFFM" xlink:type="simple">NS</abbrev>
                    </td><td rowspan="1" colspan="1">9.5–14.5 × 4–4.5</td><td rowspan="1" colspan="1">0–1</td><td rowspan="1" colspan="1">fusiform or narrowly obovoid</td><td rowspan="1" colspan="1">absent</td><td rowspan="1" colspan="1">subhyaline to pale brown</td><td rowspan="1" colspan="1"/><td rowspan="1" colspan="1">finely verrucose</td><td rowspan="1" colspan="1">n/a</td><td rowspan="1" colspan="1">93–130 × 4–5</td><td rowspan="1" colspan="1">
                      <xref ref-type="bibr" rid="B23">Chen et al. 2025</xref>
                    </td></tr><tr><td rowspan="1" colspan="1">
                      <italic>
                        <tp:taxon-name><tp:taxon-name-part taxon-name-part-type="genus" reg="Pleurophragmium">Pleurophragmium</tp:taxon-name-part> <tp:taxon-name-part taxon-name-part-type="species" reg="sorbicola">sorbicola</tp:taxon-name-part></tp:taxon-name>
                      </italic>
                    </td><td rowspan="1" colspan="1">C</td><td rowspan="1" colspan="1">(7–)8–10(–15) × 4(–5)</td><td rowspan="1" colspan="1">(0–)1(–3)</td><td rowspan="1" colspan="1">obovoid, obtuse at the apex</td><td rowspan="1" colspan="1">present</td><td rowspan="1" colspan="1">hyaline, pale brown with age</td><td rowspan="1" colspan="1"/><td rowspan="1" colspan="1">smooth-walled</td><td rowspan="1" colspan="1">20–65 × 3–4</td><td rowspan="1" colspan="1">50–200 × 4–7</td><td rowspan="1" colspan="1">
                      <xref ref-type="bibr" rid="B35">Crous et al. 2018b</xref>
                    </td></tr><tr><td rowspan="1" colspan="12">
                      <bold><italic><tp:taxon-name><tp:taxon-name-part taxon-name-part-type="genus" reg="Pleurophragmium">Pleurophragmium</tp:taxon-name-part></tp:taxon-name></italic> s. lat.: species of uncertain status</bold>
                    </td></tr><tr><td rowspan="1" colspan="1">
                      <tp:taxon-name><tp:taxon-name-part taxon-name-part-type="genus" reg="Pleurophragmium">Pleurophragmium</tp:taxon-name-part> <tp:taxon-name-part taxon-name-part-type="species" reg="angamosense">angamosense</tp:taxon-name-part></tp:taxon-name>
                    </td><td rowspan="1" colspan="1">C</td><td rowspan="1" colspan="1">24.5–40 × 5–8</td><td rowspan="1" colspan="1">3–7 mostly 5</td><td rowspan="1" colspan="1">fusiform, curved or straight</td><td rowspan="1" colspan="1">absent</td><td rowspan="1" colspan="1">pale brown</td><td rowspan="1" colspan="1">paler</td><td rowspan="1" colspan="1">smooth-walled</td><td rowspan="1" colspan="1">3–3.5 (width)</td><td rowspan="1" colspan="1">200 × 3.5–4.5</td><td rowspan="1" colspan="1">
                      <xref ref-type="bibr" rid="B124">Matsushima 1995</xref>
                    </td></tr><tr><td rowspan="1" colspan="1">
                      <tp:taxon-name><tp:taxon-name-part taxon-name-part-type="genus" reg="Pleurophragmium">Pleurophragmium</tp:taxon-name-part> <tp:taxon-name-part taxon-name-part-type="species" reg="aquaticum">aquaticum</tp:taxon-name-part></tp:taxon-name>
                    </td><td rowspan="1" colspan="1">
                      <abbrev xmlns:xlink="http://www.w3.org/1999/xlink" xlink:title="natural substrate" id="ABBRID0EBLFM" xlink:type="simple">NS</abbrev>
                    </td><td rowspan="1" colspan="1">25–30 × 6–6.5</td><td rowspan="1" colspan="1">3</td><td rowspan="1" colspan="1">fusiform to clavate, sometimes navicular, truncated at the base</td><td rowspan="1" colspan="1">absent</td><td rowspan="1" colspan="1">brown, paler around septa</td><td rowspan="1" colspan="1">paler</td><td rowspan="1" colspan="1">smooth-walled</td><td rowspan="1" colspan="1">n/a</td><td rowspan="1" colspan="1">200–390 × 5–11</td><td rowspan="1" colspan="1">Heredia et al. 2007</td></tr><tr><td rowspan="1" colspan="1">
                      <tp:taxon-name><tp:taxon-name-part taxon-name-part-type="genus" reg="Pleurophragmium">Pleurophragmium</tp:taxon-name-part> <tp:taxon-name-part taxon-name-part-type="species" reg="bitunicatum">bitunicatum</tp:taxon-name-part></tp:taxon-name>
                    </td><td rowspan="1" colspan="1">C</td><td rowspan="1" colspan="1">20–35 × 4.5–7</td><td rowspan="1" colspan="1">3(–5)</td><td rowspan="1" colspan="1">fusiform, narrowly truncated at the base</td><td rowspan="1" colspan="1">absent</td><td rowspan="1" colspan="1">brown</td><td rowspan="1" colspan="1"/><td rowspan="1" colspan="1">smooth-walled</td><td rowspan="1" colspan="1">n/a</td><td rowspan="1" colspan="1">(50–) 100–220 × 3–5</td><td rowspan="1" colspan="1">
                      <xref ref-type="bibr" rid="B120">Matsushima 1975</xref>
                    </td></tr><tr><td rowspan="1" colspan="1">
                      <tp:taxon-name><tp:taxon-name-part taxon-name-part-type="genus" reg="Pleurophragmium">Pleurophragmium</tp:taxon-name-part> <tp:taxon-name-part taxon-name-part-type="species" reg="clavatum">clavatum</tp:taxon-name-part></tp:taxon-name>
                    </td><td rowspan="1" colspan="1">
                      <abbrev xmlns:xlink="http://www.w3.org/1999/xlink" xlink:title="natural substrate" id="ABBRID0ELOFM" xlink:type="simple">NS</abbrev>
                    </td><td rowspan="1" colspan="1">9.5–16.5 × 3.5–4.5</td><td rowspan="1" colspan="1">0</td><td rowspan="1" colspan="1">clavate to fusiform, narrower at the ends, tapered to a point at the base</td><td rowspan="1" colspan="1">absent</td><td rowspan="1" colspan="1">yellowish brown</td><td rowspan="1" colspan="1"/><td rowspan="1" colspan="1">verrucose</td><td rowspan="1" colspan="1">n/a</td><td rowspan="1" colspan="1">75–160 × 3.3–4</td><td rowspan="1" colspan="1">
                      <xref ref-type="bibr" rid="B115">Ma et al. 2014</xref>
                    </td></tr><tr><td rowspan="1" colspan="1">
                      <tp:taxon-name><tp:taxon-name-part taxon-name-part-type="genus" reg="Pleurophragmium">Pleurophragmium</tp:taxon-name-part> <tp:taxon-name-part taxon-name-part-type="species" reg="ellipsoideum">ellipsoideum</tp:taxon-name-part></tp:taxon-name>
                    </td><td rowspan="1" colspan="1">
                      <abbrev xmlns:xlink="http://www.w3.org/1999/xlink" xlink:title="natural substrate" id="ABBRID0EFQFM" xlink:type="simple">NS</abbrev>
                    </td><td rowspan="1" colspan="1">10–17 × 6–8.5</td><td rowspan="1" colspan="1">3</td><td rowspan="1" colspan="1">ellipsoid to obovoid, rounded at the apex, pointed at the base</td><td rowspan="1" colspan="1">absent</td><td rowspan="1" colspan="1">pale brown</td><td rowspan="1" colspan="1"/><td rowspan="1" colspan="1">smooth-walled</td><td rowspan="1" colspan="1">n/a</td><td rowspan="1" colspan="1">150–260 × 3.5–6</td><td rowspan="1" colspan="1">
                      <xref ref-type="bibr" rid="B115">Ma et al. 2014</xref>
                    </td></tr><tr><td rowspan="1" colspan="1">
                      <tp:taxon-name><tp:taxon-name-part taxon-name-part-type="genus" reg="Pleurophragmium">Pleurophragmium</tp:taxon-name-part> <tp:taxon-name-part taxon-name-part-type="species" reg="harunganae">harunganae</tp:taxon-name-part></tp:taxon-name>
                    </td><td rowspan="1" colspan="1">
                      <abbrev xmlns:xlink="http://www.w3.org/1999/xlink" xlink:title="natural substrate" id="ABBRID0E6RFM" xlink:type="simple">NS</abbrev>
                    </td><td rowspan="1" colspan="1">12–18 × 5–7</td><td rowspan="1" colspan="1">0</td><td rowspan="1" colspan="1">fusoid, curved</td><td rowspan="1" colspan="1">absent</td><td rowspan="1" colspan="1">subhyaline to pale olivaceous</td><td rowspan="1" colspan="1"/><td rowspan="1" colspan="1">smooth-walled</td><td rowspan="1" colspan="1">n/a</td><td rowspan="1" colspan="1">150 × 4–5</td><td rowspan="1" colspan="1">Hansford 1946</td></tr><tr><td rowspan="1" colspan="1">
                      <tp:taxon-name><tp:taxon-name-part taxon-name-part-type="genus" reg="Pleurophragmium">Pleurophragmium</tp:taxon-name-part> <tp:taxon-name-part taxon-name-part-type="species" reg="indicum">indicum</tp:taxon-name-part></tp:taxon-name>
                    </td><td rowspan="1" colspan="1">
                      <abbrev xmlns:xlink="http://www.w3.org/1999/xlink" xlink:title="natural substrate" id="ABBRID0EUTFM" xlink:type="simple">NS</abbrev>
                    </td><td rowspan="1" colspan="1">20–30 × 4.5–11</td><td rowspan="1" colspan="1">3</td><td rowspan="1" colspan="1">ellipsoidal to obovoid, rounded at the apex, pointed at the base, straight to slightly curved</td><td rowspan="1" colspan="1">absent</td><td rowspan="1" colspan="1">dark brown</td><td rowspan="1" colspan="1">paler</td><td rowspan="1" colspan="1">smooth-walled</td><td rowspan="1" colspan="1">15–23 × 4.5–9.5</td><td rowspan="1" colspan="1">100–160 × 7–22</td><td rowspan="1" colspan="1">
                      <xref ref-type="bibr" rid="B44">D‘Souza and Bhat 2012</xref>
                    </td></tr><tr><td rowspan="1" colspan="1">
                      <tp:taxon-name><tp:taxon-name-part taxon-name-part-type="genus" reg="Pleurophragmium">Pleurophragmium</tp:taxon-name-part> <tp:taxon-name-part taxon-name-part-type="species" reg="malaysianum">malaysianum</tp:taxon-name-part></tp:taxon-name>
                    </td><td rowspan="1" colspan="1">C</td><td rowspan="1" colspan="1">(20–) 40–75 × 4–5</td><td rowspan="1" colspan="1">3–10 pseudoseptate</td><td rowspan="1" colspan="1">cylindrical to clavate, rounded at the apex, protruding at the base</td><td rowspan="1" colspan="1">absent</td><td rowspan="1" colspan="1">hyaline</td><td rowspan="1" colspan="1"/><td rowspan="1" colspan="1">smooth-walled</td><td rowspan="1" colspan="1">n/a</td><td rowspan="1" colspan="1">25–50 (–100) × 3.5–5</td><td rowspan="1" colspan="1">
                      <xref ref-type="bibr" rid="B125">Matsushima 1996</xref>
                    </td></tr><tr><td rowspan="1" colspan="1">
                      <tp:taxon-name><tp:taxon-name-part taxon-name-part-type="genus" reg="Pleurophragmium">Pleurophragmium</tp:taxon-name-part> <tp:taxon-name-part taxon-name-part-type="species" reg="miniumbonatum">miniumbonatum</tp:taxon-name-part></tp:taxon-name>
                    </td><td rowspan="1" colspan="1">
                      <abbrev xmlns:xlink="http://www.w3.org/1999/xlink" xlink:title="natural substrate" id="ABBRID0EDXFM" xlink:type="simple">NS</abbrev>
                    </td><td rowspan="1" colspan="1">16–19 × 6–7</td><td rowspan="1" colspan="1">(2–) 3</td><td rowspan="1" colspan="1">obovoid, pyriform to broadly clavate, sometimes slightly clavate, umbonate at the apex, truncate at the base</td><td rowspan="1" colspan="1">absent</td><td rowspan="1" colspan="1">dark brown to brown</td><td rowspan="1" colspan="1">subhyaline basal cell</td><td rowspan="1" colspan="1">smooth-walled</td><td rowspan="1" colspan="1">55–95 × 3–3.5</td><td rowspan="1" colspan="1">90–150 × 5.5–7</td><td rowspan="1" colspan="1">Castañeda 1999</td></tr><tr><td rowspan="1" colspan="1">
                      <tp:taxon-name><tp:taxon-name-part taxon-name-part-type="genus" reg="Pleurophragmium">Pleurophragmium</tp:taxon-name-part> <tp:taxon-name-part taxon-name-part-type="species" reg="naviculiforme">naviculiforme</tp:taxon-name-part></tp:taxon-name>
                    </td><td rowspan="1" colspan="1">C</td><td rowspan="1" colspan="1">18–32 × 6.5–10</td><td rowspan="1" colspan="1">1</td><td rowspan="1" colspan="1">navicular, pointy at the apex, pointed at the base</td><td rowspan="1" colspan="1">absent</td><td rowspan="1" colspan="1">hyaline</td><td rowspan="1" colspan="1"/><td rowspan="1" colspan="1">smooth-walled</td><td rowspan="1" colspan="1">n/a</td><td rowspan="1" colspan="1">70–140 × 6–8</td><td rowspan="1" colspan="1">
                      <xref ref-type="bibr" rid="B120">Matsushima 1975</xref>
                    </td></tr><tr><td rowspan="1" colspan="1">
                      <tp:taxon-name><tp:taxon-name-part taxon-name-part-type="genus" reg="Pleurophragmium">Pleurophragmium</tp:taxon-name-part> <tp:taxon-name-part taxon-name-part-type="species" reg="obcampanuloides">obcampanuloides</tp:taxon-name-part></tp:taxon-name>
                    </td><td rowspan="1" colspan="1">C</td><td rowspan="1" colspan="1">(10–)11.5–15.5(–18) × 5–6.5(–7)</td><td rowspan="1" colspan="1">(1–)2</td><td rowspan="1" colspan="1">obpyriform to turbinate</td><td rowspan="1" colspan="1">absent</td><td rowspan="1" colspan="1">pale olivaceous, olivaceous in mass</td><td rowspan="1" colspan="1"/><td rowspan="1" colspan="1">smooth-walled</td><td rowspan="1" colspan="1">n/a</td><td rowspan="1" colspan="1">100–150 × 3.8–5</td><td rowspan="1" colspan="1">
                      <xref ref-type="bibr" rid="B124">Matsushima 1995</xref>
                    </td></tr><tr><td rowspan="1" colspan="1"><tp:taxon-name><tp:taxon-name-part taxon-name-part-type="genus" reg="Pleurophragmium">Pleurophragmium</tp:taxon-name-part> <tp:taxon-name-part taxon-name-part-type="species" reg="peruamazonicum">peruamazonicum</tp:taxon-name-part></tp:taxon-name> var. <tp:taxon-name><tp:taxon-name-part taxon-name-part-type="genus" reg="Pleurophragmium"/><tp:taxon-name-part taxon-name-part-type="species" reg="peruamazonicum"/><tp:taxon-name-part taxon-name-part-type="variety" reg="peruamazonicum">peruamazonicum</tp:taxon-name-part></tp:taxon-name></td><td rowspan="1" colspan="1">C</td><td rowspan="1" colspan="1">10–30 × 4–6</td><td rowspan="1" colspan="1">2</td><td rowspan="1" colspan="1">cylindrical, rounded at the apex, pointed at the base</td><td rowspan="1" colspan="1">absent</td><td rowspan="1" colspan="1">pale brown, fuscous in mass</td><td rowspan="1" colspan="1">subhyaline</td><td rowspan="1" colspan="1">smooth-walled</td><td rowspan="1" colspan="1">n/a</td><td rowspan="1" colspan="1">100–300 × 3–4</td><td rowspan="1" colspan="1">
                      <xref ref-type="bibr" rid="B123">Matsushima 1993</xref>
                    </td></tr><tr><td rowspan="1" colspan="1"><tp:taxon-name><tp:taxon-name-part taxon-name-part-type="genus" reg="Pleurophragmium">Pleurophragmium</tp:taxon-name-part> <tp:taxon-name-part taxon-name-part-type="species" reg="peruamazonicum">peruamazonicum</tp:taxon-name-part></tp:taxon-name> var. <tp:taxon-name><tp:taxon-name-part taxon-name-part-type="genus" reg="Pleurophragmium"/><tp:taxon-name-part taxon-name-part-type="species" reg="peruamazonicum"/><tp:taxon-name-part taxon-name-part-type="variety" reg="inflatum">inflatum</tp:taxon-name-part></tp:taxon-name></td><td rowspan="1" colspan="1">C</td><td rowspan="1" colspan="1">13–20 × (5–)6–9(–10)</td><td rowspan="1" colspan="1">(1–)2</td><td rowspan="1" colspan="1">ovoid, rounded at the apex, narrow at the base</td><td rowspan="1" colspan="1">absent</td><td rowspan="1" colspan="1">pale sooty</td><td rowspan="1" colspan="1">subhyaline apical cell</td><td rowspan="1" colspan="1">smooth-walled</td><td rowspan="1" colspan="1">n/a</td><td rowspan="1" colspan="1">(50–) 200–600 × 4–5.5</td><td rowspan="1" colspan="1">
                      <xref ref-type="bibr" rid="B123">Matsushima 1993</xref>
                    </td></tr><tr><td rowspan="1" colspan="1">
                      <tp:taxon-name><tp:taxon-name-part taxon-name-part-type="genus" reg="Pleurophragmium">Pleurophragmium</tp:taxon-name-part> <tp:taxon-name-part taxon-name-part-type="species" reg="subfusiforme">subfusiforme</tp:taxon-name-part></tp:taxon-name>
                    </td><td rowspan="1" colspan="1">C</td><td rowspan="1" colspan="1">21–38 × 5.8–9.2</td><td rowspan="1" colspan="1">3–7</td><td rowspan="1" colspan="1">fusiform, straight to sometimes curved</td><td rowspan="1" colspan="1">absent</td><td rowspan="1" colspan="1">subhyaline, pale fuscous in mass</td><td rowspan="1" colspan="1"/><td rowspan="1" colspan="1">smooth-walled</td><td rowspan="1" colspan="1">n/a</td><td rowspan="1" colspan="1">200–500 × 4–5</td><td rowspan="1" colspan="1">
                      <xref ref-type="bibr" rid="B120">Matsushima 1975</xref>
                    </td></tr><tr><td rowspan="1" colspan="1">
                      <tp:taxon-name><tp:taxon-name-part taxon-name-part-type="genus" reg="Pleurophragmium">Pleurophragmium</tp:taxon-name-part> <tp:taxon-name-part taxon-name-part-type="species" reg="taiwanense">taiwanense</tp:taxon-name-part></tp:taxon-name>
                    </td><td rowspan="1" colspan="1">C</td><td rowspan="1" colspan="1">12–20 × 3–4.5</td><td rowspan="1" colspan="1">3</td><td rowspan="1" colspan="1">cylindro-clavate, with a slightly inflated apical cell</td><td rowspan="1" colspan="1">absent</td><td rowspan="1" colspan="1">pale brown</td><td rowspan="1" colspan="1">hyaline</td><td rowspan="1" colspan="1">smooth-walled</td><td rowspan="1" colspan="1">n/a</td><td rowspan="1" colspan="1">70–200 (–250) × 3.5–4.5</td><td rowspan="1" colspan="1">
                      <xref ref-type="bibr" rid="B122">Matsushima 1987</xref>
                    </td></tr><tr><td rowspan="1" colspan="1">
                      <tp:taxon-name><tp:taxon-name-part taxon-name-part-type="genus" reg="Pleurophragmium">Pleurophragmium</tp:taxon-name-part> <tp:taxon-name-part taxon-name-part-type="species" reg="tricolor">tricolor</tp:taxon-name-part></tp:taxon-name>
                    </td><td rowspan="1" colspan="1">
                      <abbrev xmlns:xlink="http://www.w3.org/1999/xlink" xlink:title="natural substrate" id="ABBRID0EMDGM" xlink:type="simple">NS</abbrev>
                    </td><td rowspan="1" colspan="1">17–18 × 4–5</td><td rowspan="1" colspan="1">2</td><td rowspan="1" colspan="1">ellipsoidal with, rounded at the apex, pointed at the base</td><td rowspan="1" colspan="1">absent</td><td rowspan="1" colspan="1">brown, light brown basal cell</td><td rowspan="1" colspan="1">hyaline apical cell</td><td rowspan="1" colspan="1">smooth-walled</td><td rowspan="1" colspan="1">n/a</td><td rowspan="1" colspan="1">196–200 × 5–7</td><td rowspan="1" colspan="1">Rambelli 2009</td></tr><tr><td rowspan="1" colspan="1">
                      <tp:taxon-name><tp:taxon-name-part taxon-name-part-type="genus" reg="Pleurophragmium">Pleurophragmium</tp:taxon-name-part> <tp:taxon-name-part taxon-name-part-type="species" reg="varieseptatum">varieseptatum</tp:taxon-name-part></tp:taxon-name>
                    </td><td rowspan="1" colspan="1">
                      <abbrev xmlns:xlink="http://www.w3.org/1999/xlink" xlink:title="natural substrate" id="ABBRID0EBFGM" xlink:type="simple">NS</abbrev>
                    </td><td rowspan="1" colspan="1">19–22 × 4–5</td><td rowspan="1" colspan="1">1–4</td><td rowspan="1" colspan="1">cylindrical, rounded at the apex, pointed at the base</td><td rowspan="1" colspan="1">absent</td><td rowspan="1" colspan="1">pale olivaceous, olivaceous-grey in mass</td><td rowspan="1" colspan="1"/><td rowspan="1" colspan="1">smooth</td><td rowspan="1" colspan="1">n/a</td><td rowspan="1" colspan="1">70–125 × 3.5–5</td><td rowspan="1" colspan="1">
                      <xref ref-type="bibr" rid="B120">Matsushima 1975</xref>
                    </td></tr><tr><td rowspan="1" colspan="1">
                      <tp:taxon-name><tp:taxon-name-part taxon-name-part-type="genus" reg="Pleurophragmium">Pleurophragmium</tp:taxon-name-part> <tp:taxon-name-part taxon-name-part-type="species" reg="verruculosum">verruculosum</tp:taxon-name-part></tp:taxon-name>
                    </td><td rowspan="1" colspan="1">C</td><td rowspan="1" colspan="1">10–16.5 × 3.3–5</td><td rowspan="1" colspan="1">1–3(–3)</td><td rowspan="1" colspan="1">subclavate, clavate, pointed at the base</td><td rowspan="1" colspan="1">absent</td><td rowspan="1" colspan="1">subhyaline to pale brown</td><td rowspan="1" colspan="1"/><td rowspan="1" colspan="1">verrucose</td><td rowspan="1" colspan="1">n/a</td><td rowspan="1" colspan="1">8.2–26.4 (–15) × 1.6–4.5 (–3)</td><td rowspan="1" colspan="1">Tiwari et al. 1969</td></tr><tr><td rowspan="1" colspan="1">
                      <tp:taxon-name><tp:taxon-name-part taxon-name-part-type="genus" reg="Pleurophragmium">Pleurophragmium</tp:taxon-name-part> <tp:taxon-name-part taxon-name-part-type="species" reg="yunnanense">yunnanense</tp:taxon-name-part></tp:taxon-name>
                    </td><td rowspan="1" colspan="1">
                      <abbrev xmlns:xlink="http://www.w3.org/1999/xlink" xlink:title="natural substrate" id="ABBRID0ELIGM" xlink:type="simple">NS</abbrev>
                    </td><td rowspan="1" colspan="1">10–15 × 6–7</td><td rowspan="1" colspan="1">(2–)3</td><td rowspan="1" colspan="1">broadly fusiform, narrowed at the ends, tapered to a point at the base</td><td rowspan="1" colspan="1">absent</td><td rowspan="1" colspan="1">pale brown</td><td rowspan="1" colspan="1"/><td rowspan="1" colspan="1">smooth</td><td rowspan="1" colspan="1">n/a</td><td rowspan="1" colspan="1">185–270 × 3.5–4.5</td><td rowspan="1" colspan="1">
                      <xref ref-type="bibr" rid="B115">Ma et al. 2014</xref>
                    </td></tr></tbody></table><table-wrap-foot><fn><p>* natural substrate (<abbrev xmlns:xlink="http://www.w3.org/1999/xlink" xlink:title="natural substrate" id="ABBRID0EWJGM" xlink:type="simple">NS</abbrev>); culture (C).</p></fn></table-wrap-foot></table-wrap></tp:treatment-sec><ref-list><ref id="B123"><mixed-citation xmlns:xlink="http://www.w3.org/1999/xlink" xlink:type="simple"><person-group><name name-style="western"><surname>Matsushima</surname><given-names>T</given-names></name></person-group> (<year>1993</year>) <article-title>Matsushima Mycological Memoirs No. 7.</article-title><source>Matsushima Mycological Memoirs</source><volume>7</volume>: <fpage>1</fpage>–<lpage>75</lpage>.</mixed-citation></ref><ref id="B31"><mixed-citation xmlns:xlink="http://www.w3.org/1999/xlink" xlink:type="simple"><person-group><name name-style="western"><surname>Crous</surname><given-names>PW</given-names></name><name name-style="western"><surname>Luangsa-ard</surname><given-names>JJ</given-names></name><etal/></person-group> (<year>2018a</year>) <article-title>Fungal Planet description sheets: 785–867.</article-title><source>Persoonia</source><volume>41</volume>: <fpage>238</fpage>–<lpage>417</lpage>. <ext-link xlink:href="10.3767/persoonia.2018.41.12" ext-link-type="doi" xlink:type="simple">https://doi.org/10.3767/persoonia.2018.41.12</ext-link></mixed-citation></ref><ref id="B171"><mixed-citation xmlns:xlink="http://www.w3.org/1999/xlink" xlink:type="simple"><person-group><name name-style="western"><surname>Serrano</surname><given-names>L</given-names></name><name name-style="western"><surname>Sosa</surname><given-names>D</given-names></name><etal/></person-group> (<year>2020</year>) <article-title><italic><tp:taxon-name><tp:taxon-name-part taxon-name-part-type="genus">Neomyrmecridium</tp:taxon-name-part> <tp:taxon-name-part taxon-name-part-type="species">asymmetricum</tp:taxon-name-part></tp:taxon-name></italic> sp. nov. from Ecuador.</article-title><source>Mycotaxon</source><volume>135</volume>: <fpage>151</fpage>–<lpage>165</lpage>. <ext-link xlink:href="10.5248/135.151" ext-link-type="doi" xlink:type="simple">https://doi.org/10.5248/135.151</ext-link></mixed-citation></ref><ref id="B113"><mixed-citation xmlns:xlink="http://www.w3.org/1999/xlink" xlink:type="simple"><person-group><name name-style="western"><surname>Luo</surname><given-names>ZL</given-names></name><name name-style="western"><surname>Hyde</surname><given-names>KD</given-names></name><etal/></person-group> (<year>2019</year>) <article-title>Freshwater <italic><tp:taxon-name><tp:taxon-name-part taxon-name-part-type="class">Sordariomycetes</tp:taxon-name-part></tp:taxon-name></italic>.</article-title><source>Fungal Diversity</source><volume>99</volume>: <fpage>451</fpage>–<lpage>660</lpage>. <ext-link xlink:href="10.1007/s13225-019-00438-1" ext-link-type="doi" xlink:type="simple">https://doi.org/10.1007/s13225-019-00438-1</ext-link></mixed-citation></ref><ref id="B219"><mixed-citation xmlns:xlink="http://www.w3.org/1999/xlink" xlink:type="simple"><person-group><name name-style="western"><surname>Zhang</surname><given-names>L</given-names></name><name name-style="western"><surname>Bao</surname><given-names>DF</given-names></name><etal/></person-group> (<year>2024</year>) Diversity of lignicolous freshwater fungi from Yuanjiang River in Yunnan (China), with the description of four new species. Journal of <tp:taxon-name><tp:taxon-name-part taxon-name-part-type="kingdom">Fungi</tp:taxon-name-part></tp:taxon-name> 10: 881. <ext-link xlink:href="10.3390/jof10120881" ext-link-type="doi" xlink:type="simple">https://doi.org/10.3390/jof10120881</ext-link></mixed-citation></ref><ref id="B213"><mixed-citation xmlns:xlink="http://www.w3.org/1999/xlink" xlink:type="simple"><person-group><name name-style="western"><surname>Xu</surname><given-names>RJ</given-names></name><name name-style="western"><surname>Dong</surname><given-names>W</given-names></name><etal/></person-group> (<year>2023</year>) <article-title>Two new species in <italic><tp:taxon-name><tp:taxon-name-part taxon-name-part-type="genus">Neomyrmecridium</tp:taxon-name-part></tp:taxon-name></italic> and two new records in <italic><tp:taxon-name><tp:taxon-name-part taxon-name-part-type="genus">Myrmecridium</tp:taxon-name-part></tp:taxon-name></italic> (<italic><tp:taxon-name><tp:taxon-name-part taxon-name-part-type="family">Myrmecridiaceae</tp:taxon-name-part></tp:taxon-name></italic>, <italic><tp:taxon-name><tp:taxon-name-part taxon-name-part-type="order">Myrmecridiales</tp:taxon-name-part></tp:taxon-name></italic>) from the Tibetan Plateau, China.</article-title><source>Current Research in Environmental &amp; Applied Mycology</source><volume>13</volume>: <fpage>489</fpage>–<lpage>504</lpage>. <ext-link xlink:href="10.5943/cream/13/1/18" ext-link-type="doi" xlink:type="simple">https://doi.org/10.5943/cream/13/1/18</ext-link></mixed-citation></ref><ref id="B81"><mixed-citation xmlns:xlink="http://www.w3.org/1999/xlink" xlink:type="simple"><person-group><name name-style="western"><surname>Hyde</surname><given-names>KD</given-names></name><name name-style="western"><surname>Dong</surname><given-names>Y</given-names></name><etal/></person-group> (<year>2020</year>) <article-title>Fungal diversity notes 1151–1276: taxonomic and phylogenetic contributions on genera and species of fungal taxa.</article-title><source>Fungal Diversity</source><volume>100</volume>: <fpage>5</fpage>–<lpage>277</lpage>. <ext-link xlink:href="10.1007/s13225-020-00439-5" ext-link-type="doi" xlink:type="simple">https://doi.org/10.1007/s13225-020-00439-5</ext-link></mixed-citation></ref><ref id="B17"><mixed-citation xmlns:xlink="http://www.w3.org/1999/xlink" xlink:type="simple"><person-group><name name-style="western"><surname>Cao</surname><given-names>B</given-names></name><name name-style="western"><surname>Phurbu</surname><given-names>D</given-names></name><etal/></person-group> (<year>2025</year>) <article-title>Fungal diversity notes 1919–2016: taxonomic and phylogenetic contributions to fungal taxa.</article-title><source>Fungal Diversity</source><volume>132</volume>: <fpage>425</fpage>–<lpage>651</lpage>. <ext-link xlink:href="10.1007/s13225-025-00556-z" ext-link-type="doi" xlink:type="simple">https://doi.org/10.1007/s13225-025-00556-z</ext-link></mixed-citation></ref><ref id="B215"><mixed-citation xmlns:xlink="http://www.w3.org/1999/xlink" xlink:type="simple"><person-group><name name-style="western"><surname>Yang</surname><given-names>J</given-names></name><name name-style="western"><surname>Liu</surname><given-names>LL</given-names></name><etal/></person-group> (<year>2023</year>) <article-title>Freshwater fungi from karst landscapes in China and Thailand.</article-title><source>Fungal Diversity</source><volume>119</volume>: <fpage>1</fpage>–<lpage>212</lpage>. <ext-link xlink:href="10.1007/s13225-023-00514-7" ext-link-type="doi" xlink:type="simple">https://doi.org/10.1007/s13225-023-00514-7</ext-link></mixed-citation></ref><ref id="B222"><mixed-citation xmlns:xlink="http://www.w3.org/1999/xlink" xlink:type="simple"><person-group><name name-style="western"><surname>Zhang</surname><given-names>JY</given-names></name><name name-style="western"><surname>Hyde</surname><given-names>KD</given-names></name><etal/></person-group> (<year>2025</year>) <article-title>A worldwide checklist and morpho-molecular systematics of fungi associated with pteridophytes.</article-title><source>Fungal Diversity</source><volume>132</volume>: <fpage>151</fpage>–<lpage>423</lpage>. <ext-link xlink:href="10.1007/s13225-025-00554-1" ext-link-type="doi" xlink:type="simple">https://doi.org/10.1007/s13225-025-00554-1</ext-link></mixed-citation></ref><ref id="B23"><mixed-citation xmlns:xlink="http://www.w3.org/1999/xlink" xlink:type="simple"><person-group><name name-style="western"><surname>Chen</surname><given-names>Y</given-names></name><name name-style="western"><surname>Liao</surname><given-names>Y</given-names></name><etal/></person-group> (<year>2025</year>) <article-title>Advancements in fungal and fungi-like diversity with a new species and updated records.</article-title><source>Phytotaxa</source><volume>701</volume>: <fpage>127</fpage>–<lpage>147</lpage>. <ext-link xlink:href="10.11646/phytotaxa.701.2.1" ext-link-type="doi" xlink:type="simple">https://doi.org/10.11646/phytotaxa.701.2.1</ext-link></mixed-citation></ref><ref id="B35"><mixed-citation xmlns:xlink="http://www.w3.org/1999/xlink" xlink:type="simple"><person-group><name name-style="western"><surname>Crous</surname><given-names>PW</given-names></name><name name-style="western"><surname>Schumacher</surname><given-names>RK</given-names></name><etal/></person-group> (<year>2018b</year>) <article-title>New and Interesting <tp:taxon-name><tp:taxon-name-part taxon-name-part-type="kingdom">Fungi</tp:taxon-name-part></tp:taxon-name>. 1.</article-title><source>Fungal Systematics and Evolution</source><volume>1</volume>: <fpage>169</fpage>–<lpage>215</lpage>. <ext-link xlink:href="10.3114/fuse.2018.01.08" ext-link-type="doi" xlink:type="simple">https://doi.org/10.3114/fuse.2018.01.08</ext-link></mixed-citation></ref><ref id="B124"><mixed-citation xmlns:xlink="http://www.w3.org/1999/xlink" xlink:type="simple"><person-group><name name-style="western"><surname>Matsushima</surname><given-names>T</given-names></name></person-group> (<year>1995</year>) <article-title>Matsushima Mycological Memoirs 8.</article-title><source>Matsushima Mycological Memoirs</source><volume>8</volume>: <fpage>1</fpage>–<lpage>44</lpage>.</mixed-citation></ref><ref id="B120"><mixed-citation xmlns:xlink="http://www.w3.org/1999/xlink" xlink:type="simple"><person-group><name name-style="western"><surname>Matsushima</surname><given-names>T</given-names></name></person-group> (<year>1975</year>) <source>Icones Microfungorum a Matsushima Lectorum.</source><publisher-name>Published by the author</publisher-name>, <publisher-loc>Kobe</publisher-loc>, <size units="page">209 pp</size>.</mixed-citation></ref><ref id="B115"><mixed-citation xmlns:xlink="http://www.w3.org/1999/xlink" xlink:type="simple"><person-group><name name-style="western"><surname>Ma</surname><given-names>LG</given-names></name><name name-style="western"><surname>Xia</surname><given-names>JW</given-names></name><etal/></person-group> (<year>2014</year>) <article-title>Three new species of <italic><tp:taxon-name><tp:taxon-name-part taxon-name-part-type="genus">Pleurophragmium</tp:taxon-name-part></tp:taxon-name></italic> from Yunnan, China.</article-title><source>Mycotaxon</source><volume>127</volume>: <fpage>213</fpage>–<lpage>219</lpage>. <ext-link xlink:href="10.5248/127.213" ext-link-type="doi" xlink:type="simple">https://doi.org/10.5248/127.213</ext-link></mixed-citation></ref><ref id="B44"><mixed-citation xmlns:xlink="http://www.w3.org/1999/xlink" xlink:type="simple"><person-group><name name-style="western"><surname>D’Souza</surname><given-names>MA</given-names></name><name name-style="western"><surname>Bhat</surname><given-names>DJ</given-names></name></person-group> (<year>2012</year>) <article-title>A new species of <italic><tp:taxon-name><tp:taxon-name-part taxon-name-part-type="genus">Pleurophragmium</tp:taxon-name-part></tp:taxon-name></italic> from India.</article-title><source>Mycotaxon</source><volume>119</volume>: <fpage>477</fpage>–<lpage>482</lpage>. <ext-link xlink:href="10.5248/119.477" ext-link-type="doi" xlink:type="simple">https://doi.org/10.5248/119.477</ext-link></mixed-citation></ref><ref id="B125"><mixed-citation xmlns:xlink="http://www.w3.org/1999/xlink" xlink:type="simple"><person-group><name name-style="western"><surname>Matsushima</surname><given-names>T</given-names></name></person-group> (<year>1996</year>) <article-title>Matsushima Mycological Memoirs 9.</article-title><source>Matsushima Mycological Memoirs</source><volume>9</volume>: <fpage>1</fpage>–<lpage>30</lpage>.</mixed-citation></ref><ref id="B122"><mixed-citation xmlns:xlink="http://www.w3.org/1999/xlink" xlink:type="simple"><person-group><name name-style="western"><surname>Matsushima</surname><given-names>T</given-names></name></person-group> (<year>1987</year>) <article-title>Matsushima Mycological Memorirs 5. Matsushima Mycological Memoirs.</article-title><volume>5</volume>: <fpage>1</fpage>–<lpage>100</lpage>. <ext-link xlink:href="10.2307/3807737" ext-link-type="doi" xlink:type="simple">https://doi.org/10.2307/3807737</ext-link></mixed-citation></ref></ref-list></tp:taxon-treatment>
