# Supplementary material for: ﻿Pleurophragmium parvisporum (Ascomycota): One name, seven stories – a case highlighting the need for verification of strains from public culture collections
Source: IMA Fungus. 2025 Nov 25;16:e173033. doi: 10.3897/imafungus.16.173033 (PMC12673336; doi:10.3897/imafungus.16.173033)
Supplement: XML Treatment for Pleurophragmium subfusiforme [file imafungus.16.173033-treatment29.xml]

<!DOCTYPE tp:taxon-treatment
  PUBLIC "-//TaxonX//DTD Taxonomic Treatment Publishing DTD v0 20100105//EN" "tax-treatment-NSO.dtd">
<tp:taxon-treatment xmlns:tp="http://www.plazi.org/taxpub"><tp:treatment-meta><kwd-group><label>Taxon classification</label><kwd>
                <named-content content-type="kingdom">Animalia</named-content>
              </kwd><kwd>
                <named-content content-type="order">Sordariales</named-content>
              </kwd><kwd>
                <named-content content-type="family">Lasiosphaeriaceae</named-content>
              </kwd></kwd-group><mixed-citation publication-type="journal"><person-group><name><surname>Réblová</surname><given-names>Martina</given-names></name><name><surname>Nekvindová</surname><given-names>Jana</given-names></name><name><surname>Bauchová</surname><given-names>Lucie</given-names></name><name><surname>Hernández-Restrepo</surname><given-names>Margarita</given-names></name></person-group><article-title>﻿<italic><tp:taxon-name><tp:taxon-name-part taxon-name-part-type="genus" reg="Pleurophragmium">Pleurophragmium</tp:taxon-name-part> <tp:taxon-name-part taxon-name-part-type="species" reg="parvisporum">parvisporum</tp:taxon-name-part></tp:taxon-name></italic> (<italic><tp:taxon-name><tp:taxon-name-part taxon-name-part-type="phylum">Ascomycota</tp:taxon-name-part></tp:taxon-name></italic>): One name, seven stories – a case highlighting the need for verification of strains from public culture collections</article-title><source>IMA Fungus</source><day>25</day><month>11</month><year>2025</year><volume>16</volume><pub-id pub-id-type="doi">10.3897/imafungus.16.173033</pub-id></mixed-citation></tp:treatment-meta><tp:nomenclature><label>﻿</label><tp:taxon-name><object-id xmlns:xlink="http://www.w3.org/1999/xlink" content-type="arpha" xlink:type="simple">77E41CD3-A777-5DB9-B595-20512305548D</object-id>
              <tp:taxon-name-part taxon-name-part-type="genus" reg="Pleurophragmium">Pleurophragmium</tp:taxon-name-part>
              <tp:taxon-name-part taxon-name-part-type="species" reg="subfusiforme">subfusiforme</tp:taxon-name-part>
            </tp:taxon-name><tp:taxon-authority>Matsush., Icon. Microfung. Matsush. lect.: 116. 1975.</tp:taxon-authority></tp:nomenclature><tp:treatment-sec sec-type="Typus" id="SECID0ELDKM"><title>Typus.</title><p>JAPAN • Mie Prefecture, University of Mie, Hirakura Exp. Forest; forest; Sep 1965; T. Matsushima (holotype MFC-1551).</p></tp:treatment-sec><tp:treatment-sec sec-type="notes" id="SECID0EQDKM"><title>Notes.</title><p><italic><tp:taxon-name><tp:taxon-name-part taxon-name-part-type="genus" reg="Pleurophragmium">Pleurophragmium</tp:taxon-name-part> <tp:taxon-name-part taxon-name-part-type="species" reg="subfusiforme">subfusiforme</tp:taxon-name-part></tp:taxon-name></italic> is readily distinguished from other species of the genus by its large (21–38 × 5.8–9.2 µm), fusiform conidia, which are 3–7-septate and sometimes slightly constricted at the septa. The conidia are subhyaline, becoming pale fuscous in mass (<xref ref-type="bibr" rid="B120">Matsushima 1975</xref>).</p></tp:treatment-sec><ref-list><ref id="B120"><mixed-citation xmlns:xlink="http://www.w3.org/1999/xlink" xlink:type="simple"><person-group><name name-style="western"><surname>Matsushima</surname><given-names>T</given-names></name></person-group> (<year>1975</year>) <source>Icones Microfungorum a Matsushima Lectorum.</source><publisher-name>Published by the author</publisher-name>, <publisher-loc>Kobe</publisher-loc>, <size units="page">209 pp</size>.</mixed-citation></ref></ref-list></tp:taxon-treatment>
