# Supplementary material for: ﻿Pleurophragmium parvisporum (Ascomycota): One name, seven stories – a case highlighting the need for verification of strains from public culture collections
Source: IMA Fungus. 2025 Nov 25;16:e173033. doi: 10.3897/imafungus.16.173033 (PMC12673336; doi:10.3897/imafungus.16.173033)
Supplement: XML Treatment for Pseudospiropes costaricensis [file imafungus.16.173033-treatment44.xml]

<!DOCTYPE tp:taxon-treatment
  PUBLIC "-//TaxonX//DTD Taxonomic Treatment Publishing DTD v0 20100105//EN" "tax-treatment-NSO.dtd">
<tp:taxon-treatment xmlns:tp="http://www.plazi.org/taxpub"><tp:treatment-meta><kwd-group><label>Taxon classification</label><kwd>
                <named-content content-type="kingdom">Animalia</named-content>
              </kwd><kwd>
                <named-content content-type="order">Helotiales</named-content>
              </kwd><kwd>
                <named-content content-type="family">Helotiaceae</named-content>
              </kwd></kwd-group><mixed-citation publication-type="journal"><person-group><name><surname>Réblová</surname><given-names>Martina</given-names></name><name><surname>Nekvindová</surname><given-names>Jana</given-names></name><name><surname>Bauchová</surname><given-names>Lucie</given-names></name><name><surname>Hernández-Restrepo</surname><given-names>Margarita</given-names></name></person-group><article-title>﻿<italic><tp:taxon-name><tp:taxon-name-part taxon-name-part-type="genus" reg="Pleurophragmium">Pleurophragmium</tp:taxon-name-part> <tp:taxon-name-part taxon-name-part-type="species" reg="parvisporum">parvisporum</tp:taxon-name-part></tp:taxon-name></italic> (<italic><tp:taxon-name><tp:taxon-name-part taxon-name-part-type="phylum">Ascomycota</tp:taxon-name-part></tp:taxon-name></italic>): One name, seven stories – a case highlighting the need for verification of strains from public culture collections</article-title><source>IMA Fungus</source><day>25</day><month>11</month><year>2025</year><volume>16</volume><pub-id pub-id-type="doi">10.3897/imafungus.16.173033</pub-id></mixed-citation></tp:treatment-meta><tp:nomenclature><label>﻿</label><tp:taxon-name><object-id xmlns:xlink="http://www.w3.org/1999/xlink" content-type="arpha" xlink:type="simple">065FFB14-E481-5705-8558-A1A31C1FD43E</object-id>
              <tp:taxon-name-part taxon-name-part-type="genus" reg="Pseudospiropes">Pseudospiropes</tp:taxon-name-part>
              <tp:taxon-name-part taxon-name-part-type="species" reg="costaricensis">costaricensis</tp:taxon-name-part>
            </tp:taxon-name><tp:taxon-authority>(E.F. Morris) de Hoog &amp; Arx, Kavaka 1: 59. 1974.</tp:taxon-authority></tp:nomenclature><tp:treatment-sec sec-type="Basionym" id="SECID0EILLM"><title>Basionym.</title><p><italic><tp:taxon-name><tp:taxon-name-part taxon-name-part-type="genus" reg="Pleurophragmium">Pleurophragmium</tp:taxon-name-part> <tp:taxon-name-part taxon-name-part-type="species" reg="costaricensis">costaricensis</tp:taxon-name-part></tp:taxon-name></italic> E.F. Morris, Mycologia 64: 893. 1972.</p></tp:treatment-sec><tp:treatment-sec sec-type="notes" id="SECID0EZLLM"><title>Notes.</title><p><xref ref-type="bibr" rid="B85">Iturriaga and Korf (1990)</xref> proposed the dematiaceous hyphomycete genus <italic><tp:taxon-name><tp:taxon-name-part taxon-name-part-type="genus" reg="Pseudospiropes">Pseudospiropes</tp:taxon-name-part></tp:taxon-name></italic> (<xref ref-type="bibr" rid="B64">Ellis 1971</xref>), typified by <italic><tp:taxon-name><tp:taxon-name-part taxon-name-part-type="genus" reg="Pleurophragmium">P.</tp:taxon-name-part> <tp:taxon-name-part taxon-name-part-type="species" reg="nodosus">nodosus</tp:taxon-name-part></tp:taxon-name></italic>, as a generic synonym of the apothecial ascomycete genus <italic><tp:taxon-name><tp:taxon-name-part taxon-name-part-type="genus" reg="Strossmayeria">Strossmayeria</tp:taxon-name-part></tp:taxon-name></italic> (<xref ref-type="bibr" rid="B177">Schulzer 1881</xref>) (<italic><tp:taxon-name><tp:taxon-name-part taxon-name-part-type="order">Helotiales</tp:taxon-name-part></tp:taxon-name></italic>). The connection between the sexual and asexual morphs was initially established experimentally for two species of <italic><tp:taxon-name><tp:taxon-name-part taxon-name-part-type="genus" reg="Strossmayeria">Strossmayeria</tp:taxon-name-part></tp:taxon-name></italic> sp. by Iturriaga and Korf (1984), and later demonstrated for <italic><tp:taxon-name><tp:taxon-name-part taxon-name-part-type="genus" reg="Pleurophragmium">P.</tp:taxon-name-part> <tp:taxon-name-part taxon-name-part-type="species" reg="josserandii">josserandii</tp:taxon-name-part></tp:taxon-name></italic>, <italic><tp:taxon-name><tp:taxon-name-part taxon-name-part-type="genus" reg="Pleurophragmium">P.</tp:taxon-name-part> <tp:taxon-name-part taxon-name-part-type="species" reg="nodosus">nodosus</tp:taxon-name-part></tp:taxon-name></italic>, <italic><tp:taxon-name><tp:taxon-name-part taxon-name-part-type="genus" reg="Pleurophragmium">P.</tp:taxon-name-part> <tp:taxon-name-part taxon-name-part-type="species" reg="simplex">simplex</tp:taxon-name-part></tp:taxon-name></italic>, several additional <italic><tp:taxon-name><tp:taxon-name-part taxon-name-part-type="genus" reg="Pseudospiropes">Pseudospiropes</tp:taxon-name-part></tp:taxon-name></italic> species, and taxa referred to as the “<italic><tp:taxon-name><tp:taxon-name-part taxon-name-part-type="genus" reg="Pleurophragmium">P.</tp:taxon-name-part> <tp:taxon-name-part taxon-name-part-type="species" reg="nodosus">nodosus</tp:taxon-name-part></tp:taxon-name></italic> type” and the “<italic><tp:taxon-name><tp:taxon-name-part taxon-name-part-type="genus" reg="Pleurophragmium">P.</tp:taxon-name-part> <tp:taxon-name-part taxon-name-part-type="species" reg="simplex">simplex</tp:taxon-name-part></tp:taxon-name></italic> complex” (<xref ref-type="bibr" rid="B85">Iturriaga and Korf 1990</xref>). The remaining species of <italic><tp:taxon-name><tp:taxon-name-part taxon-name-part-type="genus" reg="Pseudospiropes">Pseudospiropes</tp:taxon-name-part></tp:taxon-name></italic> still require critical revision. Based on <xref ref-type="bibr" rid="B130">Morris’s (1972)</xref> original description and illustration of <italic><tp:taxon-name><tp:taxon-name-part taxon-name-part-type="genus" reg="Pleurophragmium">P.</tp:taxon-name-part> <tp:taxon-name-part taxon-name-part-type="species" reg="costaricensis">costaricensis</tp:taxon-name-part></tp:taxon-name></italic>, we suggest that this species is more appropriately accommodated in <italic><tp:taxon-name><tp:taxon-name-part taxon-name-part-type="genus" reg="Strossmayeria">Strossmayeria</tp:taxon-name-part></tp:taxon-name></italic> than <italic><tp:taxon-name><tp:taxon-name-part taxon-name-part-type="genus" reg="Pleurophragmium">Pleurophragmium</tp:taxon-name-part></tp:taxon-name></italic>, pending revision of the holotype and the availability of its molecular data.</p></tp:treatment-sec><ref-list><ref id="B85"><mixed-citation xmlns:xlink="http://www.w3.org/1999/xlink" xlink:type="simple"><person-group><name name-style="western"><surname>Iturriaga</surname><given-names>T</given-names></name><name name-style="western"><surname>Korf</surname><given-names>RP</given-names></name></person-group> (<year>1990</year>) <article-title>A monograph of the discomycete genus <italic><tp:taxon-name><tp:taxon-name-part taxon-name-part-type="genus">Strossmayeria</tp:taxon-name-part></tp:taxon-name> (<tp:taxon-name><tp:taxon-name-part taxon-name-part-type="family">Leotiaceae</tp:taxon-name-part></tp:taxon-name>)</italic>, with comments on its anamorph, <italic><tp:taxon-name><tp:taxon-name-part taxon-name-part-type="genus">Pseudospiropes</tp:taxon-name-part></tp:taxon-name></italic> (<tp:taxon-name><tp:taxon-name-part taxon-name-part-type="family">Dematiaceae</tp:taxon-name-part></tp:taxon-name>).</article-title><source>Mycotaxon</source><volume>36</volume>: <fpage>383</fpage>–<lpage>454</lpage>. <ext-link xlink:href="10.5962/p.416758" ext-link-type="doi" xlink:type="simple">https://doi.org/10.5962/p.416758</ext-link></mixed-citation></ref><ref id="B64"><mixed-citation xmlns:xlink="http://www.w3.org/1999/xlink" xlink:type="simple"><person-group><name name-style="western"><surname>Ellis</surname><given-names>MB</given-names></name></person-group> (<year>1971</year>) <source>Dematiaceous <tp:taxon-name><tp:taxon-name-part taxon-name-part-type="above-genus">Hyphomycetes</tp:taxon-name-part></tp:taxon-name>.</source><publisher-name>Commonwealth Mycological Institute</publisher-name>, <publisher-loc>Kew</publisher-loc>, <size units="page">608 pp</size>. <ext-link xlink:href="10.1079/9780851986180.0000" ext-link-type="doi" xlink:type="simple">https://doi.org/10.1079/9780851986180.0000</ext-link></mixed-citation></ref><ref id="B177"><mixed-citation xmlns:xlink="http://www.w3.org/1999/xlink" xlink:type="simple"><person-group><name name-style="western"><surname>Schulzer</surname><given-names>S</given-names></name></person-group> (<year>1881</year>) <article-title>Mykologisches.</article-title><source>Österreichische Botanische Zeitschrift</source><volume>31</volume>(<issue>10</issue>): <fpage>313</fpage>–<lpage>315</lpage>. <ext-link xlink:href="10.1007/BF01647095" ext-link-type="doi" xlink:type="simple">https://doi.org/10.1007/BF01647095</ext-link></mixed-citation></ref><ref id="B130"><mixed-citation xmlns:xlink="http://www.w3.org/1999/xlink" xlink:type="simple"><person-group><name name-style="western"><surname>Morris</surname><given-names>EF</given-names></name></person-group> (<year>1972</year>) <article-title>Costa Rican <tp:taxon-name><tp:taxon-name-part taxon-name-part-type="above-genus">Hyphomycetes</tp:taxon-name-part></tp:taxon-name>.</article-title><source>Mycologia</source><volume>64</volume>: <fpage>887</fpage>–<lpage>896</lpage>. <ext-link xlink:href="10.1080/00275514.1972.12019338" ext-link-type="doi" xlink:type="simple">https://doi.org/10.1080/00275514.1972.12019338</ext-link></mixed-citation></ref></ref-list></tp:taxon-treatment>
