# Supplementary material for: ﻿Pleurophragmium parvisporum (Ascomycota): One name, seven stories – a case highlighting the need for verification of strains from public culture collections
Source: IMA Fungus. 2025 Nov 25;16:e173033. doi: 10.3897/imafungus.16.173033 (PMC12673336; doi:10.3897/imafungus.16.173033)
Supplement: XML Treatment for Spiropes dorycarpus [file imafungus.16.173033-treatment46.xml]

<!DOCTYPE tp:taxon-treatment
  PUBLIC "-//TaxonX//DTD Taxonomic Treatment Publishing DTD v0 20100105//EN" "tax-treatment-NSO.dtd">
<tp:taxon-treatment xmlns:tp="http://www.plazi.org/taxpub"><tp:treatment-meta><kwd-group><label>Taxon classification</label><kwd>
                <named-content content-type="kingdom">Animalia</named-content>
              </kwd></kwd-group><mixed-citation publication-type="journal"><person-group><name><surname>Réblová</surname><given-names>Martina</given-names></name><name><surname>Nekvindová</surname><given-names>Jana</given-names></name><name><surname>Bauchová</surname><given-names>Lucie</given-names></name><name><surname>Hernández-Restrepo</surname><given-names>Margarita</given-names></name></person-group><article-title>﻿<italic><tp:taxon-name><tp:taxon-name-part taxon-name-part-type="genus" reg="Pleurophragmium">Pleurophragmium</tp:taxon-name-part> <tp:taxon-name-part taxon-name-part-type="species" reg="parvisporum">parvisporum</tp:taxon-name-part></tp:taxon-name></italic> (<italic><tp:taxon-name><tp:taxon-name-part taxon-name-part-type="phylum">Ascomycota</tp:taxon-name-part></tp:taxon-name></italic>): One name, seven stories – a case highlighting the need for verification of strains from public culture collections</article-title><source>IMA Fungus</source><day>25</day><month>11</month><year>2025</year><volume>16</volume><pub-id pub-id-type="doi">10.3897/imafungus.16.173033</pub-id></mixed-citation></tp:treatment-meta><tp:nomenclature><label>﻿</label><tp:taxon-name><object-id xmlns:xlink="http://www.w3.org/1999/xlink" content-type="arpha" xlink:type="simple">37E81EC7-0122-5B69-BDFA-436A14FC89D5</object-id>
              <tp:taxon-name-part taxon-name-part-type="genus" reg="Spiropes">Spiropes</tp:taxon-name-part>
              <tp:taxon-name-part taxon-name-part-type="species" reg="dorycarpus">dorycarpus</tp:taxon-name-part>
            </tp:taxon-name><tp:taxon-authority>(Mont.) M.B. Ellis, Mycol. Pap. 114: 11. 1968.</tp:taxon-authority></tp:nomenclature><tp:treatment-sec sec-type="Basionym" id="SECID0E3TLM"><title>Basionym.</title><p><italic><tp:taxon-name><tp:taxon-name-part taxon-name-part-type="genus" reg="Helminthosporium">Helminthosporium</tp:taxon-name-part> <tp:taxon-name-part taxon-name-part-type="species" reg="dorycarpum">dorycarpum</tp:taxon-name-part></tp:taxon-name></italic> Mont., Ann. Sci. Nat., Bot. 17: 120. 1842.</p></tp:treatment-sec><tp:treatment-sec sec-type="Synonym" id="SECID0ENULM"><title>Synonym.</title><p><italic><tp:taxon-name><tp:taxon-name-part taxon-name-part-type="genus" reg="Pleurophragmium">Pleurophragmium</tp:taxon-name-part> <tp:taxon-name-part taxon-name-part-type="species" reg="dorycarpum">dorycarpum</tp:taxon-name-part></tp:taxon-name></italic> (Mont.) S. Hughes, Canad. J. Bot. 36: 797. 1958.</p><p>For additional synonyms, see <xref ref-type="bibr" rid="B63">Ellis (1968)</xref>.</p></tp:treatment-sec><ref-list><ref id="B63"><mixed-citation xmlns:xlink="http://www.w3.org/1999/xlink" xlink:type="simple"><person-group><name name-style="western"><surname>Ellis</surname><given-names>MB</given-names></name></person-group> (<year>1968</year>) <article-title>Dematiaceous hyphomycetes. IX. <italic><tp:taxon-name><tp:taxon-name-part taxon-name-part-type="genus">Spiropes</tp:taxon-name-part></tp:taxon-name></italic> and <italic><tp:taxon-name><tp:taxon-name-part taxon-name-part-type="genus">Pleurophragmium</tp:taxon-name-part></tp:taxon-name></italic>.</article-title><source>Mycological Papers</source><volume>114</volume>: <fpage>1</fpage>–<lpage>44</lpage>.</mixed-citation></ref></ref-list></tp:taxon-treatment>
