# Supplementary material for: ﻿Pleurophragmium parvisporum (Ascomycota): One name, seven stories – a case highlighting the need for verification of strains from public culture collections
Source: IMA Fungus. 2025 Nov 25;16:e173033. doi: 10.3897/imafungus.16.173033 (PMC12673336; doi:10.3897/imafungus.16.173033)
Supplement: XML Treatment for Strossmayeria atriseda [file imafungus.16.173033-treatment52.xml]

<!DOCTYPE tp:taxon-treatment
  PUBLIC "-//TaxonX//DTD Taxonomic Treatment Publishing DTD v0 20100105//EN" "tax-treatment-NSO.dtd">
<tp:taxon-treatment xmlns:tp="http://www.plazi.org/taxpub"><tp:treatment-meta><kwd-group><label>Taxon classification</label><kwd>
                <named-content content-type="kingdom">Animalia</named-content>
              </kwd><kwd>
                <named-content content-type="order">Helotiales</named-content>
              </kwd><kwd>
                <named-content content-type="family">Helotiaceae</named-content>
              </kwd></kwd-group><mixed-citation publication-type="journal"><person-group><name><surname>Réblová</surname><given-names>Martina</given-names></name><name><surname>Nekvindová</surname><given-names>Jana</given-names></name><name><surname>Bauchová</surname><given-names>Lucie</given-names></name><name><surname>Hernández-Restrepo</surname><given-names>Margarita</given-names></name></person-group><article-title>﻿<italic><tp:taxon-name><tp:taxon-name-part taxon-name-part-type="genus" reg="Pleurophragmium">Pleurophragmium</tp:taxon-name-part> <tp:taxon-name-part taxon-name-part-type="species" reg="parvisporum">parvisporum</tp:taxon-name-part></tp:taxon-name></italic> (<italic><tp:taxon-name><tp:taxon-name-part taxon-name-part-type="phylum">Ascomycota</tp:taxon-name-part></tp:taxon-name></italic>): One name, seven stories – a case highlighting the need for verification of strains from public culture collections</article-title><source>IMA Fungus</source><day>25</day><month>11</month><year>2025</year><volume>16</volume><pub-id pub-id-type="doi">10.3897/imafungus.16.173033</pub-id></mixed-citation></tp:treatment-meta><tp:nomenclature><label>﻿</label><tp:taxon-name><object-id xmlns:xlink="http://www.w3.org/1999/xlink" content-type="arpha" xlink:type="simple">775A6A0F-AF08-5C54-A73A-51708A2416F6</object-id>
              <tp:taxon-name-part taxon-name-part-type="genus" reg="Strossmayeria">Strossmayeria</tp:taxon-name-part>
              <tp:taxon-name-part taxon-name-part-type="species" reg="atriseda">atriseda</tp:taxon-name-part>
            </tp:taxon-name><tp:taxon-authority>(Saut.) Iturr., Mycotaxon 36: 404. 1990.</tp:taxon-authority></tp:nomenclature><tp:treatment-sec sec-type="Basionym" id="SECID0EGDMM"><title>Basionym.</title><p><italic><tp:taxon-name><tp:taxon-name-part taxon-name-part-type="genus" reg="Peziza">Peziza</tp:taxon-name-part> <tp:taxon-name-part taxon-name-part-type="species" reg="atriseda">atriseda</tp:taxon-name-part></tp:taxon-name></italic> Saut., Flora, Regensburg 28: 133. 1845.</p></tp:treatment-sec><tp:treatment-sec sec-type="Synonyms" id="SECID0EXDMM"><title>Synonyms.</title><p><italic><tp:taxon-name><tp:taxon-name-part taxon-name-part-type="genus" reg="Tapesia">Tapesia</tp:taxon-name-part> <tp:taxon-name-part taxon-name-part-type="species" reg="atriseda">atriseda</tp:taxon-name-part></tp:taxon-name></italic> (Saut.) Poetsch &amp; Schied., System. Aufzähl. samenlos. Pflanzen (Krypt.): 158. 1872.</p><p><italic><tp:taxon-name><tp:taxon-name-part taxon-name-part-type="genus" reg="Helminthosporium">Helminthosporium</tp:taxon-name-part> <tp:taxon-name-part taxon-name-part-type="species" reg="nodosum">nodosum</tp:taxon-name-part></tp:taxon-name></italic> Wallr., Fl. crypt. Germ. 2: 165. 1833.</p><p><italic><tp:taxon-name><tp:taxon-name-part taxon-name-part-type="genus" reg="Brachysporium">Brachysporium</tp:taxon-name-part> <tp:taxon-name-part taxon-name-part-type="species" reg="nodosum">nodosum</tp:taxon-name-part></tp:taxon-name></italic> (Wallr.) Sacc., Syll. fung. 4: 425. 1886.</p><p><italic><tp:taxon-name><tp:taxon-name-part taxon-name-part-type="genus" reg="Pleurophragmium">Pleurophragmium</tp:taxon-name-part> <tp:taxon-name-part taxon-name-part-type="species" reg="nodosum">nodosum</tp:taxon-name-part></tp:taxon-name></italic> (Sacc.) S. Hughes, Canad. J. Bot. 36: 797. 1958.</p><p><italic><tp:taxon-name><tp:taxon-name-part taxon-name-part-type="genus" reg="Pseudospiropes">Pseudospiropes</tp:taxon-name-part> <tp:taxon-name-part taxon-name-part-type="species" reg="nodosus">nodosus</tp:taxon-name-part></tp:taxon-name></italic> (Sacc.) M.B. Ellis, Dematiaceous <italic><tp:taxon-name><tp:taxon-name-part taxon-name-part-type="above-genus">Hyphomycetes</tp:taxon-name-part></tp:taxon-name></italic>: 258. 1971.</p><p><italic><tp:taxon-name><tp:taxon-name-part taxon-name-part-type="genus" reg="Helminthosporium">Helminthosporium</tp:taxon-name-part> <tp:taxon-name-part taxon-name-part-type="species" reg="subapiculatum">subapiculatum</tp:taxon-name-part></tp:taxon-name></italic> Peck, Bull. New York State Mus. 150: 55. 1911.</p></tp:treatment-sec></tp:taxon-treatment>
