# Supplementary material for: ﻿Pleurophragmium parvisporum (Ascomycota): One name, seven stories – a case highlighting the need for verification of strains from public culture collections
Source: IMA Fungus. 2025 Nov 25;16:e173033. doi: 10.3897/imafungus.16.173033 (PMC12673336; doi:10.3897/imafungus.16.173033)
Supplement: XML Treatment for Strossmayeria basitricha [file imafungus.16.173033-treatment53.xml]

<!DOCTYPE tp:taxon-treatment
  PUBLIC "-//TaxonX//DTD Taxonomic Treatment Publishing DTD v0 20100105//EN" "tax-treatment-NSO.dtd">
<tp:taxon-treatment xmlns:tp="http://www.plazi.org/taxpub"><tp:treatment-meta><kwd-group><label>Taxon classification</label><kwd>
                <named-content content-type="kingdom">Animalia</named-content>
              </kwd><kwd>
                <named-content content-type="order">Helotiales</named-content>
              </kwd><kwd>
                <named-content content-type="family">Helotiaceae</named-content>
              </kwd></kwd-group><mixed-citation publication-type="journal"><person-group><name><surname>Réblová</surname><given-names>Martina</given-names></name><name><surname>Nekvindová</surname><given-names>Jana</given-names></name><name><surname>Bauchová</surname><given-names>Lucie</given-names></name><name><surname>Hernández-Restrepo</surname><given-names>Margarita</given-names></name></person-group><article-title>﻿<italic><tp:taxon-name><tp:taxon-name-part taxon-name-part-type="genus" reg="Pleurophragmium">Pleurophragmium</tp:taxon-name-part> <tp:taxon-name-part taxon-name-part-type="species" reg="parvisporum">parvisporum</tp:taxon-name-part></tp:taxon-name></italic> (<italic><tp:taxon-name><tp:taxon-name-part taxon-name-part-type="phylum">Ascomycota</tp:taxon-name-part></tp:taxon-name></italic>): One name, seven stories – a case highlighting the need for verification of strains from public culture collections</article-title><source>IMA Fungus</source><day>25</day><month>11</month><year>2025</year><volume>16</volume><pub-id pub-id-type="doi">10.3897/imafungus.16.173033</pub-id></mixed-citation></tp:treatment-meta><tp:nomenclature><label>﻿</label><tp:taxon-name><object-id xmlns:xlink="http://www.w3.org/1999/xlink" content-type="arpha" xlink:type="simple">75606A4D-851D-5471-A235-78A6B32E5C27</object-id>
              <tp:taxon-name-part taxon-name-part-type="genus" reg="Strossmayeria">Strossmayeria</tp:taxon-name-part>
              <tp:taxon-name-part taxon-name-part-type="species" reg="basitricha">basitricha</tp:taxon-name-part>
            </tp:taxon-name><tp:taxon-authority>(Sacc.) Dennis, British cup fungi and their allies: An introduction to the Ascomycetes: 73: 1960.</tp:taxon-authority></tp:nomenclature><tp:treatment-sec sec-type="Basionym" id="SECID0EZHMM"><title>Basionym.</title><p><italic><tp:taxon-name><tp:taxon-name-part taxon-name-part-type="genus" reg="Belonidium">Belonidium</tp:taxon-name-part> <tp:taxon-name-part taxon-name-part-type="species" reg="basitrichum">basitrichum</tp:taxon-name-part></tp:taxon-name></italic> Sacc., Atti Soc. Veneto-Trentino Sci. Nat. Padova 4(1): 135. 1875.</p></tp:treatment-sec><tp:treatment-sec sec-type="Synonyms" id="SECID0EKIMM"><title>Synonyms.</title><p><italic><tp:taxon-name><tp:taxon-name-part taxon-name-part-type="genus" reg="Helminthosporium">Helminthosporium</tp:taxon-name-part> <tp:taxon-name-part taxon-name-part-type="species" reg="cylindricum">cylindricum</tp:taxon-name-part></tp:taxon-name></italic> Wallr. [as ‘<italic><tp:taxon-name><tp:taxon-name-part taxon-name-part-type="genus" reg="Helmisporium">Helmisporium</tp:taxon-name-part></tp:taxon-name></italic>’], Fl. crypt. Germ. 2: 164. 1833. Nom. illegit. (ICN, Art. 53.1) non <italic><tp:taxon-name><tp:taxon-name-part taxon-name-part-type="genus" reg="Helminthosporium">Helminthosporium</tp:taxon-name-part> <tp:taxon-name-part taxon-name-part-type="species" reg="cylindricum">cylindricum</tp:taxon-name-part></tp:taxon-name></italic> Corda [as ‘<italic><tp:taxon-name><tp:taxon-name-part taxon-name-part-type="genus" reg="Helmisporium">Helmisporium</tp:taxon-name-part></tp:taxon-name></italic>’], Deutschlands Flora, Abt. III. Die Pilze Deutschlands 3 (11): 21, t. 11. 1831.</p><p><italic><tp:taxon-name><tp:taxon-name-part taxon-name-part-type="genus" reg="Pleurophragmium">Pleurophragmium</tp:taxon-name-part> <tp:taxon-name-part taxon-name-part-type="species" reg="cylindricum">cylindricum</tp:taxon-name-part></tp:taxon-name></italic> S. Hughes, Canad. J. Bot. 36: 797. 1958.</p><p><italic><tp:taxon-name><tp:taxon-name-part taxon-name-part-type="genus" reg="Pseudospiropes">Pseudospiropes</tp:taxon-name-part> <tp:taxon-name-part taxon-name-part-type="species" reg="simplex">simplex</tp:taxon-name-part></tp:taxon-name></italic> (Kunze ex Nees) M.B. Ellis, Dematiaceous <italic><tp:taxon-name><tp:taxon-name-part taxon-name-part-type="above-genus">Hyphomycetes</tp:taxon-name-part></tp:taxon-name></italic>: 260. 1971.</p><p>For additional synonyms, see <xref ref-type="bibr" rid="B79">Hughes (1958)</xref>, <xref ref-type="bibr" rid="B64">Ellis (1971)</xref> and <xref ref-type="bibr" rid="B85">Iturriaga and Korf (1990)</xref>.</p></tp:treatment-sec><ref-list><ref id="B79"><mixed-citation xmlns:xlink="http://www.w3.org/1999/xlink" xlink:type="simple"><person-group><name name-style="western"><surname>Hughes</surname><given-names>SJ</given-names></name></person-group> (<year>1958</year>) <article-title>Revisiones Hyphomycetum aliquot cum appendice de nominibus rejiciendis.</article-title><source>Canadian Journal of Botany</source><volume>36</volume>: <fpage>727</fpage>–<lpage>836</lpage>. <ext-link xlink:href="10.1139/b58-067" ext-link-type="doi" xlink:type="simple">https://doi.org/10.1139/b58-067</ext-link></mixed-citation></ref><ref id="B64"><mixed-citation xmlns:xlink="http://www.w3.org/1999/xlink" xlink:type="simple"><person-group><name name-style="western"><surname>Ellis</surname><given-names>MB</given-names></name></person-group> (<year>1971</year>) <source>Dematiaceous <tp:taxon-name><tp:taxon-name-part taxon-name-part-type="above-genus">Hyphomycetes</tp:taxon-name-part></tp:taxon-name>.</source><publisher-name>Commonwealth Mycological Institute</publisher-name>, <publisher-loc>Kew</publisher-loc>, <size units="page">608 pp</size>. <ext-link xlink:href="10.1079/9780851986180.0000" ext-link-type="doi" xlink:type="simple">https://doi.org/10.1079/9780851986180.0000</ext-link></mixed-citation></ref><ref id="B85"><mixed-citation xmlns:xlink="http://www.w3.org/1999/xlink" xlink:type="simple"><person-group><name name-style="western"><surname>Iturriaga</surname><given-names>T</given-names></name><name name-style="western"><surname>Korf</surname><given-names>RP</given-names></name></person-group> (<year>1990</year>) <article-title>A monograph of the discomycete genus <italic><tp:taxon-name><tp:taxon-name-part taxon-name-part-type="genus">Strossmayeria</tp:taxon-name-part></tp:taxon-name> (<tp:taxon-name><tp:taxon-name-part taxon-name-part-type="family">Leotiaceae</tp:taxon-name-part></tp:taxon-name>)</italic>, with comments on its anamorph, <italic><tp:taxon-name><tp:taxon-name-part taxon-name-part-type="genus">Pseudospiropes</tp:taxon-name-part></tp:taxon-name></italic> (<tp:taxon-name><tp:taxon-name-part taxon-name-part-type="family">Dematiaceae</tp:taxon-name-part></tp:taxon-name>).</article-title><source>Mycotaxon</source><volume>36</volume>: <fpage>383</fpage>–<lpage>454</lpage>. <ext-link xlink:href="10.5962/p.416758" ext-link-type="doi" xlink:type="simple">https://doi.org/10.5962/p.416758</ext-link></mixed-citation></ref></ref-list></tp:taxon-treatment>
