# Supplementary material for: ﻿Pleurophragmium parvisporum (Ascomycota): One name, seven stories – a case highlighting the need for verification of strains from public culture collections
Source: IMA Fungus. 2025 Nov 25;16:e173033. doi: 10.3897/imafungus.16.173033 (PMC12673336; doi:10.3897/imafungus.16.173033)
Supplement: XML Treatment for Skoliomycella [file imafungus.16.173033-treatment56.xml]

<!DOCTYPE tp:taxon-treatment
  PUBLIC "-//TaxonX//DTD Taxonomic Treatment Publishing DTD v0 20100105//EN" "tax-treatment-NSO.dtd">
<tp:taxon-treatment xmlns:tp="http://www.plazi.org/taxpub"><tp:treatment-meta><kwd-group><label>Taxon classification</label><kwd>
                <named-content content-type="kingdom">Animalia</named-content>
              </kwd></kwd-group><mixed-citation publication-type="journal"><person-group><name><surname>Réblová</surname><given-names>Martina</given-names></name><name><surname>Nekvindová</surname><given-names>Jana</given-names></name><name><surname>Bauchová</surname><given-names>Lucie</given-names></name><name><surname>Hernández-Restrepo</surname><given-names>Margarita</given-names></name></person-group><article-title>﻿<italic><tp:taxon-name><tp:taxon-name-part taxon-name-part-type="genus" reg="Pleurophragmium">Pleurophragmium</tp:taxon-name-part> <tp:taxon-name-part taxon-name-part-type="species" reg="parvisporum">parvisporum</tp:taxon-name-part></tp:taxon-name></italic> (<italic><tp:taxon-name><tp:taxon-name-part taxon-name-part-type="phylum">Ascomycota</tp:taxon-name-part></tp:taxon-name></italic>): One name, seven stories – a case highlighting the need for verification of strains from public culture collections</article-title><source>IMA Fungus</source><day>25</day><month>11</month><year>2025</year><volume>16</volume><pub-id pub-id-type="doi">10.3897/imafungus.16.173033</pub-id></mixed-citation></tp:treatment-meta><tp:nomenclature><label>﻿</label><tp:taxon-name><object-id xmlns:xlink="http://www.w3.org/1999/xlink" content-type="arpha" xlink:type="simple">28A84564-EC8F-5CF4-BB0E-476A4FACB7D7</object-id>
              <tp:taxon-name-part taxon-name-part-type="genus" reg="Skoliomycella">Skoliomycella</tp:taxon-name-part>
              <object-id xmlns:xlink="http://www.w3.org/1999/xlink" content-type="mycobank" xlink:type="simple">860717</object-id>
            </tp:taxon-name><tp:taxon-authority>Réblová &amp; Hern.-Restr.</tp:taxon-authority><tp:taxon-status xmlns:xlink="http://www.w3.org/1999/xlink" xlink:type="simple">gen. nov.</tp:taxon-status></tp:nomenclature><tp:treatment-sec sec-type="etymology" id="SECID0E1RMM"><title>Etymology.</title><p>From Greek <italic>skolios</italic> (crooked, bent, or twisted) and the Latinised diminutive suffix -<italic>mycella</italic>, derived from Greek <italic>mykēs</italic> (fungus). Referring to a “small crooked fungus” with characteristically bent, geniculate or flexuous conidiophores observed in culture.</p></tp:treatment-sec><tp:treatment-sec sec-type="type species" id="SECID0EGSMM"><title>Type species.</title><p><italic><tp:taxon-name><tp:taxon-name-part taxon-name-part-type="genus" reg="Skoliomycella">Skoliomycella</tp:taxon-name-part> <tp:taxon-name-part taxon-name-part-type="species" reg="flava">flava</tp:taxon-name-part></tp:taxon-name></italic> Réblová &amp; Hern.-Restr.</p></tp:treatment-sec><tp:treatment-sec sec-type="description" id="SECID0EXSMM"><title>Description.</title><p><bold>Sexual morph.</bold> Not observed. <bold>Asexual morph. <italic>Colonies</italic></bold><italic>in vitro</italic> effuse. <bold><italic>Mycelium</italic></bold> composed of hyaline or lightly pigmented, septate hyphae. <bold><italic>Conidiophores</italic></bold> macronematous, mononematous, sometimes reduced to a single conidiogenous cell, erect, cylindrical, unbranched, flexuous to sinuous, sometimes becoming geniculate exhibiting a zig-zag pattern, percurrently elongating, pigmented, septate. <bold><italic>Conidiogenous cells</italic></bold> integrated, terminal and intercalary, monoblastic or polyblastic, extending sympodially, with denticles; conidiogenesis holoblastic-denticulate. <bold><italic>Conidia</italic></bold> solitary, dry, acropleurogenous, oblong to fusiform to ellipsoidal, pigmented, transversely septate; conidial secession schizolytic.</p></tp:treatment-sec><tp:treatment-sec sec-type="notes" id="SECID0ERTMM"><title>Notes.</title><p><italic><tp:taxon-name><tp:taxon-name-part taxon-name-part-type="genus" reg="Skoliomycella">Skoliomycella</tp:taxon-name-part></tp:taxon-name></italic>, typified by <italic><tp:taxon-name><tp:taxon-name-part taxon-name-part-type="genus" reg="Spadicoides">S.</tp:taxon-name-part> <tp:taxon-name-part taxon-name-part-type="species" reg="flava">flava</tp:taxon-name-part></tp:taxon-name></italic>, known to reproduce only asexually, is proposed here as a new monotypic genus in the <italic><tp:taxon-name><tp:taxon-name-part taxon-name-part-type="family">Tubeufiaceae</tp:taxon-name-part></tp:taxon-name></italic>. In overall morphology, it resembles <italic><tp:taxon-name><tp:taxon-name-part taxon-name-part-type="genus" reg="Camporesiomyces">Camporesiomyces</tp:taxon-name-part></tp:taxon-name></italic> (<xref ref-type="bibr" rid="B81">Hyde et al. 2020</xref>; <xref ref-type="bibr" rid="B71">Han et al. 2025</xref>) and <italic><tp:taxon-name><tp:taxon-name-part taxon-name-part-type="genus" reg="Zaanenomyces">Zaanenomyces</tp:taxon-name-part></tp:taxon-name></italic> (<xref ref-type="bibr" rid="B32">Crous et al. 2021</xref>), which, together with <italic><tp:taxon-name><tp:taxon-name-part taxon-name-part-type="genus" reg="Skoliomycella">Skoliomycella</tp:taxon-name-part></tp:taxon-name></italic> and several other genera, form a well-supported subclade within the <italic><tp:taxon-name><tp:taxon-name-part taxon-name-part-type="family">Tubeufiaceae</tp:taxon-name-part></tp:taxon-name></italic>.</p></tp:treatment-sec><ref-list><ref id="B81"><mixed-citation xmlns:xlink="http://www.w3.org/1999/xlink" xlink:type="simple"><person-group><name name-style="western"><surname>Hyde</surname><given-names>KD</given-names></name><name name-style="western"><surname>Dong</surname><given-names>Y</given-names></name><etal/></person-group> (<year>2020</year>) <article-title>Fungal diversity notes 1151–1276: taxonomic and phylogenetic contributions on genera and species of fungal taxa.</article-title><source>Fungal Diversity</source><volume>100</volume>: <fpage>5</fpage>–<lpage>277</lpage>. <ext-link xlink:href="10.1007/s13225-020-00439-5" ext-link-type="doi" xlink:type="simple">https://doi.org/10.1007/s13225-020-00439-5</ext-link></mixed-citation></ref><ref id="B71"><mixed-citation xmlns:xlink="http://www.w3.org/1999/xlink" xlink:type="simple"><person-group><name name-style="western"><surname>Han</surname><given-names>MY</given-names></name><name name-style="western"><surname>Karunarathna</surname><given-names>SC</given-names></name><etal/></person-group> (<year>2025</year>) <article-title>Three new species of <italic><tp:taxon-name><tp:taxon-name-part taxon-name-part-type="genus">Camporesiomyces</tp:taxon-name-part></tp:taxon-name></italic> (<italic><tp:taxon-name><tp:taxon-name-part taxon-name-part-type="family">Tubeufiaceae</tp:taxon-name-part></tp:taxon-name></italic>, <italic><tp:taxon-name><tp:taxon-name-part taxon-name-part-type="order">Tubeufiales</tp:taxon-name-part></tp:taxon-name></italic>, <italic><tp:taxon-name><tp:taxon-name-part taxon-name-part-type="class">Dothideomycetes</tp:taxon-name-part></tp:taxon-name></italic>) associated with coffee in Yunnan, China.</article-title><source>MycoKeys</source><volume>117</volume>: <fpage>315</fpage>–<lpage>336</lpage>. <ext-link xlink:href="10.3897/mycokeys.117.154573" ext-link-type="doi" xlink:type="simple">https://doi.org/10.3897/mycokeys.117.154573</ext-link></mixed-citation></ref><ref id="B32"><mixed-citation xmlns:xlink="http://www.w3.org/1999/xlink" xlink:type="simple"><person-group><name name-style="western"><surname>Crous</surname><given-names>PW</given-names></name><name name-style="western"><surname>Osieck</surname><given-names>ER</given-names></name><etal/></person-group> (<year>2021</year>) <article-title>Fungal Planet description sheets: 1284–1382.</article-title><source>Persoonia</source><volume>47</volume>: <fpage>178</fpage>–<lpage>374</lpage>. <ext-link xlink:href="10.3767/persoonia.2021.47.06" ext-link-type="doi" xlink:type="simple">https://doi.org/10.3767/persoonia.2021.47.06</ext-link></mixed-citation></ref></ref-list></tp:taxon-treatment>
