# Supplementary material for: ﻿Pleurophragmium parvisporum (Ascomycota): One name, seven stories – a case highlighting the need for verification of strains from public culture collections
Source: IMA Fungus. 2025 Nov 25;16:e173033. doi: 10.3897/imafungus.16.173033 (PMC12673336; doi:10.3897/imafungus.16.173033)
Supplement: XML Treatment for Skoliomycella flava [file imafungus.16.173033-treatment57.xml]

<!DOCTYPE tp:taxon-treatment
  PUBLIC "-//TaxonX//DTD Taxonomic Treatment Publishing DTD v0 20100105//EN" "tax-treatment-NSO.dtd">
<tp:taxon-treatment xmlns:tp="http://www.plazi.org/taxpub"><tp:treatment-meta><kwd-group><label>Taxon classification</label><kwd>
                <named-content content-type="kingdom">Animalia</named-content>
              </kwd></kwd-group><mixed-citation publication-type="journal"><person-group><name><surname>Réblová</surname><given-names>Martina</given-names></name><name><surname>Nekvindová</surname><given-names>Jana</given-names></name><name><surname>Bauchová</surname><given-names>Lucie</given-names></name><name><surname>Hernández-Restrepo</surname><given-names>Margarita</given-names></name></person-group><article-title>﻿<italic><tp:taxon-name><tp:taxon-name-part taxon-name-part-type="genus" reg="Pleurophragmium">Pleurophragmium</tp:taxon-name-part> <tp:taxon-name-part taxon-name-part-type="species" reg="parvisporum">parvisporum</tp:taxon-name-part></tp:taxon-name></italic> (<italic><tp:taxon-name><tp:taxon-name-part taxon-name-part-type="phylum">Ascomycota</tp:taxon-name-part></tp:taxon-name></italic>): One name, seven stories – a case highlighting the need for verification of strains from public culture collections</article-title><source>IMA Fungus</source><day>25</day><month>11</month><year>2025</year><volume>16</volume><pub-id pub-id-type="doi">10.3897/imafungus.16.173033</pub-id></mixed-citation></tp:treatment-meta><tp:nomenclature><label>﻿</label><tp:taxon-name><object-id xmlns:xlink="http://www.w3.org/1999/xlink" content-type="arpha" xlink:type="simple">B31D378C-879F-5661-9575-D111A23F89EC</object-id>
              <tp:taxon-name-part taxon-name-part-type="genus" reg="Skoliomycella">Skoliomycella</tp:taxon-name-part>
              <tp:taxon-name-part taxon-name-part-type="species" reg="flava">flava</tp:taxon-name-part>
              <object-id xmlns:xlink="http://www.w3.org/1999/xlink" content-type="mycobank" xlink:type="simple">860718</object-id>
            </tp:taxon-name><tp:taxon-authority>Réblová &amp; Hern.-Restr.</tp:taxon-authority><tp:taxon-status xmlns:xlink="http://www.w3.org/1999/xlink" xlink:type="simple">sp. nov.</tp:taxon-status><xref ref-type="fig" rid="F9">Fig. 9</xref></tp:nomenclature><tp:treatment-sec sec-type="etymology" id="SECID0EYWMM"><title>Etymology.</title><p>From Latin <italic>flavus</italic> (yellow). Referring to the yellow pigment released by the colonies into the surrounding agar.</p></tp:treatment-sec><tp:treatment-sec sec-type="Typus" id="SECID0EAXMM"><title>Typus.</title><p>PORTUGAL • Minho province, Melgaço, Fonte de São João; unidentified plant debris; Nov 2007; J. Capilla, R. F. Castañeda-Ruiz &amp; C. Silvera (holotype <abbrev xmlns:xlink="http://www.w3.org/1999/xlink" xlink:title="Westerdijk Fungal Biodiversity Institute" id="ABBRID0EGXMM" xlink:type="simple">CBS</abbrev> H-25776 dried culture, ex-type culture <abbrev xmlns:xlink="http://www.w3.org/1999/xlink" xlink:title="Westerdijk Fungal Biodiversity Institute" id="ABBRID0EKXMM" xlink:type="simple">CBS</abbrev> 122759 = FMR 9646).</p></tp:treatment-sec><tp:treatment-sec sec-type="description" id="SECID0EOXMM"><title>Culture characteristics.</title><p>On <abbrev xmlns:xlink="http://www.w3.org/1999/xlink" xlink:title="cornmeal dextrose agar" id="ABBRID0EUXMM" xlink:type="simple">CMD</abbrev> colonies 9–10 mm diam., circular, raised, margin entire or slightly undulate, floccose to velvety becoming mucoid, zonate, olivaceous-brown, ochre at the margin surrounded by isabelline halo, with a prominent submerged growth, reverse beige-yellow. On <abbrev xmlns:xlink="http://www.w3.org/1999/xlink" xlink:title="Modified Leonian’s agar" id="ABBRID0EYXMM" xlink:type="simple">MLA</abbrev> colonies 10–12 mm diam., circular, convex, margin undulate, velvety, zonate, whitish-purple to whitish-brown with an outer thin purple zone, ochre-cream at the margin, with a submerged growth, pale yellow pigment diffusing into the agar, reverse ochre. On <abbrev xmlns:xlink="http://www.w3.org/1999/xlink" xlink:title="oatmeal agar" id="ABBRID0E3XMM" xlink:type="simple">OA</abbrev> colonies 9–10 mm diam., circular, flat, margin undulate, velvety, off-white to whitish-brown, brown towards the periphery, with pale ochre-brown halo, pale ochre pigment diffusing into the agar, reverse ochre-brown. On <abbrev xmlns:xlink="http://www.w3.org/1999/xlink" xlink:title="potato-carrot agar" id="ABBRID0EAYMM" xlink:type="simple">PCA</abbrev> colonies 8–10 mm diam., circular, convex, margin undulate, velvety, zonate, cream to beige-brown, with thin purple-brown and golden-ochre zones at the margin, pale yellow pigment diffusing into agar, reverse ochre. Sporulation absent on <abbrev xmlns:xlink="http://www.w3.org/1999/xlink" xlink:title="cornmeal dextrose agar" id="ABBRID0EEYMM" xlink:type="simple">CMD</abbrev>, moderate on <abbrev xmlns:xlink="http://www.w3.org/1999/xlink" xlink:title="Modified Leonian’s agar" id="ABBRID0EIYMM" xlink:type="simple">MLA</abbrev>, <abbrev xmlns:xlink="http://www.w3.org/1999/xlink" xlink:title="oatmeal agar" id="ABBRID0EMYMM" xlink:type="simple">OA</abbrev> and <abbrev xmlns:xlink="http://www.w3.org/1999/xlink" xlink:title="potato-carrot agar" id="ABBRID0EQYMM" xlink:type="simple">PCA</abbrev>.</p></tp:treatment-sec><tp:treatment-sec sec-type="description" id="SECID0EUYMM"><title>Description in culture.</title><p><bold><italic>Colonies</italic></bold> on <abbrev xmlns:xlink="http://www.w3.org/1999/xlink" xlink:title="Modified Leonian’s agar" id="ABBRID0E6YMM" xlink:type="simple">MLA</abbrev> effuse. <bold>Sexual morph.</bold> Not observed. <bold>Asexual morph. <italic>Mycelium</italic></bold> composed of hyaline, subhyaline to pale brown, branched, septate hyphae, 1.5–2.5 µm wide, occasionally slightly swollen. <bold><italic>Conidiophores</italic></bold> (22–)35–102 × 3–5 µm, macronematous, mononematous, sometimes reduced to a single conidiogenous cell without or with 1–2 supporting cells, scattered or loosely aggregated, erect, cylindrical, some cells slightly inflated, unbranched, sometimes percurrently elongating, flexuous to sinuous, sometimes becoming geniculate exhibiting a zig-zag pattern due to local bending above the septum, each bend is associated with the formation of a single denticle on the ‘outside’ giving the appearance of irregular or dichotomous branching, pale brown to golden brown, smooth-walled, septate. <bold><italic>Conidiogenous cells</italic></bold> 10–24 × 3–4 µm, integrated, terminal, form transverse septa during sympodial extension and become intercalary, occasionally lateral growing directly on hyphae, monoblastic or polyblastic with 1–4 peg-like denticles, cylindrical or subulate, subhyaline to pale olivaceous-brown when in the terminal position, golden-brown when intercalary, smooth-walled; conidiogenesis holoblastic-denticulate. <bold><italic>Conidia</italic></bold> 18.5–36(–45) × (3–)4–5.5 µm (mean ± <abbrev xmlns:xlink="http://www.w3.org/1999/xlink" xlink:title="standard deviation" id="ABBRID0ESZMM" xlink:type="simple">SD</abbrev> = 27.1 ± 5.6 × 4.9 ± 0.1 μm), solitary, dry, acropleurogenous, oblong to cylindrical, elongate fusiform to narrowly ellipsoidal, tapering at both ends, truncate at the base 1–1.5 µm wide, with a conspicuous basal scar, usually straight, occasionally slightly curved, often with guttules or granules visible inside the cells, smooth-walled, aseptate and hyaline when young, at maturity with 3–7 transverse septa and subhyaline to pale olivaceous-brown, olivaceous-grey in mass; conidial secession schizolytic.</p><fig id="F9" position="float" orientation="portrait"><object-id xmlns:xlink="http://www.w3.org/1999/xlink" content-type="doi" xlink:type="simple">10.3897/imafungus.16.173033.figure9</object-id><object-id xmlns:xlink="http://www.w3.org/1999/xlink" content-type="arpha" xlink:type="simple">D9968931-125C-509D-A176-01E96C296F0F</object-id><label>Figure 9.</label><caption><p><italic><tp:taxon-name><tp:taxon-name-part taxon-name-part-type="genus" reg="Skoliomycella">Skoliomycella</tp:taxon-name-part> <tp:taxon-name-part taxon-name-part-type="species" reg="flava">flava</tp:taxon-name-part></tp:taxon-name></italic> (ex-type <abbrev xmlns:xlink="http://www.w3.org/1999/xlink" xlink:title="Westerdijk Fungal Biodiversity Institute" id="ABBRID0EJ1MM" xlink:type="simple">CBS</abbrev> 122759). <bold>A, B</bold> Sporulating conidiophores <bold>C–G</bold> conidiogenous cells with conidia <bold>H–K</bold> conidiophores with conidiogenous cells and conidia <bold>L–N</bold> conidia <bold>O</bold> diversity of colony morphology on <abbrev xmlns:xlink="http://www.w3.org/1999/xlink" xlink:title="cornmeal dextrose agar" id="ABBRID0EX1MM" xlink:type="simple">CMD</abbrev>, <abbrev xmlns:xlink="http://www.w3.org/1999/xlink" xlink:title="Modified Leonian’s agar" id="ABBRID0E21MM" xlink:type="simple">MLA</abbrev>, <abbrev xmlns:xlink="http://www.w3.org/1999/xlink" xlink:title="oatmeal agar" id="ABBRID0E61MM" xlink:type="simple">OA</abbrev>, and <abbrev xmlns:xlink="http://www.w3.org/1999/xlink" xlink:title="potato-carrot agar" id="ABBRID0ED2MM" xlink:type="simple">PCA</abbrev>, respectively (from left to right) after 4 wk. Images: on <abbrev xmlns:xlink="http://www.w3.org/1999/xlink" xlink:title="Modified Leonian’s agar" id="ABBRID0EH2MM" xlink:type="simple">MLA</abbrev> (A–N). Scale bars: 300 µm (<bold>A, B</bold>); 10 µm (<bold>C–N</bold>); 1 cm (<bold>O</bold>).</p></caption><graphic xmlns:xlink="http://www.w3.org/1999/xlink" xlink:href="imafungus-16-e173033-g009.jpg" position="float" orientation="portrait" xlink:type="simple" id="oo_1477351.jpg"><uri content-type="original_file" xlink:type="simple">https://binary.pensoft.net/fig/1477351</uri></graphic></fig></tp:treatment-sec><tp:treatment-sec sec-type="habitat" id="SECID0EW2MM"><title>Habitat and geographical distribution.</title><p><italic><tp:taxon-name><tp:taxon-name-part taxon-name-part-type="genus" reg="Skoliomycella">Skoliomycella</tp:taxon-name-part> <tp:taxon-name-part taxon-name-part-type="species" reg="flava">flava</tp:taxon-name-part></tp:taxon-name></italic> is a saprobe occurring on plant remnants. To date, two confirmed records originate from the Iberian Peninsula, specifically from Portugal (this study) and Spain (GlobalFungi), within a temperate, Mediterranean climate. According to GlobalFungi, it was detected in a single air sample from an anthropogenic biome, <abbrev xmlns:xlink="http://www.w3.org/1999/xlink" xlink:title="mean annual temperature" id="ABBRID0EH3MM" xlink:type="simple">MAT</abbrev> ~14.5 °C, <abbrev xmlns:xlink="http://www.w3.org/1999/xlink" xlink:title="mean annual precipitation" id="ABBRID0EL3MM" xlink:type="simple">MAP</abbrev> ~575 mm/year.</p></tp:treatment-sec><tp:treatment-sec sec-type="notes" id="SECID0EP3MM"><title>Notes.</title><p><italic><tp:taxon-name><tp:taxon-name-part taxon-name-part-type="genus" reg="Skoliomycella">Skoliomycella</tp:taxon-name-part> <tp:taxon-name-part taxon-name-part-type="species" reg="flava">flava</tp:taxon-name-part></tp:taxon-name></italic> is readily distinguished from the morphologically similar species attributed to <italic><tp:taxon-name><tp:taxon-name-part taxon-name-part-type="genus" reg="Camporesiomyces">Camporesiomyces</tp:taxon-name-part></tp:taxon-name></italic> (<xref ref-type="bibr" rid="B81">Hyde et al. 2020</xref>) and <italic><tp:taxon-name><tp:taxon-name-part taxon-name-part-type="genus" reg="Zaanenomyces">Zaanenomyces</tp:taxon-name-part></tp:taxon-name></italic> (<xref ref-type="bibr" rid="B32">Crous et al. 2021</xref>) by the absence of a rachis in the fertile apical portion of the conidiogenous cell. Instead, its conidiophores are flexuous to sinuous, sometimes exhibit a zig-zag pattern, with a single denticle and/or a slightly prolonged conidiogenous cell formed at each bend on the outer side of the conidiophore, giving the impression of irregular or dichotomous branching.</p><p>The detection of <italic><tp:taxon-name><tp:taxon-name-part taxon-name-part-type="genus" reg="Spadicoides">S.</tp:taxon-name-part> <tp:taxon-name-part taxon-name-part-type="species" reg="flava">flava</tp:taxon-name-part></tp:taxon-name></italic> in urban air highlights its capacity for aerial dispersal, although it occurs at very low relative abundance. However, its global distribution remains uncertain, as no additional records outside the Iberian Peninsula are available. Whether <italic><tp:taxon-name><tp:taxon-name-part taxon-name-part-type="genus" reg="Spadicoides">S.</tp:taxon-name-part> <tp:taxon-name-part taxon-name-part-type="species" reg="flava">flava</tp:taxon-name-part></tp:taxon-name></italic> represents a rare, geographically restricted lineage, or whether its scarcity reflects limited sampling, or under-detection due to low environmental abundance, remains to be determined.</p></tp:treatment-sec><ref-list><ref id="B81"><mixed-citation xmlns:xlink="http://www.w3.org/1999/xlink" xlink:type="simple"><person-group><name name-style="western"><surname>Hyde</surname><given-names>KD</given-names></name><name name-style="western"><surname>Dong</surname><given-names>Y</given-names></name><etal/></person-group> (<year>2020</year>) <article-title>Fungal diversity notes 1151–1276: taxonomic and phylogenetic contributions on genera and species of fungal taxa.</article-title><source>Fungal Diversity</source><volume>100</volume>: <fpage>5</fpage>–<lpage>277</lpage>. <ext-link xlink:href="10.1007/s13225-020-00439-5" ext-link-type="doi" xlink:type="simple">https://doi.org/10.1007/s13225-020-00439-5</ext-link></mixed-citation></ref><ref id="B32"><mixed-citation xmlns:xlink="http://www.w3.org/1999/xlink" xlink:type="simple"><person-group><name name-style="western"><surname>Crous</surname><given-names>PW</given-names></name><name name-style="western"><surname>Osieck</surname><given-names>ER</given-names></name><etal/></person-group> (<year>2021</year>) <article-title>Fungal Planet description sheets: 1284–1382.</article-title><source>Persoonia</source><volume>47</volume>: <fpage>178</fpage>–<lpage>374</lpage>. <ext-link xlink:href="10.3767/persoonia.2021.47.06" ext-link-type="doi" xlink:type="simple">https://doi.org/10.3767/persoonia.2021.47.06</ext-link></mixed-citation></ref></ref-list></tp:taxon-treatment>
