# Supplementary material for: ﻿Pleurophragmium parvisporum (Ascomycota): One name, seven stories – a case highlighting the need for verification of strains from public culture collections
Source: IMA Fungus. 2025 Nov 25;16:e173033. doi: 10.3897/imafungus.16.173033 (PMC12673336; doi:10.3897/imafungus.16.173033)
Supplement: XML Treatment for Thysanorea [file imafungus.16.173033-treatment58.xml]

<!DOCTYPE tp:taxon-treatment
  PUBLIC "-//TaxonX//DTD Taxonomic Treatment Publishing DTD v0 20100105//EN" "tax-treatment-NSO.dtd">
<tp:taxon-treatment xmlns:tp="http://www.plazi.org/taxpub"><tp:treatment-meta><kwd-group><label>Taxon classification</label><kwd>
                <named-content content-type="kingdom">Animalia</named-content>
              </kwd><kwd>
                <named-content content-type="order">Chaetothyriales</named-content>
              </kwd><kwd>
                <named-content content-type="family">Herpotrichiellaceae</named-content>
              </kwd></kwd-group><mixed-citation publication-type="journal"><person-group><name><surname>Réblová</surname><given-names>Martina</given-names></name><name><surname>Nekvindová</surname><given-names>Jana</given-names></name><name><surname>Bauchová</surname><given-names>Lucie</given-names></name><name><surname>Hernández-Restrepo</surname><given-names>Margarita</given-names></name></person-group><article-title>﻿<italic><tp:taxon-name><tp:taxon-name-part taxon-name-part-type="genus" reg="Pleurophragmium">Pleurophragmium</tp:taxon-name-part> <tp:taxon-name-part taxon-name-part-type="species" reg="parvisporum">parvisporum</tp:taxon-name-part></tp:taxon-name></italic> (<italic><tp:taxon-name><tp:taxon-name-part taxon-name-part-type="phylum">Ascomycota</tp:taxon-name-part></tp:taxon-name></italic>): One name, seven stories – a case highlighting the need for verification of strains from public culture collections</article-title><source>IMA Fungus</source><day>25</day><month>11</month><year>2025</year><volume>16</volume><pub-id pub-id-type="doi">10.3897/imafungus.16.173033</pub-id></mixed-citation></tp:treatment-meta><tp:nomenclature><label>﻿</label><tp:taxon-name><object-id xmlns:xlink="http://www.w3.org/1999/xlink" content-type="arpha" xlink:type="simple">EF3E7F08-2869-51A0-BE5B-22FAA699ACC0</object-id>
              <tp:taxon-name-part taxon-name-part-type="genus" reg="Thysanorea">Thysanorea</tp:taxon-name-part>
            </tp:taxon-name><tp:taxon-authority>Arzanlou, W. Gams &amp; Crous, Stud. Mycol. 58: 80. 2007. emend. Hern.-Restr. &amp; Crous, Fungal Syst. Evol. 6: 17. 2020.</tp:taxon-authority></tp:nomenclature><tp:treatment-sec sec-type="description" id="SECID0EO6MM"><title>Description.</title><p>See <xref ref-type="bibr" rid="B4">Arzanlou et al. (2007)</xref> and <xref ref-type="bibr" rid="B76">Hernández-Restrepo et al. (2020)</xref>.</p></tp:treatment-sec><tp:treatment-sec sec-type="notes" id="SECID0E36MM"><title>Notes.</title><p><italic><tp:taxon-name><tp:taxon-name-part taxon-name-part-type="genus" reg="Thysanorea">Thysanorea</tp:taxon-name-part></tp:taxon-name></italic> is characterised by micro- to macronematous, dematiaceous conidiophores that are simple or apically branched, bearing terminal or intercalary, holoblastic, polyblastic conidiogenous cells. Conidia are solitary, acropleurogenous, transversely septate, pale brown, and variable in shape, most commonly oblong, obovoid, or fusiform. In contrast, the associated synasexual morph is phialidic.</p><p>Three species previously classified in <italic><tp:taxon-name><tp:taxon-name-part taxon-name-part-type="genus" reg="Uncispora">Uncispora</tp:taxon-name-part></tp:taxon-name></italic> were shown to be congeneric with <italic><tp:taxon-name><tp:taxon-name-part taxon-name-part-type="genus" reg="Thysanorea">Thysanorea</tp:taxon-name-part></tp:taxon-name></italic> and are here formally transferred to the genus, with new combinations proposed below.</p></tp:treatment-sec><ref-list><ref id="B4"><mixed-citation xmlns:xlink="http://www.w3.org/1999/xlink" xlink:type="simple"><person-group><name name-style="western"><surname>Arzanlou</surname><given-names>M</given-names></name><name name-style="western"><surname>Groenewald</surname><given-names>JZ</given-names></name><etal/></person-group> (<year>2007</year>) <article-title>Phylogenetic and morphotaxonomic revision of <italic><tp:taxon-name><tp:taxon-name-part taxon-name-part-type="genus">Ramichloridium</tp:taxon-name-part></tp:taxon-name></italic> and allied genera.</article-title><source>Studies in Mycology</source><volume>58</volume>: <fpage>57</fpage>–<lpage>93</lpage>. <ext-link xlink:href="10.3114/sim.2007.58.03" ext-link-type="doi" xlink:type="simple">https://doi.org/10.3114/sim.2007.58.03</ext-link></mixed-citation></ref><ref id="B76"><mixed-citation xmlns:xlink="http://www.w3.org/1999/xlink" xlink:type="simple"><person-group><name name-style="western"><surname>Hernández-Restrepo</surname><given-names>M</given-names></name><name name-style="western"><surname>Giraldo</surname><given-names>A</given-names></name><etal/></person-group> (<year>2020</year>) <article-title>The Genera of <tp:taxon-name><tp:taxon-name-part taxon-name-part-type="kingdom">Fungi</tp:taxon-name-part></tp:taxon-name> – G6: <italic><tp:taxon-name><tp:taxon-name-part taxon-name-part-type="genus">Arthrographis</tp:taxon-name-part></tp:taxon-name></italic>, <italic><tp:taxon-name><tp:taxon-name-part taxon-name-part-type="genus">Kramasamuha</tp:taxon-name-part></tp:taxon-name></italic>, <italic><tp:taxon-name><tp:taxon-name-part taxon-name-part-type="genus">Melnikomyces</tp:taxon-name-part></tp:taxon-name></italic>, <italic><tp:taxon-name><tp:taxon-name-part taxon-name-part-type="genus">Thysanorea</tp:taxon-name-part></tp:taxon-name></italic>, and <italic><tp:taxon-name><tp:taxon-name-part taxon-name-part-type="genus">Verruconis</tp:taxon-name-part></tp:taxon-name></italic>.</article-title><source>Fungal Systematics and Evolution</source><volume>6</volume>: <fpage>1</fpage>–<lpage>24</lpage>. <ext-link xlink:href="10.3114/fuse.2020.06.01" ext-link-type="doi" xlink:type="simple">https://doi.org/10.3114/fuse.2020.06.01</ext-link></mixed-citation></ref></ref-list></tp:taxon-treatment>
