# Supplementary material for: ﻿Pleurophragmium parvisporum (Ascomycota): One name, seven stories – a case highlighting the need for verification of strains from public culture collections
Source: IMA Fungus. 2025 Nov 25;16:e173033. doi: 10.3897/imafungus.16.173033 (PMC12673336; doi:10.3897/imafungus.16.173033)
Supplement: XML Treatment for Thysanorea acropleurogena [file imafungus.16.173033-treatment59.xml]

<!DOCTYPE tp:taxon-treatment
  PUBLIC "-//TaxonX//DTD Taxonomic Treatment Publishing DTD v0 20100105//EN" "tax-treatment-NSO.dtd">
<tp:taxon-treatment xmlns:tp="http://www.plazi.org/taxpub"><tp:treatment-meta><kwd-group><label>Taxon classification</label><kwd>
                <named-content content-type="kingdom">Animalia</named-content>
              </kwd><kwd>
                <named-content content-type="order">Chaetothyriales</named-content>
              </kwd><kwd>
                <named-content content-type="family">Herpotrichiellaceae</named-content>
              </kwd></kwd-group><mixed-citation publication-type="journal"><person-group><name><surname>Réblová</surname><given-names>Martina</given-names></name><name><surname>Nekvindová</surname><given-names>Jana</given-names></name><name><surname>Bauchová</surname><given-names>Lucie</given-names></name><name><surname>Hernández-Restrepo</surname><given-names>Margarita</given-names></name></person-group><article-title>﻿<italic><tp:taxon-name><tp:taxon-name-part taxon-name-part-type="genus" reg="Pleurophragmium">Pleurophragmium</tp:taxon-name-part> <tp:taxon-name-part taxon-name-part-type="species" reg="parvisporum">parvisporum</tp:taxon-name-part></tp:taxon-name></italic> (<italic><tp:taxon-name><tp:taxon-name-part taxon-name-part-type="phylum">Ascomycota</tp:taxon-name-part></tp:taxon-name></italic>): One name, seven stories – a case highlighting the need for verification of strains from public culture collections</article-title><source>IMA Fungus</source><day>25</day><month>11</month><year>2025</year><volume>16</volume><pub-id pub-id-type="doi">10.3897/imafungus.16.173033</pub-id></mixed-citation></tp:treatment-meta><tp:nomenclature><label>﻿</label><tp:taxon-name><object-id xmlns:xlink="http://www.w3.org/1999/xlink" content-type="arpha" xlink:type="simple">CC282616-9A68-5EC3-9718-A2E0E627A1AB</object-id>
              <tp:taxon-name-part taxon-name-part-type="genus" reg="Thysanorea">Thysanorea</tp:taxon-name-part>
              <tp:taxon-name-part taxon-name-part-type="species" reg="acropleurogena">acropleurogena</tp:taxon-name-part>
              <object-id xmlns:xlink="http://www.w3.org/1999/xlink" content-type="mycobank" xlink:type="simple">860719</object-id>
            </tp:taxon-name><tp:taxon-authority>Réblová &amp; Hern.-Restr.</tp:taxon-authority><tp:taxon-status xmlns:xlink="http://www.w3.org/1999/xlink" xlink:type="simple">sp. nov.</tp:taxon-status><xref ref-type="fig" rid="F10">Fig. 10</xref></tp:nomenclature><tp:treatment-sec sec-type="etymology" id="SECID0EHCNM"><title>Etymology.</title><p>From Greek <italic>akros</italic> (apex), <italic>pleurá</italic> (side) and <italic>genēs</italic> (born, produced). Referring to the mode of conidium development, in which conidia are formed both terminally and laterally on the conidiogenous cells.</p></tp:treatment-sec><tp:treatment-sec sec-type="Typus" id="SECID0ETCNM"><title>Typus.</title><p>PAPUA NEW GUINEA • Madang Province, foothills of Finisterre Range, 40.8 km along road to Lae; 200 m a.s.l.; on unidentified wood; 2 Nov 1995; A. Aptroot 36665 (holotype <abbrev xmlns:xlink="http://www.w3.org/1999/xlink" xlink:title="Westerdijk Fungal Biodiversity Institute" id="ABBRID0EZCNM" xlink:type="simple">CBS</abbrev> H-25780 dried culture, ex-type culture <abbrev xmlns:xlink="http://www.w3.org/1999/xlink" xlink:title="Westerdijk Fungal Biodiversity Institute" id="ABBRID0E4CNM" xlink:type="simple">CBS</abbrev> 215.96).</p></tp:treatment-sec><tp:treatment-sec sec-type="description" id="SECID0EBDNM"><title>Culture characteristics.</title><p>On <abbrev xmlns:xlink="http://www.w3.org/1999/xlink" xlink:title="cornmeal dextrose agar" id="ABBRID0EHDNM" xlink:type="simple">CMD</abbrev> colonies 44–45 mm diam., circular, flat, margin entire, lanose, pinkish-brown to brown, darker at the margin, reverse dark brown. On <abbrev xmlns:xlink="http://www.w3.org/1999/xlink" xlink:title="Modified Leonian’s agar" id="ABBRID0ELDNM" xlink:type="simple">MLA</abbrev> colonies 36–38 mm diam., circular, convex, margin entire, floccose to lanose, olivaceous-grey to mouse grey, dark olivaceous at the margin, reverse dark olivaceous. On <abbrev xmlns:xlink="http://www.w3.org/1999/xlink" xlink:title="oatmeal agar" id="ABBRID0EPDNM" xlink:type="simple">OA</abbrev> colonies 40–41 mm diam., circular, flat, margin entire, lanose at the centre and on the inoculation block, cobwebby towards the periphery, with a well-defined grey-brown central zone, dark brown towards the periphery, with a diffuse lighter halo at the margin, reverse dark brown. On <abbrev xmlns:xlink="http://www.w3.org/1999/xlink" xlink:title="potato-carrot agar" id="ABBRID0ETDNM" xlink:type="simple">PCA</abbrev> colonies 40–42 mm diam., circular, flat, margin entire, lanose, grey-brown, cobwebby and dark brown towards the periphery, reverse dark brown. With a prominent submerged growth on all media. Sporulation on <abbrev xmlns:xlink="http://www.w3.org/1999/xlink" xlink:title="potato-carrot agar" id="ABBRID0EXDNM" xlink:type="simple">PCA</abbrev>, absent on <abbrev xmlns:xlink="http://www.w3.org/1999/xlink" xlink:title="cornmeal dextrose agar" id="ABBRID0E2DNM" xlink:type="simple">CMD</abbrev>, <abbrev xmlns:xlink="http://www.w3.org/1999/xlink" xlink:title="Modified Leonian’s agar" id="ABBRID0E6DNM" xlink:type="simple">MLA</abbrev> and <abbrev xmlns:xlink="http://www.w3.org/1999/xlink" xlink:title="oatmeal agar" id="ABBRID0EDENM" xlink:type="simple">OA</abbrev>.</p></tp:treatment-sec><tp:treatment-sec sec-type="description" id="SECID0EHENM"><title>Description in culture.</title><p><bold><italic>Colonies</italic></bold> on <abbrev xmlns:xlink="http://www.w3.org/1999/xlink" xlink:title="potato-carrot agar" id="ABBRID0ESENM" xlink:type="simple">PCA</abbrev> effuse. <bold>Sexual morph.</bold> Not observed. <bold>Asexual morph. <italic>Mycelium</italic></bold> composed of subhyaline to pale olivaceous brown, septate hyphae, 1.5–2.5 µm wide. <bold><italic>Conidiophores</italic></bold> 98–145 × 3.5–4.5 µm, basal cells sometimes slightly inflated 5–6.5 µm wide, macronematous, mononematous, loosely scattered to densely fasciculate, mostly erect, straight to slightly flexuous, cylindrical, subtly undulate, unbranched to loosely branched in the upper part, pale to medium brown to pale olivaceous brown, darker at the base, smooth-walled, septate. <bold><italic>Conidiogenous cells</italic></bold> 23.5–28(–40) × 3.5–5(–5.5) µm, integrated, terminal, forming transverse septa during sympodial proliferation and often becoming intercalary, arranged either along most of the conidiophore length or restricted to the upper part, forming a rachis with numerous, closely spaced, minute denticles, polyblastic, cylindrical, pale brown to pale olivaceous brown, end cells tend to be paler, smooth-walled; conidiogenesis holoblastic-denticulate. <bold><italic>Conidia</italic></bold> (13.5–)15–21 × (3.5–)4–5.5 µm (mean ± <abbrev xmlns:xlink="http://www.w3.org/1999/xlink" xlink:title="standard deviation" id="ABBRID0EFFNM" xlink:type="simple">SD</abbrev> = 17.2 ± 1.8 × 4.5 ± 0.3 μm), solitary, dry, acropleurogenous, subcylindrical to oblong or fusiform to fusiform-clavate, tapering towards both ends, truncate at the base 1–1.5 µm wide, with a conspicuous basal scar, straight or slightly curved, pale brown to pale olivaceous brown, darker at the base, dark olivaceous brown in mass, smooth-walled, (1–)3-septate; conidial secession schizolytic.</p><fig id="F10" position="float" orientation="portrait"><object-id xmlns:xlink="http://www.w3.org/1999/xlink" content-type="doi" xlink:type="simple">10.3897/imafungus.16.173033.figure10</object-id><object-id xmlns:xlink="http://www.w3.org/1999/xlink" content-type="arpha" xlink:type="simple">8FFB8C8F-3B58-5A58-AF06-46ADFBF318D1</object-id><label>Figure 10.</label><caption><p><italic><tp:taxon-name><tp:taxon-name-part taxon-name-part-type="genus" reg="Thysanorea">Thysanorea</tp:taxon-name-part> <tp:taxon-name-part taxon-name-part-type="species" reg="acropleurogena">acropleurogena</tp:taxon-name-part></tp:taxon-name></italic> (ex-type <abbrev xmlns:xlink="http://www.w3.org/1999/xlink" xlink:title="Westerdijk Fungal Biodiversity Institute" id="ABBRID0E3FNM" xlink:type="simple">CBS</abbrev> 215.96). <bold>A</bold> Sporulating conidiophores <bold>B, C</bold> upper part of the conidiophore conidiogenous cells forming a rachis and attached conidia <bold>D–G</bold> conidiophores, conidiogenous cells and conidia <bold>H</bold> conidia <bold>I</bold> diversity of colony morphology on <abbrev xmlns:xlink="http://www.w3.org/1999/xlink" xlink:title="cornmeal dextrose agar" id="ABBRID0EKGNM" xlink:type="simple">CMD</abbrev>, <abbrev xmlns:xlink="http://www.w3.org/1999/xlink" xlink:title="Modified Leonian’s agar" id="ABBRID0EOGNM" xlink:type="simple">MLA</abbrev>, <abbrev xmlns:xlink="http://www.w3.org/1999/xlink" xlink:title="oatmeal agar" id="ABBRID0ESGNM" xlink:type="simple">OA</abbrev>, and <abbrev xmlns:xlink="http://www.w3.org/1999/xlink" xlink:title="potato-carrot agar" id="ABBRID0EWGNM" xlink:type="simple">PCA</abbrev>, respectively (from left to right) after 4 wk. Images: on <abbrev xmlns:xlink="http://www.w3.org/1999/xlink" xlink:title="potato-carrot agar" id="ABBRID0E1GNM" xlink:type="simple">PCA</abbrev> (<bold>A–H</bold>). Scale bars: 300 µm (<bold>A</bold>); 10 µm (<bold>B–H</bold>); 1 cm (<bold>I</bold>).</p></caption><graphic xmlns:xlink="http://www.w3.org/1999/xlink" xlink:href="imafungus-16-e173033-g010.jpg" position="float" orientation="portrait" xlink:type="simple" id="oo_1477352.jpg"><uri content-type="original_file" xlink:type="simple">https://binary.pensoft.net/fig/1477352</uri></graphic></fig></tp:treatment-sec><tp:treatment-sec sec-type="habitat" id="SECID0ELHNM"><title>Habitat and geographical distribution.</title><p>The species is a saprobe occurring on decaying wood and is currently known only from Papua New Guinea. No identical <abbrev xmlns:xlink="http://www.w3.org/1999/xlink" xlink:title="internal transcribed spacer" id="ABBRID0ERHNM" xlink:type="simple">ITS</abbrev> sequences were recovered in the GlobalFungi database.</p></tp:treatment-sec><tp:treatment-sec sec-type="notes" id="SECID0EVHNM"><title>Notes.</title><p>Phylogenetic analyses (Fig. <xref ref-type="fig" rid="F2">2</xref>) revealed that <italic><tp:taxon-name><tp:taxon-name-part taxon-name-part-type="genus" reg="Thysanorea">T.</tp:taxon-name-part> <tp:taxon-name-part taxon-name-part-type="species" reg="acropleurogena">acropleurogena</tp:taxon-name-part></tp:taxon-name></italic> forms a sister relationship to a subclade comprising three closely related species, <italic><tp:taxon-name><tp:taxon-name-part taxon-name-part-type="genus" reg="Thysanorea">T.</tp:taxon-name-part> <tp:taxon-name-part taxon-name-part-type="species" reg="hainanensis">hainanensis</tp:taxon-name-part></tp:taxon-name></italic>, <italic><tp:taxon-name><tp:taxon-name-part taxon-name-part-type="genus" reg="Thysanorea">T.</tp:taxon-name-part> <tp:taxon-name-part taxon-name-part-type="species" reg="sinensis">sinensis</tp:taxon-name-part></tp:taxon-name></italic>, and <italic><tp:taxon-name><tp:taxon-name-part taxon-name-part-type="genus" reg="Thysanorea">T.</tp:taxon-name-part> <tp:taxon-name-part taxon-name-part-type="species" reg="wuzhishanensis">wuzhishanensis</tp:taxon-name-part></tp:taxon-name></italic>. They belong to a subclade that also includes <italic><tp:taxon-name><tp:taxon-name-part taxon-name-part-type="genus" reg="Thysanorea">T.</tp:taxon-name-part> <tp:taxon-name-part taxon-name-part-type="species" reg="seifertii">seifertii</tp:taxon-name-part></tp:taxon-name></italic> and <italic><tp:taxon-name><tp:taxon-name-part taxon-name-part-type="genus" reg="Thysanorea">T.</tp:taxon-name-part> <tp:taxon-name-part taxon-name-part-type="species" reg="cantrelliae">cantrelliae</tp:taxon-name-part></tp:taxon-name></italic>. Among known species, <italic><tp:taxon-name><tp:taxon-name-part taxon-name-part-type="genus" reg="Thysanorea">T.</tp:taxon-name-part> <tp:taxon-name-part taxon-name-part-type="species" reg="acropleurogena">acropleurogena</tp:taxon-name-part></tp:taxon-name></italic> is closest to <italic><tp:taxon-name><tp:taxon-name-part taxon-name-part-type="genus" reg="Thysanorea">T.</tp:taxon-name-part> <tp:taxon-name-part taxon-name-part-type="species" reg="obscura">obscura</tp:taxon-name-part></tp:taxon-name></italic> and <italic><tp:taxon-name><tp:taxon-name-part taxon-name-part-type="genus" reg="Thysanorea">T.</tp:taxon-name-part> <tp:taxon-name-part taxon-name-part-type="species" reg="seifertii">seifertii</tp:taxon-name-part></tp:taxon-name></italic> in having lightly pigmented, subcylindrical to oblong, predominantly 3-septate conidia. However, both species are readily distinguishable in conidial characters and having unbranched conidiophores. <italic><tp:taxon-name><tp:taxon-name-part taxon-name-part-type="genus" reg="Thysanorea">Thysanorea</tp:taxon-name-part> <tp:taxon-name-part taxon-name-part-type="species" reg="obscura">obscura</tp:taxon-name-part></tp:taxon-name></italic> differs from the new species in subhyaline to yellowish brown, larger conidia, 20–31 × 5–8 µm (<xref ref-type="bibr" rid="B121">Matsushima 1983</xref>). <italic><tp:taxon-name><tp:taxon-name-part taxon-name-part-type="genus" reg="Thysanorea">Thysanorea</tp:taxon-name-part> <tp:taxon-name-part taxon-name-part-type="species" reg="seifertii">seifertii</tp:taxon-name-part></tp:taxon-name></italic> produces similar pale brown, subcylindrical to clavate or oblong conidia, but these are considerably shorter, 7–15 × 1.5–3 µm (<xref ref-type="bibr" rid="B76">Hernández-Restrepo et al. 2020</xref>). In addition, <italic><tp:taxon-name><tp:taxon-name-part taxon-name-part-type="genus" reg="Thysanorea">T.</tp:taxon-name-part> <tp:taxon-name-part taxon-name-part-type="species" reg="seifertii">seifertii</tp:taxon-name-part></tp:taxon-name></italic> produces a phialidic synasexual morph in culture, a feature so far unique among <italic><tp:taxon-name><tp:taxon-name-part taxon-name-part-type="genus" reg="Thysanorea">Thysanorea</tp:taxon-name-part></tp:taxon-name></italic> species. In the phylogenetic tree, all three species are resolved as distinct lineages.</p><p>The original material, <abbrev xmlns:xlink="http://www.w3.org/1999/xlink" xlink:title="Westerdijk Fungal Biodiversity Institute" id="ABBRID0EUMNM" xlink:type="simple">CBS</abbrev> H-6267, from which the axenic culture was derived, consists of multiple twigs. However, we could not locate the target fungus. Several twigs are covered with aerial mycelium, while others carry fertile conidiophores of a dendryphiella-like fungus. Accordingly, a dried culture was designated as the holotype of <italic><tp:taxon-name><tp:taxon-name-part taxon-name-part-type="genus" reg="Thysanorea">T.</tp:taxon-name-part> <tp:taxon-name-part taxon-name-part-type="species" reg="acropleurogena">acropleurogena</tp:taxon-name-part></tp:taxon-name></italic>.</p><p><italic><tp:taxon-name><tp:taxon-name-part taxon-name-part-type="genus" reg="Thysanorea">Thysanorea</tp:taxon-name-part> <tp:taxon-name-part taxon-name-part-type="species" reg="acropleurogena">acropleurogena</tp:taxon-name-part></tp:taxon-name></italic> appears to represent a rare species, confirmed thus far from a single collection on decaying wood. The absence of identical <abbrev xmlns:xlink="http://www.w3.org/1999/xlink" xlink:title="internal transcribed spacer" id="ABBRID0EQNNM" xlink:type="simple">ITS</abbrev> sequences in the GlobalFungi database indicates that it has not yet been detected in environmental sequencing datasets, suggesting that the species may be geographically restricted or currently overlooked due to under-sampling.</p></tp:treatment-sec><tp:treatment-sec><!--Section generated to contain objects referenced in tp:taxon-treatment.--><fig id="F2" position="float" orientation="portrait"><object-id xmlns:xlink="http://www.w3.org/1999/xlink" content-type="doi" xlink:type="simple">10.3897/imafungus.16.173033.figure2</object-id><object-id xmlns:xlink="http://www.w3.org/1999/xlink" content-type="arpha" xlink:type="simple">823BB768-B424-5365-90B3-A7B4752199A4</object-id><label>Figure 2.</label><caption><p>Maximum likelihood phylogenetic tree of the <italic><tp:taxon-name><tp:taxon-name-part taxon-name-part-type="family">Herpotrichiellaceae</tp:taxon-name-part></tp:taxon-name></italic> based on <abbrev xmlns:xlink="http://www.w3.org/1999/xlink" xlink:title="internal transcribed spacer" id="ABBRID0E4ZCM" xlink:type="simple">ITS</abbrev>–<abbrev xmlns:xlink="http://www.w3.org/1999/xlink" xlink:title="nuclear large subunit" id="ABBRID0EB1CM" xlink:type="simple">LSU</abbrev>–<italic><abbrev xmlns:xlink="http://www.w3.org/1999/xlink" xlink:title="β-tubulin" id="ABBRID0EG1CM" xlink:type="simple">tub2</abbrev></italic> DNA sequences. Names in bold indicate taxonomic novelties; strains with their accession numbers in bold and highlighted in violet colour were sequenced in this study; <sup>a</sup> ex-type of <italic><tp:taxon-name><tp:taxon-name-part taxon-name-part-type="genus" reg="Cyphellophora">Cyphellophora</tp:taxon-name-part> <tp:taxon-name-part taxon-name-part-type="species" reg="vermispora">vermispora</tp:taxon-name-part></tp:taxon-name></italic>, <sup>d</sup> ex-type of <italic><tp:taxon-name><tp:taxon-name-part taxon-name-part-type="genus" reg="Thysanorea">Thysanorea</tp:taxon-name-part> <tp:taxon-name-part taxon-name-part-type="species" reg="aquatica">aquatica</tp:taxon-name-part></tp:taxon-name></italic>, <sup>e</sup> ex-type of <italic><tp:taxon-name><tp:taxon-name-part taxon-name-part-type="genus" reg="Veronaea">Veronaea</tp:taxon-name-part> <tp:taxon-name-part taxon-name-part-type="species" reg="constricta">constricta</tp:taxon-name-part></tp:taxon-name></italic>. T, E, IN and <abbrev xmlns:xlink="http://www.w3.org/1999/xlink" xlink:title="authenticated strain" id="ABBRID0ER2CM" xlink:type="simple">AS</abbrev> denote ex-type, ex-epitype, ex-isoneotype, and authentic strains, respectively. Thickened branches indicate support <abbrev xmlns:xlink="http://www.w3.org/1999/xlink" xlink:title="Maximum Likelihood" id="ABBRID0EV2CM" xlink:type="simple">ML</abbrev> BS = 100% and PP values = 1.0. Branch support of nodes ≥ 70% <abbrev xmlns:xlink="http://www.w3.org/1999/xlink" xlink:title="Maximum Likelihood" id="ABBRID0EZ2CM" xlink:type="simple">ML</abbrev> and ≥ 0.95 PP is indicated above or below branches. A hyphen (–) indicates values lower than 75% <abbrev xmlns:xlink="http://www.w3.org/1999/xlink" xlink:title="Maximum Likelihood" id="ABBRID0E42CM" xlink:type="simple">ML</abbrev> BS or 0.95 PP.</p></caption><graphic xmlns:xlink="http://www.w3.org/1999/xlink" xlink:href="imafungus-16-e173033-g002.jpg" position="float" orientation="portrait" xlink:type="simple" id="oo_1477344.jpg"><uri content-type="original_file" xlink:type="simple">https://binary.pensoft.net/fig/1477344</uri></graphic></fig></tp:treatment-sec><ref-list><ref id="B121"><mixed-citation xmlns:xlink="http://www.w3.org/1999/xlink" xlink:type="simple"><person-group><name name-style="western"><surname>Matsushima</surname><given-names>T</given-names></name></person-group> (<year>1983</year>) <article-title>Matsushima Mycological Memoirs 3.</article-title><source>Matsushima Mycological Memoirs</source><volume>3</volume>: <fpage>1</fpage>–<lpage>90</lpage>. <ext-link xlink:href="10.2307/3793127" ext-link-type="doi" xlink:type="simple">https://doi.org/10.2307/3793127</ext-link></mixed-citation></ref><ref id="B76"><mixed-citation xmlns:xlink="http://www.w3.org/1999/xlink" xlink:type="simple"><person-group><name name-style="western"><surname>Hernández-Restrepo</surname><given-names>M</given-names></name><name name-style="western"><surname>Giraldo</surname><given-names>A</given-names></name><etal/></person-group> (<year>2020</year>) <article-title>The Genera of <tp:taxon-name><tp:taxon-name-part taxon-name-part-type="kingdom">Fungi</tp:taxon-name-part></tp:taxon-name> – G6: <italic><tp:taxon-name><tp:taxon-name-part taxon-name-part-type="genus">Arthrographis</tp:taxon-name-part></tp:taxon-name></italic>, <italic><tp:taxon-name><tp:taxon-name-part taxon-name-part-type="genus">Kramasamuha</tp:taxon-name-part></tp:taxon-name></italic>, <italic><tp:taxon-name><tp:taxon-name-part taxon-name-part-type="genus">Melnikomyces</tp:taxon-name-part></tp:taxon-name></italic>, <italic><tp:taxon-name><tp:taxon-name-part taxon-name-part-type="genus">Thysanorea</tp:taxon-name-part></tp:taxon-name></italic>, and <italic><tp:taxon-name><tp:taxon-name-part taxon-name-part-type="genus">Verruconis</tp:taxon-name-part></tp:taxon-name></italic>.</article-title><source>Fungal Systematics and Evolution</source><volume>6</volume>: <fpage>1</fpage>–<lpage>24</lpage>. <ext-link xlink:href="10.3114/fuse.2020.06.01" ext-link-type="doi" xlink:type="simple">https://doi.org/10.3114/fuse.2020.06.01</ext-link></mixed-citation></ref></ref-list></tp:taxon-treatment>
