# Supplementary material for: ﻿Pleurophragmium parvisporum (Ascomycota): One name, seven stories – a case highlighting the need for verification of strains from public culture collections
Source: IMA Fungus. 2025 Nov 25;16:e173033. doi: 10.3897/imafungus.16.173033 (PMC12673336; doi:10.3897/imafungus.16.173033)
Supplement: XML Treatment for Thysanorea melanica [file imafungus.16.173033-treatment61.xml]

<!DOCTYPE tp:taxon-treatment
  PUBLIC "-//TaxonX//DTD Taxonomic Treatment Publishing DTD v0 20100105//EN" "tax-treatment-NSO.dtd">
<tp:taxon-treatment xmlns:tp="http://www.plazi.org/taxpub"><tp:treatment-meta><kwd-group><label>Taxon classification</label><kwd>
                <named-content content-type="kingdom">Animalia</named-content>
              </kwd><kwd>
                <named-content content-type="order">Chaetothyriales</named-content>
              </kwd><kwd>
                <named-content content-type="family">Herpotrichiellaceae</named-content>
              </kwd></kwd-group><mixed-citation publication-type="journal"><person-group><name><surname>Réblová</surname><given-names>Martina</given-names></name><name><surname>Nekvindová</surname><given-names>Jana</given-names></name><name><surname>Bauchová</surname><given-names>Lucie</given-names></name><name><surname>Hernández-Restrepo</surname><given-names>Margarita</given-names></name></person-group><article-title>﻿<italic><tp:taxon-name><tp:taxon-name-part taxon-name-part-type="genus" reg="Pleurophragmium">Pleurophragmium</tp:taxon-name-part> <tp:taxon-name-part taxon-name-part-type="species" reg="parvisporum">parvisporum</tp:taxon-name-part></tp:taxon-name></italic> (<italic><tp:taxon-name><tp:taxon-name-part taxon-name-part-type="phylum">Ascomycota</tp:taxon-name-part></tp:taxon-name></italic>): One name, seven stories – a case highlighting the need for verification of strains from public culture collections</article-title><source>IMA Fungus</source><day>25</day><month>11</month><year>2025</year><volume>16</volume><pub-id pub-id-type="doi">10.3897/imafungus.16.173033</pub-id></mixed-citation></tp:treatment-meta><tp:nomenclature><label>﻿</label><tp:taxon-name><object-id xmlns:xlink="http://www.w3.org/1999/xlink" content-type="arpha" xlink:type="simple">819FCD0C-39F4-57FE-A842-3F3B8B7AB33D</object-id>
              <tp:taxon-name-part taxon-name-part-type="genus" reg="Thysanorea">Thysanorea</tp:taxon-name-part>
              <tp:taxon-name-part taxon-name-part-type="species" reg="melanica">melanica</tp:taxon-name-part>
            </tp:taxon-name><tp:taxon-authority>(Hong Y. Su, Udayanga &amp; K.D. Hyde) Hern.-Restr. &amp; Crous, Fungal Syst. Evol. 6: 18. 2020.</tp:taxon-authority></tp:nomenclature><tp:treatment-sec sec-type="Basionym" id="SECID0EXQNM"><title>Basionym.</title><p><italic><tp:taxon-name><tp:taxon-name-part taxon-name-part-type="genus" reg="Minimelanolocus">Minimelanolocus</tp:taxon-name-part> <tp:taxon-name-part taxon-name-part-type="species" reg="melanicus">melanicus</tp:taxon-name-part></tp:taxon-name></italic> Hong Y. Su, Udayanga &amp; K.D. Hyde, Fungal Biol. 119: 1056. 2015.</p></tp:treatment-sec><tp:treatment-sec sec-type="description" id="SECID0EIRNM"><title>Culture characteristics.</title><p>On <abbrev xmlns:xlink="http://www.w3.org/1999/xlink" xlink:title="cornmeal dextrose agar" id="ABBRID0EORNM" xlink:type="simple">CMD</abbrev> colonies 51–52 mm diam., circular, flat to slightly raised in the centre, margin diffuse, entire, zonate, floccose to velvety, white-beige in the centre, brown to dark brown towards the margin, reverse dark brown to black. On <abbrev xmlns:xlink="http://www.w3.org/1999/xlink" xlink:title="Modified Leonian’s agar" id="ABBRID0ESRNM" xlink:type="simple">MLA</abbrev> colonies 49–51 mm diam., circular, flat, raised at the centre, margin entire, zonate, lanose to floccose centrally, becoming mucoid and glossy towards the periphery, lanose at the margin, cream to buff in the central region, sharply contrasting with the surrounding, dark grey to blackish mucoid mycelium, olivaceous-grey at the margin, reverse dark olivaceous-grey to black. On <abbrev xmlns:xlink="http://www.w3.org/1999/xlink" xlink:title="oatmeal agar" id="ABBRID0EWRNM" xlink:type="simple">OA</abbrev> colonies 47–50 mm diam., circular, flat, margin diffuse, entire, floccose to slightly lanose at the centre, becoming cobwebby towards the periphery, whitish to pale pinkish-buff, surrounded by a wide zone of submerged, dark olivaceous-grey mycelium that diffuses into the agar, paler at the margin, reverse uniformly dark olivaceous-grey to black. On <abbrev xmlns:xlink="http://www.w3.org/1999/xlink" xlink:title="potato-carrot agar" id="ABBRID0E1RNM" xlink:type="simple">PCA</abbrev> colonies 41–42 mm diam., circular, flat to slightly raised in the centre, margin diffuse, entire, floccose to somewhat lanose, central zone pale pink-brown-buff, surrounded by a dark brown submerged zone, paler at the margin, reverse dark olivaceous-brown to nearly black. Sporulation absent on all media.</p></tp:treatment-sec><tp:treatment-sec sec-type="description" id="SECID0E5RNM"><title>Description in culture.</title><p><bold><italic>Colonies</italic></bold> on <abbrev xmlns:xlink="http://www.w3.org/1999/xlink" xlink:title="potato-carrot agar" id="ABBRID0EJSNM" xlink:type="simple">PCA</abbrev> effuse. <bold>Sexual morph.</bold> Not observed. <bold>Asexual morph. <italic>Mycelium</italic></bold> composed of subhyaline to pale brown, septate hyphae, 1.5–3 µm wide. Conidiophores, conidiogenous cells and conidia absent.</p></tp:treatment-sec><tp:treatment-sec sec-type="Specimen examined" id="SECID0ETSNM"><title>Specimen examined.</title><p>THE NETHERLANDS • North Holland Province, Wieringermeer Polder, Van Bemmelen Hoeve; isolated from wheat field soil; May 1966; W. Gams (living culture <abbrev xmlns:xlink="http://www.w3.org/1999/xlink" xlink:title="Westerdijk Fungal Biodiversity Institute" id="ABBRID0EZSNM" xlink:type="simple">CBS</abbrev> 862.68).</p></tp:treatment-sec><tp:treatment-sec sec-type="habitat" id="SECID0E4SNM"><title>Habitat and geographical distribution.</title><p><italic><tp:taxon-name><tp:taxon-name-part taxon-name-part-type="genus" reg="Thysanorea">Thysanorea</tp:taxon-name-part> <tp:taxon-name-part taxon-name-part-type="species" reg="melanica">melanica</tp:taxon-name-part></tp:taxon-name></italic> was originally described from decaying wood in China (<xref ref-type="bibr" rid="B104">Liu et al. 2015</xref>), with an additional record from wheat field soil in the Netherlands (this study). According to the GlobalFungi database, the species has been detected in 266 environmental samples across three continents. Its <abbrev xmlns:xlink="http://www.w3.org/1999/xlink" xlink:title="internal transcribed spacer" id="ABBRID0ESTNM" xlink:type="simple">ITS</abbrev> dataset is strongly Eurocentric, with ~90% of detections originating from Europe, where it is recorded in multiple countries, showing notable hotspots in Estonia, Switzerland, and Germany. Asia contributes ~8% (driven largely by China), and North America is sparsely represented by ~2%. It is most frequently detected in cropland (50%), followed by grassland (20%), forest (17%), anthropogenic habitats (9.4%), woodland (2.3%) and shrubland (0.4%) biomes. Most records are from soil samples including topsoil and rhizosphere soil (93.2%), with minor representation in roots and shoots. Occurrences are associated with <abbrev xmlns:xlink="http://www.w3.org/1999/xlink" xlink:title="mean annual temperature" id="ABBRID0EWTNM" xlink:type="simple">MAT</abbrev> ~8.4 °C and <abbrev xmlns:xlink="http://www.w3.org/1999/xlink" xlink:title="mean annual precipitation" id="ABBRID0E1TNM" xlink:type="simple">MAP</abbrev> ~749 mm/year.</p></tp:treatment-sec><tp:treatment-sec sec-type="notes" id="SECID0E5TNM"><title>Notes.</title><p>Although strain <abbrev xmlns:xlink="http://www.w3.org/1999/xlink" xlink:title="Westerdijk Fungal Biodiversity Institute" id="ABBRID0EEUNM" xlink:type="simple">CBS</abbrev> 862.68 did not sporulate on any of the culture media tested, molecular data enabled its placement in the genus <italic><tp:taxon-name><tp:taxon-name-part taxon-name-part-type="genus" reg="Thysanorea">Thysanorea</tp:taxon-name-part></tp:taxon-name></italic> and as conspecific with <italic><tp:taxon-name><tp:taxon-name-part taxon-name-part-type="genus" reg="Thysanorea">T.</tp:taxon-name-part> <tp:taxon-name-part taxon-name-part-type="species" reg="melanica">melanica</tp:taxon-name-part></tp:taxon-name></italic> (Fig. <xref ref-type="fig" rid="F2">2</xref>). <italic><tp:taxon-name><tp:taxon-name-part taxon-name-part-type="genus" reg="Thysanorea">Thysanorea</tp:taxon-name-part> <tp:taxon-name-part taxon-name-part-type="species" reg="melanica">melanica</tp:taxon-name-part></tp:taxon-name></italic> is nested within a well-supported subclade comprising six additional species. It is characterised by unbranched, dark brown conidiophores bearing terminal and intercalary conidiogenous cells, and by pale brown conidia that are 1–3-septate when young and 4–6-septate at maturity, measuring (9–)13–37(–45) × (2.5–)3.5–6.5(–8) μm (<xref ref-type="bibr" rid="B104">Liu et al. 2015</xref>).</p><p><italic><tp:taxon-name><tp:taxon-name-part taxon-name-part-type="genus" reg="Thysanorea">Thysanorea</tp:taxon-name-part> <tp:taxon-name-part taxon-name-part-type="species" reg="melanica">melanica</tp:taxon-name-part></tp:taxon-name></italic> is a cosmopolitan, soil-dwelling saprobe, occasionally associated with plant tissues, that thrives across a wide range of environments with a preference for temperate to cool-temperate climates with moderate rainfall. Its frequent occurrence in croplands, grasslands, and forests highlights its ecological versatility and ability to persist in both natural and anthropogenic ecosystems. The predominance of records from cropland soils further implies that agricultural activities may have facilitated its spread and persistence, potentially through soil transport or crop-associated dispersal. This hypothesis is consistent with the occurrence of <abbrev xmlns:xlink="http://www.w3.org/1999/xlink" xlink:title="Westerdijk Fungal Biodiversity Institute" id="ABBRID0E1VNM" xlink:type="simple">CBS</abbrev> 862.68 strain, which was isolated from wheat field soil.</p></tp:treatment-sec><tp:treatment-sec><!--Section generated to contain objects referenced in tp:taxon-treatment.--><fig id="F2" position="float" orientation="portrait"><object-id xmlns:xlink="http://www.w3.org/1999/xlink" content-type="doi" xlink:type="simple">10.3897/imafungus.16.173033.figure2</object-id><object-id xmlns:xlink="http://www.w3.org/1999/xlink" content-type="arpha" xlink:type="simple">823BB768-B424-5365-90B3-A7B4752199A4</object-id><label>Figure 2.</label><caption><p>Maximum likelihood phylogenetic tree of the <italic><tp:taxon-name><tp:taxon-name-part taxon-name-part-type="family">Herpotrichiellaceae</tp:taxon-name-part></tp:taxon-name></italic> based on <abbrev xmlns:xlink="http://www.w3.org/1999/xlink" xlink:title="internal transcribed spacer" id="ABBRID0E4ZCM" xlink:type="simple">ITS</abbrev>–<abbrev xmlns:xlink="http://www.w3.org/1999/xlink" xlink:title="nuclear large subunit" id="ABBRID0EB1CM" xlink:type="simple">LSU</abbrev>–<italic><abbrev xmlns:xlink="http://www.w3.org/1999/xlink" xlink:title="β-tubulin" id="ABBRID0EG1CM" xlink:type="simple">tub2</abbrev></italic> DNA sequences. Names in bold indicate taxonomic novelties; strains with their accession numbers in bold and highlighted in violet colour were sequenced in this study; <sup>a</sup> ex-type of <italic><tp:taxon-name><tp:taxon-name-part taxon-name-part-type="genus" reg="Cyphellophora">Cyphellophora</tp:taxon-name-part> <tp:taxon-name-part taxon-name-part-type="species" reg="vermispora">vermispora</tp:taxon-name-part></tp:taxon-name></italic>, <sup>d</sup> ex-type of <italic><tp:taxon-name><tp:taxon-name-part taxon-name-part-type="genus" reg="Thysanorea">Thysanorea</tp:taxon-name-part> <tp:taxon-name-part taxon-name-part-type="species" reg="aquatica">aquatica</tp:taxon-name-part></tp:taxon-name></italic>, <sup>e</sup> ex-type of <italic><tp:taxon-name><tp:taxon-name-part taxon-name-part-type="genus" reg="Veronaea">Veronaea</tp:taxon-name-part> <tp:taxon-name-part taxon-name-part-type="species" reg="constricta">constricta</tp:taxon-name-part></tp:taxon-name></italic>. T, E, IN and <abbrev xmlns:xlink="http://www.w3.org/1999/xlink" xlink:title="authenticated strain" id="ABBRID0ER2CM" xlink:type="simple">AS</abbrev> denote ex-type, ex-epitype, ex-isoneotype, and authentic strains, respectively. Thickened branches indicate support <abbrev xmlns:xlink="http://www.w3.org/1999/xlink" xlink:title="Maximum Likelihood" id="ABBRID0EV2CM" xlink:type="simple">ML</abbrev> BS = 100% and PP values = 1.0. Branch support of nodes ≥ 70% <abbrev xmlns:xlink="http://www.w3.org/1999/xlink" xlink:title="Maximum Likelihood" id="ABBRID0EZ2CM" xlink:type="simple">ML</abbrev> and ≥ 0.95 PP is indicated above or below branches. A hyphen (–) indicates values lower than 75% <abbrev xmlns:xlink="http://www.w3.org/1999/xlink" xlink:title="Maximum Likelihood" id="ABBRID0E42CM" xlink:type="simple">ML</abbrev> BS or 0.95 PP.</p></caption><graphic xmlns:xlink="http://www.w3.org/1999/xlink" xlink:href="imafungus-16-e173033-g002.jpg" position="float" orientation="portrait" xlink:type="simple" id="oo_1477344.jpg"><uri content-type="original_file" xlink:type="simple">https://binary.pensoft.net/fig/1477344</uri></graphic></fig></tp:treatment-sec><ref-list><ref id="B104"><mixed-citation xmlns:xlink="http://www.w3.org/1999/xlink" xlink:type="simple"><person-group><name name-style="western"><surname>Liu</surname><given-names>XY</given-names></name><name name-style="western"><surname>Udayanga</surname><given-names>D</given-names></name><etal/></person-group> (<year>2015</year>) <article-title>Backbone tree for <italic><tp:taxon-name><tp:taxon-name-part taxon-name-part-type="order">Chaetothyriales</tp:taxon-name-part></tp:taxon-name></italic> with four new species of <italic><tp:taxon-name><tp:taxon-name-part taxon-name-part-type="genus">Minimelanolocus</tp:taxon-name-part></tp:taxon-name></italic> from aquatic habitats.</article-title><source>Fungal Biology</source><volume>119</volume>: <fpage>1046</fpage>–<lpage>1062</lpage>. <ext-link xlink:href="10.1016/j.funbio.2015.08.005" ext-link-type="doi" xlink:type="simple">https://doi.org/10.1016/j.funbio.2015.08.005</ext-link></mixed-citation></ref></ref-list></tp:taxon-treatment>
