# Supplementary material for: ﻿Pleurophragmium parvisporum (Ascomycota): One name, seven stories – a case highlighting the need for verification of strains from public culture collections
Source: IMA Fungus. 2025 Nov 25;16:e173033. doi: 10.3897/imafungus.16.173033 (PMC12673336; doi:10.3897/imafungus.16.173033)
Supplement: XML Treatment for Wongia [file imafungus.16.173033-treatment64.xml]

<!DOCTYPE tp:taxon-treatment
  PUBLIC "-//TaxonX//DTD Taxonomic Treatment Publishing DTD v0 20100105//EN" "tax-treatment-NSO.dtd">
<tp:taxon-treatment xmlns:tp="http://www.plazi.org/taxpub"><tp:treatment-meta><kwd-group><label>Taxon classification</label><kwd>
                <named-content content-type="kingdom">Animalia</named-content>
              </kwd></kwd-group><mixed-citation publication-type="journal"><person-group><name><surname>Réblová</surname><given-names>Martina</given-names></name><name><surname>Nekvindová</surname><given-names>Jana</given-names></name><name><surname>Bauchová</surname><given-names>Lucie</given-names></name><name><surname>Hernández-Restrepo</surname><given-names>Margarita</given-names></name></person-group><article-title>﻿<italic><tp:taxon-name><tp:taxon-name-part taxon-name-part-type="genus" reg="Pleurophragmium">Pleurophragmium</tp:taxon-name-part> <tp:taxon-name-part taxon-name-part-type="species" reg="parvisporum">parvisporum</tp:taxon-name-part></tp:taxon-name></italic> (<italic><tp:taxon-name><tp:taxon-name-part taxon-name-part-type="phylum">Ascomycota</tp:taxon-name-part></tp:taxon-name></italic>): One name, seven stories – a case highlighting the need for verification of strains from public culture collections</article-title><source>IMA Fungus</source><day>25</day><month>11</month><year>2025</year><volume>16</volume><pub-id pub-id-type="doi">10.3897/imafungus.16.173033</pub-id></mixed-citation></tp:treatment-meta><tp:nomenclature><label>﻿</label><tp:taxon-name><object-id xmlns:xlink="http://www.w3.org/1999/xlink" content-type="arpha" xlink:type="simple">9ADDBA3E-B024-5074-8CCF-B9C18F1E97AB</object-id>
              <tp:taxon-name-part taxon-name-part-type="genus" reg="Wongia">Wongia</tp:taxon-name-part>
            </tp:taxon-name><tp:taxon-authority>Khemmuk, Geering &amp; R.G. Shivas, IMA Fungus 7: 249. 2016.</tp:taxon-authority></tp:nomenclature><tp:treatment-sec sec-type="description" id="SECID0EQ1NM"><title>Description.</title><p>See <xref ref-type="bibr" rid="B89">Khemmuk et al. (2016)</xref>.</p></tp:treatment-sec><tp:treatment-sec sec-type="notes" id="SECID0E11NM"><title>Notes.</title><p>To date, 11 species have been described in <italic><tp:taxon-name><tp:taxon-name-part taxon-name-part-type="genus" reg="Wongia">Wongia</tp:taxon-name-part></tp:taxon-name></italic>. The asexual morphs produce macronematous conidiophores with holoblastic, polyblastic, sympodially elongating conidiogenous cells that generate septate, subhyaline to dark brown, transversely septate or rarely aseptate conidia (e.g. <xref ref-type="bibr" rid="B10">Bao et al. 2021</xref>; <xref ref-type="bibr" rid="B29">Crous et al. 2022</xref>; <xref ref-type="bibr" rid="B119">Manawasinghe et al. 2024</xref>; <xref ref-type="bibr" rid="B206">Wang et al. 2025</xref>).</p></tp:treatment-sec><ref-list><ref id="B89"><mixed-citation xmlns:xlink="http://www.w3.org/1999/xlink" xlink:type="simple"><person-group><name name-style="western"><surname>Khemmuk</surname><given-names>W</given-names></name><name name-style="western"><surname>Geering</surname><given-names>ADW</given-names></name><name name-style="western"><surname>Shivas</surname><given-names>RG</given-names></name></person-group> (<year>2016</year>) <article-title><italic><tp:taxon-name><tp:taxon-name-part taxon-name-part-type="genus">Wongia</tp:taxon-name-part></tp:taxon-name></italic> gen. nov. (<italic><tp:taxon-name><tp:taxon-name-part taxon-name-part-type="family">Papulosaceae</tp:taxon-name-part></tp:taxon-name></italic>, <italic><tp:taxon-name><tp:taxon-name-part taxon-name-part-type="class">Sordariomycetes</tp:taxon-name-part></tp:taxon-name></italic>), a new generic name for two root-infecting fungi from Australia.</article-title><source>IMA Fungus</source><volume>7</volume>: <fpage>247</fpage>–<lpage>252</lpage>. <ext-link xlink:href="10.5598/imafungus.2016.07.02.04" ext-link-type="doi" xlink:type="simple">https://doi.org/10.5598/imafungus.2016.07.02.04</ext-link></mixed-citation></ref><ref id="B10"><mixed-citation xmlns:xlink="http://www.w3.org/1999/xlink" xlink:type="simple"><person-group><name name-style="western"><surname>Bao</surname><given-names>DF</given-names></name><name name-style="western"><surname>Hyde</surname><given-names>KD</given-names></name><etal/></person-group> (<year>2021</year>) Biodiversity of lignicolous freshwater hyphomycetes from China and Thailand and description of sixteen species. Journal of <tp:taxon-name><tp:taxon-name-part taxon-name-part-type="kingdom">Fungi</tp:taxon-name-part></tp:taxon-name> 7: 669. <ext-link xlink:href="10.3390/jof7080669" ext-link-type="doi" xlink:type="simple">https://doi.org/10.3390/jof7080669</ext-link></mixed-citation></ref><ref id="B29"><mixed-citation xmlns:xlink="http://www.w3.org/1999/xlink" xlink:type="simple"><person-group><name name-style="western"><surname>Crous</surname><given-names>PW</given-names></name><name name-style="western"><surname>Boers</surname><given-names>J</given-names></name><etal/></person-group> (<year>2022</year>) <article-title>Fungal Planet description sheets: 1383–1435.</article-title><source>Persoonia</source><volume>48</volume>: <fpage>261</fpage>–<lpage>371</lpage>. <ext-link xlink:href="10.3767/persoonia.2022.48.08" ext-link-type="doi" xlink:type="simple">https://doi.org/10.3767/persoonia.2022.48.08</ext-link></mixed-citation></ref><ref id="B119"><mixed-citation xmlns:xlink="http://www.w3.org/1999/xlink" xlink:type="simple"><person-group><name name-style="western"><surname>Manawasinghe</surname><given-names>IS</given-names></name><name name-style="western"><surname>Hyde</surname><given-names>KD</given-names></name><etal/></person-group> (<year>2024</year>) <article-title>Fungal diversity notes 1818–1918: taxonomic and phylogenetic contributions on genera and species of fungi.</article-title><source>Fungal Diversity</source><volume>130</volume>: <fpage>1</fpage>–<lpage>261</lpage>. <ext-link xlink:href="10.1007/s13225-024-00541-y" ext-link-type="doi" xlink:type="simple">https://doi.org/10.1007/s13225-024-00541-y</ext-link></mixed-citation></ref><ref id="B206"><mixed-citation xmlns:xlink="http://www.w3.org/1999/xlink" xlink:type="simple"><person-group><name name-style="western"><surname>Wang</surname><given-names>WP</given-names></name><name name-style="western"><surname>Shen</surname><given-names>HW</given-names></name><etal/></person-group> (<year>2025</year>) Lignicolous freshwater fungi from karst landforms in China: Introducing <italic><tp:taxon-name><tp:taxon-name-part taxon-name-part-type="genus">Wongia</tp:taxon-name-part> <tp:taxon-name-part taxon-name-part-type="species">guttulata</tp:taxon-name-part></tp:taxon-name></italic> sp. nov. associated with bamboo. Mycological Progress 24: 58. <ext-link xlink:href="10.1007/s11557-025-02061-8" ext-link-type="doi" xlink:type="simple">https://doi.org/10.1007/s11557-025-02061-8</ext-link></mixed-citation></ref></ref-list></tp:taxon-treatment>
