# Supplementary material for: ﻿Pleurophragmium parvisporum (Ascomycota): One name, seven stories – a case highlighting the need for verification of strains from public culture collections
Source: IMA Fungus. 2025 Nov 25;16:e173033. doi: 10.3897/imafungus.16.173033 (PMC12673336; doi:10.3897/imafungus.16.173033)
Supplement: XML Treatment for Wongia rhachidophora [file imafungus.16.173033-treatment66.xml]

<!DOCTYPE tp:taxon-treatment
  PUBLIC "-//TaxonX//DTD Taxonomic Treatment Publishing DTD v0 20100105//EN" "tax-treatment-NSO.dtd">
<tp:taxon-treatment xmlns:tp="http://www.plazi.org/taxpub"><tp:treatment-meta><kwd-group><label>Taxon classification</label><kwd>
                <named-content content-type="kingdom">Animalia</named-content>
              </kwd></kwd-group><mixed-citation publication-type="journal"><person-group><name><surname>Réblová</surname><given-names>Martina</given-names></name><name><surname>Nekvindová</surname><given-names>Jana</given-names></name><name><surname>Bauchová</surname><given-names>Lucie</given-names></name><name><surname>Hernández-Restrepo</surname><given-names>Margarita</given-names></name></person-group><article-title>﻿<italic><tp:taxon-name><tp:taxon-name-part taxon-name-part-type="genus" reg="Pleurophragmium">Pleurophragmium</tp:taxon-name-part> <tp:taxon-name-part taxon-name-part-type="species" reg="parvisporum">parvisporum</tp:taxon-name-part></tp:taxon-name></italic> (<italic><tp:taxon-name><tp:taxon-name-part taxon-name-part-type="phylum">Ascomycota</tp:taxon-name-part></tp:taxon-name></italic>): One name, seven stories – a case highlighting the need for verification of strains from public culture collections</article-title><source>IMA Fungus</source><day>25</day><month>11</month><year>2025</year><volume>16</volume><pub-id pub-id-type="doi">10.3897/imafungus.16.173033</pub-id></mixed-citation></tp:treatment-meta><tp:nomenclature><label>﻿</label><tp:taxon-name><object-id xmlns:xlink="http://www.w3.org/1999/xlink" content-type="arpha" xlink:type="simple">3E24ABB5-E9EF-5AAD-96AE-16572B4835CC</object-id>
              <tp:taxon-name-part taxon-name-part-type="genus" reg="Wongia">Wongia</tp:taxon-name-part>
              <tp:taxon-name-part taxon-name-part-type="species" reg="rhachidophora">rhachidophora</tp:taxon-name-part>
              <object-id xmlns:xlink="http://www.w3.org/1999/xlink" content-type="mycobank" xlink:type="simple">860721</object-id>
            </tp:taxon-name><tp:taxon-authority>Réblová &amp; Hern.-Restr.</tp:taxon-authority><tp:taxon-status xmlns:xlink="http://www.w3.org/1999/xlink" xlink:type="simple">sp. nov.</tp:taxon-status><xref ref-type="fig" rid="F12">Fig. 12</xref></tp:nomenclature><tp:treatment-sec sec-type="etymology" id="SECID0EXIOM"><title>Etymology.</title><p>From Greek <italic>rhachis</italic> (spine, axis) and <italic>phoros</italic> derived from <italic>phora</italic> (bearing). Referring to the fertile, rachis-like upper part of the conidiophore, which bears conidia along its length.</p></tp:treatment-sec><tp:treatment-sec sec-type="Typus" id="SECID0EDJOM"><title>Typus.</title><p>INDIA • Bangalore, Arboretum of Forestry Department; on dead leaf of <italic><tp:taxon-name><tp:taxon-name-part taxon-name-part-type="genus" reg="Bambusa">Bambusa</tp:taxon-name-part></tp:taxon-name></italic> sp.; Jun 1973; W. Gams (holotype <abbrev xmlns:xlink="http://www.w3.org/1999/xlink" xlink:title="Westerdijk Fungal Biodiversity Institute" id="ABBRID0EQJOM" xlink:type="simple">CBS</abbrev> H-11671 dried culture, ex-type culture <abbrev xmlns:xlink="http://www.w3.org/1999/xlink" xlink:title="Westerdijk Fungal Biodiversity Institute" id="ABBRID0EUJOM" xlink:type="simple">CBS</abbrev> 531.73, paratype <abbrev xmlns:xlink="http://www.w3.org/1999/xlink" xlink:title="Westerdijk Fungal Biodiversity Institute" id="ABBRID0EYJOM" xlink:type="simple">CBS</abbrev> H-5414).</p></tp:treatment-sec><tp:treatment-sec sec-type="description" id="SECID0E3JOM"><title>Culture characteristics.</title><p>On <abbrev xmlns:xlink="http://www.w3.org/1999/xlink" xlink:title="cornmeal dextrose agar" id="ABBRID0ECKOM" xlink:type="simple">CMD</abbrev> colonies 45–51 mm diam., circular, flat, powdery, sienna, margin paler, cinnamon to fawn, diffuse, fimbriate to slightly lobate, reverse brown with different tones of dark brick, brick to sienna in concentric zones. On <abbrev xmlns:xlink="http://www.w3.org/1999/xlink" xlink:title="Modified Leonian’s agar" id="ABBRID0EGKOM" xlink:type="simple">MLA</abbrev> colonies 65–67 mm diam., circular, flat, margin entire to fimbriate, velvety to powdery, centre rosy buff, cinnamon to saffron towards the periphery, reverse brown. On <abbrev xmlns:xlink="http://www.w3.org/1999/xlink" xlink:title="oatmeal agar" id="ABBRID0EKKOM" xlink:type="simple">OA</abbrev> colonies 58–60 mm diam., circular, flat, margin entire to fimbriate to floccose, velvety, with concentric brown zones of different tones such as fulvous, sienna to cinnamon, ochreous towards the margin, reverse dark brown (umber) in the centre with ochreous margin. On <abbrev xmlns:xlink="http://www.w3.org/1999/xlink" xlink:title="potato-carrot agar" id="ABBRID0EOKOM" xlink:type="simple">PCA</abbrev> colonies 53–54 mm diam., circular, flat, margin entire fimbriate to diffuse, velvety to sandy, centre fulvous to ochreous, isabelline towards the margin, with numerous exudates at the centre, reverse of the same colour. Sporulation abundant on all media.</p></tp:treatment-sec><tp:treatment-sec sec-type="description" id="SECID0ESKOM"><title>Description in culture.</title><p><bold><italic>Colonies</italic></bold> on <abbrev xmlns:xlink="http://www.w3.org/1999/xlink" xlink:title="oatmeal agar" id="ABBRID0E4KOM" xlink:type="simple">OA</abbrev> effuse. <bold>Sexual morph.</bold> Not observed. <bold>Asexual morph. <italic>Mycelium</italic></bold> composed of hyaline to pale brown, smooth hyphae, verrucose close to the conidiophore base, 1–2 μm wide. <bold><italic>Conidiophores</italic></bold> up to 63 μm long, 2.5–3.5 μm wide at the base, macronematous, mononematous, solitary, erect, straight to slightly flexuous, cylindrical, unbranched, pale brown to brown-orange. <bold><italic>Conidiogenous cells</italic></bold> 13–52 × 3–4 μm, integrated, terminal, sometimes forming transverse septa during sympodial proliferation and becoming intercalary, polyblastic, denticulate, cylindrical to subcylindrical, tapering, pale brown to brown, smooth-walled; conidiogenesis holoblastic-denticulate. <bold><italic>Conidia</italic></bold> 8.5–18.5 × 3–5.5 μm (mean ± <abbrev xmlns:xlink="http://www.w3.org/1999/xlink" xlink:title="standard deviation" id="ABBRID0EQLOM" xlink:type="simple">SD</abbrev> = 14.2 ± 2.4 × 4.0 ± 0.4 μm), solitary, dry, acropleurogenous, oblong-ellipsoidal to ellipsoidal-clavate, rounded at the apex, slightly tapering towards the base, truncate at the base, 0.5­–1 μm wide, smooth-walled, 0–3 septate, hyaline when young, subhyaline to pale brown when mature, pale grey-brown in mass; conidial secession schizolytic.</p><fig id="F12" position="float" orientation="portrait"><object-id xmlns:xlink="http://www.w3.org/1999/xlink" content-type="doi" xlink:type="simple">10.3897/imafungus.16.173033.figure12</object-id><object-id xmlns:xlink="http://www.w3.org/1999/xlink" content-type="arpha" xlink:type="simple">6BA86071-06B6-560D-8EC4-7109101B1EC8</object-id><label>Figure 12.</label><caption><p><italic><tp:taxon-name><tp:taxon-name-part taxon-name-part-type="genus" reg="Wongia">Wongia</tp:taxon-name-part> <tp:taxon-name-part taxon-name-part-type="species" reg="rhachidophora">rhachidophora</tp:taxon-name-part></tp:taxon-name></italic> (ex-type <abbrev xmlns:xlink="http://www.w3.org/1999/xlink" xlink:title="Westerdijk Fungal Biodiversity Institute" id="ABBRID0EHMOM" xlink:type="simple">CBS</abbrev> 531.73). <bold>A–C</bold> Sporulating conidiophores <bold>D–G</bold> conidiophores, conidiogenous cells and conidia <bold>H–K</bold> conidia <bold>L</bold> diversity of colony morphology on <abbrev xmlns:xlink="http://www.w3.org/1999/xlink" xlink:title="cornmeal dextrose agar" id="ABBRID0ETMOM" xlink:type="simple">CMD</abbrev>, <abbrev xmlns:xlink="http://www.w3.org/1999/xlink" xlink:title="Modified Leonian’s agar" id="ABBRID0EXMOM" xlink:type="simple">MLA</abbrev>, <abbrev xmlns:xlink="http://www.w3.org/1999/xlink" xlink:title="oatmeal agar" id="ABBRID0E2MOM" xlink:type="simple">OA</abbrev>, and <abbrev xmlns:xlink="http://www.w3.org/1999/xlink" xlink:title="potato-carrot agar" id="ABBRID0E6MOM" xlink:type="simple">PCA</abbrev>, respectively (from left to right) after 4 wk. Images: on <abbrev xmlns:xlink="http://www.w3.org/1999/xlink" xlink:title="oatmeal agar" id="ABBRID0EDNOM" xlink:type="simple">OA</abbrev> (A–K). Scale bars: 50 µm (<bold>A, C</bold>); 100 µm (<bold>B</bold>); 10 µm (<bold>D–K</bold>); 1 cm (<bold>L</bold>).</p></caption><graphic xmlns:xlink="http://www.w3.org/1999/xlink" xlink:href="imafungus-16-e173033-g012.jpg" position="float" orientation="portrait" xlink:type="simple" id="oo_1477354.jpg"><uri content-type="original_file" xlink:type="simple">https://binary.pensoft.net/fig/1477354</uri></graphic></fig></tp:treatment-sec><tp:treatment-sec sec-type="habitat" id="SECID0EUNOM"><title>Habitat and geographical distribution.</title><p>The species is a saprobe, currently known from two records, including a dead leaf of <italic><tp:taxon-name><tp:taxon-name-part taxon-name-part-type="genus" reg="Bambusa">Bambusa</tp:taxon-name-part></tp:taxon-name></italic> sp. in India (this study) and a sample isolated from soil in a pine rock land ecosystem in the coastal savanna biome in Miami, USA (GlobalFungi). Occurrences are associated with <abbrev xmlns:xlink="http://www.w3.org/1999/xlink" xlink:title="mean annual temperature" id="ABBRID0EBOOM" xlink:type="simple">MAT</abbrev> ~24.4 °C and <abbrev xmlns:xlink="http://www.w3.org/1999/xlink" xlink:title="mean annual precipitation" id="ABBRID0EFOOM" xlink:type="simple">MAP</abbrev> ~1441 mm/year.</p></tp:treatment-sec><tp:treatment-sec sec-type="notes" id="SECID0EJOOM"><title>Notes.</title><p>In the phylogenetic analyses, <italic><tp:taxon-name><tp:taxon-name-part taxon-name-part-type="genus" reg="Wongia">W.</tp:taxon-name-part> <tp:taxon-name-part taxon-name-part-type="species" reg="rhachidophora">rhachidophora</tp:taxon-name-part></tp:taxon-name></italic> was placed within a species complex comprising also <italic><tp:taxon-name><tp:taxon-name-part taxon-name-part-type="genus" reg="Wongia">W.</tp:taxon-name-part> <tp:taxon-name-part taxon-name-part-type="species" reg="bambusae">bambusae</tp:taxon-name-part></tp:taxon-name></italic>, <italic><tp:taxon-name><tp:taxon-name-part taxon-name-part-type="genus" reg="Wongia">W.</tp:taxon-name-part> <tp:taxon-name-part taxon-name-part-type="species" reg="bandungensis">bandungensis</tp:taxon-name-part></tp:taxon-name></italic>, <italic><tp:taxon-name><tp:taxon-name-part taxon-name-part-type="genus" reg="Wongia">W.</tp:taxon-name-part> <tp:taxon-name-part taxon-name-part-type="species" reg="fusiformis">fusiformis</tp:taxon-name-part></tp:taxon-name></italic>, and <italic><tp:taxon-name><tp:taxon-name-part taxon-name-part-type="genus" reg="Wongia">W.</tp:taxon-name-part> <tp:taxon-name-part taxon-name-part-type="species" reg="suae">suae</tp:taxon-name-part></tp:taxon-name></italic> (Fig. <xref ref-type="fig" rid="F3">3</xref>). Among these, <italic><tp:taxon-name><tp:taxon-name-part taxon-name-part-type="genus" reg="Wongia">W.</tp:taxon-name-part> <tp:taxon-name-part taxon-name-part-type="species" reg="fusiformis">fusiformis</tp:taxon-name-part></tp:taxon-name></italic> is readily distinguished by its 1–2(–3)-septate, fusiform to clavate, mid-brown conidia, often with paler end cells, measuring 14–18 × 4–5 µm (<xref ref-type="bibr" rid="B10">Bao et al. 2021</xref>). <italic><tp:taxon-name><tp:taxon-name-part taxon-name-part-type="genus" reg="Wongia">Wongia</tp:taxon-name-part> <tp:taxon-name-part taxon-name-part-type="species" reg="rhachidophora">rhachidophora</tp:taxon-name-part></tp:taxon-name></italic> is also well differentiated within this complex by its 3-septate, uniformly brown conidia, 8.5–18.5 × 3–5.5 μm. In conidial size and shape it most closely resembles <italic><tp:taxon-name><tp:taxon-name-part taxon-name-part-type="genus" reg="Wongia">W.</tp:taxon-name-part> <tp:taxon-name-part taxon-name-part-type="species" reg="fusiformis">fusiformis</tp:taxon-name-part></tp:taxon-name></italic>, but the two are resolved as distinct lineages. The remaining three species are particularly difficult to separate morphologically, as they share 1–2(–3)-septate, hyaline to pale brown, oblong to ellipsoidal-clavate conidia. The conidia of <italic><tp:taxon-name><tp:taxon-name-part taxon-name-part-type="genus" reg="Wongia">W.</tp:taxon-name-part> <tp:taxon-name-part taxon-name-part-type="species" reg="suae">suae</tp:taxon-name-part></tp:taxon-name></italic>, 8–11 × 3–4 µm (<xref ref-type="bibr" rid="B225">Zhang et al. 2023a</xref>), and <italic><tp:taxon-name><tp:taxon-name-part taxon-name-part-type="genus" reg="Wongia">W.</tp:taxon-name-part> <tp:taxon-name-part taxon-name-part-type="species" reg="bambusae">bambusae</tp:taxon-name-part></tp:taxon-name></italic>, 8–13 × 3–5 µm (<xref ref-type="bibr" rid="B218">Yu et al. 2024</xref>), overlap in size, making them almost indistinguishable without molecular data. The conidial length of <italic><tp:taxon-name><tp:taxon-name-part taxon-name-part-type="genus" reg="Wongia">W.</tp:taxon-name-part> <tp:taxon-name-part taxon-name-part-type="species" reg="bandungensis">bandungensis</tp:taxon-name-part></tp:taxon-name></italic> slightly overlaps with the former two species, but extends to a longer upper range, 11.3–14 × 4.3–5.2 µm (<xref ref-type="bibr" rid="B119">Manawasinghe et al. 2024</xref>). A detailed phylogenetic comparison of <italic><tp:taxon-name><tp:taxon-name-part taxon-name-part-type="genus" reg="Wongia">W.</tp:taxon-name-part> <tp:taxon-name-part taxon-name-part-type="species" reg="rhachidophora">rhachidophora</tp:taxon-name-part></tp:taxon-name></italic> with morphologically similar taxa of this species complex is provided in the Results chapter.</p><p><italic><tp:taxon-name><tp:taxon-name-part taxon-name-part-type="genus" reg="Wongia">Wongia</tp:taxon-name-part> <tp:taxon-name-part taxon-name-part-type="species" reg="rhachidophora">rhachidophora</tp:taxon-name-part></tp:taxon-name></italic> appears to be a rare saprobe, with a disjunct distribution between Oceania and subtropical North America. Its presence in a pine rock land biome underscores its adaptability to soil of seasonally dry savannas. However, given the limited records, it is unclear whether this species is truly rare and geographically restricted, or more widespread but overlooked in global fungal diversity surveys.</p></tp:treatment-sec><tp:treatment-sec><!--Section generated to contain objects referenced in tp:taxon-treatment.--><fig id="F3" position="float" orientation="portrait"><object-id xmlns:xlink="http://www.w3.org/1999/xlink" content-type="doi" xlink:type="simple">10.3897/imafungus.16.173033.figure3</object-id><object-id xmlns:xlink="http://www.w3.org/1999/xlink" content-type="arpha" xlink:type="simple">6DCCCB5A-4437-5F6F-96B3-928411BF55A0</object-id><label>Figure 3.</label><caption><p>Maximum likelihood phylogenetic tree of the <italic><tp:taxon-name><tp:taxon-name-part taxon-name-part-type="family">Papulosaceae</tp:taxon-name-part></tp:taxon-name></italic> based on <abbrev xmlns:xlink="http://www.w3.org/1999/xlink" xlink:title="internal transcribed spacer" id="ABBRID0ECRDM" xlink:type="simple">ITS</abbrev>–<abbrev xmlns:xlink="http://www.w3.org/1999/xlink" xlink:title="nuclear large subunit" id="ABBRID0EGRDM" xlink:type="simple">LSU</abbrev>–<abbrev xmlns:xlink="http://www.w3.org/1999/xlink" xlink:title="nuclear small subunit" id="ABBRID0EKRDM" xlink:type="simple">SSU</abbrev>–<italic><abbrev xmlns:xlink="http://www.w3.org/1999/xlink" xlink:title="RNA polymerase II" id="ABBRID0EPRDM" xlink:type="simple">rpb2</abbrev></italic>–<italic><abbrev xmlns:xlink="http://www.w3.org/1999/xlink" xlink:title="translation elongation factor 1-α" id="ABBRID0EURDM" xlink:type="simple">tef1</abbrev></italic> DNA sequences. Names in bold indicate taxonomic novelties; strains with their accession numbers in bold and highlighted in violet colour were sequenced in this study. T and I denote ex-type and ex-isotype strains, respectively. Thickened branches indicate support <abbrev xmlns:xlink="http://www.w3.org/1999/xlink" xlink:title="Maximum Likelihood" id="ABBRID0EYRDM" xlink:type="simple">ML</abbrev> BS = 100% and PP values = 1.0. Branch support of nodes ≥ 70% <abbrev xmlns:xlink="http://www.w3.org/1999/xlink" xlink:title="Maximum Likelihood" id="ABBRID0E3RDM" xlink:type="simple">ML</abbrev> and ≥ 0.95 PP is indicated above or below branches. A hyphen (–) indicates values lower than 75% <abbrev xmlns:xlink="http://www.w3.org/1999/xlink" xlink:title="Maximum Likelihood" id="ABBRID0EASDM" xlink:type="simple">ML</abbrev> BS or 0.95 PP.</p></caption><graphic xmlns:xlink="http://www.w3.org/1999/xlink" xlink:href="imafungus-16-e173033-g003.jpg" position="float" orientation="portrait" xlink:type="simple" id="oo_1477345.jpg"><uri content-type="original_file" xlink:type="simple">https://binary.pensoft.net/fig/1477345</uri></graphic></fig></tp:treatment-sec><ref-list><ref id="B10"><mixed-citation xmlns:xlink="http://www.w3.org/1999/xlink" xlink:type="simple"><person-group><name name-style="western"><surname>Bao</surname><given-names>DF</given-names></name><name name-style="western"><surname>Hyde</surname><given-names>KD</given-names></name><etal/></person-group> (<year>2021</year>) Biodiversity of lignicolous freshwater hyphomycetes from China and Thailand and description of sixteen species. Journal of <tp:taxon-name><tp:taxon-name-part taxon-name-part-type="kingdom">Fungi</tp:taxon-name-part></tp:taxon-name> 7: 669. <ext-link xlink:href="10.3390/jof7080669" ext-link-type="doi" xlink:type="simple">https://doi.org/10.3390/jof7080669</ext-link></mixed-citation></ref><ref id="B225"><mixed-citation xmlns:xlink="http://www.w3.org/1999/xlink" xlink:type="simple"><person-group><name name-style="western"><surname>Zhang</surname><given-names>L</given-names></name><name name-style="western"><surname>Shen</surname><given-names>HW</given-names></name><etal/></person-group> (<year>2023a</year>) <article-title><italic><tp:taxon-name><tp:taxon-name-part taxon-name-part-type="genus">Wongia</tp:taxon-name-part> <tp:taxon-name-part taxon-name-part-type="species">suae</tp:taxon-name-part></tp:taxon-name></italic> sp. nov., a lignicolous freshwater fungus from Yuanjiang (Red River) Basin, China.</article-title><source>Phytotaxa</source><volume>616</volume>(<issue>3</issue>): <fpage>258</fpage>–<lpage>268</lpage>. <ext-link xlink:href="10.11646/phytotaxa.616.3.5" ext-link-type="doi" xlink:type="simple">https://doi.org/10.11646/phytotaxa.616.3.5</ext-link></mixed-citation></ref><ref id="B218"><mixed-citation xmlns:xlink="http://www.w3.org/1999/xlink" xlink:type="simple"><person-group><name name-style="western"><surname>Yu</surname><given-names>XD</given-names></name><name name-style="western"><surname>Zhang</surname><given-names>SN</given-names></name><name name-style="western"><surname>Liu</surname><given-names>JK</given-names></name></person-group> (<year>2024</year>) <article-title>Novel hyphomycetous fungi associated with bamboo from Sichuan, China.</article-title><source>Phytotaxa</source><volume>634</volume>(<issue>3</issue>): <fpage>235</fpage>–<lpage>254</lpage>. <ext-link xlink:href="10.11646/phytotaxa.634.3.4" ext-link-type="doi" xlink:type="simple">https://doi.org/10.11646/phytotaxa.634.3.4</ext-link></mixed-citation></ref><ref id="B119"><mixed-citation xmlns:xlink="http://www.w3.org/1999/xlink" xlink:type="simple"><person-group><name name-style="western"><surname>Manawasinghe</surname><given-names>IS</given-names></name><name name-style="western"><surname>Hyde</surname><given-names>KD</given-names></name><etal/></person-group> (<year>2024</year>) <article-title>Fungal diversity notes 1818–1918: taxonomic and phylogenetic contributions on genera and species of fungi.</article-title><source>Fungal Diversity</source><volume>130</volume>: <fpage>1</fpage>–<lpage>261</lpage>. <ext-link xlink:href="10.1007/s13225-024-00541-y" ext-link-type="doi" xlink:type="simple">https://doi.org/10.1007/s13225-024-00541-y</ext-link></mixed-citation></ref></ref-list></tp:taxon-treatment>
