# Supplementary material for: ﻿Pleurophragmium parvisporum (Ascomycota): One name, seven stories – a case highlighting the need for verification of strains from public culture collections
Source: IMA Fungus. 2025 Nov 25;16:e173033. doi: 10.3897/imafungus.16.173033 (PMC12673336; doi:10.3897/imafungus.16.173033)
Supplement: XML Treatment for Zaanenomyces [file imafungus.16.173033-treatment67.xml]

<!DOCTYPE tp:taxon-treatment
  PUBLIC "-//TaxonX//DTD Taxonomic Treatment Publishing DTD v0 20100105//EN" "tax-treatment-NSO.dtd">
<tp:taxon-treatment xmlns:tp="http://www.plazi.org/taxpub"><tp:treatment-meta><kwd-group><label>Taxon classification</label><kwd>
                <named-content content-type="kingdom">Animalia</named-content>
              </kwd><kwd>
                <named-content content-type="order">Tubeufiales</named-content>
              </kwd><kwd>
                <named-content content-type="family">Tubeufiaceae</named-content>
              </kwd></kwd-group><mixed-citation publication-type="journal"><person-group><name><surname>Réblová</surname><given-names>Martina</given-names></name><name><surname>Nekvindová</surname><given-names>Jana</given-names></name><name><surname>Bauchová</surname><given-names>Lucie</given-names></name><name><surname>Hernández-Restrepo</surname><given-names>Margarita</given-names></name></person-group><article-title>﻿<italic><tp:taxon-name><tp:taxon-name-part taxon-name-part-type="genus" reg="Pleurophragmium">Pleurophragmium</tp:taxon-name-part> <tp:taxon-name-part taxon-name-part-type="species" reg="parvisporum">parvisporum</tp:taxon-name-part></tp:taxon-name></italic> (<italic><tp:taxon-name><tp:taxon-name-part taxon-name-part-type="phylum">Ascomycota</tp:taxon-name-part></tp:taxon-name></italic>): One name, seven stories – a case highlighting the need for verification of strains from public culture collections</article-title><source>IMA Fungus</source><day>25</day><month>11</month><year>2025</year><volume>16</volume><pub-id pub-id-type="doi">10.3897/imafungus.16.173033</pub-id></mixed-citation></tp:treatment-meta><tp:nomenclature><label>﻿</label><tp:taxon-name><object-id xmlns:xlink="http://www.w3.org/1999/xlink" content-type="arpha" xlink:type="simple">74A8AE8F-A353-57A2-8545-FD7EE1680A66</object-id>
              <tp:taxon-name-part taxon-name-part-type="genus" reg="Zaanenomyces">Zaanenomyces</tp:taxon-name-part>
            </tp:taxon-name><tp:taxon-authority>Crous &amp; Osieck, Persoonia 47: 223. 2021.</tp:taxon-authority></tp:nomenclature><tp:treatment-sec sec-type="description" id="SECID0EUUOM"><title>Description.</title><p>See <xref ref-type="bibr" rid="B32">Crous et al. (2021)</xref>.</p></tp:treatment-sec><tp:treatment-sec sec-type="notes" id="SECID0E5UOM"><title>Notes.</title><p><italic><tp:taxon-name><tp:taxon-name-part taxon-name-part-type="genus" reg="Zaanenomyces">Zaanenomyces</tp:taxon-name-part></tp:taxon-name></italic> (<xref ref-type="bibr" rid="B32">Crous et al. 2021</xref>) was established for dematiaceous hyphomycetes characterised by erect, macronematous conidiophores and holoblastic, polyblastic, sympodially elongating conidiogenous cells. The fertile region of the conidiogenous cell is transformed into a rachis bearing pimple- or peg-like denticles, each producing hyaline, obclavate, transversely septate conidia. The genus is typified by <italic><tp:taxon-name><tp:taxon-name-part taxon-name-part-type="genus" reg="Zaanenomyces">Z.</tp:taxon-name-part> <tp:taxon-name-part taxon-name-part-type="species" reg="quadripartis">quadripartis</tp:taxon-name-part></tp:taxon-name></italic> and includes three additional species, <italic><tp:taxon-name><tp:taxon-name-part taxon-name-part-type="genus" reg="Zaanenomyces">Z.</tp:taxon-name-part> <tp:taxon-name-part taxon-name-part-type="species" reg="hilifer">hilifer</tp:taxon-name-part></tp:taxon-name></italic> (this study), <italic><tp:taxon-name><tp:taxon-name-part taxon-name-part-type="genus" reg="Zaanenomyces">Z.</tp:taxon-name-part> <tp:taxon-name-part taxon-name-part-type="species" reg="moderatricis-academiae">moderatricis-academiae</tp:taxon-name-part></tp:taxon-name></italic> and <italic><tp:taxon-name><tp:taxon-name-part taxon-name-part-type="genus" reg="Zaanenomyces">Z.</tp:taxon-name-part> <tp:taxon-name-part taxon-name-part-type="species" reg="versatilis">versatilis</tp:taxon-name-part></tp:taxon-name></italic> (<xref ref-type="bibr" rid="B32">Crous et al. 2021</xref>).</p></tp:treatment-sec><ref-list><ref id="B32"><mixed-citation xmlns:xlink="http://www.w3.org/1999/xlink" xlink:type="simple"><person-group><name name-style="western"><surname>Crous</surname><given-names>PW</given-names></name><name name-style="western"><surname>Osieck</surname><given-names>ER</given-names></name><etal/></person-group> (<year>2021</year>) <article-title>Fungal Planet description sheets: 1284–1382.</article-title><source>Persoonia</source><volume>47</volume>: <fpage>178</fpage>–<lpage>374</lpage>. <ext-link xlink:href="10.3767/persoonia.2021.47.06" ext-link-type="doi" xlink:type="simple">https://doi.org/10.3767/persoonia.2021.47.06</ext-link></mixed-citation></ref></ref-list></tp:taxon-treatment>
