# Supplementary material for: ﻿Pleurophragmium parvisporum (Ascomycota): One name, seven stories – a case highlighting the need for verification of strains from public culture collections
Source: IMA Fungus. 2025 Nov 25;16:e173033. doi: 10.3897/imafungus.16.173033 (PMC12673336; doi:10.3897/imafungus.16.173033)
Supplement: XML Treatment for Zaanenomyces hilifer [file imafungus.16.173033-treatment68.xml]

<!DOCTYPE tp:taxon-treatment
  PUBLIC "-//TaxonX//DTD Taxonomic Treatment Publishing DTD v0 20100105//EN" "tax-treatment-NSO.dtd">
<tp:taxon-treatment xmlns:tp="http://www.plazi.org/taxpub"><tp:treatment-meta><kwd-group><label>Taxon classification</label><kwd>
                <named-content content-type="kingdom">Animalia</named-content>
              </kwd><kwd>
                <named-content content-type="order">Tubeufiales</named-content>
              </kwd><kwd>
                <named-content content-type="family">Tubeufiaceae</named-content>
              </kwd></kwd-group><mixed-citation publication-type="journal"><person-group><name><surname>Réblová</surname><given-names>Martina</given-names></name><name><surname>Nekvindová</surname><given-names>Jana</given-names></name><name><surname>Bauchová</surname><given-names>Lucie</given-names></name><name><surname>Hernández-Restrepo</surname><given-names>Margarita</given-names></name></person-group><article-title>﻿<italic><tp:taxon-name><tp:taxon-name-part taxon-name-part-type="genus" reg="Pleurophragmium">Pleurophragmium</tp:taxon-name-part> <tp:taxon-name-part taxon-name-part-type="species" reg="parvisporum">parvisporum</tp:taxon-name-part></tp:taxon-name></italic> (<italic><tp:taxon-name><tp:taxon-name-part taxon-name-part-type="phylum">Ascomycota</tp:taxon-name-part></tp:taxon-name></italic>): One name, seven stories – a case highlighting the need for verification of strains from public culture collections</article-title><source>IMA Fungus</source><day>25</day><month>11</month><year>2025</year><volume>16</volume><pub-id pub-id-type="doi">10.3897/imafungus.16.173033</pub-id></mixed-citation></tp:treatment-meta><tp:nomenclature><label>﻿</label><tp:taxon-name><object-id xmlns:xlink="http://www.w3.org/1999/xlink" content-type="arpha" xlink:type="simple">6A9BC106-F504-561D-8388-57001FD688D4</object-id>
              <tp:taxon-name-part taxon-name-part-type="genus" reg="Zaanenomyces">Zaanenomyces</tp:taxon-name-part>
              <tp:taxon-name-part taxon-name-part-type="species" reg="hilifer">hilifer</tp:taxon-name-part>
              <object-id xmlns:xlink="http://www.w3.org/1999/xlink" content-type="mycobank" xlink:type="simple">860722</object-id>
            </tp:taxon-name><tp:taxon-authority>Réblová &amp; Hern.-Restr.</tp:taxon-authority><tp:taxon-status xmlns:xlink="http://www.w3.org/1999/xlink" xlink:type="simple">sp. nov.</tp:taxon-status><xref ref-type="fig" rid="F13">Fig. 13</xref></tp:nomenclature><tp:treatment-sec sec-type="etymology" id="SECID0ENYOM"><title>Etymology.</title><p>From Latin <italic>hilum</italic> (scar, mark) and <italic>fer</italic> (bearing, carrying) derived from <italic>ferre</italic> (to bear, to carry). Referring to the conidial morphology, and the distinct basal hilum.</p></tp:treatment-sec><tp:treatment-sec sec-type="Typus" id="SECID0EZYOM"><title>Typus.</title><p>IRAN • Golestān Province, Fenderesk District, Alborz Mountains near Shirābād village, Shirābād Waterfall; on <italic><tp:taxon-name><tp:taxon-name-part taxon-name-part-type="genus" reg="Carex">Carex</tp:taxon-name-part></tp:taxon-name></italic> sp. litter; Jun 2003; W. Gams &amp; R. Zare (holotype <abbrev xmlns:xlink="http://www.w3.org/1999/xlink" xlink:title="Westerdijk Fungal Biodiversity Institute" id="ABBRID0EGZOM" xlink:type="simple">CBS</abbrev> H-25777 dried culture, ex-type culture <abbrev xmlns:xlink="http://www.w3.org/1999/xlink" xlink:title="Westerdijk Fungal Biodiversity Institute" id="ABBRID0EKZOM" xlink:type="simple">CBS</abbrev> 113561).</p></tp:treatment-sec><tp:treatment-sec sec-type="description" id="SECID0EOZOM"><title>Culture characteristics.</title><p>On <abbrev xmlns:xlink="http://www.w3.org/1999/xlink" xlink:title="cornmeal dextrose agar" id="ABBRID0EUZOM" xlink:type="simple">CMD</abbrev> colonies 13–14 mm diam., circular, slightly raised, margin entire, cobwebby becoming mucoid, slightly furrowed, salmon to salmon-brown, pink-beige at the margin, reverse pink-beige. On <abbrev xmlns:xlink="http://www.w3.org/1999/xlink" xlink:title="Modified Leonian’s agar" id="ABBRID0EYZOM" xlink:type="simple">MLA</abbrev> colonies 16–17 mm diam., circular, convex, margin entire, cobwebby, furrowed, salmon-brown with whitish patches, margin salmon, reverse beige with pinkish-orange hue. On <abbrev xmlns:xlink="http://www.w3.org/1999/xlink" xlink:title="oatmeal agar" id="ABBRID0E3ZOM" xlink:type="simple">OA</abbrev> colonies 14–16 mm diam., circular, flat, cobwebby to velvety, faint orange with diffuse margin, reverse of the same colour. On <abbrev xmlns:xlink="http://www.w3.org/1999/xlink" xlink:title="potato-carrot agar" id="ABBRID0EA1OM" xlink:type="simple">PCA</abbrev> colonies 12–13 mm diam., circular, flat, margin entire to fimbriate, mucoid and salmon-brown at the centre, cobwebby to velvety and whitish-salmon towards the periphery, reverse of the same colour. Sporulation abundant on <abbrev xmlns:xlink="http://www.w3.org/1999/xlink" xlink:title="oatmeal agar" id="ABBRID0EE1OM" xlink:type="simple">OA</abbrev> and <abbrev xmlns:xlink="http://www.w3.org/1999/xlink" xlink:title="potato-carrot agar" id="ABBRID0EI1OM" xlink:type="simple">PCA</abbrev>, moderate on <abbrev xmlns:xlink="http://www.w3.org/1999/xlink" xlink:title="Modified Leonian’s agar" id="ABBRID0EM1OM" xlink:type="simple">MLA</abbrev>, absent on <abbrev xmlns:xlink="http://www.w3.org/1999/xlink" xlink:title="cornmeal dextrose agar" id="ABBRID0EQ1OM" xlink:type="simple">CMD</abbrev>.</p></tp:treatment-sec><tp:treatment-sec sec-type="description" id="SECID0EU1OM"><title>Description in culture.</title><p><bold><italic>Colonies</italic></bold> on <abbrev xmlns:xlink="http://www.w3.org/1999/xlink" xlink:title="Modified Leonian’s agar" id="ABBRID0E61OM" xlink:type="simple">MLA</abbrev> effuse. <bold>Sexual morph.</bold> Not observed. <bold>Asexual morph. <italic>Mycelium</italic></bold> composed of hyaline to subhyaline, branched, septate, thin-walled hyphae, often swollen, 1.5–3.5 µm wide. Some of the swollen hyphal segments differentiate into thick-walled, subglobose to globose cells, which become basal cells of the conidiophores. <bold><italic>Conidiophores</italic></bold> 51.5–98.5 × 3.5–5 µm, basal cells bulbous or lobate, 5–8.5(–10) µm wide, macronematous, mononematous, scattered or loosely aggregated, erect, cylindrical or slightly subulate, with or without nodulose swellings, unbranched, brown to golden brown, basal cell at first subhyaline to pale brown, brown at maturity, smooth-walled, septate. <bold><italic>Conidiogenous cells</italic></bold> 6.5–21 × 2.5–3.5 µm, integrated, terminal, sometimes forming transverse septa during sympodial proliferation and becoming intercalary with clusters of closely spaced denticles, monoblastic or polyblastic, denticulate, cylindrical, sometimes with a slight swelling at the apex, pale brown, subhyaline towards the apex, smooth-walled; conidiogenesis holoblastic-denticulate. <bold><italic>Conidia</italic></bold> 12–19 × 3–4.5 µm (mean ± <abbrev xmlns:xlink="http://www.w3.org/1999/xlink" xlink:title="standard deviation" id="ABBRID0ES2OM" xlink:type="simple">SD</abbrev> = 15.2 ± 1.9 × 4.0 ± 0.3 μm), solitary, dry, acropleurogenous, fusiform to narrowly ellipsoidal, subobtuse to acute at the apex, tapering towards the base, often slightly acuminate, truncate at the base ca. 1 µm wide, with a conspicuous basal scar, slightly curved to straight, smooth-walled, with (1–)3(–4) transverse septa, not constricted at the septa, hyaline, also hyaline in mass; conidial secession schizolytic.</p></tp:treatment-sec><tp:treatment-sec sec-type="habitat" id="SECID0EW2OM"><title>Habitat and geographical distribution.</title><p>The species is a saprobe on litter of <italic><tp:taxon-name><tp:taxon-name-part taxon-name-part-type="genus" reg="Carex">Carex</tp:taxon-name-part></tp:taxon-name></italic> sp. in Iran. According to the GlobalFungi database, it is widespread in Europe in numerous countries, with hotspots in Switzerland, Czech Republic, and Germany, and secondary occurrences in North America (USA, Canada) and Asia (China). It was detected in 149 samples isolated predominantly from soil (80.5%), with occasional recovery from deadwood (8.7%), roots (6%), air (2.7%) and shoots (2.1%). It is most often found in grasslands (49%), with notable representation in shrubland (16.1%), forest (16.1%) and cropland (11.4%) biomes, and less frequently in anthropogenic habitats, woodlands, wetlands and aquatic systems. The species thrives in temperate climates, <abbrev xmlns:xlink="http://www.w3.org/1999/xlink" xlink:title="mean annual temperature" id="ABBRID0ED3OM" xlink:type="simple">MAT</abbrev> ~10.3 °C, <abbrev xmlns:xlink="http://www.w3.org/1999/xlink" xlink:title="mean annual precipitation" id="ABBRID0EH3OM" xlink:type="simple">MAP</abbrev> ~770 mm/year.</p><fig id="F13" position="float" orientation="portrait"><object-id xmlns:xlink="http://www.w3.org/1999/xlink" content-type="doi" xlink:type="simple">10.3897/imafungus.16.173033.figure13</object-id><object-id xmlns:xlink="http://www.w3.org/1999/xlink" content-type="arpha" xlink:type="simple">2DED81D6-31CF-5A3F-9750-9183E6B0EDE4</object-id><label>Figure 13.</label><caption><p><italic><tp:taxon-name><tp:taxon-name-part taxon-name-part-type="genus" reg="Zaanenomyces">Zaanenomyces</tp:taxon-name-part> <tp:taxon-name-part taxon-name-part-type="species" reg="hilifer">hilifer</tp:taxon-name-part></tp:taxon-name></italic> (ex-type <abbrev xmlns:xlink="http://www.w3.org/1999/xlink" xlink:title="Westerdijk Fungal Biodiversity Institute" id="ABBRID0E53OM" xlink:type="simple">CBS</abbrev> 113561). <bold>A, B</bold> Sporulating conidiophores <bold>C–G</bold> conidiophores, conidiogenous cells and conidia <bold>H</bold> upper part of the conidiogenous cell with the attached conidium <bold>I</bold> lobate basal cells of conidiophores <bold>J</bold> pigmented, thick-walled cells on vegetative hyphae from which arise conidiophores <bold>K–M</bold> conidia <bold>N</bold> diversity of colony morphology on <abbrev xmlns:xlink="http://www.w3.org/1999/xlink" xlink:title="cornmeal dextrose agar" id="ABBRID0EQ4OM" xlink:type="simple">CMD</abbrev>, <abbrev xmlns:xlink="http://www.w3.org/1999/xlink" xlink:title="Modified Leonian’s agar" id="ABBRID0EU4OM" xlink:type="simple">MLA</abbrev>, <abbrev xmlns:xlink="http://www.w3.org/1999/xlink" xlink:title="oatmeal agar" id="ABBRID0EY4OM" xlink:type="simple">OA</abbrev>, and <abbrev xmlns:xlink="http://www.w3.org/1999/xlink" xlink:title="potato-carrot agar" id="ABBRID0E34OM" xlink:type="simple">PCA</abbrev>, respectively (from left to right) after 4 wk. Images: on <abbrev xmlns:xlink="http://www.w3.org/1999/xlink" xlink:title="Modified Leonian’s agar" id="ABBRID0EA5OM" xlink:type="simple">MLA</abbrev> (A–M). Scale bars: 300 µm (<bold>A, B</bold>); 10 µm (<bold>C–M</bold>); 1 cm (<bold>N</bold>).</p></caption><graphic xmlns:xlink="http://www.w3.org/1999/xlink" xlink:href="imafungus-16-e173033-g013.jpg" position="float" orientation="portrait" xlink:type="simple" id="oo_1477355.jpg"><uri content-type="original_file" xlink:type="simple">https://binary.pensoft.net/fig/1477355</uri></graphic></fig></tp:treatment-sec><tp:treatment-sec sec-type="notes" id="SECID0EP5OM"><title>Notes.</title><p><italic><tp:taxon-name><tp:taxon-name-part taxon-name-part-type="genus" reg="Zaanenomyces">Zaanenomyces</tp:taxon-name-part> <tp:taxon-name-part taxon-name-part-type="species" reg="hilifer">hilifer</tp:taxon-name-part></tp:taxon-name></italic> is readily distinguished from the other three species described by <xref ref-type="bibr" rid="B32">Crous et al. (2021)</xref> by its smaller, fusiform to narrowly ellipsoidal conidia, 12–19 × 3–4.5 μm, which are predominantly 3-septate. The closely related <italic><tp:taxon-name><tp:taxon-name-part taxon-name-part-type="genus" reg="Zaanenomyces">Z.</tp:taxon-name-part> <tp:taxon-name-part taxon-name-part-type="species" reg="quadripartis">quadripartis</tp:taxon-name-part></tp:taxon-name></italic> differs in having longer conidia, (12–)23–30(–35) × (2.5–)3 µm. Both species possess macronematous conidiophores with occasional nodulose swellings along the stipe and a conspicuous terminal rachis. Moreover the basal cell in <italic><tp:taxon-name><tp:taxon-name-part taxon-name-part-type="genus" reg="Zaanenomyces">Z.</tp:taxon-name-part> <tp:taxon-name-part taxon-name-part-type="species" reg="hilifer">hilifer</tp:taxon-name-part></tp:taxon-name></italic> is bulbous to lobate, while basal cell of <italic><tp:taxon-name><tp:taxon-name-part taxon-name-part-type="genus" reg="Zaanenomyces">Z.</tp:taxon-name-part> <tp:taxon-name-part taxon-name-part-type="species" reg="quadripartis">quadripartis</tp:taxon-name-part></tp:taxon-name></italic> is swollen or with rhizoids (<xref ref-type="bibr" rid="B32">Crous et al. 2021</xref>). <italic><tp:taxon-name><tp:taxon-name-part taxon-name-part-type="genus" reg="Zaanenomyces">Zaanenomyces</tp:taxon-name-part> <tp:taxon-name-part taxon-name-part-type="species" reg="versatilis">versatilis</tp:taxon-name-part></tp:taxon-name></italic> is characterised by straight to geniculately curved, semi-macronematous conidiophores, and longer conidia, (16–)43–50(–55) × (2.5–)3(–3.5) µm, which are subcylindrical, pale brown, (3–)7–10(–12)-septate. In addition, <italic><tp:taxon-name><tp:taxon-name-part taxon-name-part-type="genus" reg="Zaanenomyces">Z.</tp:taxon-name-part> <tp:taxon-name-part taxon-name-part-type="species" reg="moderatricis-academiae">moderatricis-academiae</tp:taxon-name-part></tp:taxon-name></italic> also produces longer, (32–)40–52(–57) × 2.5–3 µm, 4–10-septate, pale brown conidia on micronematous conidiophores, often reduced to single, mostly monoblastic conidiogenous cells. These morphological differences, together with molecular evidence, support the recognition of <italic><tp:taxon-name><tp:taxon-name-part taxon-name-part-type="genus" reg="Zaanenomyces">Z.</tp:taxon-name-part> <tp:taxon-name-part taxon-name-part-type="species" reg="hilifer">hilifer</tp:taxon-name-part></tp:taxon-name></italic> as a distinct species.</p><p><italic><tp:taxon-name><tp:taxon-name-part taxon-name-part-type="genus" reg="Zaanenomyces">Zaanenomyces</tp:taxon-name-part> <tp:taxon-name-part taxon-name-part-type="species" reg="hilifer">hilifer</tp:taxon-name-part></tp:taxon-name></italic> is a widely distributed, soil-dwelling saprobe with strong representation in temperate biomes, especially grasslands and croplands. Its presence across Europe, North America, and Asia highlights a cosmopolitan distribution pattern, likely facilitated by anthropogenic soil movement and plant associations. Despite being recently described, eDNA sequencing suggests it is neither rare nor geographically restricted, but instead an ecologically versatile species that may be overlooked due to its cryptic morphology.</p></tp:treatment-sec><ref-list><ref id="B32"><mixed-citation xmlns:xlink="http://www.w3.org/1999/xlink" xlink:type="simple"><person-group><name name-style="western"><surname>Crous</surname><given-names>PW</given-names></name><name name-style="western"><surname>Osieck</surname><given-names>ER</given-names></name><etal/></person-group> (<year>2021</year>) <article-title>Fungal Planet description sheets: 1284–1382.</article-title><source>Persoonia</source><volume>47</volume>: <fpage>178</fpage>–<lpage>374</lpage>. <ext-link xlink:href="10.3767/persoonia.2021.47.06" ext-link-type="doi" xlink:type="simple">https://doi.org/10.3767/persoonia.2021.47.06</ext-link></mixed-citation></ref></ref-list></tp:taxon-treatment>
