# Supplementary material for: ﻿Pleurophragmium parvisporum (Ascomycota): One name, seven stories – a case highlighting the need for verification of strains from public culture collections
Source: IMA Fungus. 2025 Nov 25;16:e173033. doi: 10.3897/imafungus.16.173033 (PMC12673336; doi:10.3897/imafungus.16.173033)
Supplement: Supplementary material 1 — Alignments of DNA sequences [file imafungus-16-e173033-s001.txt]

Analysis 1 (Myrmecridiaceae)

45 1408
Lanspora_cylindrospora_NFCCI_4665                 CATTACGAAAAGGAGTACC--CGTACTCTTCAACCCCCTGTGAACG-TACC-ATTGTCA-GTTGCTTCGGCGGGAGGCCC
Phomatospora_biseriata_MFLUCC_140832A             CATTACGAAA-GGAGTATTCACGTACTCTTCAACCCTTTGTGAACT-TACCTATTGTCA-GTTGCTTCGGCGGGAGGCCC
Myrmecridium_dactylidis_CBS_148281                ---------------------------------------------C-TACCCGTC--CACCGTGCTTCGGCAGGCAGCCC
Myrmecridium_phragmitis_CBS_131311                CATTACGA----GAGTGTCACCACTCCC---AACCCATTGTTTACC-TACCCGTC--CACCGTGCTTCGGCAGGCAGCCC
Myrmecridium_juncigenum_CBS_148268                CATTACGA----GAGTGTAACAACTCCC---AACCCACTGTTTACC-TACCCGTC--CAACGTGCTTCGGCAGGCAGCCC
Myrmecridium_banksiae_CBS_132536                  CATTACGA----GAGTGTAACAACTCCC---AACCCACTGTTTACC-TACCCGTC--CAACGTGCTTCGGCAGGCAGCCC
Myrmecridium_spartii_CBS_140006                   CATTACGA----GAGTGTAACAACTCCC---AACCCACTGTTTACC-TACCCGTC--CAACGTGCTTCGGCAGGCAGCCC
Myrmecridium_iridis_CBS_139917                    CATTACGA----GAGTGTCACAACTCCC---AACCCACTGTTTACC-TACCCGTC--CAACGTGCTTCGGCAGGCAGCCC
Myrmecridium_hydei_MFLUCC_230217                  CATTACGA----GAGTGTCACCACTCCC---AACCCATTGTTTACC-TACACGTC--CACCGTGCTTCGGCAGGCAGCCC
Myrmecridium_mexiae_BRIP_69701                    CATTACGA----GAGTGTCACCACTCCC---AACCCATTGTTTACC-TACCCGTC--CACCGTGCTTCGGCAGGCAGCCC
Myrmecridium_submersum_CGMCC_327410               -------------------------CCC---AACCCATTGTTTACC-TACCCGTC--CACCGTGCTTCGGCAGGCAGCCC
Myrmecridium_yunnanense_GZAAS_230586              ---TACGA----GAGTGTCACCACTCCC---AACCCATTGTTTACC-TACCCGTC--CACCGTGCTTCGGCAGGCAGCCC
Myrmecridium_junci_CPC_41032                      CATTACGA----GAGTGTCACCACTCCC---AACCCATTGTTTACC-TACCCGTC--CACCGTGCTTCGGCAGGCAGCCC
Myrmecridium_flexuosum_CBS_39876                  CATTACGA----GAGTGTCACCACTCCC---AACCCATTGTTTACC-TACCCGTC--CACCGTGCTTCGGCAGGCAGCCC
Myrmecridium_sambuci_CBS_148444                   CATTACGA----GAGTGTCACCACTCCC---AACCCACTGTTTACC-TACCCGTC--CACCGTGCTTCGGCAGGCAGCCC
Myrmecridium_phragmiticola_CPC_36367              CATTACGA----GAGTGTAACAACTCCC---AACCCACTGTTTACC-TACCCGTC--CACCGTGCTTCGGCAGGCAGCCC
Myrmecridium_schulzeri_CBS_32574                  CATTACGA----GAGTGTCACCACTCCC---AACCCATTGTTTACC-TACCCGTC--CACCGTGCTTCGGCAGGCAGTCC
Myrmecridium_obovoideum_HGUP_0314                 -------------------------------------------ACC-TACCCGTC--CACCGTGCTTCGGCAGGCAGCCC
Myrmecridium_juncicola_CBS_148316                 --------------------------------------------------------------------GGCAGGCAGCCC
Myrmecridium_fluviae_CNUFCYR611                   ------------------------------------------------------------CGAGCTTCGGCAGGCAGCCC
Myrmecridium_normannianum_CBS_149439              CATTACGA----GAGTATCACTACTCCC---AA-CCACTGTTTACC-TACCCGTC--CACTGTGCCTCGGCAGGCAGCCC
Myrmecridium_pulvericola_DAOMC_250405             CATTACGA----GAGTGTCACCACTCCC---AA-CCACTGTTTACC-TACCCGTC--CACCGTGCCTCGGCAGGCAGCCC
Myrmecridium_thailandicum_CBS_136551              CATTACGA----GAGTGTCACCACTCCC---AA-CCACTGTTTACC-CACCCGTC--CACTGTGCCTCGGCAGGCAGCCC
Myrmecridium_hiemale_CBS_141017                   CATTACGA----GTCT----CGCGCTCC---AA-CCACTGTTTACTGTATCTGAGG-GATCGTGCTTCGGCGGGCAGCCC
Myrmecridium_montsegurinum_PRM_934684             CATTACGA----GTCT----AGCGCTCC---AA-CCACTGTCTACCGTATCTGAGG-GATCGTGCTTCGGCGGGCAGCCC
Myrmecridium_splendidum_GZCC19_0549               CATTACGA----GTCT----AGCGCTCC---AA-CCACTGCCTACC-TACCTGTGGGAATCGTGCTTTGGCGGGCTGCCC
Pleurophragmium_fluviale_MFLUCC_150366            -------------------------CCC---AACCCATTGTTTACC-TACCTGTGA-CAACGTGCTTCGGCAGACAGCCC
Pleurophragmium_fluviale_S001                     -------------------------CCC---AACCCATTGTTTACC-TACCTGTGA-CAACGTGCTTCGGCAGACAGCCC
Pleurophragmium_fluviale_S1158                    -------------------------CCC---AACCCATTGTTTACC-TACCTGTGA-TAACGTGCTTCGGCAGACAGCCC
Pleurophragmium_asiaticum_CBS_145080              CATTACGA----GAGTTGAAAAACTCCC---AACCCATTGTTAACC-TACCTGTGG-AATCGTGCTTCGGCAGGCAGCCC
Pleurophragmium_asymmetricum_CCM_CIBE_H304        CATTACGA----GAGTTGCAAAACTCCC---AACCCACTGTTTACC-TACCTGTAA-AAACGTGCTTCGGCAGGCAGCCC
Pleurophragmium_fusiforme_CGMCC_327412            -------------------------TCC---TACCCATTGTTTACC-TACCTGTTG--ATTGTGCTTCGGCAGACAGCCC
Pleurophragmium_gaoligongense_KUNCC_10794         ------------------------TCCT---AACCCACTGTTTATC-TACCTGTGA-ACTCGTGCTTCGGCAGGCAGCCC
Pleurophragmium_gaoligongense_KUNCC_10795         -----------------------CTCCT---AACCCACTGTTTATC-TACCTGTGA-ACTCGTGCTTCGGCAGGCAGCCC
Pleurophragmium_guizhouense_GZCC_200008           CATTACGA----GAGTTGCAAAGCTCCC---AACCCATTGTTAACC-TACCTGTGA-CAACGTGCTTCGGCAGACAGCCC
Pleurophragmium_luguense_KUNCC_10796              ------------------AAAAACTCCC---AACCCACTGTTTATC-TACCCGTGA-AATCGTGCTTCGGCAGGCAGCCC
Pleurophragmium_luguense_KUNCC_10797              ------------------AAAAACTCCC---AACCCACTGTTTATC-TACCCGTGA-AATCGTGCTTCGGCAGGCAGCCC
Pleurophragmium_naviculare_GZCC_200484            CATTACGA----GAGTTGACAAACTCCC---AACCCACTGTTTACC-TACCTGTGA-AATCGTGCTTCGGCAGACAGCCC
Pleurophragmium_naviculare_MFLUCC_190303          CATTACGA----GAGTTGACAAACTCCC---AACCCACTGTTTACC-TACCTGTGA-AATCGTGCTTCGGCAGACAGCCC
Pleurophragmium_parvisporum_CBS_77083             CATTACGA----GAGTTGAAAAACTCCC---AACCCTTTGTTTACC-TACCTGTGG-AATCGTGCTTCGGCAGGCAGCCC
Pleurophragmium_sichuanense_HUEST_240068          CATTACGA----GAGTTGAAAAACTCCC---AACCCTTTGTTTACC-TACCTGTGG-AATCGTGCTTCGGCAGGCAGCCC
Pleurophragmium_septatum_CBS_145073               CATTACGA----GAGTTGTAAAACTCCC---AACCCATTGTTTACC-TACCTGTGA--AACGTGCTTCGGCAGACAGCCC
Pleurophragmium_sorbicola_CBS_143433              CATTACGA----GAGTTGAAAAACTCCC---AACCCATTGTTTACC-TACCTGTGGAAATCGTGCTTCGGCAGGCAGCCC
Pleurophragmium_pteridophytophilum__KUNCC_2313858 CATTACGA----GAGTTGCAAAACTCCC--AACCCTTTTGTTTACC-TACCTGTGG-AATCGTGCTTCGGCAGGCAGCCC
Pleurophragmium_jiulongheense_KUNCC_2315577       --------------------------------------------CC-TACCTGTGG-AACCGTGCTTCGGCAGGCAGCCC


C-TGGGAGGGGCCC-CGGGGCCCGG-CCGGAGCCGGGCGCCCGCCGGAGGA-GCGCACACCAAACTCTTGCTGTACC-CA
C-TGGGAGGGGCCC-CGGGGCCCGGTCCTGAGCCGGGCTCCCGCCGGAGGA-GCGCAACCAAAACTCTTGCTGTACCTCA
TGTGGGACAGAGCC-TCGCCCCCTT--T---GGGGGGTGCCTGCCGCTGGCCAAACCAA---AATTCTAGCTA-TCA---
TGTGGGACAGAGCC-TCGCCCCCCT--CACGGGGGGGTGCCTGCCGCTGGCCAACCAA----AATTCTAGCTA-TCA---
TGTGGGACAGAGCC-TCGCCCCCTT--CG--CGGGGGTGCCTGCCGCCGGCCAACCAA----AACTCCAGCTGTTTT---
TGTGGGACAGAGCC-TCGCCCCCTC--C---GGGGGGTGCCTGCCGCTGGCCAACCAA----AACTCCAGCTG-TTT---
TGTGGGACAGAGCC-CCGCCCCCTC--C---GGGGGGTGCCTGCCGCTGGCCAACCAA----AACTCCAGCTG-TTT---
TGTGGGACAGAGCC-TCGCCCCCTC--C---GGGGGGTGCCTGCCGCTGGCCAACCAA----AACTCCAGCTGTTTT---
TGTGGGACAGAGCC-TCGCCCCCCT-TCGC-GGGGGGTGCCTGCCGCTGGCCAACCAAC---AACTCTAGCTGTTTT---
TGTGGGACAGAGCC-TCGCCCCCCT-CCGC-GGGGGGTGCCTGCCGCTGGCCAACCAAC---AACTCTAGCTGTTTT---
TGTGGGACAGAGCC-TCGCCCTCCC-TCGC-GGGGGGTGCCTGCCGCTGGCCAACCAAA---AATTCTAGCCGTTTT---
TGTGGGACAGAGCC-TCGCCCCCTT--CGC-GGGGGGTGCCTGCCGCTGGCCAACCAACA--AACTCTAGCTGTTTT---
TGTGGGACAGAGCC-TCGCCCCCTT--CAC-GGGGGGTGCCTGCCGCTGGCCAACCAA----AACTCTAGCTGTTTT---
TGTGGGACAGAGCC-TCGCCCCCCT--CGC-GGGGGGTGCCTGCCGCTGGCCAACCAA----TACTCTAGCTGTTTT---
TGTGGGACAGAGCC-TCGCCCCCCT--CGC-GGGGGGTGCCTGCCGCTGGCCAACATA----CATTCT-GTCATTGT---
TGTGGGACAGAGCC-TCGCCCCCTC--C---GGGGGGTGCCTGCCGCTGGCCAACCAA----AATTCTAGTCATTAT---
TGTGGGACAGGGCC-TCGCCCCCTC--C---GGGGGGTGCCTGCCGCTGGCCAACCAAC---CATTCTAGCTGTTTT---
TGTGGGACAGGGCC-TCGCCTCCCT-TCG--GGGGGGTGCCTGCCGCTGGCCAACCAA----CCATTCAGCTGTCTT---
T---TGACAGGGCC-CCGCCCCCCT--CGC--GGGGGTGCCTGCCGCTGGCCAACCACA---AACTCTTGTTATTTT---
TGTGGGACAGAGCC-TCGCCCCCTT--CAC-GGGGGGTGCCTGCCGCTGGCCAACCAAA---AATTCTAGCCGTTTT---
TGTGGGACAGAGCC-TCGCCCCCCG--TCTCGGGGGGTGTCTGCCGCTGGCCGACCC-----AAATTCAGCTGTATC---
TGTGGGACAGAGCC-TCGCCCCCCG--CTG-GGGGGGTGCCTGCCGCTGGCCGACCAAA---AACTCTAGCTGTTTA---
TGTGGGACAGAGCC-TCGCCCCCCC--TCGCGGGGGGTGCCTGCCGCTGGCCGACCCA----AACTCTAGCTGTTTT---
TGTGGGACAGGGCC-TTGC--------------GCGGTGCCCGCCGCCGGCCACAAAC----AACTCTTGCTGTACC---
TGTGGGACAGGGCC-TTGC--------------GCGGTGCCCGCCGCCGGCCGTACCA----ACTATTTGCCGTATT---
CGTGGGACGGGGCC-CTGTCCGGCC---C-GCCAACATGCT---------------------AACTCTTGCTGTTTT---
CGTGGGACGGGACC-GTTGCCTTCC---TTGTGAAGGTGTCTGCCGCTAGCCAACTC-----ATACTCTGTTATTTT---
CGTGGGACGGGACC-GTTGCCTTCC---TTGTGAAGGTGTCTGCCGCTAGCCAACTC-----ATACTCTGTTATTTT---
CGTGGGACGGGACC-GTTGCCTTCC---TTGTGAAGGTGTCTGCCGCTAGCCAATCT-----AAACTCTGTTATTTT---
CGTGGGACGGGGCC-CCGGCCTTCC---T-TGGAAGGTGCCTGCCGCTGGCCAACACTA---TATTCTTGTCATCAT---
CGTGGGACGAGGCC-TCGCCTTCTT---T-GCAAAGGTGCCTGCCGCTGGCCAAACTAC---AAATTCTGTTATTCG---
CGTGGGACGGGACC-GTTGCCTTCT-----TGGAAGGTGTCTGCCGCTAGCTACACT-----ATACTCTGTTATTTT---
CGTGGGACGGGGCC-GTCGCCTTCT-----TGCAAGGTGCCTGCCGCTAGCCAAACCAT---ATACTCTGTCATCAA---
CGTGGGACGGGGCC-GTCGCCTTCT-----TGCAAGGTGCCTGCCGCTAGCCAAACCAT---ATACTCTGTCATCAA---
CGTGGGACGGGACC-GTTGCCTTCC---TTGTGAAGGTGTCTGCCGCTAGCCAACCT-----ATACTCTGTTATTTT---
TGTGGGACGGGGCC-ACCGCCTTCT----AACGAAGGTGCCTGCCGCTAGCCACATCTA---ATACTCTGTTATTAT---
TGTGGGACGGGGCC-ACCGCCTTCT----AACGAAGGTGCCTGCCGCTAGCCACATCTA---ATACTCTGTTATTAT---
CGTGGGACGGGGACAGTTGCCTTCT-------GAAGGTGTCTGCCGCAAGCCTACCA-----CAACTCTGCTATATT---
CGTGGGACGGGGACAGTTGCCTTCT-------GAAGGTGTCTGCCGCAAGCCTACCA-----CAACTCTGCTATATT---
CGTGGGACGGAGCC--TTGCCTTCT----AACGAAGGTGCCTGCCGCTGGCCACACACA---AAACTCTGTTATTTA---
CGTGGGACGGAGCC--TCGCCTTCT----AACGAAGGTGCCTGCCGCTGGCCACGCACA---AAACCCTGTTATTTA---
CGTGGGACGGGACC-GTTGCCTTCC--TCTGTGAAGGTGTCTGCCGCTAGCCAACCA-----CTACTCTGTTATATG---
CGTGGGACGGGGCC-CCCGCCTTCT----CCAGAAGGTGCCTGCCGCTGGCCAAACAAC---AAACTCTGTCATACA---
CGTGGGACGGAGCC--TCGCCTTCT----TTTGGAGGTGCCTGCCGCTGGCCAAACACA---AAACTCTGTTAAATT---
CGTGGGACGGAGCC--TCGCCTTCT----GACGAAGGTGCCTGCCGCTGGCCAAACA-----CAACTCTGTCATGTT---


GTGGCACGTCCGAGTACACAA-AAACAAAC--GTTAAAAACTTTCAACAACGGATCTCTTGGTTCTGGCATCGATGAAGA
GTGGCACCTCCGAGTAAAAAACAAAAAAACAAGTTAAAA-CTTTCAACAACGGATCTCTTGGTTCTGGCATCGATGAAGA
-AGTACCATCTGAGTCTTCCA----CAAAT--GAACAAAACTTTCAACAACGGATCTCTTGGTTCTGGCATCGATGAAGA
-AGTACCATCTGAGTCTTCCA----CAAAT--GAACAAAACTTTCAACAACGGATCTCTTGGTTCTGGCATCGATGAAGA
-AGTACCATCCGAGTCATATA---CAAAAT--AAACAAAACTTTCAACAACGGATCTCTTGGTTCTGGCATCGATGAAGA
-AGTACCATCTGAGTCTTATA---CAAAAT--AAACAAAACTTTCAACAACGGATCTCTTGGTTCTGGCATCGATGAAGA
-AGTACCATCTGAGTCTTATA---CAAAAT--AAACAAAACTTTCAACAACGGATCTCTTGGTTCTGGCATCGATGAAGA
-AGTACCATCTGAGTAACATA---CAAAAT--AAACAAAACTTTCAACAACGGATCTCTTGGTTCTGGCATCGATGAAGA
-AGTACCATCTGAGTCTTCCA----CAAAT--GAACAAAACTTTCAACAACGGATCTCTTGGTTCTGGCATCGATGAAGA
-AGTACCATCTGAGTCTTCCA----CAAAT--GAACAAAACTTTCAACAACGGATCTCTTGGTTCTGGCATCGATGAAGA
-AGTACCATCTGAGTCTTCCA----CAAAT--GAACAAAACTTTCAACAACGGATCTCTTGGTTCTGGCATCGATGAAGA
-AGTACCATCTGAGTCTTCCA----CAAAT--GAACAAAACTTTCAACAACGGATCTCTTGGTTCTGGCATCGATGAAGA
-AGTACCATCTGAGTCTTCCA----CAAAT--GAACAAAACTTTCAACAACGGATCTCTTGGTTCTGGCATCGATGAAGA
-TGTACAATCTGAGTCTTCCA----CAAAT--GAACAAAACTTTCAACAACGGATCTCTTGGTTCTGGCATCGATGAAGA
-AGTACCATCTGAGTCTTCCA----CAAAT--GAACAAAACTTTCAACAACGGATCTCTTGGTTCTGGCATCGATGAAGA
-AGTACCATCTGAGTCTTCCA----CAAAT--GAACAAAACTTTCAACAACGGATCTCTTGGTTCTGGCATCGATGAAGA
-TGTACCATCTGAGTCTTCCA----CAAAT--AAACAAAACTTTCAACAACGGATCTCTTGGTTCTGGCATCGATGAAGA
-CGTACCGTCTGAGTCTTATA----CAAAC--GAACAAAACTTTCAACAACGGATCTCTTGGTTCTGGCATCGATGAAGA
-AGTACCATCTGAGTCTTCCA----CAAAT--GAACAAAACTTTCAACAACGGATCTCTTGGTTCTGGCATCGATGAAGA
-AGTACCATCTGAGTCTTCCA----CAAAT--GAACAAAACTTTCAACAACGGATCTCTTGGTTCTGGCATCGATGAAGA
--GTACCTTCTGAGTATCTCA----CAAAT--GAACAAAACTTTCAACAACGGATCTCTTGGTTCTGGCATCGATGAAGA
--GTACCATCTGAGTCTTCCA----CAAAT--GAACAAAACTTTCAACAACGGATCTCTTGGTTCTGGCATCGATGAAGA
--ATACTGTCTGAGTCTTCCA----CAAAT--GAACAAAACTTTCAACAACGGATCTCTTGGTTCTGGCATCGATGAAGA
---TATCTTCTGAGGACTAAG----AAAAC--AAACAAAACTTTCAACAACGGATCTCTTGGCTCTGGCATCGATGAAGA
--GTATCTTCTGAGTCTTCTG-----AAAC--AAACAAAACTTTCAACAACGGATCTCTTGGCTCTGGCATCGATGAAGA
--GTACCGTCTGAGTCTTCTA----AAAAC--AAAAAAAACTTTCAACAACGGATCTCTTGGCTCTGGCATCGATGAAGA
---TACTATCTGAGTCTTCTA----TAAAT--AATTAAAACTTTCAACAACGGATCTCTTGGTTCTGGCATCGATGAAGA
---TACTATCTGAGTCTTCTA----TAAAT--AATTAAAACTTTCAACAACGGATCTCTTGGTTCTGGCATCGATGAAGA
---TACCATCTGAGTCTTCTA----TAAAT--AATTAAAACTTTCAACAACGGATCTCTTGGTTCTGGCATCGATGAAGA
-GATATCGTCTGAGTATTTCA----TAAATG-AATCAAAACTTTCAACAACGGATCTCTTGGTTCTGGCATCGATGAAGA
---TATCATCTGAGTTAACTA----AAAAT--AATCAAAACTTTCAACAACGGATCTCTTGGTTCTGGCATCGATGAAGA
---TATTATCTGAGTCTTCTA----TAAAT--AATCAAAACTTTCAACAACGGATCTCTTGGTTCTGGCATCGATGAAGA
---TATCATCTGAGTAAATTT----TAAAT--AATTAAAACTTTCAACAACGGATCTCTTGGTTCTGGCATCGATGAAGA
---TATCATCTGAGTAAATTT----TAAAT--AATTAAAACTTTCAACAACGGATCTCTTGGTTCTGGCATCGATGAAGA
---TACCATCTGAGTCTTTTA----TAAAT--AATTAAAACTTTCAACAACGGATCTCTTGGTTCTGGCATCGATGAAGA
---TACCATCTGAGTTTATTA----TAAAT--AATTAAAACTTTCAACAACGGATCTCTTGGTTCTGGCATCGATGAAGA
---TACCATCTGAGTTTATTA----TAAAT--AATTAAAACTTTCAACAACGGATCTCTTGGTTCTGGCATCGATGAAGA
---TATTATCTGAGTCTTCTA----TAAAT--AATCAAAACTTTCAACAACGGATCTCTTGGTTCTGGCATCGATGAAGA
---TATTATCTGAGTCTTCTA----TAAAT--AATCAAAACTTTCAACAACGGATCTCTTGGTTCTGGCATCGATGAAGA
-GTTACTATCTGAGTCTTATA----CAAAT--AATCAAAACTTTCAACAACGGATCTCTTGGTTCTGGCATCGATGAAGA
-GTTACTATCTGAGTCTTATA---CAAAAT--AATCAAAACTTTCAACAACGGATCTCTTGGTTCTGGCATCGATGAAGA
---TATTATCTGAGTCTTCTA----TAAAT--ACTTAAAACTTTCAACAACGGATCTCTTGGTTCTGGCATCGATGAAGA
AGTTACCATCTGAGTCTATAA---ACAAATA-AGTTAAAACTTTCAACAACGGATCTCTTGGTTCTGGCATCGATGAAGA
AGTTATTATCTGAGTCCTATA----CAAAC--AATCAAAACTTTCAACAACGGATCTCTTGGTTCTGGCATCGATGAAGA
AGTTACTATCTGAGTCTGATA----CAAAT--AATCAAAACTTTCAACAACGGATCTCTTGGTTCTGGCATCGATGAAGA


ACGCAGCGAAATGCGATAAGTAATGTGAATTGCAGAATTCAGTGAATCATCGAATCTTTGAACGCACATTGCGCCCGCCA
ACGCAGCGAAATGCGATAAGTAATGTGAATTGCAGAATTCAGTGAATCATCGAATCTTTGAACGCACATTGCGCCCGCCA
ACGCAGCGAAATGCGATAAGTAATGTGAATTGCAGAATTCAGTGAATCATCGAATCTTTGAACGCACATTGCGCCCACTA
ACGCAGCGAAATGCGATAAGTAATGTGAATTGCAGAATTCAGTGAATCATCGAATCTTTGAACGCACATTGCGCCCACTA
ACGCAGCGAAATGCGATAAGTAATGTGAATTGCAGAATTCAGTGAATCATCGAATCTTTGAACGCACATTGCGCCCACTA
ACGCAGCGAAATGCGATAAGTAATGTGAATTGCAGAATTCAGTGAATCATCGAATCTTTGAACGCACATTGCGCCCACTA
ACGCAGCGAAATGCGATAAGTAATGTGAATTGCAGAATTCAGTGAATCATCGAATCTTTGAACGCACATTGCGCCCACTA
ACGCAGCGAAATGCGATAAGTAATGTGAATTGCAGAATTCAGTGAATCATCGAATCTTTGAACGCACATTGCGCCCACTA
ACGCAGCGAAATGCGATAAGTAATGTGAATTGCAGAATTCAGTGAATCATCGAATCTTTGAACGCACATTGCGCCCACTA
ACGCAGCGAAATGCGATAAGTAATGTGAATTGCAGAATTCAGTGAATCATCGAATCTTTGAACGCACATTGCGCCCACTA
ACGCAGCGAAATGCGATAAGTAATGTGAATTGCAGAATTCAGTGAATCATCGAATCTTTGAACGCACATTGCGCCCACTA
ACGCAGCGAAATGCGATAAGTAATGTGAATTGCAGAATTCAGTGAATCATCGAATCTTTGAACGCACATTGCGCCCACTA
ACGCAGCGAAATGCGATAAGTAATGTGAATTGCAGAATTCAGTGAATCATCGAATCTTTGAACGCACATTGCGCCCACTA
ACGCAGCGAAATGCGATAAGTAATGTGAATTGCAGAATTCAGTGAATCATCGAATCTTTGAACGCACATTGCGCCCACTA
ACGCAGCGAAATGCGATAAGTAATGTGAATTGCAGAATTCAGTGAATCATCGAATCTTTGAACGCACATTGCGCCCACTA
ACGCAGCGAAATGCGATAAGTAATGTGAATTGCAGAATTCAGTGAATCATCGAATCTTTGAACGCACATTGCGCCCACTA
ACGCAGCGAAATGCGATAAGTAATGTGAATTGCAGAATTCAGTGAATCATCGAATCTTTGAACGCACATTGCGCCCACTA
ACGCAGCGAAATGCGATAAGTAATGTGAATTGCAGAATTCAGTGAATCATCGAATCTTTGAACGCACATTGCGCCCACCG
ACGCAGCGAAATGCGATAAGTAATGTGAATTGCAGAATTCAGTGAATCATCGAATCTTTGAACGCACATTGCGCCCACTA
ACGCAGCGAAATGCGATAAGTAATGTGAATTGCAGAATTCAGTGAATCATCGAATCTTTGAACGCACATTGCGCCCACTA
ACGCAGCGAAATGCGATAAGTAATGTGAATTGCAGAATTCAGTGAATCATCGAATCTTTGAACGCACATTGCGCCCGCCA
ACGCAGCGAAATGCGATAAGTAATGTGAATTGCAGAATTCAGTGAATCATCGAATCTTTGAACGCACATTGCGCCCGCCA
ACGCAGCGAAATGCGATAAGTAATGTGAATTGCAGAATTCAGTGAATCATCGAATCTTTGAACGCACATTGCGCCCGCCA
ACGCAGCGAAATGCGATACGTAATGCGAATTGCAGAATTCAGTGAGTCATCGAATCTTTGAACGCACATTGCGCCCACCA
ACGCAGCGAAATGCGATACGTAATGCGAATTGCAGAATTCAGTGAGTCATCGAATCTTTGAACGCACATTGCGCCCACCA
ACGCAGCGAAATGCGATACGTAATGCGAATTGCAGAATTCAGTGAGTCATCGAATCTTTGAACGCACATTGCGCCCGCCA
ACGCAGCGAAATGCGATAAGTAATGTGAATTGCAGAATTCAGTGAATCATCGAATCTTTGAACGCACATTGCGCCCATTA
ACGCAGCGAAATGCGATAAGTAATGTGAATTGCAGAATTCAGTGAATCATCGAATCTTTGAACGCACATTGCGCCCATTA
ACGCAGCGAAATGCGATAAGTAATGTGAATTGCAGAATTCAGTGAATCATCGAATCTTTGAACGCACATTGCGCCCATTA
ACGCAGCGAAATGCGATAAGTAATGTGAATTGCAGAATTCAGTGAATCATCGAATCTTTGAACGCACATTGCGCCCATTA
ACGCAGCGAAATGCGATAAGTAATGTGAATTGCAGAATTCAGTGAATCATCGAATCTTTGAACGCACATTGCGCCCATTA
ACGCAGCGAAATGCGATAAGTAATGTGAATTGCAGAATTCAGTGAATCATCGAATCTTTGAACGCACATTGCGCCCATTA
ACGCAGCGAAATGCGATAAGTAATGTGAATTGCAGAATTCAGTGAATCATCGAATCTTTGAACGCACATTGCGCCCATTA
ACGCAGCGAAATGCGATAAGTAATGTGAATTGCAGAATTCAGTGAATCATCGAATCTTTGAACGCACATTGCGCCCATTA
ACGCAGCGAAATGCGATAAGTAATGTGAATTGCAGAATTCAGTGAATCATCGAATCTTTGAACGCACATTGCGCCCATTA
ACGCAGCGAAATGCGATAAGTAATGTGAATTGCAGAATTCAGTGAATCATCGAATCTTTGAACGCACATTGCGCCCATTA
ACGCAGCGAAATGCGATAAGTAATGTGAATTGCAGAATTCAGTGAATCATCGAATCTTTGAACGCACATTGCGCCCATTA
ACGCAGCGAAATGCGATAAGTAATGTGAATTGCAGAATTCAGTGAATCATCGAATCTTTGAACGCACATTGCGCCCATTA
ACGCAGCGAAATGCGATAAGTAATGTGAATTGCAGAATTCAGTGAATCATCGAATCTTTGAACGCACATTGCGCCCATTA
ACGCAGCGAAATGCGATAAGTAATGTGAATTGCAGAATTCAGTGAATCATCGAATCTTTGAACGCACATTGCGCCCATTA
ACGCAGCGAAATGCGATAAGTAATGTGAATTGCAGAATTCAGTGAATCATCGAATCTTTGAACGCACATTGCGCCCATTA
ACGCAGCGAAATGCGATAAGTAATGTGAATTGCAGAATTCAGTGAATCATCGAATCTTTGAACGCACATTGCGCCCATTA
ACGCAGCGAAATGCGATAAGTAATGTGAATTGCAGAATTCAGTGAATCATCGAATCTTTGAACGCACATTGCGCCCATTA
ACGCAGCGAAATGCGATAAGTAATGTGAATTGCAGAATTCAGTGAATCATCGAATCTTTGAACGCACATTGCGCCCATTA
ACGCAGCGAAATGCGATAAGTAATGTGAATTGCAGAATTCAGTGAATCATCGAATCTTTGAACGCACATTGCGCCCATTA


GCATTCTGGCGGGCATGCCTGTTCGAGCGTCATTTCAACCCCTCAGGCCCTGGT--GCCTGGCGTCGGGGC-TCTCCCT-
GCATTCTGGCGGGCATGCCTGTTCGAGCGTCATTTCAACCCCTCAGGCCCTGGT--GCCTGGCGTCGGGGCATCTCCCT-
GTATTCTGGTGGGCATGCCTGTTCGAGCGTCATTTCAA-CCCTCAAGCCTG-----GCTTGGTGTTGGGGC-CCTGCGC-
GTATTCTGGTGGGCATGCCTGTTCGAGCGTCATTTCAA-CCCTCAAGCCTG-----GCTTGGTGTTGGGGC-CCTGCGC-
GTATTCTGGTGGGCATGCCTGTTCGAGCGTCATTTCAA-CCCTCAAGCCTG-----GCTTGGTGTTGGGGC-TCTGCGT-
GTATTCTGGTGGGCATGCCTGTTCGAGCGTCATTTCAA-CCCTCAAGCCTG-----GCTTGGTGTTGGGGC-TCTGCGT-
GTATTCTGGTGGGCATGCCTGTTCGAGCGTCATTTCAA-CCCTCAAGCCTG-----GCTTGGTGTTGGGGC-TCTGCGT-
GTATTCTGGTGGGCATGCCTGTTCGAGCGTCATTTCAA-CCCTCAAGCCTG-----GCTTGGTGTTGGGGC-TCTGCGC-
GTATTCTGGTGGGCATGCCTGTTCGAGCGTCATTTCAA-CCCTCAAGCCTG-----GCTTGGTGTTGGGGC-TCTGCGCA
GTATTCTGGTGGGCATGCCTGTTCGAGCGTCATTTCAA-CCCTCAAGCCTG-----GCTTGGTGTTGGGGC-TCTGCGCA
GTATTCTGGTGGGCATGCCTGTTCGAGCGTCATTTCAA-CCCTCAAGCCTG-----GCTTGGTGTTGGGGA-CCTGCGCA
GTATTCTGGTGGGCATGCCTGTTCGAGCGTCATTTCAA-CCCTCAAGCCTG-----GCTTGGTGTTGGGGC-TCTGCGCA
GTATTCTGGTGGGCATGCCTGTTCGAGCGTCATTTCAA-CCCTCAAGCCTG-----GCTTGGTGTTGGGGC-TCTGCGCA
GTATTCTGGTGGGCATGCCTGTTCGAGCGTCATTTCAA-CCCTCAAGCCTG-----GCTTGGTGTTGGGGC-TCTGCGCC
GTATTCTGGTGGGCATGCCTGTTCGAGCGTCATTTCAA-CCCTCAAGCCTG-----GCTTGGTGTTGGGGT-TCTGCGCA
GTATTCTGGTGGGCATGCCTGTTCGAGCGTCATTTCAA-CCCTCAAGCCTG-----GCTTGGTGTTGGGGT-TCTGCGCA
GTATTCTGGTGGGCATGCCTGTTCGAGCGTCATTTCAA-CCCTCAAGCCTG-----GCTTGGTGTTGGGGC-TCTGCGC-
GCATTCCGGTGGGCATGCCTGTTCGAGCGTCATTTCAA-CCCTCAAGCCCG-----GCTTGGTGTTGGGGC-TCTGCGCG
GTATTCTGGTGGGCATGCCTGTTCGAGCGTCATTTCAA-CCCTCAAGCCTG-----GCTTGGTGTTGGGGT-TCTGCGC-
GTATTCTGGTGGGCATGCCTGTTCGAGCGTCATTTCAA-CCCTCAAGCCTG-----GCTTGGTGTTGGGGC-TCTGCGCA
GCACTCTGGCGGGCATGCCTGTTCGAGCGTCATTTCAACCCCTCAAGCTCT-----GCTTGGTGTTGGGGC-TCTGCGT-
GCACTCTGGCGGGCATGCCTGTTCGAGCGTCATTTCAACCCCTCAAGCACA-----GCTTGGTGTTGGGGC-ACTGCGTC
GCACTCTGGCGGGCATGCCTGTTCGAGCGTCATTTCAACCCCTCAAGCCCA-----GCTTGGTGTTGGGGC-ACTGCGT-
GCACTCTGGTGGGCATGCCTGTCCGAGCGTCATTTCAA-CCCTCAAGCCTG-----GCTTGGTGTTGGGGC-CCTACGT-
GAACTCTGGTGGGCATGCCTGTCCGAGCGTCATTTCAA-CCCTCAAGCCTG-----GCTTGGTGTTGGGGC-TCTACGT-
GAACTCTGGCGGGCATGCCTGTCCGAGCGTCATTTCAA-CCCTCAAGCCCG-----GCTTGGTGTTGGGGC-TCTGCGT-
GTATTCTAGTGGGCATGCCTGTTCGAGCGTCATTTCAA-CCCTCAAGCCTT----CGCTTGGTGTTGGAGC-TCTACAT-
GTATTCTAGTGGGCATGCCTGTTCGAGCGTCATTTCAA-CCCTCAAGCCTT----CGCTTGGTGTTGGAGC-TCTACAT-
GTATTCTAGTGGGCATGCCTGTTCGAGCGTCATTTCAA-CCCTCAAGCCTT----TGCTTGGTGTTGGAGC-TCTACAT-
GTATTCTAGTGGGCATGCCTGTTCGAGCGTCATTTCAA-CCCTCAAGCCCCA---GGCTTGGTGTTGGGGC-TCTACGC-
GTATTCTAGTGGGCATGCCTGTTCGAGCGTCATTTCAA-CCCTCAAGCACT-----GCTTGGTGTTGGGGC-CCTACGA-
GTATTCTATTGGGCATGCCTGTTCGAGCGTCATTTCAA-CCCTCAAGCCCA-----GCTTGGTGTTGGAGT-TCTACTT-
GTATTCTAGTGGGCATGCCTGTTCGAGCGTCATTTCAA-CCCTCAAGCCCTC---GGCTTGGTGTTGGGGT-TCTACGC-
GTATTCTAGTGGGCATGCCTGTTCGAGCGTCATTTCAA-CCCTCAAGCCCTC---GGCTTGGTGTTGGGGT-TCTACGC-
GTATTCTAGTGGGCATGCCTGTTCGAGCGTCATTTCAA-CCCTCAAGCCTT----CGCTTGGTGTTGGAGC-TCTACAT-
GTATTCTAGTGGGCATGCCTGTTCGAGCGTCATTTCAA-CCCTCAAGTTTA----GGCTTGGTGTTGGGGC-TCTATT--
GTATTCTAGTGGGCATGCCTGTTCGAGCGTCATTTCAA-CCCTCAAGTTTA----GGCTTGGTGTTGGGGC-TCTATT--
GTATTCTAGTGGGCATGCCTGTTCGAGCGTCATTTCAA-CCCTCAAGCCCCA--GGGCTTGGTGTTGGAGC-TCTACCT-
GTATTCTAGTGGGCATGCCTGTTCGAGCGTCATTTCAA-CCCTCAAGCCCCA--GGGCTTGGTGTTGGAGC-TCTACCT-
GTATTCTAGTGGGCATGCCTGTTCGAGCGTCATTTCAA-CCCTCAAGCACT-----GCTTGGTGTTGGGGC-TCTACGC-
GTATTCTAGTGGGCATGCCTGTTCGAGCGTCATTTCAA-CCCTCAAGCACT-----GCTTGGTGTTGGGGC-TCTACGC-
GTATTCTAGTGGGCATGCCTGTTCGAGCGTCATTTCAA-CCCTCAAGCCCT----GGCTTGGTGTTGGAGC-TCTACAT-
GTACTCTAGTGGGCATGCCTGTTCGAGCGTCATTTCAA-CCCTCAAGCACT-----GCTTGGTGTTGGGGC-CCTACGC-
GTATTCTAGTGGGCATGCCTGTTCGAGCGTCATTTCAA-CCCTCAAGCACT-----GCTTGGTGTTGGGGC-TCTACGT-
GTATTCTATTGGGCATGCCTGTTCGAGCGTCATTTCAA-CCCTCAAGCACT-----GCTTGGTGTTGGGGC-TCTACAA-


CGCGGGAGGCCCCCAGAGACAGTGGCGGACCCGCCGCGGCTCCGAGCGCAGTAGT-TACGTTCTCGCTTAGGAGGCCTGC
CGCGGGAGGCCCCCAGAGACAGTGGCGGACCCGCCGCGGCTCCGAGCGCAGTAGTAAAATATCTCGCTCAGGAGGCCCGC
--ACGCAGGCCCTTAAATTCAGTGGCGGACACGCTAGGTCTCCGAGCGCAGTAG--TTTCTCCTCGCTCAGGGCGTCCGG
--CTGCAGGCCCTTAAATTCAGTGGCGGACACGCTAGGTCTCCGAGCGCAGTAG--TTTCTTCTCGCTCAGGGCGTCCGG
--CTGCAGTCCCTTAAATCCAGTGGCGGACACGCTAGGTCTCCGAGCGCAGTAG--TTTCTTCTCGCTTCGGGCGTCCGG
--TTGCAGGCCCTCAAATCCAGTGGCGGACACGCTAGGTCTCCGAGCGCAGTAG--TTTCTTCTCGCTTCGGGCGTCCGG
--CTGCAGTCCCTTAAATACAGTGGCGGACACGCTAGGTCTCCGAGCGCAGTAG--TTTCTTCTCGCTTCGGGCGTCCGG
--CTGCAGGCCCTCAAATACAGTGGCGGACACGCTAGGTCTCCGAGCGCAGTA---CTTTTTCTCGCTTCGGGCGTCCGG
--ACGCAGTCCCTTAAATTCAGTGGCGGACACGCTAGGTCTCCGAGCGCAGTAG--TTTCTTCTCGCTTCGGGCGTCCGG
--ACGCAGTCCCTTAAATTCAGTGGCGGACACGCTAGGTCTCCGAGCGCAGTAG--TTTCTTCTCGCTTCGGGCGTCCGG
--CTGCAGTCCCTTAAATACAGTGGCGGACACGCTAGGTCTCCGAGCGCAGTAG--TTTCTTCTCGCTTCGGGCGTCCGG
--ACGCAGTCCCTTAAATTCAGTGGCGGACACGCTAGGTCTCCGAGCGCAGTAG--TTTCTTCTCGCTTCGGGCGTCCGG
CGCCGCAGTCCCTTAAATTCAGTGGCGGACACGCTAGGTCTCCGAGCGCAGTAG--TTTCTTCTCGCTTCGGGCGTCCAG
ACGCGCAGTCCCTGAAATTCAGTGGCGGACACGCTAGGTCTCCGAGCGCAGTAG--TTTCTTCTCGCTTCGGGCGTCCGG
--CCGCAGTCCCTTAAATTCAGTGGCGGACACGCTAGGTCTCCGAGCGCAGTAG--TTTCTTCTCGCTTCGGGCGTCCGG
--CCGCAGTCCCTTAAATTCAGTGGCGGACACGCTAGGTCTCCGAGCGCAGTAG--TTTCTTCTCGCTTCGGGCGTCCGG
--CTGCAGTCCCTTAAATCCAGTGGCGGACACGCTAGGTCTCCGAGCGCAGTAG--TTTCTTCTCGCTCAGGGCGTCCGG
CCGCGCAGGCCCTCAAATGCAGTGGCGGACACGCCAGGTCTCCGAGCGCAGTAG--TTTCTTCTCGCTTCGGACGGCCGG
--ATGCAGTCCCCTAAATTCAGTGGCGGACACGCTAGGTCTCCGAGCGCAGTAA---TTCTTCTCGCTTCGGGCGTCCGG
CTGCGCAGTCCCTTAAATTCAGTGGCGGACACGCTAGGTCTCCGAGCGCAGTAA--TTTCTTCTCGCTTCGGGCGTCCGG
--CTGCAGGCCCCCAAATCCAGTGGCGGACGCGCCAGGTCCCCGAGCGCAGTAG-ATTTTCTCTCGCTCCGGGCGGCCTG
TCCCGCAGGCCCCCAAATCCAGTGGCGGACGCGCCAGGTCCCCGAGCGCAGTAG--TTTCTTCTCGCTCCGGGCGGCCGG
-CCCGCAGGCCCCCAAATCCAGTGGCGGACGCGCCAGGTCCCCGAGCGCAGTAG--TTTCTCCTCGCTCTGGGCGGCCGG
-GCTGTAGGCCCCTAAATTCAGTGGCGGACTCGCTGGAACTCCGGGCGCAGTAC--TTGTATCTCGCCCTGGCGGACCGG
-GCCGTAGGCCCCTAAATCTAGTGGCGGACTCGCTGGAACTCCGGGCGCAGTAC--TTGTATCTCGCCCTGGCGGACCGG
-GCTGCAGGCTCCTAAATTCAGTGGCGGACTCGCTGGGGCTCCGGGCGCAGTAA---CTACTCTCGCCCCGGAGGACCGG
-TCTGTAGGCTCTGAAACGCAGTGGCGGACTCGCTATGATTCCGAGCGCAGTA---CTTCTTCTCGCTTTGGACATCTGG
-TCTGTAGGCTCTGAAACGCAGTGGCGGACTCGCTATGATTCCGAGCGCAGTA---CTTCTTCTCGCTTTGGACATCTGG
-TCCGTAGGCTCTGAAACGCAGTGGCGGACTCGCTATGATTCCGAGCGCAGTA---CTTCTTCTCGCTTTGGATATCTGG
-ACCGTAGGCCCTGAAATTCAGTGGCGGACTCGCTACGGCTCCGAGCGCAGTAA--TCTCTTCTCGCTCTGGACGCCCGG
-CGTGTAGGCCCTGAAACTCAGAGGCGGACTCGCTATGACTCCGAGCGCAGTAA--TTTATTCTCGCTTAGGTTGTCAAG
-CTTGTAGGCTCTTAAACTCAGTGGCGGACTCGCTATGATTCCGAGCGCAGTAA---CTTTTCTCGCTTAGGACGTCTGG
--CTGTAGACCCCGAAACTCAGTGGCGGACTCGCTACGACTCCGAGCGCAGTAA---TTCTTCTCGCTTTGGGTGTCTAG
--CTGTAGACCCCGAAACTCAGTGGCGGACTCGCTACGACTCCGAGCGCAGTAA---TTCTTCTCGCTTTGGGTGTCTAG
-TCTGTAGGCTCTGAAACGCAGTGGCGGACTCGCTATGATTCCGAGCGCAGTA---CTTCTTCTCGCTTTGGACATCTGG
-GTTATAGGCCCTTAAATTCAATGGCGGACTCACTAAGATTCCGAGCGTAGTAA--TTTTTTCTCGCTTTGGGTGTCTGG
-GTTATAGGCCCTTAAATTCAATGGCGGACTCACTAAGATTCCGAGCGTAGTAA--TTTTTTCTCGCTTTGGGTGTCTGG
-TCTGCAGGCTCTGAAACTCAGTGGCGGACTCCCTATGACTCCGAGCGCAGTA---CTTCTTCTCGCTCTGGATCTCTAG
-TCTGCAGGCTCTGAAACTCAGTGGCGGACTCCCTATGACTCCGAGCGCAGTA---CTTCTTCTCGCTCTGGATCTCTAG
TTTTGTAGGCCCTCAAATCTAGTGGCGGACTCGCTATGGCTCCGAGTGCAGTAA--TTTTCTCTCGCTCTGGATGCCTGG
TTTTGTAGGCCCTCAAATCTAGTGGCGGACTCGCTATGGCTCCGAGTGCAGTAA---TTTTTCTCGCTCTGGATGCCTGG
-TCTGTAGGCTCTTAAACTCAGTGGCGGACTCGCTATGATTCCGAGCGCAGTAA-CTATTTTCTCGCTTTGGACGTCTAG
-AGCGTAGGCCCTAAAATTCAGTGGCGGACTCGCTATGACTCCGAGCGCAGTAA--TCTATTCTCGCTCTGGGCGTCTGG
-AATGTAGGCCCTCAAATTCAGTGGCGGACTCGCTATGGCTCCGAGTGCAGTAA---TTTGTCTCGCTCTGGACGCCTGG
-CTCGTAGGCCCTCAAATCTAGTGGCGGACTCGCTACGGCTCCGAGTGCAGTAA---TCTCTCTCGCTCTGGACGCCTGG


GGGGGGGCT-CCCGGCCGTAAAACCCCGGCAA-CTTACAAGGTTGA------------------------------AACG
GGAGGAGCTTTCCGGCCGTAAAACCA------------------------------------------------GTAACG
CGTGCGCTT-----GCCTCGCACCCATTT----TTATCAAGGTTGACCTCGGATCAGGTAGGAATACCCGCTGA------
CGTGCGCTT-----GCCTCGCACCCAATT----TTATCAAGGTTGACCTCGGATCAGGTAGGAATACCCGCTGAGTAACG
CGTGGGCTT-----GCCTCGCACCCACTA----TTTACAAGGTTGACCTCGGATCAGGTAGGAATACCCGCTGAGTAACG
CGTGGGCTT-----GCCTTGCACCCCATT----TTATCAAGGTTGACCTCGGATCAGGTAGGAATACCCGCTGAGTAACG
CGTGGGCTT-----GCCTCGCACCCAATT----TTATCAAGGTTGACCTCGGATCAGGTAGGAATACCCGCTGAGTAACG
CGTGGGCTT-----GCCTCGCACCCAATT----TTATCAAGGTTGACCTCGGATCAGGTAGGAATACCCGCTGA---ACG
CGTGGGCTT-----GCCTCGCACCCAAC-----TTCTCAAGGTTGACCTCGGATCAGGTAGGAATACCCGCTGAGTAACG
CGTGGGCTT-----GCCTCGCACCCAAC-----TTCTCAAGGKTGACCTCGGATCAGGTAGGAATACCCGCTGAGTAACG
CGTGGGCTT-----GCCTCGCACCCAAC-----TTCTCAAGGTTGACCTCGGATCAGGTAGGAATACCCGCTGA------
CGTGGGCTT-----GCCTCGCACCCAAC-----TTCTCAAGGTTGACCTCGGATCAGGTAGGAATACCCGCTGA-----G
CGTGGGCTT-----GCCTTGCACCCCAC-----TTCTCAAGGTTGACCTCGGATCAGGTAGGAATACCCGCTGAGTAACG
CGTGGGCTT-----GCCTCGCACCCCAC------TCTCAAGGTTGACCTCGGATCAGGTAGGAATACCCGCTGAGTAACG
CGTGGGCTG-----GCCTCGCACCCAAC-----TTCTCAAGGTTGACCTCGGATCAGGTAGGAATACCCGCTGA----CG
CGTGGGCTT-----GCCTCGCACCCAAC-----TTCTCAAGGTTGACCTCGGATCAGGTAGGAATACCCGCTGAGTAACG
CGTGGGCTT-----GCCTCGCACCCATC-----TTATCAAGGTTGACCTCGGATCAGGTAGGAATACCCGCTGAGTAACG
CGTGGGCTT-----GCCTCGCACCCCAT-----TTCTCAAGGTTGACCTCGGATCAGGTAGGAATACCCGCTGAGTAACG
CGTGGGCTT-----GCCTTGCACCCATC-----TTATCAAGGTTGACCTCGGATCAGGCAGG------------GTAACG
CGTGGGCTT-----GCCTCGCACCCAAC-----TTCTCAAGGTTGACCTCGGATCAGGTAGGAATACCCGCTGAA-----
CGCGGGCTT-----GCCTTGCCCCGTAC-----TTCCAAAGGTTGACCTCGG----------------------GTAACG
CGTGGGCTT-----GCCTCGCCCCATC------TCCACAAGGTTGACCTCGGATCA------------------GTAACG
CGCGGGCTT-----GCCTCGCCCCATCA-----CGCACAAGGTTGACCTCGGATCAGGTAGGAATACCCGCTGAGTAACG
TGTAGGCTT-----GCCTTGCCCCCTAAC---------------------------------------------------
CGTAGGCTT-----GCCTTGCCCCCCCAAC---TTCTCAAGGTTGACCTCGGATCAGGTAGGACTACCCGCTGAGTAACG
CGTAGGCTT-----GCCTGGCCCCTATTT----TTCACAAGGTTGACCTCGGATCAGGTAGGACTACCCGCTGAGTAACG
TGAGGCCTT-----GCCATTAAACACCCCC---TTTTCACGGTTGACCTCGGATCAGGTAGGAATACCCGCTGA------
TGAGGCCTT-----GCCATTAAACACCCCC---TTTTCACGGTTGACCTCGGATCAGGTAGGAATACCCGCTGA------
TGAGGCCTT-----GCCGTTAAACACCCCC---TTCTCACGGTTGACCTCGGATCAGGTAGGAATACCCGCTGA------
CGTCGTCTC-----GCCGTGAAACACTTC----TTCTCACGGTTGACCTCGGATCAGGTAGGAATACCCGCTGAGTAACG
TGAGATCTT-----GCCGTAAAACACA------TTCTCATGGTTGACCTCGGATCAGGTAGGAATACCCGCTGA------
TGAGGCCTT-----GCTATAAACCCCATTT---ATATCACGGTTGACCTCGGATCAGGTAGGAATACCCGCTGA------
TGAGGCCTT-----GCCGTTAAACACTCC----ATATCACGGTTGACCTCGGATCAGGTAGGAATACCCGCTGA----CG
TGAGGCCTT-----GCCGTTAAACACTCC----ATATCACGGTTGACCTCGGATCAGGTAGGAATACCCGCTGAGTAACG
TGAGGCCTT-----GCCGTTAAACACCCCC---TTTTCACGGTTGACCTCGGATCAGGTAGGAATACCCGCTGAGTAGCG
TGCAGCCTT-----GCCGTAAAACATTTA----TTTACACGGTTGACCTCGGATCAGGTAGGAATACCCGCTGAGTAACG
TGCAGCCTT-----GCCGTAAAACATTTA----TTTACACGGTTGACCTCGGATCAGGTAGGAATACCCGCTGAGTAACG
GGAGGGCTG-----GCCGTTAAACACCCCTATATTATCACGGTTGACCTCGGATCAGGTAGGAATACCCGCTGAGTAACG
GGAGGGCTG-----GCCGTTAAACACCCCTATATTATCACGGTTGACCTCGGATCAGGTAGGAATACCCGCTGAGTAACG
TGGGTGCTT-----GCCGTGAAACCCCCCAAT-TTATTGTGGTTGACCTCGGATCAGGTAGGAATACCCGCTGAGTAACG
TGGGTGCTT-----GCCGTGAAACCCCTAAT--TTATTGTGGTTGACCTCGGATCAGGTAGGAATACCCGCTGA------
TGAGGCCTT-----GCCGTTAAACACACT----ACATCACGGTTGACCTCGGATCAGGTAGGAATACCCGCTGAGTAACG
CGCGGCCCT-----GCCGTTAAACCCCCCAT--TTCTCGTGGTTGACCTCGGATCAGGTAGGAATACCCGCTGAGTAACG
TGAGTGCTT-----GCCGTGAAACCCCCCAT--CTATTGTGGTTGACCTCGGATCAGGTAGGAATACCCGCTGAGTAACG
TGGGTGCTT-----GCCGTGAAACCCCCCCAT-TCATCGTGGTTGACCTCGGATCAGGTAGGAATACCCGCTGAGTAACG


GCGAGTGAAGCGGCAACAGCTCAGATTTGAAATCTGGTCC-CCAGGG-CCCGAGTTGTAATCTGTAGAGGATGCTTCTGG
GCGAGTGAAGCGGCAACAGCTCAGATTTGAAATCTGGCCCCCCAGGGGCCCGAGTTGTAATCTGTAGAGGATGCTTCTGG
-CGAGTGAAGCGGCAACAGCTCAAATTTGAAATCTGGCGC--AAG---CCCGAGTTGTAATTTGCAGAGGATGCTTTTGG
GCGAGTGAAGCGGCAACAGCTCAAATTTGAAATCTGGCGC--AAG---CCCGAGTTGTAATTTGCAGAGGATGCTTTTGG
GCGAGTGAAGCGGCAACAGCTCAAATTTGAAATCTGGCGC--AAG---CCCGAGTTGTAATTTGCAGAGGATGCTTTTGG
GCGAGTGAAGCGGCAACAGCTCAAATTTGAAATCTGGCGC--AAG---CCCGAGTTGTAATTTGCAGAGGATGCTTTTGG
GCGAGTGAAGCGGCAACAGCTCAAATTTGAAATCTGGCGC--AAG---CCCGAGTTGTAATTTGCAGAGGATGCTTTTGG
GCGAGTGAAGCGGCAACAGCTCAAATTTGAAATCTGGCGC--AAG---CCCGAGTTGTAATTTGCAGAGGATGCTTTTGG
GCGAGTGAAGCGGCAACAGCTCAAATTTGAAATCTGGCGC--AAG---CCCGAGTTGTAATTTGCAGAGGATGCTTTTGG
GCGAGTGAAGCGGCAACAGCTCAAATTTGAAATCTGGCGC--AAG---CCCGAGTTGTAATTTGCAGAGGATGCTTTTGG
-CGAGTGAAGCGGCAACAGCTCAAATTTGAAATCTGGCGC--AAG---CCCGAGTTGTAATTTGCAGAGGATGCTTTTGG
GCGAGTGAAGCGGCAACAGCTCAAATTTGAAATCTGGCGC--AAG---CCCGAGTTGTAATTTGCAGAGGATGCTTTTGG
GCGAGTGAAGCGGCAACAGCTCAAATTTGAAATCTGGCGC--AAG---CCCGAGTTGTAATTTGCAGAGGATGCTTTTGG
GCGAGTGAAGCGGCAACAGCTCAAATTTGAAATCTGGCGC--AAG---CCCGAGTTGTAATTTGCAGAGGATGCTTTTGG
GCGAGTGAAGCGGCAACAGCTCAAATTTGAAATCTGGCGC--AAG---CCCGAGTTGTAATTTGCAGAGGATGCTTTTGG
GCGAGTGAAGCGGCAACAGCTCAAATTTGAAATCTGGCGC--AAG---CCCGAGTTGTAATTTGCAGAGGATGCTTTTGG
GCGAGTGAAGCGGCAACAGCTCAAATTTGAAATCTGGCGC--AAG---CCCGAGTTGTAATTTGCAGAGGATGCTTTTGG
GCGAGTGAAGCGGCAACAGCTCAAATTTGAAATCTGGCGC--AAG---CCCGAGTTGTAATTTGCAGAGGATGCTTTTGG
GCGAGTGAAGCGGCAACAGCTCAAATTTGAAATCTGGCGC--AAG---CCCGAGTTGTAATTTGCAGAGGATGCTTTTGG
GCGAGTGCAGCGGCCACCGCGCAAGTTTGATATCTGGCGC--AAG---CCCGATTTGTAATTTGCACAGGATGCTTTTGG
GCGAGTGAAGCGGCAACAGCTCAAATTTGAAATCTGGCGC--AAG---CCCGAGTTGTAATTTGCAGAGGATGTTTCTGG
GCGAGTGAAGCGGCAACAGCTCAAATTTGAAATCTGGCGC--AAG---CCCGAGTTGTAATTTGCAGAGGATGCTTTTGG
GCGAGTGAAGCGGCAACAGCTCAAATTTGAAATCTGGCGC--AAG---CCCGAGTTGTAATTTGCAGAGGATGCTTTTGG
----------CGGCAACAGCTCAAATTTGAAATCTGGCGC--AAG---CCCGAGTTGTAATTTGCAGAGGATGCTTTTGG
GCGAGTGAAGCGGCAACAGCTCAAATTTGAAATCTGGCGC--AAG---CCCGAGTTGTAATTTGCAGAGGATGCTTCGGG
GCGAGTGAAGCGGCAACAGCTCAAATTTGAAATCCGGCGC--ACG---CCTGAGTTGTAATTTGCAGAGGATGCTTCGGG
------GAAGCGGCAACAGCTCAAATTTGAAATCTGGCTC--ACG---CCCGAATTGTAATTTGTAGAGGATGCTTTTGG
----------------------AAATTTGAAATCTGGCTC--ACG---CCCGAATTGTAATTTGTAGAGGATGCTTTTGG
-------AAGCGGCAACAGCTCAAATTTGAAATCTGGCTC--ACG---CCCGAATTGTAATTTGTAGAGGATGCTTTTGG
GCGAGTGAAGCGGCAACAGCTCAAATTTGAAATCTGGCTC--ACG---CCCGAGTTGTAATTTGTAGAGGATGCTTTTGG
--------------------------------------------------------------------------------
--------AGCGGCAACAGCTCAAATTTGAAATCTGGCTC--ACG---CCCGAATTGTAATTTGTAGAGGATGCTTTTGG
GCGAGTGAAGCGGCAACAGCTCAAATTTGAAATCTGGCTC--ACG---CCCGAATTGTAATTTGTAGAGGATGCTTTTGG
GCGAGTGAAGCGGCAACAGCTCAAATTTGAAATCTGGCTC--ACG---CCCGAATTGTAATTTGTAGAGGATGCTTTTGG
GCGAGCGAAGCGGCAACAGCTCAAATTTGAAATCTGGCACTTGTG---TCCGAGTTGTAATTTGTAGAGGATGCTTTTGG
GCGAGTGAAGCGGCAACAGCTCAAATTTGAAATCTGGCTT--ACG---CCCGAATTGTAATTTGTAGAGGATGCTTTTGG
GCGAGTGAAGCGGCAACAGCTCAAATTTGAAATCTGGCTT--ACG---CCCGAATTGTAATTTGTAGAGGATGCTTTTGG
GCGAGTGAAGCGGCAACAGCTCAAATTTGAAATCTGGCTC--ACG---CCCGAATTGTAATTTGTAGAGGATGCTTTTGG
GCGAGTGAAGCGGCAACAGCTCAAATTTGAAATCTGGCTC--ACG---CCCGAATTGTAATTTGTAGAGGATGCTTTTGG
GCGAGTGAAGCGGCAACAGCTCAAATTTGAAATCTGGCTC--ACG---CCCGAGTTGTAATTTGTAGAGGATGCTTTTGG
--------------------------------------------------------------------------------
GCGAGTGAAGCGGCAACAGCTCAAATTTGAAATCTGGCTC--ACG---CCCGAATTGTAATTTGTAGAGGATGCTTTTGG
GCGAGTGAAGCGGCAACAGCTCAAATTTGAAATCTGGCTC--ACG---CCCGAGTTGTAATTTGTAGAGGATGCTTTTGG
GCGAGTGAAGCGGCAACAGCTCAAATTTGAAATCTGGCTC--ACG---CCCGAGTTGTAATTTGTAGAGGATGCTTTTGG
GCGAGTGAAGCGGCAACAGCTCAAATTTGAAATCTGGCTC--ACG---CCCGAGTTGTAATTTGTAGAGGATGCTTTTGG


CAAGGCGCCGTCCGAGTTCCCTGGAACGGGACGCCGGAGAGGGTGAGAGCCCCGTACAGGCGGACGCCGAGCCTCTGTGA
CAAGGCGCCGTCCGAGTTCCCTGGAACGGGACGCCGGAGAGGGTGAGAGCCCCGTACAGGCGGACGCCGAGCCTCTGTGA
CGCGGTGCCTCCTGAGTTCCCTGGAACGGGACGCCGGAGAGGGTGAGAGCCCCGTACAGTTGGACACCAAGCCTTTGTAA
CGCGGTGCCTCCTGAGTTCCCTGGAACGGGACGCCGGAGAGGGTGAGAGCCCCGTACAGTTGGACACCAAGCCTTTGTAA
TGCGGTGCCTTCTGAGTTCCCTGGAACGGGACGCCGGAGAGGGTGAGAGCCCCGTACAGTTGGACACCAAGCCTTTGTAA
TGCGGTGCCTTCTGAGTTCCCTGGAACGGGACGCCGGAGAGGGTGAGAGCCCCGTACAGTTGGACACCAAGCCTTTGTAA
TGCGGTGCCTTCTGAGTTCCCTGGAACGGGACGCCGGAGAGGGTGAGAGCCCCGTACAGTTGGACACCAAGCCTTTGTAA
TGCGGTGCCTTCTGAGTTCCCTGGAACGGGACGCCAGAGAGGGTGAGAGCCCCGTACAGTTGGACACCAAGCCGATGTAA
TGCGGTGCCTTCTGAGTTCCCTGGAACGGGACGCCGGAGAGGGTGAGAGCCCCGTACAGTTGGACACCAAGCCTTTGTAA
TGCGGTGCCTTCTGAGTTCCCTGGAACGGGACGCCGGAGAGGGTGAGAGCCCCGTACAGTTGGACACCAAGCCTTTGTAA
CGCGGTGCCTCCTGAGTTCCCTGGAACGGGACGCCGGAGAGGGTGAGAGCCCCGTACAGTTGGACACCAAGCCTTTGTAA
TGCGGTGCCTTCTGAGTTCCCTGGAACGGGACGCCGGAGAGGGTGAGAGCCCCGTACAGTTGGACACCAAGCCTTTGTAA
TGCGGTGCCTTCTGAGTTCCCTGGAACGGGACGCCGGAGAGGGTGAGAGCCCCGTACAGTTGGACACCAAGCCTTTGTAA
TGCGGTGCCTTCTGAGTTCCCTGGAACGGGACGCCGGAGAGGGTGAGAGCCCCGTACAGTTGGACACCAAGCCTTTGTAA
TGCGGTGCCTTCTGAGTTCCCTGGAACGGGACGCCGGAGAGGGTGAGAGCCCCGTACAGTTGGACACCAAGCCTTTGTAA
TGCGGTGCCTTCTGAGTTCCCTGGAACGGGACGCCGGAGAGGGTGAGAGCCCCGTACAGTTGGACACCAAGCCTTTGTAA
CGCGGTGCCTCCTGAGTTCCCTGGAACGGGACGCCGGAGAGGGTGAGAGCCCCGTACAGTTGGACACCAAGCCTTTGTAA
TGCGGTGCCTTCTGAGTTCCCTGGAACGGGACGCCGGAGAGGGTGAGAGCCCCGTACAGTTGGACACCAAGCCTTTGCAA
CGCGGTGCCTCCTGAGTTCCCTGGAACGGGACGCCGGAGAGGGTGAGAGCCCCGTACAGTTGGACACCAAGCCTTTGTAA
TGCGGTGCCTTCTGAGTTCCCTGGAACGGGACGCCGGAGAGGGTGAGAGCCCCGTACAGTTGGACACCAAGCCTTTGTAA
CGCGGTGCCTTCTGAGTGCCCTGGAACGGGCCGCCGGAGAGGGTGAGAGCCCCGTACAGTCGGCCACCAAGCCTTTGTGA
CGCGGTGCCTTCTGAGTGCCCTGGAACGGGCCGCCGGAGAGGGTGAGAGCCCCGTACAGTCGGCCACCAAGCCTTTGCAA
CGCGGTGCCTTCTGAGTGCCCTGGAACGGGCCGCCGGAGAGGGTGAGAGCCCCGTACAGTCGGCCACCAAGCCTTTGCAA
TGCGGTGCCTTCTGAGTTCCCTGGAACGGGACGCCGGAGAGGGTGAGAGCCCCGTACAGTTGGACACCAAGCCTTTGTAA
TGCGGTGCCTGCTGAGTTCCCTGGAACGGGACGCCGGAGAGGGTGAGAGCCCCGTACAGCAGGACACCCAGCCCGTGTGA
TGCGGTGCCTGCTGAGTTCCCTGGAACGGGACGCCGGAGAGGGTGAGAGCCCCGTACGGCAGGCCACCAAGCCCGTGTGA
TGCGGTGCCTTCTGAGTTCCCTGGAACGGGACGCCGAAGAGGGTGAGAGCCCCGTATAGTCGGACACCAAACCTTTGTAA
TGCGGTGCCTTCTGAGTTCCCTGGAACGGGACGCCGAAGAGGGTGAGAGCCCCGTATAGTCGGACACCAAACCTTTGTAA
TGCGGTGCCTTCTGAGTTCCCTGGAACGGGACGCCGAAGAGGGTGAGAGCCCCGTATAGTCGGACACCAAACCTTTGTAA
TGCGGTGCCTTCTGAGTTCCCTGGAACGGGACGCCGAAGAGGGTGAGAGCCCCGTATAGTCGGACACCAAGCCTTTGTAA
--------------------------------------------------------------------------------
TGCGGTGCCTTCTGAGTTCCCTGGAACGGGACGCCGAAGAGGGTGAGAGCCCCGTATAGTCGGACACCAAGCCTTTGTAA
TGCGGTGCCTTCTGAGTTCCCTGGAACGGGACGCCGAAGAGGGTGAGAGCCCCGTATAGTCGGACACCAAGCCTTTGTAA
TGCGGTGCCTTCTGAGTTCCCTGGAACGGGACGCCGAAGAGGGTGAGAGCCCCGTATAGTCGGACACCAAGCCTTTGTAA
CGAGGCGCTTTCTGAGTCCCCTGGAATGGGGCGCCATAGAGGGTGAGAGCCCCGTATAGTTGGACGCCGAGCCTCTGTAA
TGCGGTGCCTTCTGAGTTCCCTGGAACGGGACGCCGAAGAGGGTGAGAGCCCCGTATAGTCGGACACCAAGCCTTTGTAA
TGCGGTGCCTTCTGAGTTCCCTGGAACGGGACGCCGAAGAGGGTGAGAGCCCCGTATAGTCGGACACCAAGCCTTTGTAA
TGCGGTGCCTTCTGAGTTCCCTGGAACGGGACGCCGAAGAGGGTGAGAGCCCCGTATAGTCGGACACCAAGCCTTTGTAA
TGCGGTGCCTTCTGAGTTCCCTGGAACGGGACGCCGAAGAGGGTGAGAGCCCCGTATAGTCGGACACCAAGCCTTTGTAA
TGCAGTGCCTTCTGAGTTCCCTGGAACGGGACGCCGGAGAGGGTGAGAGCCCCGTATAGTCGGACACTAAACCTCTGTAA
--------------------------------------------------------------------------------
TGCGGTGCCTTCTGAGTTCCCTGGAACGGGACGCCGAAGAGGGTGAGAGCCCCGTATAGTCGGACACCAAGCCTTTGTAA
TGCGGTGCCTTCTGAGTTCCCTGGAACGGGACGCCGGAGAGGGTGAGAGCCCCGTATAGTCGGACACCTAGCCTCTGTAA
TGCAGTGCCTTCTGAGTTCCCTGGAACGGGACGCCGGAGAGGGTGAGAGCCCCGTATAGTCGGACACTAAACCTTTGTAA
TGCAGTGCCTTCTGAGTTCCCTGGAACGGGACGCCGGAGAGGGTGAGAGCCCCGTATAGTCGGACACTAAACCTTTGTAA


AGCTCCTTCGACGAGTCGAGTAGTTTGGGAATGCTGCTCAAAGCGGGAGGTAAATTTCTTCTAAAGCTAAATACCGGCCA
AGCTCCTTCGACGAGTCGAGTAGTTTGGGAATGCTGCTCAAAGCGGGAGGTAAATTTCTTCTAAAGCTAAATATAGGCCA
AGCTCCTTCGACGAGTCGAGTAGTTTGGGAATGCTGCTCAAAATGGGAGGTAAATGCCTTCTAAAGCTAAATACCGGCCA
AGCTCCTTCGACGAGTCGAGTAGTTTGGGAATGCTGCTCAAAATGGGAGGTAAATGCCTTCTAAAGCTAAATACCGGCCA
AGCTCCTTCGACGAGTCGAGTAGTTTGGGAATGCTGCTCAAAATGGGAGGTAAATGCCTTCTAAAGCTAAATACCGGCCA
AGCTCCTTCGACGAGTCGAGTAGTTTGGGAATGCTGCTCAAAATGGGAGGTAAATGCCTTCTAAAGCTAAATACCGGCCA
AGCTCCTTCGACGAGTCGAGTAGTTTGGGAATGCTGCTCAAAATGGGAGGTAAATGCCTTCTAAAGCTAAATACCGGCCA
AGCTCCTTCGACGAGTCGAGTAGTTTGGGAATGCTGCTCTAAATGGGAGGTAAATGCCTTCTAAAGCTAAATACCGGCCA
AGCTCCTTCGACGAGTCGAGTAGTTTGGGAATGCTGCTCAAAATGGGAGGTAAATGCCTTCTAAAGCTAAATACCGGCCA
AGCTCCTTCGACGAGTCGAGTAGTTTGGGAATGCTGCTCAAAATGGGAGGTAAATGCCTTCTAAAGCTAAATACCGGCCA
AGCTCCTTCGACGAGTCGAGTAGTTTGGGAATGCTGCTCAAAATGGGAGGTAAATGCCTTCTAAAGCTAAATACCGGCCA
AGCTCCTTCGACGAGTCGAGTAGTTTGGGAATGCTGCTCAAAATGGGAGGTAAATGCCTTCTAAAGCTAAATACCGGCCA
AGCTCCTTCGACGAGTCGAGTAGTTTGGGAATGCTGCTCAAAATGGGAGGTAAATGCCTTCTAAAGCTAAATACTGGCCA
AGCTCCTTCGACGAGTCGAGTAGTTTGGGAATGCTGCTCAAAATGGGAGGTAAATGCCTTCTAAAGCTAAATACCGGCCA
AGCTCCTTCGACGAGTCGAGTAGTTTGGGAATGCTGCTCTAAATGGGAGGTAAATGCCTTCTAAAGCTAAATACCGGCCA
AGCTCCTTCGACGAGTCGAGTAGTTTGGGAATGCTGCTCTAAATGGGAGGTAAATGCCTTCTAAAGCTAAATACCGGCCA
AGCTCCTTCGACGAGTCGAGTAGTTTGGGAATGCTGCTCAAAATGGGAGGTAAATGCCTTCTAAAGCTAAATACCGGCCA
AGCTCCTTCGACGAGTCGAGTAGTTTGGGAATGCTGCTCAAAATGGGAGGTAAATGCCTTCTAAAGCTAAATACCGGCCA
AGCTCCTTCGACGAGTCGAGTAGTTTGGGAATGCTGCTCAAAATGGGAGGTAAATGCCTTCTAAAGCTAAATACCGGCCA
AGCTCCTTCGACGAGTCGAGTAGTTTGGGAATGCTGCTCAAAATGGGAGGTAAATGCCTTCTAAAGCTAAATACCGGCCA
AACTCCTTCGACGAGTCGAGTAGTTTGGGAATGCTGCTCAAAATGGGAGGTAAATGCCTTCTAAAGCTAAATATTGGCCA
AGCTCCTTCGACGAGTCGAGTAGTTTGGGAATGCTGCTCAAAATGGGAGGTAAATGCCTTCTAAAGCTAAATACCGGCCA
AGCTCCTTCGACGAGTCGAGTAGTTTGGGAATGCTGCTCAAAATGGGAGGTAAATGCCTTCTAAAGCTAAATACCGGCCA
AGCTCCTTCGACGAGTCGAGTAGTTTGGGAATGCTGCTCAAAATGGGAGGTAAATGCCTTCTAAAGCTAAATACCGGCCA
AGCTCCTTCGACGAGTCGAGTAGTTTGGGAATGCTGCTCAAAATGGGAGGTAAATGCCTTCTAAAGCTAAATACCGGCCA
AGCTCCTTCGACGAGTCGAGTAGTTTGGGAATGCTGCTCAAAATGGGAGGTAAATGCCTTCTAAAGCTAAATACTGGCCA
AGCTCCTTCGACGAGTCGAGTAGTTTGGGAATGCTGCTCAAAATGGGAGGTAAATGCCTTCTAAAGCTAAATACCGGCCA
AGCTCCTTCGACGAGTCGAGTAGTTTGGGAATGCTGCTCAAAATGGGAGGTAAATGCCTTCTAAAGCTAAATACCGGCCA
AGCTCCTTCGACGAGTCGAGTAGTTTGGGAATGCTGCTCAAAATGGGAGGTAAATGCCTTCTAAAGCTAAATACCGGCCA
AGCTCCTTCGACGAGTCGAGTAGTTTGGGAATGCTGCTCAAAATGGGAGGTAAATGCCTTCTAAAGCTAAATACCGGCCA
--------------------------------------------------------------------------------
AGCTCCTTCGACGAGTCGAGTAGTTTGGGAATGCTGCTCAAAATGGGAGGTAAATGCCTTCTAAAGCTAAATACCGGCCA
AGCTCCTTCGACGAGTCGAGTAGTTTGGGAATGCTGCTCAAAATGGGAGGTAAATGCCTTCTAAAGCTAAATACCGGCCA
AGCTCCTTCGACGAGTCGAGTAGTTTGGGAATGCTGCTCAAAATGGGAGGTAAATGCCTTCTAAAGCTAAATACCGGCCA
AGCTCCTTCGACGAGTCGAGTAGTTTGGGAATGCTGCTCAAAATGGGAGGTAAATTTCTTCTAAAGCTAAATACCGGCCA
AGCTCCTTCGACGAGTCGAGTAGTTTGGGAATGCTGCTCAAAATGGGAGGTAAATGCCTTCTAAAGCTAAATACCGGCCA
AGCTCCTTCGACGAGTCGAGTAGTTTGGGAATGCTGCTCAAAATGGGAGGTAAATGCCTTCTAAAGCTAAATACCGGCCA
AGCTCCTTCGACGAGTCGAGTAGTTTGGGAATGCTGCTCAAAATGGGAGGTAAATGCCTTCTAAAGCTAAATACCGGCCA
AGCTCCTTCGACGAGTCGAGTAGTTTGGGAATGCTGCTCAAAATGGGAGGTAAATGCCTTCTAAAGCTAAATACCGGCCA
AGCTCCTTCGACGAGTCGAGTAGTTTGGGAATGCTGCTCAAAATGGGAGGTAAATGCCTTCTAAAGCTAAATACCGGCCA
--------------------------------------------------------------------------------
AGCTCCTTCGACGAGTCGAGTAGTTTGGGAATGCTGCTCAAAATGGGAGGTAAATGCCTTCTAAAGCTAAATACCGGCCA
AGCTCCTTCGACGAGTCGAGTAGTTTGGGAATGCTGCTCAAAATGGGAGGTAAATGCCTTCTAAAGCTAAATACTGGCCA
AGCTCCTTCGACGAGTCGAGTAGTTTGGGAATGCTGCTCAAAATGGGAGGTAAATGCCTTCTAAAGCTAAATACTGGCCA
AGCTCCTTCGACGAGTCGAGTAGTTTGGGAATGCTGCTCAAAATGGGAGGTAAATGCCTTCTAAAGCTAAATACCGGCCA


GAGACCGATAGCGCACAAGTAGAGTGATCGAAAGATGAAAAGCACTTTGAAAAGAGGGTTAAAAAGCACGTGAAATTGTT
GAGACCGATAGCGCACAAGTAGAGTGATCGAAAGATGAAAAGCACTTTGAAAAGAGGGTTAAAAAGCACGTGAAATTGTT
GAGACCGATAGCGCACAAGTAGAGTGATCGAAAGATGAAAAGCACTTTGAAAAGAGGGTTAAACAGTACGTGAAATTGTT
GAGACCGATAGCGCACAAGTAGAGTGATCGAAAGATGAAAAGCACTTTGAAAAGAGGGTTAAACAGTACGTGAAATTGTT
GAGACCGATAGCGCACAAGTAGAGTGATCGAAAGATGAAAAGCACTTTGAAAAGAGGGTTAAAAAGTACGTGAAATTGTT
GAGACCGATAGCGCACAAGTAGAGTGATCGAAAGATGAAAAGCACTTTGAAAAGAGGGTTAAAAAGTACGTGAAATTGTT
GAGACCGATAGCGCACAAGTAGAGTGATCGAAAGATGAAAAGCACTTTGAAAAGAGGGTTAAAAAGTACGTGAAATTGTT
GAGACCGATAGCGCACAAGTAGAGTGATCGAAAGATGAAAAGCACTTTGAAAAGAGGGTTAAAAAGTACGTGAAATTGTT
GAGACCGATAGCGCACAAGTAGAGTGATCGAAAGATGAAAAGCACTTTGAAAAGAGGGTTAAAAAGTACGTGAAATTGTT
GAGACCGATAGCGCACAAGTAGAGTGATCGAAAGATGAAAAGCACTTTGAAAAGAGGGTTAAAAAGTACGTGAAATTGTT
GAGACCGATAGCGCACAAGTAGAGTGATCGAAAGATGAAAAGCACTTTGAAAAGAGGGTTAAACAGTACGTGAAATTGTT
GAGACCGATAGCGCACAAGTAGAGTGATCGAAAGATGAAAAGCACTTTGAAAAGAGGGTTAAAAAGTACGTGAAATTGTT
GAGACCGATAGCGCACAAGTAGAGTGATCGAAAGATGAAAAGCACTTTGAAAAGAGGGTTAAACAGTACGTGAAATTGTT
GAGACCGATAGCGCACAAGTAGAGTGATCGAAAGATGAAAAGCACTTTGAAAAGAGGGTTAAACAGTACGTGAAATTGTT
GAGACCGATAGCGCACAAGTAGAGTGATCGAAAGATGAAAAGCACTTTGAAAAGAGGGTTAAAAAGTACGTGAAATTGTT
GAGACCGATAGCGCACAAGTAGAGTGATCGAAAGATGAAAAGCACTTTGAAAAGAGGGTTAAAAAGTACGTGAAATTGTT
GAGACCGATAGCGCACAAGTAGAGTGATCGAAAGATGAAAAGCACTTTGAAAAGAGGGTTAAACAGTACGTGAAATTGTT
GAGACCGATAGCGCACAAGTAGAGTGATCGAAAGATGAAAAGCACTTTGAAAAGAGGGTTAAACAGTACGTGAAATTGTT
GAGACCGATAGCGCACAAGTAGAGTGATCGAAAGATGAAAAGCACTTTGAAAAGAGGGTTAAACAGTACGTGAAATTGTT
GAGACCGATAGCGCACAAGTAGAGTGATCGAAAGATGAAAAGCACTTTGAAAAGAGGGTTAAACAGTACGTGAAATTGTT
GAGACCGATAGCGCACAAGTAGAGTGATCGAAAGATGAAAAGCACTTTGAAAAGAGGGTTAAACAGTACGTGAAATTGTT
GAGACCGATAGCGCACAAGTAGAGTGATCGAAAGATGAAAAGCACTTTGAAAAGAGGGTTAAAAAGTACGTGAAATTGTT
GAGACCGATAGCGCACAAGTAGAGTGATCGAAAGATGAAAAGCACTTTGAAAAGAGGGTTAAAAAGTACGTGAAATTGTT
GAGACCGATAGCGCACAAGTAGAGTGATCGAAAGATGAAAAGCACTTTGAAAAGAGGGTTAAAAAGTACGTGAAATTGTT
GAGACCGATAGCGCACAAGTAGAGTGATCGAAAGATGAAAAGCACTTTGAAAAGAGAGTTAAACAGTACGTGAAATTGTT
GAGACCGATAGCGCACAAGTAGAGTGATCGAAAGATGAAAAGCACTTTGAAAAGAGAGTTAAACAGTACGTGAAATTGTT
GAGACCGATAGCGCACAAGTAGAGTGATCGAAAGATGAAAAGCACTTTGAAAAGAGGGTTAAATAGTACGTGAAATTGTT
GAGACCGATAGCGCACAAGTAGAGTGATCGAAAGATGAAAAGCACTTTGAAAAGAGGGTTAAATAGTACGTGAAATTGTT
GAGACCGATAGCGCACAAGTAGAGTGATCGAAAGATGAAAAGCACTTTGAAAAGAGGGTTAAATAGTACGTGAAATTGTT
GAGACCGATAGCGCACAAGTAGAGTGATCGAAAGATGAAAAGCACTTTGAAAAGAGGGTTAAATAGTACGTGAAATTGTT
--------------------------------------------CTTTGAAAAGAGAGTTAAATAGTACGTGAAATTGTT
GAGACCGATAGCGCACAAGTAGAGTGATCGAAAGATGAAAAGCACTTTGAAAAGAGGGTTAAACAGTACGTGAAATTGTT
GAGACCGATAGCGCACAAGTAGAGTGATCGAAAGATGAAAAGCACTTTGAAAAGAGGGTTAAATAGTACGTGAAATTGTT
GAGACCGATAGCGCACAAGTAGAGTGATCGAAAGATGAAAAGCACTTTGAAAAGAGGGTTAAATAGTACGTGAAATTGTT
GAGACCGATAGCGCACAAGTAGAGTGATCGAAAGATGAAAAGCACTTTGAAAAGAGGGTTAAAAAGCACGTGAAATTGTT
GAGACCGATAGCGCACAAGTAGAGTGATCGAAAGATGAAAAGCACTTTGAAAAGAGGGTTAAATAGTACGTGAAATTGTT
GAGACCGATAGCGCACAAGTAGAGTGATCGAAAGATGAAAAGCACTTTGAAAAGAGGGTTAAATAGTACGTGAAATTGTT
GAGACCGATAGCGCACAAGTAGAGTGATCGAAAGATGAAAAGCACTTTGAAAAGAGGGTTAAACAGTACGTGAAATTGTT
GAGACCGATAGCGCACAAGTAGAGTGATCGAAAGATGAAAAGCACTTTGAAAAGAGGGTTAAACAGTACGTGAAATTGTT
GAGACCGATAGCGCACAAGTAGAGTGATCGAAAGATGAAAAGCACTTTGAAAAGAGGGTTAAACAGTACGTGAAATTGTT
--------------------------------------------------------------------------------
GAGACCGATAGCGCACAAGTAGAGTGATCGAAAGATGAAAAGCACTTTGAAAAGAGGGTTAAATAGTACGTGAAATTGTT
GAGACCGATAGCGCACAAGTAGAGTGATCGAAAGATGAAAAGCACTTTGAAAAGAGGGTTAAATAGTACGTGAAATTGTT
GAGACCGATAGCGCACAAGTAGAGTGATCGAAAGATGAAAAGCACTTTGAAAAGAGGGTTAAACAGTACGTGAAATTGTT
GAGACCGATAGCGCACAAGTAGAGTGATCGAAAGATGAAAAGCACTTTGAAAAGAGGGTTAAACAGTACGTGAAATTGTT


GAAAGGGAAGCGCCTGTGACCAGACTCGCGCCCGGCGGATCATCCGGCGTTCTCGCCGGTGCACTCCGCCGGGCTCGGGC
GAAAGGGAAGCGCCTGTGACCAGACTCGCGCCCGGCGGATCATCCGGCGTTCTCGCCGGTGCACTCCGCCGGGCTCGGGC
GAAAGGGAAGGGCTCGTGACCAGACTTGCACCCGGCGGATCATCCGGCCTTCTGGCCGGTGCACTCCGTCGGGTTCAGGC
GAAAGGGAAGGGCTCGTGACCAGACTTGCACCCGGCGGATCATCCGGCCTTCTGGCCGGTGCACTCCGCCGGGTTCAGGC
GAAAGGGAAGGGCTCGTGACCAGACTTGCGCCCGTCGGATCATCCGGCCTTCTGGCCGGTGCACTCCGGCGGGCTCAGGC
GAAAGGGAAGGGCTCGTGACCAGACTTGCGCCCGTCGGATCATCCGGCCTTCTGGCCGGTGCACTCCGGCGGGCTCAGGC
GAAAGGGAAGGGCTCGTGACCAGACTTGCGCCCGTCGGATCATCCGGCCTTCTGGCCGGTGCACTCCGGCGGGCTCAGGC
GAAAGGGAAGGGCTCGTGACCAGACTTGCGCCCGTCGGATCATCCGGCCTTCTGGCCGGTGCACTCCGGCGGGCTCAGGC
GAAAGGGAAGCGCTCGTGACCAGACTTGCGCCCGGCGGATCATCCGGCCTTCTGGCCGGTGCACTCCGCCGGGCTCAGGC
GAAAGGGAAGCGCTCGTGACCAGACTTGCGCCCGGCGGATCATCCGGCCTTCTGGCCGGTGCACTCCGCCGGGCTCAGGC
GAAAGGGAAGCGCTCGTGACCAGACTTGCGCCCGGCGGATCATCCGGCCTTCTGGCCGGTGCACTCCGCCGGGCTCAGGC
GAAAGGGAAGCGCTCGTGACCAGACTTGCGCCCGGCGGATCATCCGGCCTTCTGGCCGGTGCACTCCGCCAGGCTCAGGC
GAAAGGGAAGGGTTCGTGACCAGACTTGCGCCCGTCGGATCATCCGGCCTTCTGGCCGGTGCACTCCGGCGGGCTCAGGC
GAAAGGGAAGCGCTCGTGACCAGACTTGCGCCCGGCGGATCATCCGGCCTTCTGGCCGGTGCACTCCGCCGGGCTCAGGC
GAAAGGGAAGCGCTCGTGACCAGACTTGCGCCCGGCGGATCATCCGGCCTTCTGGCCGGTGCACTTCGCCGGGCTCAGGC
GAAAGGGAAGCGCTCGTGACCAGACTTGCGCCCGGCGGATCATCCGGCCTTCTGGCCGGTGCACTTCGCCGGGCTCAGGC
GAAAGGGAAGCGCTCGTGACCAGACTTGCGCCCGGCGGATCATCCGGCCTTCTGGCCGGTGCACTCCGCCGGGCTCAGGC
GAAAGGGAAGCGCTCGTGACCAGACTTGCGCCCGGCGGATCATCCGGCCTTCTGGCCGGTGCACTCCGCCGGGCTCAGGC
GAAAGGGAAGGGCTCGTGACCAGACTTGCGCCCGTCGGATCATCCGGCCTTCTGGCCGGTGCACTCCGGCGGGCTCAGGC
GAAAGGGAAGCGCTCGTGACCAGACTTGCGCCCGGCGGATCATCCGGCCTTCTGGCCGGTGCACTCCGCCGGGTTCAGGC
GAAAGGGAAGCGCTCGTGACCAGACTCGCGCCCGTCGGATCATCTCGCCTTCTGGCTTGTGCACTCCGGCGGGCTCGGGC
GAAAGGGAAGCGCTCGTGACCAGACTCGCGCCCGTCGGATCATCCTGCCTTCTGGCTGGTGCACTCCGGCGGGCTCGGGC
GAAAGGGAAGCGCTCGTGACCAGACTCGCGCCCGTCGGATCATCCTGCCTTCTGGCTGGTGCACTCCGGCGGGCTCGGGC
GAAAGGGAAGGGCTCGTGACCAGACTTGCGCCCGTCGGATCATCCGGCCTTCTGGCCGGTGCACTCCGGCGGGCTCAGGC
GAAAGGGAAGCGCCTGTGACCAGACTTGCGCCCGGCGAATCATCCGGCCTTCTGGCCGGTGCACTTCGTCGGGCTCAGGC
GAAAGGGAAGCGCCTGTGACCAGACTTGCGCCCCGCGGATCATCCGGCCTTCTGGCCGGTGCACTCCGCTGGGCTCAGGC
GAAAGGGAAGCGCTCATGACCAGACTTGCGCCCTGTGAATCACCCAGCGTTCTCGCTGGTGCACTTCGCTAGGTTCAGGC
GAAAGGGAAGCGCTCATGACCAGACTTGCGCCCTGTGAATCACCCAGCGTTCTCGCTGGTGCACTTCGCTAGGTTCAGGC
GAAAGGGAAGCGCTCATGACCAGACTTGCGCCCTGTGAATCACCCAGCGTTCTCGCTGGTGCACTTCGCTAGGTTCAGGC
GAAAGGGAAGCGCTCATGACCAGACTTGCGCCTAGTGAATCATCCAGCGTTCTCGCTGGTGCACTTCGCTAGGCTCAGGC
GAAAGGGAAGCGCTTATGACCAGACTTGCGCCCTGTGAATCACCCAGCGTTCTCGCTGGTGCACTTCGCTAGGCTCAGGC
GAAAGGGAAGCGCTCATGACCAGACTTGCGCCCTGTGAATCACCCAGCGTTCTCGCTGGTGCACTTCGCTAGGTTCAGGC
GAAAGGGAAGCGCTCATGACCAGACTTGCGCCCTGTGAATCACCCAGCGTTCTCGCTGGTGCACTTCGCTAGGTTCAGGC
GAAAGGGAAGCGCTCATGACCAGACTTGCGCCCTGTGAATCACCCAGCGTTCTCGCTGGTGCACTTCGCTAGGTTCAGGC
GAAAGGGAAGCGCTTGTGACCAGACTTGCGCCCGGTGGATCATCCAGCGTTCTCGCTGGTGCACTGCGCCGGGCTCAGGC
GAAAGGGAAGCGCTCATGACCAGACTTGCGCCTTGTGAATCACCCAGCGTTCTCGCTGGTGCACTTCGCTTGGTTCAGGC
GAAAGGGAAGCGCTCATGACCAGACTTGCGCCTTGTGAATCACCCAGCGTTCTCGCTGGTGCACTTCGCTTGGTTCAGGC
GAAAGGGAAGCGCTCATGACCAGACTTGCGCCCTGTGAATCACCCAGCGTTCTCGCTGGTGCACTTCGCTAGGTTCAGGC
GAAAGGGAAGCGCTCATGACCAGACTTGCGCCCTGTGAATCACCCAGCGTTCTCGCTGGTGCACTTCGCTAGGTTCAGGC
GAAAGGGAAGGGCTTGTGACCAGACTTGCGCCCTGTGAATCATCCAGCGTTCTCGCTGGTGCACTTCGCTAGGCTCAGGC
--------------------------------------------------------------------------------
GAAAGGGAAGCGCTCATGACCAGACTTGCGCCCTGTGAATCACCCAGCGTTCTCGCTGGTGCACTTCGCTAGGTTCAGGC
GAAAGGGAAGGGCTCATGACCAGACTTGCGCCCAGTGAATCATCCGGCGTTCTCGCTGGTGCACTTCGCTGGGCTCAGGC
GAAAGGGAAGGGCTTGTGACCAGACTTGCGCCCTGTGAATCATCCAGCGTTCTCGCTGGTGCACTTCGCTAGGCTCAGGC
GAAAGGGAAGGGCTTGTGACCAGACTTGCGCCCTGTGAATCATCCAGCGTTCTCGCTGGTGCACTTCGCTAGGCTCAGGC


CAGCATCGGTTCTGGCGGGGGGATAAAGGCGGCGGGGATGTGGCTCCCCCGGGAGTGTTATAGCCCGCCGCTCAATGCCC
CAGCATCGGTTCTGGTGGGGGGATAAAGGCGGCGGGGATGTGGCTCCCCCGGGAGTGTTATAGCCCGCCGCTCAATGCCC
CAGCATCGGTTCTTCTGGGGGGACAAAAGCAGCAGGAACGTAGCTCTTTCGGGAGTGTTATAGCCTGTCGCAGAATACCC
CAGCATCGGTTCTTCTGGGGGGACAAAAGCAGCAGGAACGTAGCTCTTTCGGGAGTGTTATAGCCTGTCGCAGAATACCC
CAGCATCGGTTCTTCTGGGGGGACAAAATCGGCGGGAACGTAGCTCCTTCGGGAGTGTTATAGCCCGCCGCAGAATACCC
CAGCATCGGTTCTTCTGGGGGGACAAAAGCGGCGGGAACGTAGCTCCTCCGGGAGTGTTATAGCCCGCCGCAGAATACCC
CAGCATCGGTTCTTCTGGGGGGACAAAAACGGCGGGAACGTAGCTCCTCCGGGAGTGTTATAGCCCGCCGCAGAATACCC
CAGCATCGGTTCTTCTGGGGGGACAAAGACGGCGGGAACGTAGCTCCTCCGGGAGTGTTATAGCCCGCCGCAGAATACCC
CAGCATCGGTTCTTCCGGGGGGACAAAAGCGGTGGGAACGTAGCTCCTCCGGGAGTGTTATAGCCCGCCGCAGAATACCC
CAGCATCGGTTCTTCCGGGGGGACAAAAGCGGTGGGAACGTAGCTCCTCCGGGAGTGTTATAGCCCGCCGCAGAATACCC
CAGCATCGGTTCTTCTGGGGGGACAAAAGCGGTGGGAACGTAGCTCTTCCGGGAGTGTTATAGCCCGCCGCAGAATACCC
CAGCATCGGTTCTTCCGGGGGGACAAAAGCGGTGGGAACGTAGCTCCTCCGGGAGTGTTATAGCCCGCCGCAGAATACCC
CAGCATCGGTTCTTCCGGGGGGACAAAAGCAGCAGGAACGTAGCTCTTCCGGGAGTGTTATAGCCTGTTGCAGAATATCC
CAGCATCGGTTCTTCCGGGGGGACAAAAGCGGTGGGAACGTAGCTCTTCCGGGAGTGTTATAGCCCGCCGCAGCATACCC
CAGCATCGGTTCTTCTGGGGGGACAAAAGCAGCGGGAACGTAGCTCCTCCGGGAGTGTTATAGCCCGTCGCAGAATACCC
CAGCATCGGTTCTTCTGGGGGGACAAAAGCAGTGGGAACGTAGCTCCTCCGGGAGTGTTATAGCCCGCCGCAGAATACCC
CAGCATCGGTTCTTCTGGGGGGACAAAGGCGGCGGGAACGTAGCTCCTCCGGGAGTGTTATAGCCCGCCGCAGCATACCC
CAGCATCGGTTCTTCCGGGGGGACAAAAGCGGTGGGAACGTAGCTCTTCCGGGAGTGTTATAGCCCGCCGCAGCATACCC
CAGCATCGGTTCTTCTGGGGGGACAAAAGCGGCGGGAACGTGGCTCTTC--GGAGTGTTATAGCCCGCTGCAGAATACCC
CAGCATCGGTTCTTCTGGGGGGACAAAAGCGATAGGAACGTAGCTCTTCCGGGAGTGTTATAGCCTGCCGCAGAATACCC
CAGCATCGGTTCTTCCGGGGGGACAAACGCGGCGGGAACGTGGCTCTTC--GGAGTGTTATAGCCCGCCGCAGCATGCCC
CAGCATCGGTTTCGCTGGGGGGACAAACGCGGCGGGAACGTAGCTCTTCCGGGAGTGTTATAGCCCGCCGCAGCATGCCC
CAGCATCGGTTTCGCTGGGGGGACAAACGCGGCGGGAACGTAGCTCTTCCGGGAGTGTTATAGCCCGCCGCAGCATGCCC
CAGCATCGGTTCTTCTGGGGGGACAAAATCGGCGGGAACGTAGCTCCTCCGGGAGTGTTATAGCCCGCCGCAGAATACCC
CAGCATCGGTTCTCCCGGGGGGACAAAACCGGCGGGAACGTGGCTCTTCCGGGAGTGTTACAGCCCGCCGCAGAATACCC
CAGCATCGGTCTTTCAGGGGGGACAAAACCGGCGGGAACGTGGCTCCTTCGGGAGTGTTATAGCCCGCCGCAGAATACCC
CAGCATCGATTCTCTTAGGGGGATAAAAGTGACAGGAACGTAGCTCCTCCGGGAGTGTTATAGCCTGCTGCAGAATACCT
CAGCATCGATTCTCTTAGGGGGATAAAAGTGACAGGAACGTAGCTCCTCCGGGAGTGTTATAGCCTGCTGCAGAATACCT
CAGCATCGATTCTCTTAGGGGGATAAAAGTGACAGGAACGTAGCTCCTCCGGGAGTGTTATAGCCTGCTGCAGAATACCT
CAGCATCGATCTTCCTAGGGGGATAAAAGCGGCGGGAACGTAGCTCCTCCGGGAGTGTTATAGCCCGCTGCAGAATACCC
CAGCATCGATTCTTCTAGGGGGATAAAAGTGGCGGGAACGTGGCTCTTCCGGGAGTGTTATAGCCCGCTACAGAATACCC
CAGCATCGATTCTTTTAGGGGGATAAAAGTGATGGGAACGTAGCTCCTCCGGGAGTGTTATAGCCCGTTACAGAATACCT
CAGCATCGATTTTCCTAGGGGGATAAAAGTGACGGGAACGTAGCTCCTCCGGGAGTGTTATAGCCCGGTACATAATACCC
CAGCATCGATTTTCCTAGGGGGATAAAAGTGACGGGAACGTAGCTCCTCCGGGAGTGTTATAGCCCGGTACATAATACCC
CAGCATCGGTTCTCCTAGGGGGATAAAAGCGGTGGGAACGTAGCTCCTCCGGGAGTGTTATAGCCCGCCGTAGAATACCT
CAGCATCGATTTTCCTAGGGGGACAAAAGCGGCGGGAACGTAGCTCCTCCGGGAGTGTTATAGCCCGTTGCAGAATACCT
CAGCATCGATTTTCCTAGGGGGACAAAAGCGGCGGGAACGTAGCTCCTCCGGGAGTGTTATAGCCCGTTGCAGAATACCT
CAGCATCGATTTTCTTAGGGGGATAAAAGTGGTGGGAACGTAGCTCTTTCGGGAGTGTTATAGCCCACTACAGAATACCT
CAGCATCGATTTTCTTAGGGGGATAAAAGTGGTGGGAACGTAGCTCTTTCGGGAGTGTTATAGCCCACTACAGAATACCT
CAGCATCGATTCTTCTGGGGACATAAAAGCGGTGGGAACGTGGCTCCTCCGGGAGTGTTATAGCCCGCCGTAGAATATCC
--------------------------------------------------------------------------------
CAGCATCGATTTTCTTAGGGGGATAAAAGTGACGGGAACGTAGCTCTTTCGGGAGTGTTATAGCCCGCTGCAGAATACCT
CAGCATCGATTCTTCTAGGGGGACAAAAGCAGCGGGAACGTGGCTCCTCCGGGAGTGTTATAGCCCGTTGCAGAATACCC
CAGCATCGATTCTTCTGGGGACATAAAAGCAGTGGGAACGTGGCTCCTCCGGGAGTGTTATAGCCCGCCGCAGAATATCC
CAGCATCGATTCTTCTGGGGACATAAAAGCGGCGGGAACGTGGCTCCTCCGGGAGTGTTATAGCCCGCCGCAGAATATCC


CCGCCGGGACCGAGGACCGCGCACT-GCAAGGATGCTGGCGTAATGGTCACCAGCGACCCGTCTTGAAACACGGACCAAG
TCGCCGGGACCGAGGACCGCGCATTTGCAAGGATGCTGGCGTAATGGTCACCAGCGACCCGTCTTGAAACACGGACCAAG
CCGGGGGGACCGAGGACCGCGCTTCGGCAAGGATGCTGGCGTAATGGTCACCAGCCACCCGTCTTGAAACACGGACCAAG
CCGGGGGGACCGAGGACCGCGCTTCGGCAAGGATGCTGGCGTAATGGTCACCAGCCACCCGTCTTGAAACACGGACCAAG
CCGGGGGGACCGAGGACCGCGCTTCGGCAAGGATGCTGGCGTAATGGTCACCAGCCACCCGTCTTGAAACACGGACCAAG
CCGGGGGGACCGAGGACCGCGCTTCGGCAAGGATGCTGGCGTAATGGTCACCAGCCACCCGTCTTGAAACACGGACCAAG
CCGGGGGGACCGAGGACCGCGCTTCGGCAAGGATGCTGGCGTAATGGTCACCAGCCACCCGTCTTGAAACACGGACCAAG
CCGGGGGGACCGAGGACCGCGCTTCGGCAAGGATGCTGGCGTAATGGTCACCAGCCACCCGTCTTGAAACACGGACCAAG
CCGGGGGGACCGAGGACCGCGCTTCGGCAAGGATGCTGGCGTAATGGTCACCAGCGACCCGTCTTGAAACACGGACCAAG
CCGGGGGGACCGAGGACCGCGCTTCGGCAAGGATGCTGGCGTAATGGTCACCAGCGACCCGTCTTGAAACACGGACCAAG
CCGGGGGGACCGAGGACCGCGCTTCGGCAAGGATGCTGGCGTAATGGTCACCAGCGACCCGTCTTGAAACACGGACCAAG
CCGGGGGGACCGAGGACCGCGCTTCGGCAAGGATGCTGGCGTAATGGTCACCAGCGACCCGTCTTGAAACACGGACCAAG
CCGGGGGGACCGAGGACCGCGCTTCGGCAAGGATGCTGGCGTAATGGTCACCAGCCACCCGTCTTGAAACACGGACCAAG
CCGGGGGGACCGAGGACCGCGCTTCGGCAAGGATGCTGGCGTAATGGTCACCAGCGACCCGTCTTGAAACACGGACCAAG
CCGGGGGGACCGAGGACCGCGCTTCGGCAAGGATGCTGGCGTAATGGTCACCAGCGACCCGTCTTGAAACACGGACCAAG
CCGGGGGGACCGAGGACCGCGCTTCGGCAAGGATGCTGGCGTAATGGTCACCAGCGACCCGTCTTGAAACACGGACCAAG
CCGGGGGGACCGAGGACCGCGCTTCGGCAAGGATGCTGGCGTAATGGTCACCAGCGACCCGTCTTGAAACACGGACCAAG
CCGGGGGGACCGAGGACCGCGCTTCGGCAAGGATGCTGGCGTAATGGTCACCAGCGACCCGTCTTGAAACACGGACCAAG
CCGGGGGGACCGAGGACCGCGCTTCGGCAAGGATGCTGGCGTAATGGTCACCAGCCACCCGTCTTGAAACACGGACCAAG
CCGGGGGGACCGAGGACCGCGCTTCGGCAAGGATGCTGGCGTAATGGTCACCAGCGACCCGTCTTGAAACACGGACCAAG
TCGGGGGGACCGAGGACCGCGCTTCGGCAAGGATGCTGGCGTAATGGTCACCAGCGACCCGTCTTGAAACACGGACCAAG
CCGGCGGGACCGAGGACCGCGCTTCGGCAAGGATGCTGGCGTAATGGTCACCAGCGACCCGTCTTGAAACACGGACCAAG
CCGGCGGGACCGAGGACCGCGCTTCGGCAAGGATGCTGGCGTAATGGTCACCAGCGACCCGTCTTGAAACACGGACCAAG
CCGGGGGGACCGAGGACCGCGCTTCGGCAAGGATGCTGGCGTAATGGTCACCAGCCACCCGTCTTGAAAC----------
CAGGGGGGACCGAGGACCGCGCTTCGGCAAGGATGCTGGCGTAATGGTCACTAGCGACCCGTCTTGAAACACGGACCAAG
CCGGGGGGACCGAGGACCGCGCTTCGGCAAGGATGCTGGCGTAATGGTCACTAGCGACCCGTCTTGAAACACGGACCAAG
CTGAGGGGATCGAGGACCGCGCTTCGGCAAGGATGCTGGCGTAATGGTCATCAGCGACCCGTCTTGAAACACGGACCAAG
CTGAGGGGATCGAGGACCGCGCTTCGGCAAGGATGCTGGCGTAATGGTCATCAGCGACCCGTCTTGAAACACGGACCAAG
CTGAGGGGATCGAGGACCGCGCTTCGGCAAGGATGCTGGCGTAATGGTCATCAGCGACCCGTCTTGAAACACGGACCAAG
CTGGGGGGATCGAGGACCGCGCTTCGGCAAGGATGCTGGCGTAATGGTCATCAGCGACCCGTCTTGAAACACGGACCAAG
TTGGAGGGATCGAGGACCGCGCTTCGGCAAGGATGCTGGCGTAATGGTCATCAGCGACCCGTCTTGAAACACGGACCAAG
CTGAGGGGATCGAGGACCGCGCTTCGGCAAGGATGCTGGCGTAATGGTCATCAGCGACCCGTCTTGAAACACGGACCAAG
CTGGGGGGATCGAGGACCGCGCTTCGGCAAGGATGCTGGCGTAATGGTCATCAGCGACCCGTCTTGAAACACGGACCAAG
CTGGGGGGATCGAGGACCGCGCTTCGGCAAGGATGCTGGCGTAATGGTCATCAGCGACCCGTCTTGAAACACGGACCAAG
CTGGGGGGACCGAGGTACGCGCTCC-GCAAGGATGCTGGCGTAATGGTCATCAGCGGCCCGTCTTGAAACACGGACCAAG
CTGGGGGGATCGAGGACCGCGCTTCGGCAAGGATGCTGGCGTAATGGTCATCAGCGACCCGTCTTGAAACACGGACCAAG
CTGGGGGGATCGAGGACCGCGCTTCGGCAAGGATGCTGGCGTAATGGTCATCAGCGACCCGTCTTGAAACACGGACCAAG
CTGAGGGGATCGAGGACCGCGCTTCGGCAAGGATGCTGGCATAATGGTCATCAGCGACCCGTCTTGAAACACGGACCAAG
CTGAGGGGATCGAGGACCGCGCTTCGGCAAGGATGCTGGCATAATGGTCATCAGCGACCCGTCTTGAAACACGGACCAAG
CCGGGGGGATCGAGGACCGCGCTTCGGCAAGGATGCTGGCGTAATGGTCACCAGCCACCCGTCTTGAAACACGGACCAAG
--------------------------------------------------------------------------------
CTGAGGGGATCGAGGACCGCGCTTCGGCAAGGATGCTGGCGTAATGGTCATCAGCGACCCGTCTTGAAACACGGACCAAG
CTGGGGGGATCGAGGACCGCGCTTCGGCAAGGATGCTGGCGTAATGGTCATCAGCCACCCGTCTTGAAACACGGACCAAG
CCGGGGGGATCGAGGACCGCGCTTCGGCAAGGATGCTGGCGTAATGGTCACCAGCCACCCGTCTTGAAACACGGACCAAG
CCGGGGGGATCGAGGACCGCGCTTCGGCAAGGATGCTGGCGTAATGGTCATCAGCCACCCGTCTTGAAACACGGACCAAG


GAGTCAAGCATTAGGGCGAGTGTTTGGGTGCAAAACCCGCACGCGAAATGAAAGTGAACGTAGGTGGGAGCCTCGGCGCA
GAGTCAAGCATTAGGGCGAGTGTTTGGGTGTAAAACCCGCACGCGAAATGAAAGTGAACGTAGGTGGGAGCCTCGGCGCA
GAGTCAAGCATTAGGGCGAGTGTTTGGGTGTAAAACCCGCACGCGAAATGAAAGTGAACGCAGGTGAGAGCTTCGGCGCA
GAGTCAAGCATTAGGGCGAGTGTTTGGGTGTAAAACCCGCACGCGAAATGAAAGTGAACGCAGGTGAGAGCTTCGGCGCA
GAGTCAAGCATTAGGGCGAGTGTTTGGGTGTCAAACCCGCACGCGAAATGAAAGTGAACGCAGGTGAGAGCTTCGGCGCA
GAGTCAAGCATTAGGGCGAGTGTTTGGGTGTCAAACCCGCACGCGAAATGAAAGTGAACGCAGGTGAGAGCTTCGGCGCA
GAGTCAAGCATTAGGGCGAGTGTTTGGGTGTCAAACCCGCACGCGAAATGAAAGTGAACGCAGGTGAGAGCTTCGGCGCA
GAGTCAAGCATTAGGGCGAGTGTTTGGGTGTCAAACCCGCACGCGAAATGAAAGTGAACGCAGGTGAGAGCTTCGGCGCA
GAGTCAAGCATTAGGGCGAGTGTTTGGGTGTCAAACCCGCACGCGAAATGAAAGTGAACGCAGGTGAGAGCTTCGGCGCA
GAGTCAAGCATTAGGGCGAGTGTTTGGGTGTCAAACCCGCACGCGAAATGAAAGTGAACGCAGGTGAGAGCTTCGGCGCA
GAGTCAAGCATTAGGGCGAGTGTTTGGGTGTCAAACCCGCACGCGAAATGAAAGTGAACGCAGGTGAGAGCTTCGGCGCA
GAGTCAAGCATTAGGGCGAGTGTTTGGGTGTCAAACCCGCACGCGAAATGAAAGTGAACGCAGGTGAGAGCTTCGGCGCA
GAGTCAAGCATTAGGGCGAGTGTTTGGGTGTCAAACCCGCACGCGAAATGAAAGTGAACGCAGGTGAGAGCTTCGGCGCA
GAGTCAAGCATTAGGGCGAGTGTTTGGGTGTCAAACCCGCACGCGAAATGAAAGTGAACGCAGGTGAGAGCTTCGGCGCA
GAGTCAAGCATTAGGGCGAGTGTTTGGGTGTCAAACCCGCACGCGAAATGAAAGTGAACGCAGGTGAGAGCTTCGGCGCA
GAGTCAAGCATTAGGGCGAGTGTTTGGGTGTCAAACCCGCACGCGAAATGAAAGTGAACGCAGGTGAGAGCTTCGGCGCA
GAGTCAAGCATTAGGGCGAGTGTTTGGGTGTTAAACCCGCACGCGAAATGAAAGTGAACGCAGGTGAGAGCTTCGGCGCA
GAGTCAAGCATTAGGGCGAGTGTTTGGGTGTCAAACCCGCACGCGAAATGAAAGTGAACGCAGGTGAGAGCTTCGGCGCA
GAGTCAAGCATTAGGGCGAGTGTTTGGGTGTTAAACCCGCACGCGAAATGAAAGTGAACGCAGGTGAGAGCTTCGGCGCA
GAGTCAAGCATTAGGGCGAGTGTTTGGGTGTCAAACCCGCACGCGAAATGAAAGTGAACGCAGGTGAGAGCTTCGGCGCA
GAGTCAAGCATTAGGGCGAGTGTTTGGGTGTTAAACCCGCACGCGAAATGAAAGTGAACGCAGGTGAGAGCTTCGGCGCA
GAGTCAAGCATTAGGGCGAGTGTTTGGGTGTCAAACCCGCACGCGAAATGAAAGTGAACGCAGGTGAGAGCTTCGGCGCA
GAGTCAAGCATTAGGGCGAGTGTTTGGGTGTCAAACCCGCACGCGAAATGAAAGTGAACGCAGGTGAGAGCTTCGGCGCA
--------------------------------------------------------------------------------
GAGTCAAGCAGCAGGGCGAGTGTCTGGGTGTCAAACCCGCACGCGCAATGAAAGTGAACGCAGGTGAGAGCTTCGGCGCA
GAGTCAAGCAGCAGTGCGAGTGTCTGGGTGTCAAACCCGCACGCGCAATGAAAGTGAACGCAGGTGAGAGCTTCGGCGCA
GAGTCAAGCATTAGGGCGAGTGTTTGGGTGTTAAACCCGCACGCGAAATGAAAGTGAATGTAGGTGAGAGCTTCGGCGCA
GAGTCAAGCATTAGGGCGAGTGTTTGGGTGTTAAACCCGCACGCGAAATGAAAGTGAATGTAGGTGAGAGCTTCGGCGCA
GAGTCAAGCATTAGGGCGAGTGTTTGGGTGTTAAACCCGCACGCGAAATGAAAGTGAATGTAGGTGAGAGCTTCGGCGCA
GAGTCAAGCATTAGGGCGAGTGTTTGGGTGTCAAACCCGCACGCGAAATGAAAGTGAACGTAGGTGAGAGCTTCGGCGCA
GAGTCAAGCATTAGGGCGAGTGTTTGGGTGTTAAACCCGCACGCGTAATGAAAGTGAATGTAGGTGAGAGCTTCGGCGCA
GAGTCAAGCATTAGGGCGAGTGTTTGGGTGTTAAACCCGCACGCGAAATGAAAGTGAACGCAGGTGAGAGCTTCGGCGCA
GAGTCAAGCATTAGGGCGAGTGTTTGGGTGTCAAACCCGCACGCGAAATGAAAGTGAACGCAGGTGAGAGCTTCGGCGCA
GAGTCAAGCATTAGGGCGAGTGTTTGGGTGTCAAACCCGCACGCGAAATGAAAGTGAACGCAGGTGAGAGCTTCGGCGCA
GAGTCAAGCATTAGGGCGAGTGTTTGGGTGCAAAACCCGCACGCGTAATGAAAGTGAACGTAGGTGAGAGCTTCGGCGCA
GAGTCAAGCATTAGGGCGAGTGTTTGGGTGTTAAACCCGCACGCGAAATGAAAGTGAACGCAGGTGAGAGCTTCGGCGCA
GAGTCAAGCATTAGGGCGAGTGTTTGGGTGTTAAACCCGCACGCGAAATGAAAGTGAACGCAGGTGAGAGCTTCGGCGCA
GAGTCAAGCATTAGGGCGAGTGTTTGGGTGTCAAACCCGCACGCGAAATGAAAGTGAATGTAGGTGAGAGCTTCGGCGCA
GAGTCAAGCATTAGGGCGAGTGTTTGGGTGTCAAACCCGCACGCGAAATGAAAGTGAATGTAGGTGAGAGCTTCGGCGCA
GAGTCAAGCAGTAGGGCGAGTGTTTGGGTGTCAAACCCGCACGCGTAATGAAAGTGAATGTAGGTGAGAGCTTCGGCGCA
--------------------------------------------------------------------------------
GAGTCAAGCATTAGGGCGAGTGTTTGGGTGTCAAACCCGCACGCGAAATGAAAGTGAATGTAGGTGAGAGCTTCGGCGCA
GAGTCAAGCATTAGGGCGAGTGTTTGGGTGTCAAACCCGCACGCGAAATGAAAGTGAACGCAGGTGAGAGCTTCGGCGCA
GAGTCAAGCAGTAGGGCGAGTGTTTGGGTGTCAAACCCGCACGCGTAATGAAAGTGAATGTAGGTGAGAGCTTCGGCGCA
GAGTCAAGCAGTAGGGCGAGTGTTTGGGTGTCAAACCCGCACGCGAAATGAAAGTGAACGCAGGTGAGAGCTTCGGCGCA


CCATCGACCGATCCTGATGTCCTCGGATGGATTTGAGTAAGAGCCTTACCGCTTGGACCCGAAAGATGGTGAACTATGCT
CCATCGACCGATCCTGAAGTCTTCGGATGGATTTGAGTAAGAGCCTTACCGCTTGGACCCGAAAGATGGTGAACTATGCT
TCATCGACCGATCCTGATGTTTTCGGATGGATTTGAGTAAGAGCCTTACCGCTTGGACCCGAAAGATGGTGAACTATGCT
TCATCGACCGATCCTGACGTTTTCGGATGGATTTGAGTAAGAGCCTTACCGCTTGGACCCGAAAGATGGTGAACTATGCT
TCATCGACCGATCCTGATGTTTTCGGATGGATTTGAGTAAGAGCCTTACCGCTTGGACCCGAAAGATGGTGAACTATGCT
TCATCGACCGATCCTGATGTTTTCGGATGGATTTGAGTAAGAGCCTTACCGCTTGGACCCGAAAGATGGTGAACTATGCT
TCATCGACCGATCCTGATGTTTTCGGATGGATTTGAGTAAGAGCCTTACCGCTTGGACCCGAAAGATGGTGAACTATGCT
TCATCGACCGATCCTGATGTTTTCGGATGGATTTGAGTAAGAGCCTTACCGCTTGGACCCGAAAGATGGTGAACTATGCT
TCATCGACCGATCCTGATGTTTTCGGATGGATTTGAGTAAGAGCCTTGCCGCTTGGACCCGAAAGATGGTGAACTATGCT
TCATCGACCGATCCTGATGTTTTCGGATGGATTTGAGTAAGAGCCTTGCCGCTTGGACCCGAAAGATGGTGAACTATGCT
TCATCGACCGATCCTGATGTTTTCGGATGGATTTGAGTAAGAGCCTTACCGCTTGGACCCGAAAGATGGTGAACTATGCT
TCATCGACCGATCCTGATGTTTTCGGATGGATTTGAGTAAGAGCCTTGCCGCTTGGACCCGAAAGATGGTGAACTATGCT
TCATCGACCGATCCTGATGTTTTCGGATGGATTTGAGTAAGAGCCTTACCGCTTGGACCCGAAAGATGGTGAACTATGCT
TCATCGACCGATCCTGATGTTTTCGGATGGATTTGAGTAAGAGCCTTGCCGCTTGGACCCGAAAGATGGTGAACTATGCT
TCATCGACCGATCCTGATGTTTTCGGATGGATTTGAGTAAGAGCCTTACCGCTTGGACCCGAAAGATGGTGAACTATGCT
TCATCGACCGATCCTGATGTTTTCGGATGGATTTGAGTAAGAGCCTTACCGCTTGGACCCGAAAGATGGTGAACTATGCT
TCATCGACCGATCCTGATGTTTTCGGATGGATTTGAGTAAGAGCCTTACCGCTTGGACCCGAAAGATGGTGAACTATGCT
TCATCGACCGATCCCGATGTTTTCGGAAGGATTTGAGTAAGAGCCTTACCGCTTGGACCCGAAAGATGGTGAACTATGCT
TCATCGACCGATCCTGATGTTTTCGGATGGATTTGAGTAAGAGCCTTACCGCTTGGACCCGAAAGATGGTGAACTATGCT
TCATCGACCGATCCTGATGTATTCGGAAGGATTTGAGTAAGAGCCTTACCGCTTGGACCCGAAAGATGGTGAACTATGCT
TCATCGACCGATCCTGATGTTTTCGGATGGATTTGAGTAAGAGCCTTACCGCTTGGACCCGAAAGATGGTGAACTATGCT
TCATCGACCGATCCTGATGTTTTCGGATGGATTTGAGTAAGAGCCTTGCCGCTTGGACCCGAAAGATGGTGAACTATGCT
TCATCGACCGATCCTGATGTTTTCGGATGGATTTGAGTAAGAGCCTTACCGCTTGGACCCGAAAGATGGTGAACTATGCT
--------------------------------------------------------------------------------
TCATCGACCGATCCTGACGTATTCAGAGGGATTTGAGTAAGAGCCTTGCCGCTTGGACCCGAAAGATGGTGAACTATGCT
TCATCGACCGATCCTGACGTTTTCAGAGGGATTTGAGTAGGAGCATTGCCGCTTGGACCCGAAAGATGGTGAACTATGCT
TCATCGACCGATCCTGATGTATTCGGATGGATTTGAGTAAGAGCCTTACCGCTTGGACCCGAAAGATGGTGAACTATGCT
TCATCGACCGATCCTGATGTATTCGGATGGATTTGAGTAAGAGCCTTACCGCTTGGACCCGAAAGATGGTGAACTATGCT
TCATCGACCGATCCTGATGTATTCGGATGGATTTGAGTAAGAGCCTTACCGCTTGGACCCGAAAGATGGTGAACTATGCT
TCATCGACCGATCCTGATGTATTCGGATGGATTTGAGTAAGAGCCTTACCGCTTGGACCCGAAAGATGGTGAACTATGCT
TCATCGACCGATCCTGATGTATTCGGATGGATTTGAGTAAGAGCCTTACCGCTTGGACCCGAAAGATGGTGAACTATGCT
TCATCGACCGATCCTGATGTATTCGGATGGATTTGAGTAAGAGCCTTACCGCTTGGACCCGAAAGATGGTGAACTATGCT
TCATCGACCGATCCTGATGTATTCGGATGGATTTGAGTAAGAGCCTTACCGCTTGGACCCGAAAGATGGTGAACTATGCT
TCATCGACCGATCCTGATGTATTCGGATGGATTTGAGTAAGAGCCTTACCGCTTGGACCCGAAAGATGGTGAACTATGCT
TCATCGACCGATCCTGATGTATTCGGATGGATTTGAGTAAGAGCCTTACCGCTTGGACCCGAAAGATGGTGAACTATGCC
TCATCGACCGATCCTGATGTTTTCGGATGGATTTGAGTAAGAGCCTTGCCGCTTGGACCCGAAAGATGGTGAACTATGCT
TCATCGACCGATCCTGATGTTTTCGGATGGATTTGAGTAAGAGCCTTGCCGCTTGGACCCGAAAGATGGTGAACTATGCT
TCATCGACCGATCCTGATGTATTCGGATGGATTTGAGTAAGAGCCTTACCGCTTGGACCCGAAAGATGGTGAACTATGCT
TCATCGACCGATCCTGATGTATTCGGATGGATTTGAGTAAGAGCCTTACCGCTTGGACCCGAAAGATGGTGAACTATGCT
TCATCGACCGATCCTGATGTATTCGGATGGATTTGAGTAAGAGCCTTACCGCTTGGACCCGAAAGATGGTGAACTATGCT
--------------------------------------------------------------------------------
TCATCGACCGATCCTGATGTATTCGGATGGATTTGAGTAAGAGCCTTACCGCTTGGACCCGAAAGATGGTGAACTATGCT
TCATCGACCGATCCTGATGTATTCGGATGGATTTGAGTAAGAGCCTTACCGCTTGGACCCGAAAGATGGTGAACTATGCT
TCATCGACCGATCCTGATGTATTCGGAAGGATTTGAGTAAGAGCCTTACCGCTTGGACCCGAAAGATGGTGAACTATGCT
TCATCGACCGATCCTGATGTATTCGGATGGATTTGAGTAAGAGCCTTACCGCTTGGACCCGAAAGATGGTGAACTATGCT


TGTGTAGGGTGAAGCCAGAGGAAA--------------------------------------------------------
TGTGTAGGGTGAAGCCAGAGGAAACTCTGGTGGAGGCTCGCAGC-GGTTCTGACGTGCAAATCGATCGTCAAACATGAGC
TGGATAGGGTGAAGCCAGAGGAAACTCTGGTGGAGGCTCGCAGC-GGTTCTGACGTGCAAATCGATCGTCAAATCTGAGC
TGGATAGGGTGAAGCCAGAGGAAACTCTGGTGGAGGCTCGCAGC-GGTTCTGACGTGCAAATCGATCGTCAAATCTGAGC
TGGATAGGGTGAAGCCAGAGGAAACTCTGGTGGAGGCTCGCAGC-GGTTCTGACGTGCAAATCGATCGTCAAATCTGAGC
TGGATAGGGTGAAGCCAGAGGAAACTCTGGTGGAGGCTCGCAGC-GGTTCTGACGTGCAAATCGATCGTCAAATCTGAGC
TGGATAGGGTGAAGCCAGAGGAAACTCTGGTGGAGGCTCGCAGC-GGTTCTGACGTGCAAATCGATCGTCAAATCTGAGC
TGGATAGGGTGAAGCCAGAGGAAACTCTGGTGGAGGCTCGCAGC-GGTTCTGACGTGCAAATCGATCGTCAAATCTGAGC
TGGATAGGGTGAAGCCAGAGGAAACTCTGGTGGAGGCTCGCAGC-GGTTCTGACGTGCAAATCGATCGTCAAATCTGAGC
TGGATAGGGTGAAGCCAGAGGAAACTCTGGTGGAGGCTCGCAGC-GGTTCTGACGTGCAAATCGATCGTCAAATCTGAGC
TGGATAGGGTGAAGCCAGAGGAAACTCTGGTGGAGGCTCGCAGC-GGTTCTGACGTGCAAATCGATCGTCAAATCTGAGC
TGGATAGGGTGAAGCCAGAGGAAACTCTGGTGGAGGCTCGCAGC-GGTTCTGACGTG-----------------------
TGGATAGGGTGAAGCCAGAGGAAACTCTGGTGGAGGCTCGCAGC-GGTTCTGACGTGCAAATC-----------------
TGGATAGGGTGAAGCCAGAGGAAACTCTGGTGGAGGCTCGCAGC-GGTTCTGACGTGCAAATCGATCGTCAAATCTGAGC
TGGATAGGGTGAAGCCAGAGGAAACTCTGGTGGAGGCTCGCAGCGGGTTCTGACGTGCAAATCGATCGTCAAATCTGAGC
TGGATAGGGTGAAGCCAGAGGAAACTCTGGTGGAGGCTCGCAGC-GGTTCTGACGTGCAAATCGATCGTCAAATCTGAGC
TGGATAGGGTGAAGCCAGAGGAAACTCTGGTGGAGGCTCGCAGC-GGTTCTGACGTGCAAATCGATCGTCAAATCTGAGC
TGGATAGGGTGAAGCCAGAGGAAACTCTGGTGGAGGCTCGCAGC-GGTTCTGACGTGCAAATCGATCGTCAAATCTGAGC
TGGATAGGGTGAAGCCAGAGGAAACTCTGGTGGAGGCTCGCAGC-GGTTCTGACGTGCAAATCGATCGTCAAATCTGAGC
TGGATAGGGTGAAGCCAGAGGAAACTCTGGTGGAGGCTCGCAGC-GGTTCTGACGTGCAAATCGATCGTCAAATCTGAGC
TGGATAGGGTGAAGCCAGAGGAAACTCTGGTGGAGGCTCGCAGC-GGTTCTGACGTGCAAATCGATCGTCAAATCTGAGC
TGGATAGGGTGAAGCCAGAGGAAACTCTGGTGGAGGCTCGCAGC-GGTTCTGACGTGCAAATCGATCGTCAAATCTGAGC
TGGATAGGGTGAAGCCAGAGGAAACTCTGGTGGAGGCTCGCAGC-GGTTCTGACGTGCAAATCGATCGTCAAATCTGAGC
--------------------------------------------------------------------------------
TGGATAGGGTGAAGCCAGAGGAAACTCTGGTGGAGGCTCGCAGC-GGTTCTGACGTGCAAATCGATCGTCAAATCTGAGC
TGGATAGGGTGAAGCCAGAGGAAACTCTGGTGGAGGCTCGCAGC-GGTTCTGACGTGCAAATCGATCGTCAAATCTGGGC
TGGATAGGGTGAAGCCAGAGGAAACTCTGGTGGAGGCTCGCAGC-GGTTCTGACGTGCAAATCGATCGTCAAATCTGAGC
TGGATAGGGTGAAGCCAGAGGAAACTCTGGTGGAGGCTCGCAGC-GGTTCTGACGTGCAAATCGATCGTCAAATCTGAGC
TGGATAGGGTGAAGCCAGAGGAAACTCTGGTGGAGGCTCGCAGC-GGTTCTGACGTGCAAATCGATCGTCAAATCTGAGC
TGGATAGGGTGAAGCCAGAGGAAACTCTGGTGGAGGCTCGCAGC-GGTTCTGACGTGCAAATCGATCGTCAAATCTGAGC
TGGATAGGGTGAAGCCAGAGGAAACTCTGGTGGAGGCTCGCAGC-GGTTCTGACGTGCAAATCGATCGTCAAATCTGAGC
TGGATAGGGTGAAGCCAGAGGAAACTCTGGTGGAGGCTCGCAGC-GGTTCTGACGTGCAAATCGATCGTCAAATCTGAGC
TGGATAGGGTGAAGCCAGAGGAAACTCTGGTGGAGGCTCGCAGC-GGTTCTGACGTGCAAATCGATCGTCAAATCTGAGC
TGGATAGGGTGAAGCCAGAGGAAACTCTGGTGGAGGCTCGCAGC-GGTTCTGACGTGCAAATCGATCGTCAAATCTGAGC
TGTATAGGGTGAAGCCAGAGGAAACTCTGGTGGAGGCTCGCAGC-GGTTCTGACGTGCAAATCGATCGTCAAATATGGGC
TGGATAGGGTGAAGCCAGAGGAAACTCTGGTGGAGGCTCGCAGC-GGTTCTGACGTGCAAATCGATCGTCAAAT------
TGGATAGGGTGAAGCCAGAGGAAACTCTGGTGGAGGCTCGCAGC-GGTTCTGACGTGCAAATCGATCGTCAAAT------
TGGATAGGGTGAAGCCAGAGGAAACTCTGGTGGAGGCTCGCAGC-GGTTCTGACGTGCAAATCGATCGTCAAATCTGAGC
TGGATAGGGTGAAGCCAGAGGAAACTCTGGTGGAGGCTCGCAGC-GGTTCTGACGTGCAAATCGATCGTCAAATCTGAGC
TGGATAGGGTGAAGCCAGAGGAAACTCTGGTGGAGGCTCGCAGC-GGTTCTGACGTGCAAATCGATCGTCAAATCTGAGC
--------------------------------------------------------------------------------
TGGATAGGGTGAAGCCAGAGGAAACTCTGGTGGAGGCTCGCAGC-GGTTCTGACGTGCAAATCGATCGTCAAATCTGAGC
TGGATAGGGTGAAGCCAGAGGAAACTCTGGTGGAGGCTCGCAGC-GGTTCTGACGTGCAAATCGATCGTCAAATCTGAGC
TGGATAGGGTGAAGCCAGAGGAAACTCTGGTGGAGGCTCGCAGC-GGTTCTGACGTGCAAATCGATCGTCAAATCTGAGC
TGGATAGGGTGAAGCCAGAGGAAACTCTGGTGGAGGCTCGCAGC-GGTTCTGACGTGCAAATCGATCGTCAAATCTGAGC


------------------------------------------------
ATGGGGG-CGAAAGACTAATCGA-------------------------
ATGGG-------------------------------------------
ATGGGGG-CGAAAGACTAATCGAACCATCTAGTAGCTGGTTACCGCC-
ATGGGG--CGA-------------------------------------
ATGGGGG-CGAAAGACTAATCGAACCATCTAGTAGCTGGTTACCGCCG
ATGGGGGGCGAAAGACTAATCGAACCATCTAGTAGCTGGTTACCGCCG
ATGGGGG-CGAAAGACTAATCGAACCATCTAGTAGCTGGTTACCGCCG
ATGGGGG-CGAAAGACTAATCGAACCATCTAGTAGCTGGTTACC----
ATGGGG--CGAAAGACTAATCGAACCATCTAGTAGC------------
ATGGGGG-CGAAAGACTAATCGAACCATCTAGTAGCTGGTTACCGCCG
------------------------------------------------
------------------------------------------------
ATGGGGG-CGAAAGACTAATCGAACCAT--------------------
ATGGG-------------------------------------------
ATGGGGG-CGAAAGACTAATCGAACCATCTAGTAGCTG----------
ATGGGGG-CGAAAGAC--------------------------------
ATGGGGG-CGAAAGACTAATCGAACCATC-------------------
ATGGGG------------------------------------------
ATGGGGG-CGAAAGACTAATCGAACCATC-------------------
ATGGGGG-CGAAAGACTAATCGAAC-----------------------
ATGGGGG-CGAAAGAC--------------------------------
ATGGGGG-CGAAAGACTAATCGAACCATCTAGTAGCTGGTTACCGCCG
------------------------------------------------
ATGGGGG-CGAAAGACTAATCGAACCATCTAGTAGCTGGTTACCGCCG
ATGGGGG-CGAAAGACTAATCGAACCATCTAG----------------
ATGGGGG-CGAAAGACTAATCGAACCATCTAGTAGCTGGTTACCGCCG
ATGGGGG-CGAAAGACTAATCGAACCATCTAGTAGCTGGTTACCGCCG
ATGGGGG-CGAAAGACTAATCGAACCATCTAGTAGCTGGTTACCGCCG
ATGGGGG-CGAAAGACTAATCGAACCATCTAGTAGCTGGTTA------
ATGGGGG-CGAAAGACTAATCGAACCATCTAGTAGCTGGTTACCGCCG
ATGGGGG-CGAAAGACTAATCGAACCATCTAGTAGCTGGTTACCGCCG
ATGGGGG-CGAAAGACTAATCGAACCATCTA-----------------
ATGGGGG-CGAAAGACTAATCGAACCATCTAG----------------
ATGGGGG-C---------------------------------------
------------------------------------------------
------------------------------------------------
ATGGGGG-CGAAAGACTAATCGAACCATCTAGTA--------------
ATGGGGG-CGAAAGACTAATCGAACCATCTAGTA--------------
ATGGGGG-CGAAAGACTAATCGAACCATCTAGTAGCTGGTTACCGCCG
------------------------------------------------
ATGGGGG-CGAAAGACTAATCGAACCATCTAGTAGCTGGTTACCGCCG
ATGGGGG-CGAAAGACTAATCGAACCA---------------------
ATGGGGGGCG--------------------------------------
AT----------------------------------------------


Analysis 2 (Herpotrichiellaceae)

74 1969
Cyphellophora_suttonii_CBS_44991              CATTACCGA-G--TTA-GGGT-A-CTCTTC-GTG-CCCGACCTCC-AACCCTTTGTCTACCT-GA-CCAGAT-GTTGCTT
Cyphellophora_laciniata_CBS_19061             CATTACCGA-G--TTA-GGGT-A-CTCTTC-GTG-CCCGACCTCC-AACCCTTTGTCTACCT-GA-CCAGAT-GTTGCTT
Cyphellophora_vermispora_CBS_22886            CATTACCGA-G--TTA-GGGT-A-CTCTTC-GTG-CCCGACCTCC-AACCCTTTGTCTACCT-GA-CCAGAT-GTTGCTT
Capronia_camelliae_yunnanensis_CGMCC_319061   -------------------GT---CTTCT--AGG-CCCGACCTCCCAACCCTGTGTTTAACA-AA-CCATTT-GTTGCTT
Capronia_kleinmondensis_CBS_122671            CATTACCGA-G--TTA-GGGT---CTTCT--AGG-CCCGATCTCCCAACCCTGTGTCTACTC-AA-CCTTTT-GTTGCTT
Capronia_leucadendri_CBS_122672               CATTACCGA-G--TCA-GGGT---CTTCT--AGG-CCCGATCTCCCAACCCTGTGTCTACTC-AA-CCTTTT-GTTGCTT
Capronia_lijiangensis_CGMCC_320501            --------------------T---CTTCT--AGG--CCGACCTCCCAACCCTGTGTTTAACA-AA-CCATTT-GTTGCTT
Capronia_pilosella_AFTOLID_657                CATTAAAGA-G--TTA-GGGT---CTTCT--AGG-CCCGACCTCCCAACCCTGTGTTTAACA-AA-CCATTT-GTTGCTT
Cladophialophora_boppii_CBS_12686             CATTAAAGAAG--TTA-GGGT---TTTCT--AGG-CCCGACCTCCCAACCCTCTGTTTATTG-AA-CCTCT--GTTGCTT
Cladophialophora_carrionii_CBS_86296          CATTAACGA-G--TTA-GGGT---CTCTCT-AGG-CCCGACCTCCCAACCCTTTGTTTACCT-AAACCTCAT-GTTGCTT
Cladophialophora_carrionii_CBS_16054          CATTAACGA-G--TTA-GGGT---CTCCGT-AGG-CCCGACCTCCCAACCCTTTGTTTACCT-AAACCTCAT-GTTGCTT
Cladophialophora_chaetospira_CBS_114747       CATTAACGA-G--TTA-GGGT---CTTCT--AGG-CCCGACCTCCCAACCCTATGTTTATTG-AA-CCTCT--GTTGCTT
Cladophialophora_floridana_NRRL_66282         CATTAAAGA-G--TTA-GGGT---CCCCT--GGG-CCCGACCTCCCAACCCTTTGTTTACTG-AA-CCTCT--GTTGCTT
Cladophialophora_matsushimae_MFC_1P384        ------------------------------------------------CCCTTTGATTACCA-AA-CTTTTT-GTTGCTT
Cladophialophora_mycetomatis_CBS_122637       ------------------GGT---C-TCT--GGG-CC-GACCTCCC-ACCCTTTGTTTACTG-AA-CCTTT--GTTGCTT
Cladophialophora_yegresii_CBS_114405          CATTAACGA-G--TTA-GGGT---CTTTCC-AGG-CCCGACCTCCCAACCCTTTGTTTACCT-AGACCTCTT-GTTGCTT
Exophiala_angulospora_CBS_48292               CATTAAAGA-G--TTA-GGGT---CTTCTC--GG-CCCGACCTCCCAACCCCATGTTTATTA-CA-CCTGT--GTTGCTT
Exophiala_castellanii_CBS_15858               CATTAACGA-G--TTA-GGGT---CTTCT--AGG-CCCGACCTCCCAACCCTATGTTTAATC-GA-CCTGAT-GTTGCTT
Exophiala_dermatitidis_CBS_20735              CATTAACGA-G--TTA-GGGT---CTTCTC-AGG-CCCGACCTCCCAACCCTTTGTTTACCC-GA-CCCAT--GTTGCTT
Exophiala_equina_FMR_18335                    CATTA-CGA-G--TTA-GGGT---CTCTCT--GG-CCCGACCTCCCAACCCTTTGTCTACTT-GA-CCATC--GTTGCTT
Exophiala_heteromorpha_CBS_23233              CATTAA-GC-A--TTA-GGGT---CTTCT--AGG-CCCGACCTCCCAACCCTTTGTTTATCA-CA-CCCTT--GTTGCTT
Exophiala_mesophila_CBS_40295                 CATTAACGA-G--TTA-GGGT---CTTCT--AGG-CCCGACCTCCCAACCCTGTGTTTAATC-GA-CCTAAC-GTTGCTT
Exophiala_nigra_CBS_53594                     CATTAACGA-G--TTA-GGGT---CTCCC--AAGGCCCGACCTCCCAACCCTATGTTTATTG-TA-CCATGC-GTTGCTT
Exophiala_nishimurae_CBS_101538               CATTAACGA-G--TTA-GGGTT--TCCGTCTAGGGCCCGACCTCCCAACCCTGTGCTTATCA-TA-CCTTGT-GTTGCTT
Exophiala_pisciphila_CBS_53773                CATTAACGA-G--TTA-GGGT---CCCTCGC-GG-CCCGACCTCCCAACCCTTTGTCTACCT-GA-CCACT--GTTGCTT
Exophiala_prototropha_CBS_53494               CATTAAAGA-G--TTA-GGGT---CTTCTC-AGG-CCCGACCTCCCAACCCTTTGTTTAACC-GA-CCCTT--GTTGCTT
Exophiala_radicis_FMR_18645                   CATTAACGA-G--TTA-GGGT---CTCTCT--GG-CCCGACCTCCCAACCCTTTGTCTACTT-GA-CCATC--GTTGCTT
Exophiala_salmonis_CBS_15767                  CATTAACGA-G--TTA-GGGT--TCCCTCT--GGGCCCGACCTCCCAACCCTTTGTCTACTT-GA-CCATC--GTTGCTT
Exophiala_jeanselmei_CBS_50790                CATTACCGA-G--TTA-GGGT---CCTCAC-AGGGCCCGACCTCCCAACCCTTTGTTTATGA-TA-CCTAGT-GTTGCTT
Fonsecaea_monophora_CBS_28993                 CATTAATGA-G--TTA-GGGT---CTTCT--AGG-CCCGACCTCCCAACCCTTTGTTTACTT-GA-CCTCA--GTTGCTT
Fonsecaea_pedrosoi_CBS_27137                  CATTAATGA-G--TTA-GGGT---CT-CT--AGG-CCCGACCTCCCAACCCTTTGCTTACTA-GA-CCTCA--GTTGCTT
Fonsecaea_nubica_CBS_26964                    CATTAATGA-G--TTA-GGGT---CTTCT--AGG-CCCGACCTCCCAACCCTTTGTTTACTA-GA-CCTCA--GTTGCTT
Fonsecaea_pugnacius_CBS_139214                -------GA-G--TTA-GGGT---CTTCT--AGG-CTCGACCTCCCAACCCTTTGTGTACTA-GA-CCTCT--GTTGCTT
Phialophora_americana_UAMH_10875              CATTAAAGA-G--TTA-GGGT---CTCTCT-AGG-CCCGACCTCCCAACCCTTTGTTTACCT-TG-CTGCAT-GTTGCTT
Phialophora_chinensis_BMU_01890               CATTAACGA-G--TTA-GGGT---CTCTCC-AGG-CCCGACCTCCCAACCCTTTGTTTACCT-TG-CTGCAT-GTTGCTT
Phialophora_verrucosa_CBS_140325              CATTAACGA-G--TTA-GGGT---CTCTCC-AGG-CCCGACCTCCCAACCCTGTGTTTACCT-TG-CTGCAT-GTTGCTT
Valentiella_maceioensis_BSS_376               --------------TA-GGGT---CTTTCC-AGG--CCGACCTCCCAACCCTTTGTTTACTG-AA-CCACC--GTTGCTT
Valentiella_maceioensis_T171_Tm12             CATTAACGA-G--TTA-GGGT---CTTTCC-AGG-CCCGACCTCCCAACCCTTTGTTTACTG-AA-CCACC--GTTGCTT
Rhinocladiella_anceps_CBS_18165               CATTACTGA-G--CTT-GGGT---CTTTC--AGG-CCCGACCTCCCAACCCTTTGTTTACCT-AA-CTTAT--GTTGCTT
Rhinocladiella_aquaspersa_CBS_31373           CATTAACGA-G--TTA-GGGT---CTCAC--AGG-CCCGACCTCCCAACCCCATGTGTAATT-A--CCTTCT-GTTGCTT
Rhinocladiella_phaeophora_CBS_49678           CATTAACGA-G--TTA-GGGT---CTCAC--AGG-CCCGACCTCCCAACCCTATGTTTAATT-A--CCTTCT-GTTGCTT
Rhinocladiella_atrovirens_CBS_31733           CATTACCGA-G--TTA-GGGT---CTTCT--AGG-CCCGATCTCCCAACCCTGTGTTTACTC-AA-CCTTTT-GTTGCTT
Neoherpotrichiella_juglandicola_CBS_147585    ---------------------------------G-CCCGACCTCCCAACCCTTTGTTTACTA-AA-CCATT--GTTGCTT
Aciculomyces_restrictus_FMR_18994             -ATTAC-GA-G--TTA-GGGT---CTTCT--AGG-CCCGATCTCCCAACCCTTTGTTTATTG-AA-CCTTT--GTTGCTT
Atrokylindriopsis_setulosa_HMAS_245592        CATTAACGA-G--TTA-GGGT---CTCTC--CGG-CCCGACCTCCCAACCCTTTGTTTATTG-AA-CTCTT--GTTGCTT
Aculeata_aquatica_MFLUCC_110529               CATTAACGA-G--TTA-GGGT---CCCCTA-GGGGCCCGACCTCCCAACCCTATGTTTATCG-TA-CCTTT--GTTGCTT
Berlesiella_nigerrima_MUCL_39954              CATTAATGA-GTGTTCAGGGC---CTTTT--AGG-TCCGACCTCCCAACCCTTTGTTTAATC-AA-CCTCT--GTTGCTT
Melanoctona_tectonae_MFLUCC_120389            CATTAAAGA-G--TTA-GGGT---CTCATA-CGG-CCCGACCTCCCAACCCTTTGTGTATTG-AA-CCTGT--GTTGCTT
Melanchlenus_eumetabolus_CBS_26449            CATTACCGA-G--TTA-GGGT---CTTC---TAGGCCCGATCTCCCAACCCTGTGTCTACTC-AA-CCTTTT-GTTGCTT
Neoveronaea_sinensis_JAUCC_M08401             CAATAACGA-G--TTA-GGGT---CTTCC--AAGGCCCGACCTCCCAACCCTTTGTTTAACA-AA-CCACT--GTTGCTT
Marinophialophora_garethjonesii_MFLUCC_161449 -----------------GGGTT--CCCTG--GCGGCCCGACTTCCCAACCTTCTGTTTACGG-AA-TTTTT--GTTGTTT
Phaeoannellomyces_elegans_CBS_101597          ------CGA-G--TTA-GGGT---CTTCCA-AGG-CCCGACCTCCCAACCCTATGTTTATTG-TA-CCATGT-GTTGCTT
Thysanorea_curvata_MFLUCC_15_0259             CATTAAAGA-G--TTA-GGGT---CTTCT--CGG-CCCGACCTCCCAACCCTTTGTTTACTT-AA-CTATT--GTTGCTT
Thysanorea_asiatica_MFLUCC_15_0237            CATTAAAGA-G--TTA-GGGT---CTTCT--CGG-CCCGACCTCCCAACCCTTTGTTTACTT-AA-CTATT--GTTGCTT
Thysanorea_thailandensis_MFLUCC_150971        CATTACAGA-G--TTA-GGGT---CTTCT--CGG-CCCGACCTCCCAACCCTTTGTTTACTT-AA-CCATT--GTTGCTT
Thysanorea_obscura_MFLUCC_150416              CATTAAAGA-G--TTA-GGGT---CTCAC--AGG-CCCGACCTCCCAACCCTTTGTTTATTC-AA-CCATC--GTTGCTT
Thysanorea_submersa_KUMCC_150206              ----------------------------T--CGG-CCCGACCTCCCAACCCTTTGCTTACTT-AA-CTATT--GTTGCTT
Thysanorea_rousseliana_CBS_126086             CATTAAAGA-G--TTA-GGGT---CTTCT--CGG-CCCGACCTCCCAACCCTTTGCTTACTT-AA-CTATT--GTTGCTT
Thysanorea_aquatica_MFLUCC_150966             CATTACAGA-G--TTA-GGGT---CTCTT--CGG-CCCGACCTCCCAACCCTTTGTTTACCT-TA-CCTGTC-GTTGCTT
Thysanorea_papuana_CBS_21296                  CATTACAGA-G--TTA-GGGT---CTCTC--CGG-CCCGACCTCCCAACCCTTTGTTTACCT-TA-CCTGTC-GTTGCTT
Thysanorea_cantrelliae_CBS_145909             CATTACCGA-G--TTA-GGGT---CTTCA--CGG-CCCGACCTCCCAACCCTTTGCTTACCTAGACCCTTT--GTTGCTT
Thysanorea_seifertii_CBS_145910               CATTACAGA-G--TTA-GGGT---CTTCA--TGG-CCCGACCTCCCAACCCTTTGCTTACCCAGA-CCTTTT-GTTGCTT
Thysanorea_nonramosa_MFLUCC_172378            CATTAACGA-G--TTA-GGGT---CTTCT--CGG-CCCGACCTCCCAACCCTTTGTTTACTT-GA-CCATT--GTTGCTT
Thysanorea_sinensis_YMF1_03683                CATTACAGA-G--TTA-GGGT---CCTCT--GGG-CCCGATCTCCCAACCCATTGTTTACTT-GA-CCTAT--GTTGCTT
Thysanorea_wuzhishanensis_YMF1_04080          CATTACAGA-G--TTA-GGGT---CCTCT--GGG-CCCGATCTCCCAACCCATTGTTTACTT-GA-CCTAT--GTTGCTT
Thysanorea_hainanensis_YMF1_04038             CATTATAGA-G--TTA-GGGT---CCTCT--GGG-CCCCATCTCCCAACCCATTGTTTACTT-GA-CCTAT--GTTGCTT
Thysanorea_melanica_MFLUCC_150415             CATTAAAGA-G--TTA-GGGT---CTTCT--CGG-CCCGACCTCCCAACCCTTTGTTTACTT-AA-CTATC--GTTGCTT
Thysanorea_melanica_CBS_86268                 CATTAAAGA-G--TAA-GGGT---CTTCT--CGG-CCCGACCTCCCAACCCTTTGTTTACTT-AA-CTATC--GTTGCTT
Thysanorea_acropleurogena_CBS_21596           CATTACAGA-G--TGA-GGGT---CTTCCA-CGG-CCCGACCTCCCAACCCAATGTTTACTT-TAAATCATT-GTTGCTT
Thysanorea_yunnanensis_MFLUCC150414           CATTACAGA-GTTTTA-GGGT---CTTCT--CGG-CCCGACCTCCCAACCCTTTGCTTACTT-AA-CTATT--GTTGCTT
Veronaea_botryosa_CBS_25457                   CATTAACGA-G--TTA-GGGT---CTCCA--AGG-CCCGACCTCCCAACCCTTTGTTTACCA-AA-CCATTTTGTTGCTT
Veronaea_constricta_CBS_57290                 CATTAACGA-G--TTA-GGGT---CTCCA--AGG-CCCGACCTCCCAACCCTTTGTTTACCA-AA-CCATTTTGTTGCTT
Veronaea_compacta_CBS_26875                   CATTAACGA-G--TTA-GGGT---CTCCC--AGG-CCCGATCTCCCAACCCTTTGTTTACCA-AA-CCGTTTTGTTGCTT
Veronaea_japonica_CBS_77683                   CATTAACGA-G--TTA-GGGT---CTCCT--AGG-CCCGATCTCCCAACCCTTTGTCTACCA-AA-CCATTTTGTTGCTT


CGGCAGGCCCGCCGCCCC-GCAA----GGGGTAGCC-GCC-G-GGGG--CC-------CTTACC-------G--GCT-CC
CGGCAGGCCCGCCGCCCC-GCAA----GGGGTGGCC-GCC-G-GGGG--TC-------CTTACC-------G--GCC-CC
CGGCAGGCCCGCCGCCCC-GCGA----GGGGCAGCC-GCC-G-GGGG--TC-------CTTACC-------G--GCC-CC
CGGCGGACCCGTC------TTGATT-------GACC-GCC-G-GAGG--ACC-GTC--GAAA----GAC--G--CCC-TC
CGGCGAGCCCGTCCC----CCTAAA-----GGGACC-GCC-G-GAGG--ACC-G----TCTA----CGC--G--TCC-TC
CGGCGAGCCCGTCCC----CCTAAA-----GGGACC-GCC-G-GAGG--ACC-G----TCTA----CGC--G--TCC-TC
CGGTGGGCCCGTC------TTCATT-------GACC-GCC-G-GAGG--ACC-GTC--GAGA----GACA----CCC-TC
CGGCGGGCCCGTC------TTTATT-------GACC-GCC-G-GAGG--ACC-GTC--GAGA----GAC--G--CCC-TC
CGGTGGACCCGTC------TCAC---------GACC-GCC-G-GGGG--ACC-GCT--GCGA----GGC--G--CCC-TC
CGGCGGACCCGTC------TCAC---------GACC-GCCTG--GGG--ATC-GCT--GCGA----AGC--G--TCT-CT
CGGCGGACCCGTC------TCAC---------GACC-GCCTG--GGG--ATC-GCT--GCAAA---AGC--G--TCT-CT
CGGCGGACCCGCC------TCAC---------GGCC-GCC-G-GAGG--ACC-GCC--GCAA----GGC--G--TCC-TC
CGGCGGACCCGCC------TCAC---------GGCC-GCC-G-GAGG--ACC-GCC--CCCA----GGC--G--TCC-TC
CGGCGGACCCGTCCCC---CTTG------GGGGACC-GCC-G-GAGG--GTC-GCT--GTAACA--GGC--G--CCC-TC
CGGCGGGCCCGTCTTC---TCGC------GAGGACC-GCC-G-GAGG--ACC-GCCC-TTACG---GGG--G--TCC-TC
CGGCGGACCCGTC------TCAC---------GACC-GCCCG-TGGG--ATC-GCC--GTGA----GGC--G--TCT-CC
CGGCGGGCCCGTC------TTCGT--------GACC-GCC-G-GAGG--ATC-GTC--GAAA----GGC--G--TCC-TC
CGGCGAGCCCGTCT-----CAAAA-------GGACC-GCC-G-GAGG--ACC-GT---AAC------AC--G--TCC-TC
CGGCGGGCCCGCCGT----TTCG-------ACGGCC-GCC-G-GAGG--ACC-GC---CTATTCA--G---G--TCC-TC
CGGCGAGCCCGTCC-----TCAC--------GGACC-GCC-G-GAGG--GAC-CT---TCACC---GG------CCC-TC
CGGCGGGCCCGCC------TTC-------ACAGGCC-GCC-G-GAGG--ACC-GTC--TCTC-----G---G--TCC-TC
CGGCGAGCCCGTCCC----TCA--------AGGACC-GCC-G-GAGG--ACC------ATAACCC--G------TCC-TC
CGGCGGGACCGT-------CTTC-------GCGACC-GCC-G-GAGG--GCC-GT---AAA------AC--G--TCC-TC
CGGTAGGCCTGG-------CTTACC---------CCTACC-G-GAGG--ACC-GT---GAA------AC--G--TCC-TC
CGGCGAGCCCGTCT-----GTAAT-------GGACC-GCC-G-GGGG------GT---ACCTTG--ATCG-G--CCC-TC
CGGCGGGCCCGCCC-----TTCACAC------GGCC-GCC-G-GAGG--ACC-GA---TTCCT----G---G--TCC-TC
CGGCGAGCCCGTCC-----TCAC--------GGACC-GCC-G-GAGG--GA--TC---TTTACT--GG------CCC-TC
CGGCGAGCCCGTCC-----TCAC--------GGACC-GCC-G-GAGG--GAC-CT---TCATT---GG------CCC-TC
CGGTAGGCCTGG-------TCTCC--------GACCTGCC-G-GGGG--GCC-GT---GAA------AC--G--CCCCGC
CGGCAGGCCCGTC------TTAAGCT------GACC-GCT-G-GAGG--ACC-GCTC-AATGC--GGGC--GTTGCC-TC
CGGCAGGCCCGTC------TTAATCT------GACC-GCT-G-GAGG--ACC-GCCT-AATGC--GGGT--GTTACC-TC
CGGCAGGCCCGTC------TTAATCT------GACC-GCC-G-GAGG--ACC-GCCT-AATAT--GGGT--GTTGCC-TC
CGGCAGGCCCGTC------TCAAACT------GACC-GCT-G-GAGG--ACC-GCCT-GTCAC--GGGT--GTTCTC-TC
TGGCGGACCCGTC------TCAC---------GACC-GCC-C-TGGG--ACC-GCC--GAGA----GGT--G--CCC-CC
TGGCGGACCCGTC------TCAC---------GACC-GCC-CCTGGG--ACC-GCC--GAGA----GGC--G--TCC-CT
TGGCGGACCCGTC------TCAC---------GACC-GCC-C-TGGG--ACC-GCC--GAGC----GGC--G--TCC-CT
CGGCGGGCCCGT-------CGTCGT-----ACGACC-GCC-G-GAGGGGACCTGTCGTGAGA----CAG--G--TCCCTC
CGGCGGGCCCGT-------CGTCGT-----ACGACC-GCC-G-GAGGGGACCTGTCTCACGA----CAG--G--TCCCTC
CGGCGGGCCCGCC------TCAC---------GGCC-GCACG-GGGG--GCC-CT---TTG----GGGA-----TCC-TC
CGGCGGGCCCGTCC-----GTGA--------GGACC-GCC-G-GGGG--ACC-GT---CACAC----GT------CC-TC
CGGCGGGCCCGTCC-----GTGA--------GGACC-GCC-G-GGGG--ACC-GT---AAAAC----GT------CC-TC
CGGCGAGTCCGTCCC----CCAAA------GGGACC-GCC-G-GAGG--ACC-GT---CTAC-----AC--G--TCC-TC
CGGCGAGCCCGT-------CTTT------ACGGACC-GCC-G-GGGG--ACC-GTC--ACAG---------G--TCC-TC
CGGCGGGCCCGTC------TCAC---------GACC-GCC-G-GAGG--GCC-GT---CAT------AC--G--CCC-TC
CGGCGGGCCCGTC------TCAC---------GACC-GCC-G-GAGG--GCC-GTC--ACAC-----GC------CC-TC
CGGCGGGCCCGT-------CTC--------ACGACC-GCC-G-G-GG--ACC-GTG--AAAC---------G--TCC-TC
CGGCGGATCCGTCCTCTGTGTAAAA--ACGAGGACC-GCC-G-GGGG--ATC-GTG--TGAA----CGC------CC-CC
CGGCGGGCCCGTCG-----TGAAAA------CGACC-GCC-G-GAGG--AT--CGT--CGAGAG---GC--A--TCC-TC
CGGCGAGCCCGTCCC----CCCAA------GGGACC-GCC-G-GAGG--ACC-GTT--TACG--------TG--TCC-TC
CGGCGGGCCCGT-------CTC--------ACGACC-GCC-G-GGGG--GCC-GTT--ACAC---------G--CCC-TC
CGGCGGGCCCGT-------CTC--------GCGACC-GCCCG-GGAG--AC--GTG--TCACCAC------G--TCC-CC
CGGCGGGACCGTC------TTCAC--------GACC-GCC-G-GAGG--GCC-GTA--AAAC---------G--TCC-TC
CGGCGAGCCCGTC------ATTTTATAT----GACC-GCC-G-GAGG--GCC-GT---AATAC--------G--CTC-TC
CGGCGAGCCCGTC------ATTTTCTAT----GACC-GCC-G-GAGG--GCC-GT---AATAA--------G--CTC-TC
CGGCGAGCCCGTC------ATTTACTAT----GACC-GCC-G-GAGG--GCC-GT---AAGAC--------G--CTC-TC
CGGCGAGCCCGTC------ATTATT-------GACC-GCC-G-GGGG--ACC-GT---CAAACC-------G--TCC-TC
CGGCGAGCCCGTC------ATTTTTGAT----GACC-GCC-G-GAGG--GCC-GT---AATGG--------G--CTC-TC
CGGCGAGCCCGTC------ATTCTTCAT----GACC-GCC-G-GAGG--GCC-GT---AACAA--------G--CTC-TC
CGGCGAGCCCGTC------AATTCCTT-----GACC-GCC-G-GAGG--GCC-GT---AAGAC--------G--CCC-TC
CGGCGAGCCCGTC------AATTCGTT-----GACC-GCC-G-GAGG--GCC-GT---AAGAC--------G--CCC-TC
CGGCGAGCCCGCT------TATAC--------GGCC-GCC-G-GAGG--GTG-GT---TTCTC--------A--TCC-TC
CGGCGAGCCCGCC------CCTCG--------GGCC-GCC-G-GAGG--ATG-GT---GTCTC--------A--TCC-TC
CGGCGAGCCCGTC------TTTACT-------GACC-GCC-G-GGGG--ACC-GT---AAGAA--------G--TCC-TC
CGGCGAGCCCGCC------CTTGTC-------GGCC-GCC-G-GAGG--ACC-GT---GACAC--------G--TCC-TC
CGGCGAGCCCGCC------TTTGTC-------GGCC-GCC-G-GAGG--ACC-GT---AACAC--------G--TCC-TC
CGGCGAGCCCGCC------TTTGTC-------GGCC-GCC-G-GAGG--ACC-GT---GACAC--------G--TCC-TC
CGGCGGGCCCGTC------ATTTCTCAT----GACC-GCC-G-GAGG--GCC-GT---AAGAC--------G--CCC-TC
CGGCGGGCCCGTC------ATTTCTCAT----GACC-GCC-G-GAGG--GCC-GT---AAGAC--------G--CCC-TC
CGGCGAGCCCGTC------TCCCCTGA-----GACC-GCT-G-GAGG--GCC-AT---TTCTG--------G--ACC-TC
CGGCGAGCCCGTC------ATTTTTGAT----GACC-GCC-G-GAGG--GCC-AT---AATAA--------G--CCC-TC
CGGCGAGCCCGTCT-----TCAC--------GGACC-GCC-G-GGGG--ACC-CC---TAAC----AGA--G--TCT-CC
CGGCGAGCCCGTCT-----TCAC--------GGACC-GCC-G-GGGG--ACC-CC---TAAC----AGA--G--TCT-CC
CGGCGAGCCCGTCT-----TCAC--------GGACC-GCC-G-GGGG--ACC-TC---TCC-----AGG--A---CC-CC
CGGCGAGCCCGTCT-----TCAC--------GGACC-GCC-G-GGGG--ACC-TC---TTGA----AGG--A---CC-CC


GGGTCCGCGCCTGTCGATGGCCCTCTAT-----AAACTCTT--GCTT---AAACCGTGT-------CGT-CTGAG-TAAA
GGGTCCGTGCCTGTCGATGGCCCTTCTA-----AAACTCTT--GCTT---AAAACGTGT-------CGT-CTGAG-TAAA
GGGTCCGTGCCTGTCGATGGCCCTTCTA-----AAACTCTT--GCTT----AAACGTGT-------CGT-CTGAG-TAAA
TGGCCAGTGCCCGCCGATGGCCAACTACCT---AAACTCTT--GAATA----AACATGCCTA----TGT-CTAAG-TCAT
TGGCCCGCGCTCGCCGACGGCCCAAATCCA---AAACTCAT--GAACC---AAACTTGAAT-----TGA-CTGAG-TACC
TGGCCCGCGCTCGCCGACGGCCCAAATCCA---AAACTCAT--GAACC---AAACTTGAAT-----TGA-CTGAG-TACC
TGGCCAGCGCCCGCCGATGGCCAACTACCT---AAACTCT---GAATA----AACATGCCTA----TGT-CTAAG-TCAT
TGGCCAGCGCCCGCCGATGGCCAACTATACCT-AAACTCT---GAATA----AACATGCCTA----TGT-CTAAG-TTAT
TGGCCAGTGTCCGCCGATAGCCAACCTCTC---AAACTAT---GAATC---AATCCTGTCCTTA--TGT-CTAAG-TCTA
GGGCCCGTGTCCGCCGACAGCCAACCCC-----AAACTCT---GGATG---AATCGTGTTTTTT--TGT-CTGAG-TCTT
GGGCCCGTGTCCGCCGACAGCCAACCCC-----AAACTCT---GGATG---AATCGTGTTTTT---TGT-CTGAG-TCTT
TGGCCAGCGTCCGCCGATGGCCAACCACTT---AAACTCT---GAATG---AATCGTGTCATA---TGT-CTAAG-TCTA
TGGCCAGCGTCCGCCGATAGCCACTCTC----AAAACTCTT--GAATA---AATCATGTTAT----TGT-CTAAG-TCTA
TGGCCCGCGTCCGCCGATGGCCCCCTTCA---AAAATTCT---GATTTCAAAAACATGTCATC---TGA-AT----TCCA
TGGCCCGCGCCCGCCGATGGCCCCCTTCA---AAAACTCTT--TATCTC--AACCGTGTCGTC---TGT-CTGAA-TGTC
GGGCCCGCGTCCGCCGATAGCCCACCTC----AAAACTCT---GGATG---AATCGTGTTGTATC-TGT-CTGAG-TCAT
TGGCCCGCGCCCGCCGATGGCCTACGCTT---AAAATTCT---GAATC---AACCGTGTCTCA---TGT-CTAAG-TCCT
TGGTCCGCGCTCGCCGGTGGCCAAATC------AAATTCTT--TATT----AAATGTATCATCTAA-GT-CAAAA-ATTT
TGGCCCGCGCCCGCCGGTAGCCAATTCTACC--AAACTCTT--GAATC--AAATCGTGTCCAA---TGT-CTGAG-TATA
TGGTCCGCGCTCGTCGGTAGCCCAACCATT---AAAATCTT--TAACC---AAACGTGCCTTAAT-----CTAAG-TACA
TGGCCCGCGCCCGCCGGTAAAACCTATC-----AAACTCTT--GCATAA--AAGCGTGTCTATAA-TGT-CTGAA-TACT
TGGTCCGCGCTCGTCGGTGGCCAACCAC-----AAACTCTT--TGTT----AAACATATCATCTAA-GT-CAAAA-TTTT
TGGCCCGCGCCCGCCGATGGCCCCCCATTAA-AAAATTCT---GAATA----ATCATGCCTATAT-TGT-CTGAG-TAA-
TGGAGAGTGCCTACCGACAGCCCCAAACTAC--AAACTCAT--GAACT---AAACGTGTCTAT---TGT-CTGAT-TTAT
TGGTCCGCGCTCGTCGATAGCCAAACTTTT---AAAATCTT--AACC----AAACGTGTCTCAAT-----CTAAG-TATT
TGGCCCGCGCCCGCCGGTGGCCAATCTTAACC-AAACTCTC--GAATAA--AATCGTGTCCA----TGT-CTGAG-TACC
TGGTCCGCGCTCGTCGGTAGCCCAACCTTT---AAAATCTT--TAACT---AAACGTGCCTTAAT-----CTAAG-TACA
TGGTCCGCGCTCGTCGGTGGCCCAACCTTTTT-AAAATCTT-TAACC----AAACGTGCCTCAAT-----CTAAG-TACT
CGGAGAGCGCCTGCCGACAGCCCCAACCTTT-AAAATTCTT--AACC----AAACGTGTCT-----TGT-CTGAG-TAAA
TGGCCAGTGTCTGCCGATAGCCTAATCTCCT---AACTCT---GGATC---AATCATGATTTACAATGT-CTAAG-TGAT
TGGCCAGTGTCTGCCGATAGCCTAATCTCCT---AACTCT---GGATC---AATCATGATTTACAATGT-CTAAG-TGAT
TGGCCAGTGTCTGCCGATAGCCTCATCTCCC---AACTCT---GGATC---AATCATGATTTACAATGT-CTAAG-TGAT
TGGCCAGTGTCTGCCGATAGCCTAATCTCTT---AACTCT---GGATC---AATCATGATTTACAATGT-CTAAGGTGAA
GGGCCCGTGTCCGCCGATAGCCAACCT------AAACTCTT--GAATG---AATCGTGTTTTA---TGT-CTGAG-TCTA
GGGCCCGCGTCCGCCGATAGCCAACCT------AAACTCTT--GGATG---AATCGTGTTTTTA--TGT-CTGAG-TCTT
AGGCCCGCGTCCGCCGATAGCCAACCT------AAACTCTT--GGATG---AATCGTGTTTTTTA-TGT-CTGAG-TCTT
TGGCCCGCGCCCGCCGGTGGCCAACCCTCA---AAATTCTT--GAACCG--AATCATGCTCG----TGT-CTAAG-TCGT
TGGCCCGCGCCCGCCGGTGGCCAACCCTCA---AAATTCTT--GAACCG--AATCATGCTCG----TGT-CTAAG-TCGT
TGGCCTGCGCCCGCCGATGGCCTCAACC----AAAACTCTTGTTAAAT--AAATCGTGCCT-----TGT-CTGAG-TCTT
TGGCCCGCGCCCGTCGGTGGCCGCTTAACC---AAATTCTT--GAATA---AATCGTGTTCT----TGT-CTGAG-TTCA
TGGCCCGCGCCCGTCGGTGGCCTCTCAACT---AAATTCTT--GAATA----ATCATGTTTCT---TGT-CTGAG-TTCA
TGGCCCGCGCTCGCCGACGGCCCCAATCCA---AAACTCAT--GAACC---AAACTTGAAT-----TGA-CTGAG-TAC-
TGGCCCGCGCTCGTCGGTGGCCCCCCTTCA----AATTCTT--AATTA----AACGTGTCA-----TGTCCTGAG-TATT
TGGCCCGCGCCCGCCGGTGGCCAACTATCCA--AAACTCTT--GAATC---AAACATGTTCTC---TGA-GTAA--TATT
TGGCCCGCGCCCGCCGGTGGCCAACCCCCA---AAACTCTT--GAATA---AAACATGTTCTC---TGA-GTACC-TATT
TGGCCAGTGCCCGCCGATGGCCCCTACCTACC--AACTCT---GAATC---AATCGTGTCTT----TGT-CTGAG-TAAT
TGGTCCGTATCCGTCGATAGCCATCACT----AAAACTCTT--GATGTC-AAAAACAGTCTTC---TGA-AATCA-TTGT
TGGCCCGCGCCCGCCGGTGGCCTACACCTAC--AAACTCT---GAATG---AATCATGTCCTA---TGT-CTAAG-TTTT
TGGCCCGCGCTCGCCGATGGCCCAAATCAAA---AACTCTT--GAACCA---AACTTGAAT-----TGT-CTGAA-TAAC
TGGCCCGCGCCCGTCGGTGGCCGACTACCAA--AAACTCTT--GAATA----ATCGTGT-------TCT-CTGAG-TACC
GGGCCCGCGTCCGCCGATAGGCCACCACAAT--AAATTGGT--GACGGA---ATCGTGTGTTA---TTT-CTGAA-TTTC
TGGCCCGCGCCCGCCGATGGCCCCCCATCAAA-AAACTCTT--GAAT----AATCATGCCTATAT-TGT-CTGAG-TAAT
TGGTCCGTGCTCGTCGATGGCCAACCATTTTT-AAACGCTT--AAATA----AACGTGTCTT----TAT-CTGAG-TACT
TGGTCCGTGCTCGTCGGTGGCCAACCAATTTT-AAACGCTT--AATTA----AACGTGTCTT----TAT-CTGAG-TACT
TGGTCCGTGCTCGTCGGTGGCCAACCATTTTT-AAACGCTT--AAATA----AACGTGTCTT----TAT-CTGAG-TACT
TGGTCCGTGCTCGTCGATGGCCAACATTTAC--AAATTCTT--AACTA----AACGTGTGTT----TAT-CTGAG-TAAT
TGGTCCGTGCTCGTCGGTGGCCAACCATTTTT-AAACGCTT--AAATA----AACGTGTCTT----TAT-CTGAG-TACT
TGGTCCGTGCTCGTCGGTGGCCAACCATTTTT-AAACGCTT--AAATA----AACGTGTCTT----TAT-CTGAG-TACT
GGGTCCGCGCTCGTCGATAGCCAACTCTTT---AAATTCTT--GAATA----AACGTGTCTT----GAT-CTGAG-TACT
GGGTCCGCGCTCGTCGATAGCCAACTCTTTA--AAACTCTT--GAATA----AACGTGTCTT----GAT-CTGAG-TACT
TGGCCAGTGCTCGCCGGTGGCCAACTCAC----AAACTCTT--ACA------AGTATGTCTC----TAA-GTATG--A--
TGGCCAGTGCTCGCCGGTGGCCAACTTAC----AAACTCTT--ACA------AAGATGTCTC----TAA-GTACA-TG--
TGGTCCGTGCTCGTCGGTGGCCAACTCTTAT--AAATTCTT--AACTA----AACGTGTCAT----TAT-CTAAG-TACT
TGGCCCGTGCTCGTCGGTGGCCAACTCATAT--AAATTCTT--AACTA----AACGTGTATT----TAT-CTGAG-TACT
TGGCCCGTGCTCGTCGGTGGCCAACTCTTAT--AAATTCTT--AACTA----AACGTGTATT----TAT-CTGAG-TACC
TGGCCCGCGCTCGTCGGTGGCCAACTCTTAT--AAATTCTT--AACTA----AACGTGTATT----TAT-CTGAG-TACC
TGGTCCGCGCCCGTCGGTGGCCAACCATTTTGAAAACGCTT--AAATA----AACGTGTCTT----TAT-CTGAG-TACT
TGGTCCGCGCCCGTCGGTGGCCAACCATTTTGAAAACGCTT--AAATA----AACGTGTCTT----TAT-CTGAG-TACT
TGGCCCGCGCTCGTCGATGGCCAACCGCTTT--AAATTCTT--AATTA----AACGTGTCAT----GAT-CTAA--ATCT
TGGCCCGTGCTCGTCGGTGGCCAACCATTTTT-AAACGCTT--AAATA----AACGTGTCTT----TAT-CTGAG-TACT
TGGCCCGCGCTCGCCGGTGGCCCCAATC-----AAATTCT---TAACT---AAACGTGTTT-----TGA-CTGAG-TACC
TGGCCCGCGCTCGCCGGTGGCCCCGATC-----AAATTCT---TAACT---AAACGTGTTT-----TGA-CTGAG-TACC
TGGCCCGCGCTCGTCGACGGCCCAAACCTTT--AAATTCT---TAATT---AAACGTGTCA-----TGA-CTGAG-TACA
TGGCCCGCGCTCGTCGGTGGCCCAAACCTTT--AAATTCT---TAACT---AAACGTGTCA-----TGT-CTAAG-TACC


--ACAAACAAA---TAAAA----C----AAAACTTTCAACAACGGATCT-CTTGGTTCTGGCATC-GATGAAGAACGCAG
--ACAAACAAAA---AAAAA---C----AAAACTTTCAACAACGGATCT-CTTGGTTCTGGCATC-GATGAAGAACGCAG
--ACAAACAAAA--TAAAAA---C----AAAACTTTCAACAACGGATCT-CTTGGTTCTGGCATC-GATGAAGAACGCAG
---TTATTAAA---TAAATT--------AAAACTTTCAACAACGGATCT-CTTGGTTCTGGCATC-GATGAAGAACGCAG
---ACATTTAA---TCAAAA---C----AAAACTTTCAACAACGGATCT-CTTGGTTCTGGCATC-GATGAAGAACGCAG
---ACATTTAA---TCAAAA---C----AAAACTTTCAACAACGGATCT-CTTGGTTCTGGCATC-GATGAAGAACGCAG
---TTATTAAA---TAAA----GC----AAAACTTTCAACAACGGATCT-CTTGGTTCTGGCATC-GATGAAGAACGCAG
---TTATTAAA---TAAA----GC----AAAACTTTCAACAACGGATCT-CTTGGTTCTGGCATC-GATGAAGAACGCAG
---TGATTTAAA--TTGTAA--GC----AAAACTTTCAACAACGGATCT-CTTGGTTCTGGCATC-GATGAAGAACGCAG
--GTGATTAAA---TCAAAA--GC--AAAAAACTTTCAACAACGGATCT-CTTGGTTCTGGCATC-GATGAAGAACGCAG
--GTGATTAAA---TCAAAA--GC---AAAAACTTTCAACAACGGATCT-CTTGGTTCTGGCATC-GATGAAGAACGCAG
---TGATTAAA---TTAAA---GC----AAAACTTTCAACAACGGATCT-CTTGGTTCTGGCATC-GATGAAGAACGCAG
---TGATGCAAA--TCAATAAAGC----AAAACTTTCAACAACGGATCT-CTTGGTTCTGGCATC-GATGAAGAACGCAG
---CAAAGCAAA--TAAAT---GC----AAAACTTTCAACAACGGATCT-CTTGGTTCTGGCATC-GATGAAGAACGCAG
ATAAAAAGCAAA--TAAAT---GC----AAAACTTTCAACAACGGATCT-CTTGGTTCTGGCATC-GATGAAGAACGCAG
-TATGATTAAA---TCAAAA--GC--AAAAAACTTTCAACAACGGATCT-CTTGGTTCTGGCATC-GATGAAGAACGCAG
----TCATAAAA--TAAA----GC----AAAACTTTCAACAACGGATCT-CTTGGTTCTGGCATC-GATGAAGAACGCAG
-----AAT------TAAA----GC----AAAACTTTCAACAACGGATCT-CTTGGTTCTGGCATC-GATGAAGAACGCAG
------TTACAAAATAAAA---GC----AAAACTTTCAACAACGGATCT-CTTGGTTCTGGCATC-GATGAAGAACGCAG
--ATTATTAAA---TAAAA---GC----AAAACTTTCAACAACGGATCT-CTTGGTTCTGGCATC-GATGAAGAACGCAG
---ATATTAAA---TAAAA---GC----AAAACTTTCAACAACGGATCT-CTTGGTTCTGGCATC-GATGAAGAACGCAG
----TAAT------TAAA----GC----AAAACTTTCAACAACGGATCT-CTTGGTTCTGGCATC-GATGAAGAACGCAG
---TACATAAAAA-TTAAAA--GC----AAAACTTTCAACAACGGATCT-CTTGGTTCTGGCATC-GATGAAGAACGCAG
--ATCAAAAAAT--TTAAAAA-GC----AAAACTTTCAACAACGGATCT-CTTGGTTCTGGCATC-GATGAAGAACGCAG
-ATTTGTTAAA---TAAAA---GC----AAAACTTTCAACAACGGATCT-CTTGGTTCTGGCATC-GATGAAGAACGCAG
---ATTCTAAAAA-TAAAAA--GC---AAAAACTTTCAACAACGGATCT-CTTGGTTCTGGCATC-GATGAAGAACGCAG
--ATTATTAAA---TAAAA---GC----AAAACTTTCAACAACGGATCT-CTTGGTTCTGGCATC-GATGAAGAACGCAG
-ATTTGTTAAA---TAAAA---GC----AAAACTTTCAACAACGGATCT-CTTGGTTCTGGCATC-GATGAAGAACGCAG
CGTCTTTTAAA---TAAAA---GC----AAAACTTTCAACAACGGATCT-CTTGGTTCTGGCATC-GATGAAGAACGCAG
--TTTATTCAA---TTAAAA--GC---AAAAACTTTCAACAACGGATCT-CTTGGTTCTGGCATCCGATGAAGAACGCAG
--TTTATTCAA---TTAAAA--GC---AAAAACTTTCAACAACGGATCT-CTTGGTTCTGGCATC-GATGAAGAACGCAG
--TTTATTCAA---TTAAAA--GC---AAAAACTTTCAACAACGGATCT-CTTGGTTCTGGCATC-GATGAAGAACGCAG
-TTTTATTCAA---TTAAAA--GC---AAAAACTTTCAACAACGGATCT-CTTGGTTCTGGCATC-GATGAAGAACGCAG
--TTGATTAAA---TCAAAA--GC---AAAAACTTTCAACAACGGATCT-CTTGGTTCTGGCATC-GATGAAGAACGCAG
--ATGATTAAA---TCAAAA--GC---AAAAACTTTCAACAACGGATCT-CTTGGTTCTGGCATC-GATGAAGAACGCAG
--ATGATTAAA---TCAAAA--GC---AAAAACTTTCAACAACGGATCT-CTTGGTTCTGGCATC-GATGAAGAACGCAG
--TTTGAT------TAAATCAAAC--AAAAAACTTTCAACAACGGATCT-CTTGGTTCTGGCATC-GATGAAGAACGCAG
--TTTGAT------TAAATCAAAC--AAAAAACTTTCAACAACGGATCT-CTTGGTTCTGGCATC-GATGAAGAACGCAG
--ATGAAAAA----TAAAC---GC----AAAACTTTCAACAACGGATCT-CTTGGTTCTGGCATC-GATGAAGAACGCAG
--AATCTTGAAT--TACAA---GT---AAAAACTTTCAACAACGGATCT-CTTGGTTCTGGCATC-GATGAAGAACGCAG
--AATCTTGAAT--TACAA---GT---AAAAACTTTCAACAACGGATCT-CTTGGTTCTGGCATC-GATGAAGAACGCAG
--CACATTTAA---TCAAAA---C----AAAACTTTCAACAACGGATCT-CTTGGTTCTGGCATC-GATGAAGAACGCAG
---ATTTTTAA---TTAAAA--GC----AAAACTTTCAACAACGGATCT-CTTGGTTCTGGCATC-GATGAAGAACGCAG
----TTTTAA----TTAAAA---C----AAAACTTTCAACAACGGATCT-CTTGGTTCTGGCATC-GATGAAGAACGCAG
---TTAAT------TAAAAA---C----AAAACTTTCAACAACGGATCT-CTTGGTTCTGGCATC-GATGAAGAACGCAG
-GATACCTAAA---TCAAAA---C----AAAACTTTCAACAACGGATCT-CTTGGTTCTGGCATC-GATGAAGAACGCAG
--AACAAG-------CAATT--GCAAAAAAAACTTTCAACAACGGATCTTCTTGGTTCTGGCATC-GATGAAGAACGCAG
--TTTGATAAA---TAAAAA--GC----AAAACTTTCAACAACGGATCT-CTTGGTTCTGGCATC-GATGAAGAACGCAG
--CACACTTAA---TTAAAA---C----AAAACTTTCAACAACGGATCT-CTTGGTTCTGGCATC-GATGAAGAACGCAG
---TATTTTAAA--TTAAAA---C----AAAACTTTCAACAACGGATCT-CTTGGTTCTGGCATC-GATGAAGAACGCAG
---ATGATT-----TTAAAC--GC----AAAACTTTCAACAACGGATCT-CTTGGTTCTGGCATC-GATGAAGAACGCAG
---ACACAAAAA--TTAAAA--GC----AAAACTTTCAACAACGGATCT-CTTGGTTCTGGCATC-GATGAAGAACGCAG
---ATATTTAA---TAAAA---GC----AAAACTTTCAACAACGGATCT-CTTGGTTCTGGCATC-GATGAAGAACGCAG
---ATATTTAA---TAAAA---GC----AAAACTTTCAACAACGGATCT-CTTGGTTCTGGCATC-GATGAAGAACGCAG
---ATATTTAA---TAAAA---GC----AAAACTTTCAACAACGGATCT-CTTGGTTCTGGCATC-GATGAAGAACGCAG
---ATTTTTAA---TAAAA---GC----AAAACTTTCAACAACGGATCT-CTTGGTTCTGGCATC-GATGAAGAACGCAG
---ATATTTAA---TAAAA---GC----AAAACTTTCAACAACGGATCT-CTTGGTTCTGGCATC-GATGAAGAACGCAG
---ATATTTAA---TAAAA---GC----AAAACTTTCAACAACGGATCT-CTTGGTTCTGGCATC-GATGAAGAACGCAG
---ATATTCAAA--TAAAA---GC----AAAACTTTCAACAACGGATCT-CTTGGTTCTGGCATC-GATGAAGAACGCAG
---ATATTCAAA--TAAAA---GC----AAAACTTTCAACAACGGATCT-CTTGGTTCTGGCATC-GATGAAGAACGCAG
---TTTTGTAAA--TAAA----GT---AAAAACTTTCAACAACGGATCT-CTTGGTTCTGGCATC-GATGAAGAACGCAG
---TCTTTGAA---TAAA----GC---AAAAACTTTCAACAACGGATCT-CTTGGTTCTGGCATC-GATGAAGAACGCAG
---ATTGTTAAT--TAAA----GC----AAAACTTTCAACAACGGATCT-CTTGGTTCTGGCATC-GATGAAGAACGCAG
---ATGTATTAA--TAAAA---GC----AAAACTTTCAACAACGGATCT-CTTGGTTCTGGCATC-GATGAAGAACGCAG
---ATATGTTAA--TAAAA---GC----AAAACTTTCAACAACGGATCT-CTTGGTTCTGGCATC-GATGAAGAACGCAG
---ATATGTTAA--TAAAA---GC----AAAACTTTCAACAACGGATCT-CTTGGTTCTGGCATC-GATGAAGAACGCAG
---ATATTTAA---TAAAA---GC----AAAACTTTCAACAACGGATCT-CTTGGTTCTGGCATC-GATGAAGAACGCAG
---ATATTTAA---TAAAA---GC----AAAACTTTCAACAACGGATCT-CTTGGTTCTGGCATC-GATGAAGAACGCAG
---ATACTTTAAAATATAAA--GC----AAAACTTTCAACAACGGATCT-CTTGGTTCTGGCATC-GATGAAGAACGCAG
---ATATTTAA---TAAAA---GC----AAAACTTTCAACAACGGATCT-CTTGGTTCTGGCATC-GATGAAGAACGCAG
--AATTTATTAAA-TTAAAA--GC----AAAACTTTCAACAACGGATCT-CTTGGTTCTGGCATC-GATGAAGAACGCAG
--AATTTATTAAA-TTAAAA--GC----AAAACTTTCAACAACGGATCT-CTTGGTTCTGGCATC-GATGAAGAACGCAG
--AATTT-TTAA--TTAAAA--GC----AAAACTTTCAACAACGGATCT-CTTGGTTCTGGCATC-GATGAAGAACGCAG
--AATTTTTTAA--TTAAAA--GC----AAAACTTTCAACAACGGATCT-CTTGGTTCTGGCATC-GATGAAGAACGCAG


CGAAATGCGATAAGTAATGCGAATTGCAGAAT-CC-GTGAGTCATCGAATCTTTGAACGCACATTGCGCCCTCTGGTATT
CGAAATGCGATAAGTAATGCGAATTGCAGAAT-CC-GTGAGTCATCGAATCTTTGAACGCACATTGCGCCCTCTGGTATT
CGAAATGCGATAAGTAATGCGAATTGCAGAAT-CC-GTGAGTCATCGAATCTTTGAACGCACATTGCGCCCTCTGGTATT
CGAAATGCGATAAGTAATGCGAATTGCAGAATTCCAGTGAGTCATCGAATCTTTGAACGCACATTGCGCCCTTTGGTATT
CGAAATGCGATAAGTAATGCGAATTGCAGAATTCCAGTGAGTCATCGAATCTTTGAACGCACATTGCGCCCTTTGGCATT
CGAAATGCGATAAGTAATGCGAATTGCAGAATTCCAGTGAGTCATCGAATCTTTGAACGCACATTGCGCCCTTTGGCATT
CGAAATGCGATAAGTAATGCGAATTGCAGAATTCCAGTGAGTCATCGAATCTTTGAACGCACATTGCGCCCTTTGGTATT
CGAAATGCGATAAGTAATGCGAATTGCAGAATTCCAGTGAGTCATCGAATCTTTGAACGCACATTGCGCCCTTTGGTATT
CGAAATGCGATAAGTAATGCGAATTGCAGAATTCCAGTGAGTCATCGAATCTTTGAACGCACATTGCGCCCTTTGGTATT
CGAAATGCGATAAGTAATGCGAATTGCAGAATTCCAGTGAGTCATCGAATCTTTGAACGCACATTGCGCCCTTTGGTATT
CGAAATGCGATAAGTAATGCGAATTGCAGAATTCCAGTGAGTCATCGAATCTTTGAACGCACATTGCGCCCTTTGGTATT
CGAAATGCGATAAGTAATGCGAATTGCAGAATTCCAGTGAGTCATCGAATCTTTGAACGCACATTGCGCCCTTTGGTATT
CGAAATGCGATAAGTAATGCGAATTGCAGAATTCCAGTGAGTCATCGAATCTTTGAACGCACATTGCGCCCTTTGGTATT
CGAAATGCGATAAGTAATGCGAATTGCAGAATTCCAGTGAGTCATCGAATCTTTGAACGCACATTGCGCCCTTTGGCATT
CGAAATGCGATAAGTAATGCGAATTGCAGAATTCCAGTGAGTCATCGAATCTTTGAACGCACATTGCGCCCTTTGGCATT
CGAAATGCGATAAGTAATGCGAATTGCAGAATTCCAGTGAGTCATCGAATCTTTGAACGCACATTGCGCCCTTTGGTATT
CGAAATGCGATAAGTAATGCGAATTGCAGAATTCCAGTGAGTCATCGAATCTTTGAACGCACATTGCGCCCTTTGGTATT
CGAAATGCGATAAGTAATGCGAATTGCAGAATTCCAGTGAGTCATCGAATCTTTGAACGCACATTGCGCCCTTTGGCATT
CGAAATGCGATAAGTAATGCGAATTGCAGAATTCCAGTGAGTCATCGAATCTTTGAACGCACATTGCGCCCTTTGGTATT
CGAAATGCGATAAGTAATGCGAATTGCAGAATTCCAGTGAGTCATCGAATCTTTGAACGCACATTGCGCCCTTTGGTATT
CGAAATGCGATAAGTAATGCGAATTGCAGAATTCCAGTGAGTCATCGAATCTTTGAACGCACATTGCGCCCTTTGGTATT
CGAAATGCGATAAGTAATGCGAATTGCAGAATTCCAGTGAGTCATCGAATCTTTGAACGCACATTGCGCCCTTTGGCATT
CGAAATGCGATAAGTAATGCGAATTGCAGAATTCCAGTGAGTCATCGAATCTTTGAACGCACATTGCGCCCTTTGGTATT
CGAAATGCGATAAGTAATGCGAATTGCAGAATTCTCGTGAGTCATCGAATCTTTGAACGCACATTGCGCCCTTTGGTATT
CGAAATGCGATAAGTAATGCGAATTGCAGAATTTCAGTGAGTCATCGAATCTTTGAACGCACATTGCGCCCTTTGGTATT
CGAAATGCGATAAGTAATGCGAATTGCAGAATTCCAGTGAGTCATCGAATCTTTGAACGCACATTGCGCCCTTTGGTATT
CGAAATGCGATAAGTAATGCGAATTGCAGAATTCCAGTGAGTCATCGAATCTTTGAACGCACATTGCGCCCTTTGGTATT
CGAAATGCGATAAGTAATGCGAATTGCAGAATTCCAGTGAGTCATCGAATCTTTGAACGCACATTGCGCCCTTTGGTATT
CGAAATGCGATAAGTAATGCGAATTGCAGAATTCTCGTGAGTCATCGAATCTTTGAACGCACATTGCGCCCTTTGGTATT
CGAAATGCGATAAGTAATGCGAATTGCAGAATTCCAGTGAGTCATCGAATCTTTGAACGCACATTGCGCCCTTTGGTATT
CGAAATGCGATAAGTAATGCGAATTGCAGAATTCCAGTGAGTCATCGAATCTTTGAACGCACATTGCGCCCTTTGGTATT
CGAAATGCGATAAGTAATGCGAATTGCAGAATTCCAGTGAGTCATCGAATCTTTGAACGCACATTGCGCCCTTTGGTATT
CGAAATGCGATAAGTAATGCGAATTGCAGAATTCCAGTGAGTCATCGAATCTTTGAACGCACATTGCGCCCTTTGGTATT
CGAAATGCGATAAGTAATGCGAATTGCAGAATTCCCGTGAGTCATCGAATCTTTGAACGCACATTGCGCCCTTTGGTATT
CGAAATGCGATAAGTAATGCGAATTGCAGAATTCCCGTGAGTCATCGAATCTTTGAACGCACATTGCGCCCTTTGGTATT
CGAAATGCGATAAGTAATGCGAATTGCAGAATTCCCGTGAGTCATCGAATCTTTGAACGCACATTGCGCCCTTTGGTATT
CGAAATGCGATAAGTAATGCGAATTGCAGAATTCCAGTGAGTCATCGAATCTTTGAACGCACATTGCGCCCTTTGGCATT
CGAAATGCGATAAGTAATGCGAATTGCAGAATTCCAGTGAGTCATCGAATCTTTGAACGCACATTGCGCCCTTTGGCATT
CGAAATGCGATAAGTAATGCGAATTGCAGAATTCTAGTGAGTCATCGAATCTTTGAACGCACATTGCGCCCTTTGGCATT
CGAAATGCGATAAGTAATGCGAATTGCAGAATTCTAGTGAGTCATCGAATCTTTGAACGCACATTGCGCCCTTTGGTATT
CGAAATGCGATAAGTAATGCGAATTGCAGAATTCTAGTGAGTCATCGAATCTTTGAACGCACATTGCGCCCTTTGGTATT
CGAAATGCGATAAGTAATGCGAATTGCAGAATTCCAGTGAGTCATCGAATCTTTGAACGCACATTGCGCCCTTTGGCATT
CGAAATGCGATAAGTAATGCGAATTGCAGAATTCCAGTGAGTCATCGAATCTTTGAACGCACATTGCGCCCTTTGGTATT
CGAAATGCGATAAGTAATGCGAATTGCAGAATTCCAGTGAGTCATCGAATCTTTGAACGCACATTGCGCCCTTTGGTATT
CGAAATGCGATAAGTAATGCGAATTGCAGAATTCCAGTGAGTCATCGAATCTTTGAACGCACATTGCGCCCTTTGGTATT
CGAAATGCGATAAGTAATGCGAATTGCAGAATTCCAGTGAGTCATCGAATCTTTGAACGCACATTGCGCCCTTTGGTATT
CGAAATGCGATAAGTAATGCGAATTGCAGAATTCCAGTGAGTCATCGAATCTTTGAACGCACATTGCGCCCTTTGGTATT
CGAAATGCGATAAGTAATGCGAATTGCAGAATTCCAGTGAGTCATCGAATCTTTGAACGCACATTGCGCCCTTTGGTATT
CGAAATGCGATAAGTAATGCGAATTGCAGAATTCCAGTGAGTCATCGAATCTTTGAACGCACATTGCGCCCTTTGGCATT
CGAAATGCGATAAGTAATGCGAATTGCAGAATTCCAGTGAGTCATCGAATCTTTGAACGCACATTGCGCCCTTTGGTATT
CGAAATGCGATAAGTAATGCGAATTGCAGAATTCCAGTGAGTCATCGAATCTTTGAACGCACATTGCGCCCTTTGGTATT
CGAAATGCGATAAGTAATGCGAATTGCAGAATTCCAGTGAGTCATCGAATCTTTGAACGCACATTGCGCCCTTTGGTATT
CGAAATGCGATAAGTAATGCGAATTGCAGAATTCCAGTGAGTCATCGAATCTTTGAACGCACATTGCGCCCTTTGGTATT
CGAAATGCGATAAGTAATGCGAATTGCAGAATTCCAGTGAGTCATCGAATCTTTGAACGCACATTGCGCCCTTTGGTATT
CGAAATGCGATAAGTAATGCGAATTGCAGAATTCCAGTGAGTCATCGAATCTTTGAACGCACATTGCGCCCTTTGGTATT
CGAAATGCGATAAGTAATGCGAATTGCAGAATTCCAGTGAGTCATCGAATCTTTGAACGCACATTGCGCCCTTTGGCATT
CGAAATGCGATAAGTAATGCGAATTGCAGAATTCCAGTGAGTCATCGAATCTTTGAACGCACATTGCGCCCTTTGGTATT
CGAAATGCGATAAGTAATGCGAATTGCAGAATTCCAGTGAGTCATCGAATCTTTGAACGCACATTGCGCCCTTTGGTATT
CGAAATGCGATAAGTAATGCGAATTGCAGAATTCCAGTGAGTCATCGAATCTTTGAACGCACATTGCGCCCTTTGGTATT
CGAAATGCGATAAGTAATGCGAATTGCAGAATTCCAGTGAGTCATCGAATCTTTGAACGCACATTGCGCCCTTTGGTATT
CGAAATGCGATAAGTAATGCGAATTGCAGAATTCCAGTGAGTCATCGAATCTTTGAACGCACATTGCGCCCTTTGGTATT
CGAAATGCGATAAGTAATGCGAATTGCAGAATTCCAGTGAGTCATCGAATCTTTGAACGCACATTGCGCCCTTTGGTATT
CGAAATGCGATAAGTAATGCGAATTGCAGAATTCCAGTGAGTCATCGAATCTTTGAACGCACATTGCGCCCTTTGGTATT
CGAAATGCGATAAGTAATGCGAATTGCAGAATTCCAGTGAGTCATCGAATCTTTGAACGCACATTGCGCCCTTTGGTATT
CGAAATGCGATAAGTAATGCGAATTGCAGAATTCCAGTGAGTCATCGAATCTTTGAACGCACATTGCGCCCTTTGGTATT
CGAAATGCGATAAGTAATGCGAATTGCAGAATTCCAGTGAGTCATCGAATCTTTGAACGCACATTGCGCCCTTTGGTATT
CGAAATGCGATAAGTAATGCGAATTGCAGAATTCCAGTGAGTCATCGAATCTTTGAACGCACATTGCGCCCTTTGGTATT
CGAAATGCGATAAGTAATGCGAATTGCAGAATTCCAGTGAGTCATCGAATCTTTGAACGCACATTGCGCCCTTTGGTATT
CGAAATGCGATAAGTAATGCGAATTGCAGAATTCCAGTGAGTCATCGAATCTTTGAACGCACATTGCGCCCTTTGGTATT
CGAAATGCGATAAGTAATGCGAATTGCAGAATTCCAGTGAGTCATCGAATCTTTGAACGCACATTGCGCCCTTTGGTATT
CGAAATGCGATAAGTAATGCGAATTGCAGAATTCCAGTGAGTCATCGAATCTTTGAACGCACATTGCGCCCTTTGGTATT
CGAAATGCGATAAGTAATGCGAATTGCAGAATTCCAGTGAGTCATCGAATCTTTGAACGCACATTGCGCCCTTTGGTATT
CGAAATGCGATAAGTAATGCGAATTGCAGAATTCCAGTGAGTCATCGAATCTTTGAACGCACATTGCGCCCTTTGGCATT
CGAAATGCGATAAGTAATGCGAATTGCAGAATTCCAGTGAGTCATCGAATCTTTGAACGCACATTGCGCCCTTTGGTATT


CCGGGGGGCATGCCTGTTCGAGCGTCATTATCACCCC-TCAAGC-------------CCGGC--TTGTTGTTGGA-TG--
CCGGGGGGCATGCCTGTTCGAGCGTCATTATCACCCC-TCAAGC-------------CCGGC--TTGTTGTTGGA-CG--
CCGGGGGGCATGCCTGTTCGAGCGTCATTATCACCCC-TCAAGC-------------CCGGC--TTGTTGTTGGA-CG--
CCGAAGGGCATGCCTGTTCGAGCGTCATTATCACCCC-TCAAGC----------CCCCGGGT--TTGGTGTTGGACGG--
CCGAAGGGCATGCCTGTTCGAGCGTCATTATCACCTC-TCAAGC---------CCCCTGGGT--TTGGCCTTGGACGG--
CCGAAGGGCATGCCTGTTCGAGCGTCATTATCACCTC-TCAAGC---------CCCCTGGGT--TTGGCCTTGGACGG--
CCGAAGGGCATGCCTGTTCGAGCGTCATTATCACCCC-TCAAGC----------CCCTGGGC--TTGGTGTTGGACGG--
CCGAAGGGCATGCCTGTTCGAGCGTCATTATCACCCC-TCAAGC----------CCCTGGGC--TTGGTGTTGGACGG--
CCGAAGGGCATGCCTGTTCGAGCGTCATTATCACCCC-TCAAGC-----------CTCGTGC--TTGATGTTGGACGG--
CCAAAGGGCATGCCTGTTCGAGCGTCATTATCACCCC-TCAAGC-----------CCCGTGC--TTGGTGTTGGACGG-T
CCAAAGGGCATGCCTGTTCGAGCGTCATTATCACCCC-TCAAGC-----------CCCGTGC--TTGGTGTTGGACGG-T
CCGAAGGGCATGCCTGTTCGAGCGTCATTATCACCCC-TCAAGC-----------CCCGTGC--TTGGTGTTGGACGG--
CCGAAGGGCATACCTGTTCGAGCGTCATTATCACCCC-TCAAGC-----------CCCGTGC--TTGGTGTTGGACGG--
CCGAAGGGCATGCCTGTTCGAGCGTCATTGTCACCCC-TCAAGC-----------CCCGCGC--TTGGTGTTGGACGG--
CCGAAGGGCATGCCTGTTCGAGCGTCATTATCACCCC-TCAAGC-----------CCTGCGC--TTGGTGTTGGACGG--
CCAAAGGGCATGCCTGTTCGAGCGTCATTATCACCCC-TCAAGC-----------CCCGTGC--TTGGTGTTGGACGG-T
CCGAAGGGCATGCCTGTTCGAGCGTCATTATCACCCC-TCAGGC----------CCCCGGGC--TTGGTGTTGGACGG--
CCGAAGGGCATGCCTGTTCGAGCGTCATTATCACCCC-TCAAGC----------CCCCCTTC--TTAATTGAAACCGG--
CCGAAGGGCATGCCTGTTCGAGCGTCATTATCACCCC-TCAAGC----------CCCCCGGC--TTGGTGTTGGACGG--
CCGAAGGGCATGCCTGTTCGAGCGTCATTATCACCCC-TCAAGC-----------CCCTGGC--TTGGTGTTGGACGG--
CCGAAGGGCATGCCTGTTCGAGCGTCATTATCACCCC-TCAAGC----------CTTCCGGC--TTGGTGTTGGACGG--
CCGAAGGGCATGCCTGTTCGAGCGTCATTATCACCCC-TCAAGC----------CCCCCTTC--TTAATTGAAGCCGG--
CCGAAGGGCATGCCTGTTCGAGCGTCATTTTCACCCC-TCAAGC----------CCCCGGGC--TTGGTATTGGACGG--
CCGAAGGGCATGCCTGTTCGAGCGTCATTTTCACCCC-TCAAGC-----------CCCCGGC--TTGGTGTTGGACGG--
CCGAAGGGCATGCCTGTTCGAGCGTCATTATCACCCC-TCAAGC-----------CCCCGGC--TTGGTGTTGGACGG--
CCGAAGGGCATGCCTGTTCGAGCGTCATTATCACCCC-TCAAGCCCCCCCCCCCCGGGGGGC--TTGGTGTTGGACGG--
CCGAAGGGCATGCCTGTTCGAGCGTCATTATCACCCC-TCAAGC-----------CCTCGGC--TTGGTGTTGGACGG--
CCGAAGGGCATGCCTGTTCGAGCGTCATTATCACCCC-TCAAGC-----------CCCCGGC--TTGGTGTTGGACGG--
CCGAAGGGCATGCCTGTTCGAGCGTCATTTTCACCCC-TCAAGC-----------CCCCGGC--TTGGTGTTGGACGG--
CCGAAGGGCATGCCTGTTCGAGCGTCATTATCACCCCCTCAAGC----------CCCTGTGC--TTGGTGTTGGACGG--
CCGAAGGGCATGCCTGTTCGAGCGTCATTATCACCCCCTCAAGC----------CCCTGTGC--TTGGTGTTGGACGG--
CCGAAGGGCATGCCTGTTCGAGCGTCATTATCACCCCCTCAAGC----------CCCTGCGC--TTGGTGTTGGACGG--
CCGAAGGGCATGCCTGTTCGAGCGTCATTATCACCCCCTCAAGC---------CCCCTGTGC--TTGGTGTTGGACGG--
CCAAAGGGCATGCCTGTCCGAGCGTCATTATCACCCC-TCAAGC-----------CCCGTGC--TTGGTGTTGGACGGAT
CCAAAGGGCATGCCTGTCCGAGCGTCATTATCACCCC-TCAAGC-----------CCCGTGC--TTGGTGTTGGATGGAT
CCAAAGGGCATGCCTGTCCGAGCGTCATTATCACCCC-TCAAGC-----------CCCGTGC--TTGGTGTTGGACGGAT
CCGAAGGGCATGCCTGTTCGAGCGTCATTATCACCCC-TCAAGG---------CCCCCGGGCTTTTGGCGTTGGA-GG-T
CCGAAGGGCATGCCTGTTCGAGCGTCATTATCACCCC-TCAAGG---------CCCCCGGGCTTTTGGCGTTGGA-GG-T
CCGAAGGGCATGCCTGTTCGAGCGTCATTATCTCCCC-TCAAGC----------CCCCCGGC--TTGGTGTTGGAAGG--
CCGAAGGGCATGCCTGTTCGAGCGTCATTATCACCCC-TCAAGC---------CCCCGTGGT--TTGGTGTTGGACGG--
CCGAAGGGCATGCCTGTTCGAGCGTCATTATCACCCC-TCAAGC---------CCCCGTGGT--TTGGTGTTGGATGG--
CCGAAGGGCATGCCTGTTCGAGCGTCATTATCACCTC-TCAAGC---------CCCCTGGGT--TTGGCCTTGGACGG--
CCGAAGGGCATGCCTGTTCGAGCGTCATTATCACCCC-TCAAGC----------CCCTGGGC--TTGGTGTTGGACGG--
CCAAAGGGCATGCCTGTTCGAGCGTCATTATCACCCC-TCAAGC-----------CCCCGGC--TTGGTGTTGGACGG--
CCGAAGGGCATGCCTGTTCGAGCGTCATTATCACCCC-TCAAGC-----------CCCCGGC--TTGGTGTTGGACGG--
CCGAAGGGCATGCCTGTTCGAGCGTCATTTTCACCCC-TCAAGC------------CTCGGC--TTGGTGTTGGACGG--
CCGAAGGGCATGCCTGTTCGAGCGTCATTATCAACCC-TCAAGC--------TCCTTTGTGC--TTGATGTTGGACGG--
CCGAAGGGCATGCCTGTTCGAGCGTCATTATCACCCC-TCAAGC--------CCCTCTGGGT--TTGGCGTTGGACGG--
CCGAAGGGCATGCCTGTTCGAGCGTCATTATCACCTC-TCAAGC----------CCCCTGGG-TTTGGCCTTGGACGG--
CCGAAGGGCATGCCTGTTCGAGCGTCATTATCACCCC-TCGAGC----------CCCCGGGC--TTGGTGTTGGACGG--
CCGAAGGGCATGCCTGTTCGAGCGTCATTATCACCCC-TCAAGC----------CCTCCGGC--TTGGTGTTGGACGG--
CCGAAGGGCATGCCTGTTCGAGCGTCATTTTCACCCC-TCAAGC----------CCCCGGGC--TTGGTTTTGGACGG--
CCGAAGGGCATGCCTGTTCGAGCGTCATTATCACCCC-TCAAGC-----------CCCCGGC--TTGGTGTTGGATGG--
CCGAAGGGCATGCCTGTTCGAGCGTCATTATCACCCC-TCAAGC-----------CTCCGGC--TTGGTGTTGGACGG--
CCGAAGGGCATGCCTGTTCGAGCGTCATTATCACCCC-TCAAGC-----------CTCCGGC--TTGGTGTTGGATGG--
CCGAAGGGCATGCCTGTTCGAGCGTCATTATCACCCC-TCAAGC----------CCTTCGGC--TTGGTGTTGGACGG--
CCGAAGGGCATGCCTGTTCGAGCGTCATTATCACCCC-TCAAGC----------CCCTCGGC--TTGGTGTTGGATGG--
CCGAAGGGCATGCCTGTTCGAGCGTCATTATCACCCC-TCAAGC-----------CCCCGGC--TTGGAGATGGATGG--
CCGAAGGGCATGCCTGTTCGAGCGTCATTATCACCCC-TCAAGC-----------CCTGGGC--TTGGTGTTGGACGG--
CCGAAGGGCATGCCTGTTCGAGCGTCATTATCACCCC-TCAAGC-----------CCTGGGC--TTGGTGTTGGACGG--
CCGAAGGGCATGCCTGTTCGAGCGTCATTATCACCCC-TCAAGC----------CCCTCGGC--TTGGTGTTGGACGG--
CCGAAGGGCATGCCTGTTCGAGCGTCATTATCACCCC-TCAGGC-----------CCCTGGC--TTGGTGTTGGACGG--
CCGAAGGGCATGCCTGTTCGAGCGTCATTATCACCCC-TCAAGC----------CCCCCGGC--TTGGTGTTGGACGG--
CCGAAGGGCATGCCTGTTCGAGCGTCATTATCACCCC-TCAAGC----------CCCCCGGC--TTGGTGTTGGACGG--
CCGAAGGGCATGCCTGTTCGAGCGTCATTATCACCCC-TCAAGC-----------CCTCGGC--TTGGTGTTGGACGG--
CCGAAGGGCATGCCTGTTCGAGCGTCATTATCACCCC-TCAAGC-----------CCCCGGC--TTGGTGTTGGACGG--
CCGAAGGGCATGCCTGTTCGAGCGTCATTATCACCCC-TCAAGC-----------CCCCGGC--TTGGTGTTGGATGG--
CCGAAGGGCATGCCTGTTCGAGCGTCATTATCACCCC-TCAAGC-----------CCCCGGC--TTGGTGTTGGATGG--
CCGAAGGGCACACCTGTTCGAGCGTCATTATCACCCC-TCAAGT---------CCCTTTGGC--TTGGTATTGGATGA--
CCGAAGGGCATGCCTGTTCGAGCGTCATTATCACCCC-TCAAGC----------CCCTCGGC--TTGGTGTTGGATGG--
CCGAAGGGCATGCCTGTTCGAGCGTCATTATCACCCC-TCAAGC-----------CCCCGGC--TTGGTGTTGGACGG--
CCGAAGGGCATGCCTGTTCGAGCGTCATTATCACCCC-TCAAGC----------CCCCGGGC--TTGGTGTTGGACGG--
CCGAAGGGCATGCCTGTTCGAGCGTCATTATCACCCC-TCAAAG----------CCCCCGGC--TTGGTGTTGGACGG--
CCGAAGGGCATGCCTGTTCGAGCGTCATTATCACCCC-TCAAGC-----------CCCCGGC--TTGGTGTTGGACGG--


TT-GGCGGC-G--GCC----TTTAGT------GGCGTACCGCCCGTCTCAAAGATAATGACGGC-GTCT-GTGAGGACAC
TC-GGCGGC-G--GCC----TTTAGT------GGCGTACCGCCCGTCTCAAAGATAATGACGGC-GTCT-GTGAGGACAC
TC-GGCGGC-G--GCC----TTTAGT------GGCGTACCGCCCGTCTCAAAGATAATGACGGC-GTCT-GTGAGGACAC
TTTGGTGA--G--GCCC---TCTG----------GGCGTCACCCCTCCTAAAGACAATGACGGCGGCCT-GTTGGAACCC
-CTGGTCG--G--GC-----GAC------------GCCCGACCCCTCCTAAAGACAACGACGGCGGCTTTGTCTGACCCC
-CTGGTCG--G--GC-----GAC------------GCCGGACCCCTCCTAAAGACAACGACGGCGGCTTTGTCTGACCCC
TTTGGTGA--A--GCC----TCCG----------GGCGTCACCCCTCCTAAAGACAATGACGGCGGCCT-GTTGGAACCC
TTTGGTGA--A--GCC----TCCG----------GGCGTCACCCCTCCTAAAGACAATGACGGCGGCCT-GTTGGAACCC
CTTGGTCG--A--G------CCCC------------CTCGACCCCTCCTAAAGACAATGACGGCGGCCT-GTGGTTCCCC
CTTGGTCG--A--G------TGTT------------CTCGACCCCTCCTAAAGACAATGACGGCGGCCT-GCGGATC--C
TTTGGTCG--A--G------TGTT------------CTCGACCCCTCCTAAAGACAATGACGGCGGCCT-GCGGATCCCC
-CCGGTCG--A--G------CGA--------------TCGACCCCTCCTAAAGACAATGACGGCGGCCT-GTGGTTCCCC
-CCGGTCG--A--G------GCGA------------CTTGACCCCTCCTAAAGACAATGACGGCGGCCT-GYGGTTCCCC
TCTGGTCG--A--TG-----TTG-----------CATCGAACCCCTCCCAAAGACAATGACGGCGGCCT-GTGGCTCCCC
TTTGGTCG--AC-G------ACAC-------------CCGACCCCTCCCAAAGACAATGACGGCGGCCT-GTGGCTCCCC
TTTGGTCG--A--G------TGTCC-----------CTCGACCCCTCCTAAAGACAATGACGGCGGCCT-GCGGATCCCC
CCTGGTCG--A--G------TCCG------------CTCGACCCCTCCTAAAGACAATGACGGCGGCCTCGCGGGACCCC
CTTGGTGT--T--GGACG-GTTTGGTGT-C-GGCAACGTCACCCCTCCCAAAGACAATGACGGCGGCTTCGTGAGACCCC
TCTGGTCG--A--GCG----TTTC----------CGCGCGACCCCTCCCAAAGACAATGACGGCGGCCTGGTTGGACCCC
TTTGGTGG--A--GGCCCC-CTCG-------GGGGCTCCTGCCCCTCCCAAAGACAATGACGGCGGCCTCGTTGGACCCC
TCTGGTCG--A--G------CCCGC-----------CTCGACCCCTCCCAAAGACAATGACGGCGGCCTGGTTGGACCCC
CTTGGTGT--T--GGACG-GCTTGGTGT-C-AGCGATGTCACCCCTCCTAAAGACAATGACGGCGGCTTCGTGAGACCCC
CTTGGTTT--A--GG-----CATCG----------CCTCGACCCCTCCTAAAGATAATGACGGCGGCCTCGTTGGACCCC
CTTGGTCT--A--GGT----CGTC----------GCCTAGACCCCTCCTAAAGACAATGACGGTGGGCT-CTCGCACCCC
TTTGGTGG--A--GGCCCC-CTCGC------GGGGCCACCGCCCCTCCCAAAGACAATGACGGCGGCCTCGTTGGACCCC
CCTGGTCG--A--GGG----CTCCCC--------CCCTCGACCCCTCCCAAAGACAATGACGGCGGCCTGGTTGGACCCC
TTTGGTGG--A--GGCCCC-CTCG-------GGGGCTCCTGCCCCTCCCAAAGACAATGACGGCGGCCTCGTTGGACCCC
TTTGGTGG--A--GGCCC--CTTGC-------GGGCATCTGCCCCTCCCAAAGACAATGACGGCGGCCTCGTTGGACCCC
TTTGGTCT--C--GGG----TCCGACCC------CCCTTGACCCCTCCCAAAGACAATGACGGCGGGCT-GTTCGACCCC
CTTGGTGG--AGTAAGT---TCAC---------ACTTTCCACCCCTCCTAAAGACAATGACGGCGGCCT-GCGGAACCCC
CTTGGTGG--AGCGAGT---TCAC---------ACTTTCCACCCCTCCTAAAGACAATGACGGCGGCCT-GCGGAACCCC
TTTGGTGG--AGCGAGT---TCAC---------ACTTTCCACCCCTCCTAAAGACAATGACGGCGGCCT-GCGGAACCCC
TTTGGTGG--AGCGAGT---TCAC---------ACTTTCCACCCCTCCTAAAGACAATGACGGCGGCCT-GCGGAACCCC
TTTGGTCG--T--G------TAA------------CAACGACCCCTCCTAAAGACAATGACGGCGGCCT-GTGGATCCCC
TTTGGTCG--T--G------TGA------------TATCGACCCCTCCTAAAGACAATGACGGCGGCCT-GCGGATCCCC
TTTGGTCG--T--G------TGA------------TATCGACCCCTCCTAAAGACAATGACGGCGGCCT-GCGGATCCCC
CTTGGTCG--C--G------CGCT------------CGCGACCCCTCCCAAAGACAATGACGGCGGCTTCGCGGAACCCC
CTTGGTCG--C--G------CGCT------------CGCGACCCCTCCCAAAGACAATGACGGCGGCTTCGCGGAACCCC
CCTGGTGT--C--CC-----CCCG-----------GGGACACCCCTCCCAAAGTTAATGACGGCGGCCT-GTTGAACCCC
-TCGGCCT--C---------TTCACC-----------GAGGCCCCTCCCAAAGTTAATGACGGCGGCCT-GTCTGACCCC
-TTGGCCT--T---------TTCACC-----------GGGGCCCCTCCCAAAGTTAATGACGGCGGCCT-GTCGGACCCC
-CTGGTCG--G--GC-----GAC------------GCCCGACCCCTCCTAAAGACAACGACGGCGGCTTTGTCTGACCCC
TTTGGTGG--A--CGGGT--TTCT---------ACCCTCTGCCCCTCCCAAAGACAATGACGGCGGCCTCGTTGGACCCC
CCTGGTCG--A--G------TAACA------------CCGACCCCTCCCAAAGACAATGACGGCGGCCTCGTGGGACCCC
CCTGGTCG-----G------GCAA-------------CCGACCCCTCCCAAAGACAATGACGGCGGCCTCGTGGGACCCC
CCTGGTCG-----GG-----CGA--------------CCGACCCCTCCTAAAGACAATGACGGCGGCCTGGTTCGACCCC
TTTGGTGGTCAA-GGC----ACAT-------GCCTGACGCACCCCTCCTAAAGACAATGACGGCGGCG--GTTTGACCCC
CTTGGTCG------------TGAGAAT-----------CGACCCCTCCTAAAGACAATGACGGCGGCCTCGTGGGACCCC
-CTGGTCG--G--GC-----GAC------------GCCCGACCCCTCCTAAAGACAACGACGGCGGCTTTGTCTGACCCC
TTTGGTCG-----G------GCAG-------------CCGACCCCTCCCAAAGACAATGACGGCGGCCTCGTGGGACCCC
TCTGGTCG--A--GT-----CCC--------------TCGACCCCTCCCAAAGACAATGACGGCGGCCTGGTTGGACCCC
CTTGGTTT--G--GG-----CACCGC---------CCCAGACCCCTCCTAAAGACAATGACGGCGGCCTCGTTGGACCCC
TTTGGTGA-CA--GAGCC--CTTTA----GGGCAACGGTCACCCCTCCCAAAGACAATGACGGCGGCCTCGTTGGACCCC
TTTGGTGA-CA--GCGCC--CTCT-----GGGCAGCGGTCACCCCTCCCAAAGACAATGACGGCGGCCTCGTTGGACCCC
TTTGGTGA-CA--GAGCCC-CCTC-----GGGCAACGGTCGCCCCTCCCAAAGACAATGACGGCGGCCTCGTTGGACCCC
TTTGGTGA--A--TA-----TCTTTTACT------TATTTACCCCTCCCAAAGACAATGACGGCGGCCTCGTTGGATCCC
TTTGGTGA-CA--GAGCC--CTTG------GGCACCGGTCACCCCTCCCAAAGACAATGACGGCGGCCTCGTTGGACCCC
TTTGGTGA-CA--GAGCC--CTTG------GGCCACGGTCACCCCTCCCAAAGACAATGACGGCGGCCTCGTTGGACCCC
TTAGGTGG-CA--GTGCC--CCCG------GGCGATGGTCACCCCTCCCAAAGACAATGACGGCGGCCTCGTTGGACCCC
TTAGGTGG-CA--GTGCC--CCCG------GGCGATGGTCACCCCTCCCAAAGACAATGACGGCGGCCTCGTTGGACCCC
-TCGGTGA--A--G------GAGA------------CTTCACCCCTCCCAAAGACAATGACGGCGGTCTCATTGAACCTC
-TCGGTGA--A--G------GAGA------------CTTCACCCCTCCTAAAGACAATGACGGCGGTCTCGTTGCACCCC
-CTGGTG--TC---------GAAA-------------GTCACCCCTCCCAAAGACAATGACGGCGGCCACGTTGGACCCC
-TCGGTGA-AA--G------GAGT-----------CTTTCACCCCTCCCAAAGACAATGACGGCGGCCTCGTTGGACCCC
-TCGGTGA-AA--G------GAGA-----------CTTTCACCCCTCCCAAAGACAATGACGGCGGCCTCGTTGGACCCC
-TCGGTGA-AA--G------GAGA-----------CTTTCACCCCTCCCAAAGACAATGACGGCGGCCTCGTTGGACCCC
TTTGGTGA-TG--GAGCC--CTTC-----GGGCCCCGGTCACCCCTCCCAAAGACAATGACGGCGGCCTCGTTGGACCCC
TTTGGTGA-TG--GAGCC--CTTC-----GGGCCCCGGTCACCCCTCCCAAAGACAATGACGGCGGCCTCGTTGGACCCC
-TTGGTGA--A--G------GAGA------------CTTCGCCCGTCCTAAAGACAATGACGGCGGCCTTGTTGGACCCC
TTTGGTGA-CA--GAGCC--CTT------GGGCATCGGTCACCCCTCCCAAAGACAATGACGGCGGCCTCGTTGGACCCC
TTTGGTGG--A--GGCCCC-CTCGTC-----GGGGTCGCTGCCCCTCCCAAAGACAATGACGGCGGCCTCGTTGGACCCC
TTTGGTGG--A--GGCCCCCCTCGTC-----GGGGTCGCTGCCCCTCCCAAAGACAATGACGGCGGCCTCGTTGGACCCC
TTTGGCGG--A--GGCCC--CTCGC------GGGGCTCTCGCCCCTCCCAAAGACAATGACGGCGGCCTCGTTGGACCCC
TTTGGCGG--A--GGCCCC-CTCG-------GGGGCTCTCGCCCCTCCCAAAGACAATGACGGCGGCCTCGTTGGACCCC


-CTGTACACTGAGCT--TTCG-----GGCACGTACTAGG--C------T-GATACTCGCA-GACC-CGGTCTTTA--CGG
-CTGTACACTGAGCT--TTCG-----GGCACGTACTAGG--C------T-G-TACTTGCA-GACC-CGGTCTTC---GGG
-CTGTACACTGAGCT--TTCG-----GGCACGTACTAGG--C------T-GATACTTGCA-GACC-CGGTCTTC---GGG
CCGGTACATTGAGCTTCTTCATT--GAGCACGTA-TCGG--ATCA-AGG-G-AACC--CA-GGCTCCGGTCTTC---TCC
-CGGTACACTGAGCTTCTTAACC--GAGCACGTA-CCGG--AACG-AGG-G-TCGG--CG-GGCCACGGTCTTC---TCC
-CGGTACACTGAGCTTCTTAACC--GAGCACGTA-CCGG--AACG-AGG-G-TCGG--CG-GGCCACGGTCTTC---TCC
CCGGTACATTGAGCTTCTTAACT--GAGCACGTA-TCGG--ATCA-AGG-G-AACC--CA-GGCCCCGGTCTTC---TCC
CCGGTACATTGAGCTTCTTAACT--GAGCACGTA-TCGG--ATCA-AGG-G-AACC--CA-GGCCCCGGTCTTC---TCC
-CGGTACACTGAGCTT-TTAACT--GAGCACGTA-TCGG--ATCA--GG-G-TACC--CG-GGACCCGGTCTTC---TCY
-CGGTACACTGAGCTT-TTCACC--GAGCACGTA-TCGG--ACAA--GG-G-CGCC--CA-GGCCACGGTCCTC---TCC
-CGGTACACTGAGCTT-TTCACC--GAGCACGTA-TCGG--ACAA--GG-G-CGCC--CA-GGCCACGGTCCTC---TCC
-CGGTACACTGAGCTT-TTAACT--GAGCACGTA-TCGG--ACAA--GG-G-CACC--CG-GGACCCGGTCCTC---TCC
-CGGTACACTGAGCTT-TTAACT--GAGCACGTA-TCGG--ACA--AGG-G-CGCC--CA-GGACCCGGTCCTC---TCC
-CGGCACACTGAGCTT-TTCACC--GAGCACGTG-TCGG-ATTCG-TGG-G-TGTC--CA-GGTCCCGGTCATC---TCC
-CGGCACACTGAGCTT-TTCACC--GAGCATGTG-TCGG--ATCG-CGG-G-CGTC--CA-GGTGCCGGTCGGCC--TCC
-CGGTACACTGAGCTT-TTCACG--GAGCACGTA-TCGG--ACAA--GG-G-CGCC--CG-GGCCACGGTCCTCT--TCC
-CGGTACACTGAGCTTCTTAACT--GAGCACGTA-CCGG--ACGCATGG-G-TACC--CA-GGCTCCGGTCTTGT--CCC
-CGGTACACTGAG-TTCCTCACC--GAACACGTA-CTGG--ATCA-AGG-G-TAGAC-GG-GGCCCCGGTCGACC--TCC
-CGGTACACGGAGCTTCTTCACT--GAGCACGTA-TCGG--TTTC-AAG-G-TGTCCCCG-GGACCCGGTCGACC--TCT
-CGGTACACTGAG-TTCTTCACG--GGACACGTA-TCGG--ATACATGG-G-TTTA--CG-GGACACGGTCTGCC--TCC
-CGGTACATGGAGCTTCTTTATT--GAGCACGTA-TCGG--TTTTCAAG-G-CGTCCCCG-GGACCCGGTCTTCTC-TCT
-CGGTACACTGAG-TTCCTCACC--GAACACGTA-CTGG--ACCA-TGG-G-TAGAC-GG-AGCCCCGGTCGACC--TCC
-CGGTACACTGAGCTTCTTAACT--GAGCACGTA-TCGG--ATCT-AGG-G-TTTG--CG-GGCCACGGTCTTTA--ACC
-CGGTACACTGAGCATCTTAACT--GAGCACGTA-CCGG--TTTCCAGG-G-TCGA--CG-GCACCCGGTCTCC---TTA
-CGGTACACTGAG-TTCTTCACG--GGACACGTA-TCGG--ACACATGG-G-TTTA--CG-GGACACGGTCTGCC--TCC
-CGGTACACGGAG-TTCTTCACT--GAGCACGTA-TCGG--TTTCAAGGTG-TCCC--CG-GGACCCGGTCTC----CTC
-CGGTACACTGAG-TTCTTCACG--GGACACGTA-TCGG--ACACATGG-G-TTTA--CG-GGACACGGTCTGCC--TCC
-CGGTACACTGAG-TTCTTCACG--GGACACGTA-TCGG--ACACACGG-G-TTTA--CG-GGGCACGGTCTGCC--TCC
-CGGTACACTGAGCATCTTAACG--GAGCACGTA-CCGGTCCTTTGAGG-G-TCGA--CG-GCACCCGGTCTACACCTTA
-CGGTACACTGAGCTTCTTAACT--GAGCACGTA-TCGG--ATGA-AGG-G-CGCC--GG-GGACCCGGTCTTCA--TGG
-CGGTACACTGAGCTTCTTTATT--GAGCACGTA-TCGG--ATGA-AGG-G-TGCC--CG-GGACCCGGTCTTC---TCC
-CGGTACACTGAGCTTCTTAACT--GAGCACGTA-TCGG--ATGA-AGG-G-TGCC--CG-GGACCCGGTCTTC---TCC
-CGGTACACTGAGCTTCTTAACT--GAGCACGTA-TCGG--ATGA-AGG-G-TGCT--CG-GGACCCGGTCTTC---TCC
-CGGTACACTGAGCTT-TTAACT--GAGCACGTA-TCGG--AGAA--GG-G-CGCC--CA-GGACACGGTCCTTC--TCC
-CGGTACACTGAGCTT-TTAACT--GAGCACGTA-TCGG--ACAA--GG-G-CGCC--CA-GGACACGGTCCTTC--TCC
-CGGTACACTGAGCTT-TTAACT--GAGCACGTA-TCGG--ACAA--GG-G-CGCC--CA-GGACACGGTCCTTC--TCC
-CGGTACACTGAGCTCCTTAATC-AGGGCACGTA-TCGG--ATCT-AGG-G-CGCC--CG-AGCCACGGTCCTC---TCC
-CGGTACACTGAGCTCCTTAATC-AGGGCACGTA-TCGG--ATCT-AGG-G-CGCC--CG-AGCCACGGTCCTC---TCC
-CGGTACACGGAGCTTGATCTCT--AAGCACGTA-TCGGTCCTTAAGTG-G-TCAA--CGGGTGTCCGGTCTCC---TCC
-CGGTACACTGAGCTTCTTCATT--GAGCACGTA-CCGGTCCTTTTGTG-G-TGG---CA-GCTCCCGGTCTCTGTGTTC
-CGGTACACTGAGCTTCTTCATT--GAGCACGTA-TCGG-TATTTTGTG-G-TTGG--CA-GCTTCCGGTCTCTGTGTTC
-CGGTACACTGAGCTTCTTAACC--GAGCACGTG-CCGG--AACG-AGG-G-TTGG--CG-GGCCACGGTCTTCTC-CCC
-CGGTACACTGAG-TTCTTCACG--GGACACGTA-TCGG--ATTA-AGG-G-TGCG--CG-GGACACGGTCTACC--TCC
-CGGTACACTGAGCTTCTTCACA--GAGCACGTA-CCGG--AATC-AGG-G-CACC--CG-GGCC---------------
-CGGTACACTGAGCTCCTTTTCACAGGGCACGTA-TCGG--AGTC-AGG-G-TCCC--CG-GGCCACGGACAAT---CAC
-CGGTACATTGAGCTTCTTAACT--GAGCACGTA-TCGG--ATCA-AGCGG-TCGA--CG-GGCCCCGGTCTCA---CAC
-CGGTACACTGAGCTTTTTGAC----AGCACGTA-TCGG-TATACAAGG-G-TCGA--CG-GCTGACGGTCGACC--TCC
-CGGTACACTGAGCTTCTTTACT--GAGCACGTA-TCGG-ATTATAAGG-G-TGCC--CG-GGCCACGGTCCCT---CTT
-CGGTACACTGAGCTTCTTAACC--GAGCACGTA-CCGG--AACG-AGG-G-TCGG--CG-GGCCACGGTCTTC---TCC
-CGGTACACTGAGCTCCTTCACA--GGGCACGTA-CCGG--AACTCAGG-G-TCCC--CG-GGACACGGTCTCGA--TAC
-CGGTACACGGAGCTTCTC-ACT--GAGCACGTA-TCGG--TTTCAAGG---CGTC--CC-GGACCCGGTCTCCC--TCT
-CGGTACACTGAGCTTCTTAACT--GAGCACGTA-TCGG--ATCC-AGG-G-TCTG--CG-GGACACGGTCTTTAA-CCC
-CGGTACACTGAG-TTCCTCACC--GAACACGTA-CTGG--ATCA-AGG-G-CCCG--CG-GAGCACGGTCTGCC--TCC
-CGGTACACTGAG-TTCCTCACC--GAACACGTA-CTGG--ATCA-AGG-G-CCCG--CG-GAGCACGGTCTGCC--TCC
-CGGTACACTGAG-TTCCTCACC--GAACACGTA-CTGG--ATCA-AGG-G-CCCA--CG-GAGCACGGTCTGCC--TCC
-CGGTACACTGAG-TTCTTCACC--GAACACGTA-TTGG--ATCA-AGG-A-TTCA--CG-GGCAACGGTCTGCC--TCC
-CGGTACACTGAG-TTCCTCACC--GAACACGTA-CTGG--ATCA-AGG-G-CCCG--CG-GAGCACGGTCTGCC--TCC
-CGGTACACTGAG-TTCTTCACC--GAACACGTA-CTGG--ATCA-AGG-A-CCCG--CG-GAGCACGGTCTGGC--TCC
-CGGTACACTGAG-TTCTTCACT--GAACACGTA-CTGG--ATCA-AGG-G-CCCA--CG-AAGCACGGTCTGCC--TCC
-CGGTACACTGAG-TTCTTTACT--GAACACGTA-CTGG--ATCA-AGG-G-CCCA--CG-AAGCACGGTCTGCC--TCC
-CGGTACACTGAG-TTCTCTCCACGGAACACGTA-TCGG---TCA-AGG-G-TCAA--TG--GGCACGGTCTGCC--TCC
-CGGTACACTGAG-TTCTTTAAC-GGAACACGTA-TTGG---TCA-AGG-G-TCAA--TG--GGCACGGTCTGCC--TCC
-CGGTACACTGAG-TTCCTCACA--GAACACGTA-CTGG--ATCA-AGG-G-CTCG--CG-AGGCACGGTCTGCC--CCC
-CGGTACACTGAG-TTCTTCACG--GGACACGTA-CTGG--ATATAAGG-G-TTCA--CG--GGCACGGTCTCCC--TCC
-CGGTACACTGAG-TTCTTCACG--GAACACGTA-CTGG--ACTATAGG-G-TCTG--CG--GGCACGGTCTACC--TCC
-CGGTACACTGAG-TTCTTCACG--GAACACGTA-CTGG--ACTATAGG-G-TCTG--CG--GGCACGGTCTACC--TCC
-CGGTACACTGAG-TTCCTTACC--GAACACGTA-CCGG--AGCA-AGG-G-CCCG--CG-GAGCACGGTCTGCC--TCC
-CGGTACACTGAG-TTCCTTACC--GAACACGTA-CCGG--AGCA-AGG-G-CCCG--CG-GAGCACGGTCTGCC--TCC
-CGATACACTGAG-TTCTTCATC--GAACACGTA-TTGG--ATTT-AGG-G-TCGA--CG--GGCACGGTCTGCC--TCC
-CGGTACACTGAG-TTCCTCACC--GAACACGTA-CTGG--ATCA-AGG-G-CCCG--CG-GAGCACGGTCTGCC--TCC
-CGGTACACTGAG-TTCTTCACG--GGACACGTA-CTGG--ACACAAGG-G-TGCG--CG-GGGCACGGTCTGCC--TCC
-CGGTACACTGAG-TTCTTCACG--GGACACGTA-CTGG--ACACAAGG-G-TGCG--CG-GGGCACGGTCTGCC--TCC
-CGGTACACTGAG-TTCTTCACG--GGACACGTA-CTGG--AGTA-AGG-G-TGCG--CG-GGGCACGGTCTGCC--TCC
-CGGTACACTGAG-TTCTTCACG--GGACACGTA-CTGG--AGTA-AGG-G-TGCG--CG-GGGCACGGTCTGCC--TCC


CTCGC-------CTCG--------GCGGCCGAA-------CTTTTCT----AAGGCGGCAACAGCTCAAATTT-GAAATC
TTCGC-------TTCG-------GCGTCCCCAAA------CTTTTTACC--AAGGCGGCAACAGCTCAAATTT-GAAATC
TTCGC-------TTCG-------GCGTCCCCAA-------CTTTTTACC--AAGGCGGCAACAGCTCAAATTT-GAAATC
C-----------TTCATT---------GGGAAA----CCCCCCTTTCTA------CGGCAACAGCTCAAATTT-GAAATC
C-----------CTCGCA---------GGGAAA-------TTTTTCC-----AGGCGGCAACAGCTCAAATTT-GAAATC
C-----------CTCGCA---------GGGAAA-------TTTTTCC-----AGGCGGCAACAGCTCAAATTT-GAAATC
C-----------TTTATT---------GGGAAA------CTCCTTTTT---AAGGCGGCAACAGCTCAAATTT-GAAATC
C-----------TTTATT---------GGGAAA------CTCCTTTTT---AAGGCGGCAACAGCTCAAATTT-GAAATC
T-----------CTCAGT---------AGGAAA-------CTT-MTTC----AGGCGGCAATAGCTCAAATTT-GAAATC
T-----------CTAACC---------AGGAAACA-----TTTTC------AAGG-------------------------
T-----------CTAACC---------AGGAAACA-----TTTTC------AAGGCGGCAACAGCTCAAATTT-GAAATC
T-----------TTAACT---------AGGAAA--------CTTCT-----AAGGCGGTAATAGCTCAAATTT-GAAATC
T-----------TTGACT---------AGGAAA-------CTT-CTC----AAGGCGGCAACAGCTCAAATTT-GAAATC
CCC---------GTTG---------GGGGGAAACA-----TTTTCAC----AAGGCGGCAACAGCTCAAATTT-GAAATC
TTGT--------TGCG--------ACAGGGAACATA----TTTTTT-----AAGG--------------------AAATC
T-----------CTAACC---------AGGAAACA-----TTTTCTC----AAGG-------------------------
T-----------TCACA----------GGGAAA-------CTTTCTC----AAGGCGGCAACAGCTCAAATTT-GAAATC
CT----------TCAC----------GGGGAGA----TTTATTTTTC-----AGG-------------------------
CTTGCTCCC---CTGC---GGGAGTGGGAGAGAA-CCCCCCTTTTTATC--AAGGCGGCAACAGCTCAAATTT-GAAATC
C-----------CTCA-----------GGGAGAA-------TCTTTCT---AAGG-------------------------
C-----------CCGTCCGC---GGGAGGGAAA--CCCCCCTTTTTCT---AAGG----------TCAAATTT-GAGATC
CT----------TCAC----------GGGGAGA-------TTTCTTCTC---AGGCGGCAACAGCTCAAATTT-GAAATC
C-----------CCCT-----------------------TTTTTTTCT---AAGGCGGCAACAGCTCAAATTT-GAAATC
------------CATA-------------TAA-----TTTGTTTTTCAC--AAGG-------------------------
C-----------CTCA-----------GGGAGAA-------TCTTTCT---AAGGCGGCAACAGCTCAAATTT-GAAATC
CCTCTCC--CCCCTTCCC--GGGGGACGGGAA-CCCCCCCTTTTTTCT---AAGGCGGCAACAGCTCAAATTT-GAAATC
C-----------CTC-----------AGGGAGAA-------TCTTTCT---AAGGCGGCAACAGCTCAAATTT-GAAATC
C-----------CTC-----------AGGGAGAA-------TCTTTCT---AAGGCGGCAACAGCTCAAATTT-GAAATC
T-----------ATCT--------------------------TTTAC----AAGGCGGCAACAGCTCAAATTT-GAAATC
------------ATAC-----------GGGAACAC---TTTTTTTTCT---AAGG-------------------------
C-----------TCAC-----------GGGAACAC---TTTTTTTTTT---AAGG-------------------------
C-----------TCAC-----------GGGAACAC---TTTTTTCT-----AAGG-------------------------
C-----------TCAC-----------GGGAACAC---------------------------------------------
T-----------CAACC----------AGGAAA-------TTTCTTC----AAGGCGGCAACAGCTCAAATTT-GAAATC
T-----------TCAACC---------AGGAAA-------TTTCTTC----AAGG-------------------------
T-----------TCAACC---------AGGAAA-------TTTCTTTC---AAGG-------------------------
C-----------CTCG-----------GGGAAA----CCCATTTTTCA---GAGGCGGCAACAGCTCAAATTT-GAAATC
C-----------CTC-----------GGGGAAA----CCCATTTTTC----AAGGCGGCAACAGCTCAAATTT-GAAATC
C-----------CTCGC----------GGGAAGAAA-----TTTCT-----AAGGCGGCAAGAGCTCAAATTT-GAAATC
C-----------CGTCAT---------GGGACA------CCCCTTTTTTC-AAGG-------------------------
C-----------CGTCAT---------GGGACA------CCCTTTTC----AAGGCGGCAACAGCTCAAATTT-GAAATC
T-----------TAC-----------AGGGAAA-------TTTTCTC-----AGGCGGCAACAGCTCAAATTT-GAAATC
C-----------TTTCA----------GGGAGAA---CTTTTTTATC----AAGGCGGCAACAGCTCAAATTT-GAAATC
--------------------------------------------------------------------------------
C-----------TTT-------------------------TTATCTCAT--AAGGCGGCAACAGCTCAAATTT-GAAATC
C-----------TA--------------------------TTTTTC-----AAGGCGGCAACAGCTCAAATTT-GAAATC
CACGC-------TCT------------GGGAGAA-----CACATTTC----AAGGCGGCAACAGCTCAAATTT-GAAATC
TCCT--------TTAACC--------AGGAAAA----ATTTTTTTAC----AAGGCGGCAACAGCTCAAATTT-GAAATC
C-----------CTCACA---------GGGAAA---------TTTTCTC---AGG-------------------------
C-----------------------------------TTTTTTCTTTCT---AAGGCGGCAACAGCTCAAATTT-GAAATC
CTCCCG------TTCG----------CGGG------CCCCCCCTTTCTTTTAAGGCGGCAACAGCTCAAATTT-GAAATC
------------CCCTT-----------------------TTTTCT-----AAGGCGGCAACAGCTCAAATTT-GAAATC
C-----------CTCA-----------GGGAGAA---CTTTTATCTC----AAGGCGGCAACAGCTCAAATTT-GAAATC
C-----------CTCA-----------GGGAGAA---CTTTTATCTC----AAGGCGGCAACAGCTCAAATTT-GAAATC
C-----------CTCA-----------GGGAGAA---CTTTTTTCTC----AAGGCGGCAACAGCTCAAATTT-GAAATC
C-----------CTCA-----------GGGAGAA---CTTTTATCT-----AAGGCGGCAACAGCTCAAATTT-GAAATC
C-----------CTCA-----------GGGAGAAA--CTTTTATCTC----AAGG--------------ATTT-GAAATC
C-----------CTCA-----------GGGAGAA---CTTTTTTCTC----AAGG-------------------------
C-----------CTCA-----------GGGAGAA---TCTTTTTCT-----AAGGCGGCAACAGCTCAAATTT-GAAATC
C-----------CTCA-----------GGGAGAA----TCTTTTCT-----AAGGCGGCAACAGCTCAAATTTCGAAATC
C-----------CTCTA----------GGGAGAA---CT----------------CGGCAACAGCTCAAATTT-GAAATC
C-----------CTTCAA---------GGGAGAA---CTTTTTTC------AAGGCGGCAACAGCTCAAATTT-GAAATC
CC----------CTCA-----------GGGAGAA---C-TTTTTC------AAGGCGGCAACAGCTCAAATTT-GAAATC
C-----------ACTC-----------GGGAGAA--TCTTTTTTT-AC---AAGG--------------ATTT-GAAATC
C-----------ACTAC----------GGGAGAA--TCTTTTTT--AC---AAGG--------------ATTT-GAAATC
C-----------TCGC-----------GGGAGAA--TCTTTTTTTTAC---AAGG-------------------------
C-----------CTCA-----------GGGAGAA---CTTTTTTCTC----AAGGCGGCAACAGCTCAAATTT-GAAATC
C-----------CTCA-----------GGGAGAA---CTTTTTTCTC----AAGGCGGCAACAGCTCAAATTT-GAAATC
C----------TCTTA-----------GGGAGAA----TTTTTTTTC----AAGGCGGCAACAGCTCAAATTT-GAAATC
C-----------CTCA-----------GGGAGAA--CTTTTTTTCTC----AAGGCGGCAACAGCTCAAATTT-GAAATC
C-----------CTCTA----------GGGAGAA-----TTATCTC-----AAGGCGGCAACAGCTCAAATTT-GAAATC
C-----------CTCTA----------GGGAGAA-----TTATCTCA----GAGGCGGCAACAGCTCAAATTT-GAAATC
C-----------CTTCCA---------GGGAGAA----TTTATTTAC----AAGGCGGCAACAGCTCAAATTT-GAAATC
C-----------CTTTTA---------GGGAGAA---TCTTAATTAC----AAGGCGGCAACAGCTCAAATTT-GAAATC


TG-GCCTCTTT--GGGGTCCGAGTTGTAATTTGGAGAGGATGTTTCGGGTACGGTCCGGGCTTAAATTTCTTGGAACAGA
TG-GCCTCTTT--GGGGTCCGAGTTGTAATTTGGAGAGGATGTTTCGGGTACGGTCCGGGCTTATATTTCTTGGAACAGA
TG-GCCTCTTT--GGGGTCCGAGTTGTAATTTGGAGAGGATGTTTCGGGTACGGTCCGGGCTTATATTTCTTGGAACAGA
TG-GCCTCTC---GGGGTCCGAGTTGTAATTTGTAGAGGATGTTTCGGGTACCGCTCCGGTTTAAATTTCTTGGAACAGA
TG-GCCTCTTTA-GGGGTCCGAGTTGTAATTTGTAGAGGATGTTTCGGGTACCGCTCCGGTTTAAATTTCTTGGAACAGA
TG-GCCTCTTTA-GGGGTCCGAGTTGTAATTTGTAGAGGATGTTTCGGGTACCGCTCCGGTTTAAATTTCTTGGAACAGA
TG-GCCTCTC---GGGGTCCGAGTTGTAATTTGTAGAGGATGTTTCGGGTACCGCTCCGGTTTAAATTTCTTGGAACAGA
TG-GCCTCTA---GGGGTCCGAGTTGTAATTTGTAGAGGATGTTTCGGGTACCGCTCCGGTTTAAATTTCTTGGAACAGA
TG-GCCTCTC---GGGGTCCGAGTTGTAATTTGTAGAGGATGTTTTGGGTACCGCCCCGGTTTAAATTTCTTGGAACAGA
--------------------------------------------------------------------------------
TG-GCCTCCC---GGGGTCCGAGTTGTAATTTGTAGAGGATGTTTTGGGTACCGCCCCGGTTTAAATTTCTTGGAACAGA
TG-GCCTCTC---GGGGTCCGAGTTGTAATTTGTAGAGGATGTTTTGGGTACCGCCCCGGTCTAAATTTCTTGGAACAGA
TG-GCCTCTC---GGGGTCCGAGTTGTAATTTGTAGAGGATGTTTTGGGTACCGCCCCGGTTTAAATTTCTTGGAACAGA
TG-GCCTCTT---GGGGCTCGAGTTGTAATTTGTAGAGGATGTTTTGGGTACCGCCCCGGTTTAAATTTCTTGGAACAGA
TG-GTCTCTC---GGGGCCCGAGTTGTAATTTGTAGAGGATGTTTTGGGCACCGCCCCGGCCTAAATTTCTTGGAACAGA
--------------------------------------------------------------------------------
TG-GCCTCTTC--GGGGTCCGAGTTGTAATTTGTAGAGGATGTTTCGGGTACCGCCTCGGTCTAAATTTCTTGGAACAGA
---------------------------------------------CGGGTACCGCTCCGGTTTAAATTTCTTGGAACAGA
TG-GCCTCTTT--GGGGTCCGAGTTGTAATTTGTAGAGGATGTTTCGGGCACCGCTCCGGTTTAAATTTCTTGGAACAGA
-------------GGGGTCCGAGTTGTAATTTGTAGAGGATGCTTCGGGTACCGCCTCGGTTTAAATTTCTTGGAACAGA
TG-GCCTCTTT--GGGGTCTGAGTTGTAATTTGTAGAGGAGGTTTCGGGCACCGCTCCGGTTTAAATTTCTTGGAACAGA
TG-GCCTCTTT--GGGGTCCGAGTTGTAATTTGTAGAGGATGTTTCGGGTACCGCTCCGGTTTAAATTTCTTGGAACAGA
TG-GCCTCTTT--GGGGTCCGAGTTGTAATTTGTAGAGGATGTTTCGGGTACCGCCTCGGTTTAAATTTCTTGGAACAGA
--------------------------------------------------------------------------------
TG-GCCTCTTT--GGGGTCCGAGTTGTAATTTGTAGAGGATGTTTCGGGTACCGCCTCGGTTTAAATTTCTTGGAACAGA
TG-GCCCCTTTTGGGGGTCCGAGTTGTAATTTGTAGAGGATGTTTCGGGCACCGCTCCGGTCTAAATTTCTTGGAACAGA
TG-GCCTCTTT--GGGGTCCGAGTTGTAATTTGTAGAGGATGTTTCGGGTACCGCCTCGGTTTAAATTTCTTGGAACAGA
TG-GCCTCTTT--GGGGTCCGAGTTGTAATTTGTAGAGGATGTTTCGGGTACCGCCTCGGTTTAAATTTCTTGGAACAGA
TG-GCCTCTTC--GGGGCCCGAGTTGTAATTTGTAGAGGATGTTTCGGGTACCGCCTCGGTTTAAATTTCTTGGAACAGA
--------------------------------------------------------------------------------
--------------------------------------------------------------------------------
--------------------------------------------------------------------------------
--------------------------------------------------------------------------------
TG-GCCTCTT---GGGGTCCGAGTTGTAATTTGTAGAGGATGTTTTGGGTACCGCCCCGGTTTAAATTTCTTGGAACAGA
-----------------TCCGAGTTGTAATTTGTAGAGGATGTTTTGGGTACCGCCCCGGTTTAAATTTCTTGGAACAGA
-----------------TCCGAGTTGTAATTTGTAGAGGATGTTTTGGGTACCGCCCCGGTTTAAATTTCTTGGAACAGA
TG-GCCTCTC---GGGGTCCGAGTTGTAATTTGTAGAGGATGTTTCGGGTACCGCCCCGGTCTAAATTTCTTGGAACAGA
TG-GCCTCTC---GGGGTCCGAGTTGTAATTTGTAGAGGATGTTTCGGGTACCGCCCCGGTCTAAATTTCTTGGAACAGA
TG-GCCTCTTT--GGGGTCCGAGTTGTAATTTGTAGAGGATGTTTCGGGTACC-CCTCGGTTTAAATTTCTTGGAACAGA
--------------------------------------------------------------------------------
TG-GCCTCTTT--GGGGTCCGAGTTGTAATTTGTAGAGGATGTTTCGGGTACC-CCTCGGCCTAAATTTCTTGGAACAGA
TG-GCCTCTTT-AGGGGTCCGAGTTGTAATTTGTAGAGGATGTTTCGGGTACCGCTCCGGTTTAAATTTCTTGGAACAGA
TG-GCCTCCTTTGGGGGTCCGAGTTGTAATTTGTAGAGGATGTTTCGGGTACCGCCTCGGTCTAAATTTCTTGGAACAGA
-------------GGGGTCCGAGTTGTAATTTGTAGAGGATGTTTCGGGTACCGCTCCGGTTTAAATTTCTTGGAACAGA
TG-GCCTCATTT-GGGGTCCGAGTTGTAATTTGTAGAGGATGTTTCGGGTACCGCTCCGGTCTAAATTTCTTGGAACAGA
TG-GTCTCTTTTCGGGGCCCGAGTTGTAATTTGTAGAGGATGTTTCGGGTACCGCCTCGGTTTAAATTTCTTGGAACAGA
TG-GCCTCTCTT-GAGGTTCGAGTTGTAATTTGTAGAGGATGTTTCGGGTACCGCACCGGTTTAAATTTCTTGGAACAGA
TG-GCCTCTTT--GGGGTCCGAGTTGTAATTTGTAGAGGATGTTTCGGGTACCGCCTCGGTCTAAATTTCTTGGAACAGA
--------------------------------------------------------------------------------
TG-GCCTCTTC--GGGGTCCGAGTTGTAATTTGTAGAGGATGTTTCGGGTACCGCCCCGGTTTAAATTTCTTGGAACAGA
TG-GCCTCTTT--GGGGTCCGAGTTGTAATTTGTAGAGGATGTTTCGGGTACCGCCTCGGTTTAAATTTCTTGGAACAGA
TG-GCCTCTTT--GGGGTCCGAGTTGTAATTTGTAGAGGATGTTTCGGGTACCGCCTCGGTCTAAATTTCTTGGAACAGA
TG-GCCTCTTT--GGGGTCCGAGTTGTAATTTGTAGAGGATGTTTCGGGTACCGCCTCGGTTTAAATTTCTTGGAACAGA
TG-GCCTCTTT--GGGGTCCGAGTTGTAATTTGTAGAGGATGTTTCGGGTACCGCCTCGGTCTAAATTTCTTGGAACAGA
TG-GCCTCTTT--GGGGTCCGAGTTGTAATTTGTAGAGGATGTTTCGGGTACCGCCTCGGTTTAAATTTCTTGGAACAGA
TG-GCCTCTTT--GGGGTCCGAGTTGTAATTTGTAGAGGATGTTTCGGGTACCGCCCCGGTTTAAATTTCTTGGAACAGA
TG-GCCTCTTT--GGGGTCCGAGTTGTAATTTGTAGAGGATGTTTCGGGTACCGCCTCGGTTTAAATTTCTTGGAACAGA
--------------------------------------------------------------------------------
TG-GCCTCTTT--GGGGTCCGAGTTGTAATTTGTAGAGGATGTTTCGGGTACCGCCTCGGTTTAAATTTCTTGGAACAGA
TGAGCCTCTTT--GGGGTCCGAGTTGTAATTTGTAGAGGATGTTTCGGGTACC-CCTCGGTTTAAATTTCTTGGAACAGA
TG-GCCTCTTT--GGGGTCCGAGTTGTAATTTGTAGAGGATGTTTCGGGTACCGCCTCGGTTTAAATTTCTTGGAACAGA
TG-GCCTCTTT--GGGGTCCGAGTTGTAATTTGTAGAGGATGTTTCGGGTACCGCCTCGGTTTAAATTTCTTGGAACAGA
TG-GCCTCTTT--GGGGTCCGAGTTGTAATTTGTAGAGGATGTTTCGGGTACCGCCTCGGTTTAAATTTCTTGGAACAGA
TG-GCCTCTTT--GGGGTCCGAGTTGTAATTTGTAGAGGATGTTTCGGGTACCGCTCCAGTTTAAATTTCTTGGAACAGA
TG-GCCTCTTT--GGGGTCCGAGTTGTAATTTGTAGAGGATGTTTCGGGTACCGCTCCGGTTTAAATTTCTTGGAACAGA
--------------------------------------------------------------------------------
TG-GCCTCTTT--GGGGTCCGAGTTGTAATTTGTAGAGGATGTTTCGGGTACCGCCTCGGTTTAAATTTCTTGGAACAGA
TG-GCCTCTTT--GGGGTCCGAGTTGTAATTTGTAGAGGATGTTTCGGGTACCGCCTCGGTTTAAATTTCTTGGAACAGA
TG-GCCTCTTT--GGGGTCCGAGTTGTAATTTGTAGAGGATGTTTCGGGTACCGCCCTAGTTTAAATTTCTTGGAACAGA
TG-GCCTCTTT--GGGGTCCGAGTTGTAATTTGTAGAGGATGTTTCGGGTACCGCCTCGGTTTAAATTTCTTGGAACAGA
TG-GCCTCTTT--GGGGTCCGAGTTGTAATTTGTAGAGGATGTTTCGGGTACC-CCTCGGTTTAAATTTCTTGGAACAGA
TG-GCCTCTTT--GGGGTCCGAGTTGTAATTTGTAGAGGATGTTTCGGGTACCGCCTCGGTTTAAATTTCTTGGAACAGA
TG-GCCTCTTT--GGGGTCCGAGTTGTAATTTGTAGAGGATGTTTTGGGTACC-CCCCGGTCTAAATTTCTTGGAACAGA
TG-GCCTCTTT--GGGGTCCGAGTTGTAATTTGTAGAGGATGTTTCAGGTACCGCCTCGGTTTAAATTTCTTGGAACAGA


ATGTCACAGAGGGTGAGAATCCCGTCT-GGAGTCCGGACACGGCCTAT-GTGAAACTCCTTCGACGAGTCGAGTTGTTTG
ATGTCATAGAGGGTGAGAATCCCGTCT-GGAGCTCGGACACGGCCTAT-GTGAAACTCCTTCGACGAGTCGAGTTGTTTG
ATGTCATAGAGGGTGAGAATCCCGTCT-GGAGTCCGGACACGGCCTAT-GTGAAACTCCTTCGACGAGTCGAGTTGTTTG
ATGTCAAAGAGGGTGAGAATCCCGTCTTGGACCGGTGGTAGGGCCTAT-GTGAAACTCCTTCGACGAGTCGAGTTGTTTG
ATGTCAAAGAGGGTGAGAATCCCGTCTTGGACCGGTGGTAGGGCCCAT-GTGAAACTCCTTCGACGAGTCGAGTTGTTTG
ATGTCAAAGAGGGTGAGAATCCCGTCTTGGACCGGTGGTAGGGCCCAT-GTGAAACTCCTTCGACGAGTCGAGTTGTTTG
ATGTCAAAGAGGGTGAGAATCCCGTCTTGGACCGGTGGTAGGGCCTATTGTGAAACTCCTTCGACGAGTCGAGTTGTTTG
ATGTCAAAGAGGGTGAGAATCCCGTCTTGGACCGGTGGTAGGGCCTAT-GTGAAACTCCTTCGACGAGTCGAGTTGTTTG
ATGTCAGAGAGGGTGAGAATCCCGTCTTGGACCGG-GGTAGGGCCTGT-GTAAAACTCCTTCGACGAGTCGAGTTGTTTG
--------------------------------------------------------------------------------
ATGTCAGAGAGGGTGAGAATCCCGTCTTGGACCGGTGGTAGGGCCTGT-GTAAAACTCCTTCGACGAGTCGAGTTGTTTG
ATGTCAAAGAGGGTGAGAATCCCGTCTTGGACCGGCGGTAGGGCCTGT-GTAAAACTCCTTCGACGAGTCGAGTTGTTTG
ATGTCAAAGAGGGTGAGAATCCCGTCTTGGACCGGCGGTAGGGCCTGT-GTAAAACTCCTTCGACGAGTCGAGTTGTTTG
ATGTCAAAGAGGGTGAGAATCCCGTCTTGGACCGGCGGTAGGGCCTGT-GTAAAACTCCTTCGACGAGTCGAGTTGTTTG
ATGTCAAAGAGGGTGAGAATCCCGTCTTGGACCGGCGGTAGGGCCTGT-GTAAAACTCCTTCGACGAGTCGAGTTGTTTG
--------------------------------------------------------------------------------
ATGTCAAAGAGGGTGAGAATCCCGTCTTGGATCGGCGGTAGGGCCCAT-GTGAAACTCCTTCGACGAGTCGAGTTGTTTG
ATGTCAGAGAGGGTGAGAATCCCGTCTTGGACCGGTGGTAGGACCTAT-GTGAAACTCCTTCGACGAGTCGAGTTGTTTG
ATGTCAAAGAGGGTGAGAACCCCGTCTTGGACCGGCAGTAGGGCCCAT-GTGAAACTCCTTCGACGAGTCGAGTTGTTTG
ATGTCAAAGAGGGTGAGAATCCCGTCTTGGACCGGCGGTAGGGCCCAT-GTGAAACTCCTTCGACGAGTCGAGTTGTTTG
ATGTCAAAGAGGGTGAGAACCCCGTCTTGGACCGGCAGTAGGGCCCAT-GTGAAACTCCTTCGACGAGTCGAGTTGTTTG
ATGTCAGAGAGGGTGAGAATCCCGTCTTGGACCGGTGGTAGGACCTAT-GTGAAACTCCTTCGACGAGTCGAGTTGTTTG
ATGTCAGAGAGGGTGAGAATCCCGTCTTGGACCGGCGGTAGGGCCCAT-GTGAAACTCCTTCGACGAGTCGAGTTGTTTG
-----------------------------------CGGTAGGGCCCAT-GTGAAACTCCTTCGACGAGTCGAGTTGTTTG
ATGTCAAAGAGGGTGAGAATCCCGTCTTGGACCGGCGGTAGGGCCCAT-GTGAAACTCCTTCGACGAGTCGAGTTGTTTG
ATGTCACAGAGGGTGAGAACCCCGTCTTGGACCGGCAGTA----------------------------------------
ATGTCAAAGAGGGTGAGAATCCCGTCTTGGACCGGCGGTAGGGCCCAT-GTGAAACTCCTTCGACGAGTCGAGTTGTTTG
ATGTCAGAGAGGGTGAGAATCCCGTCTTGGACCGGCGGTAGGGCCCAT-GTGAAACTCCTTCGACGAGTCGAGTTGTTTG
ATGTCATAGAGGGTGAGAATCCCGTCTTGGACCGGCGGTAGGGCCCAT-GTGAAACTCCTTCGACGAGTCGAGTTGTTTG
--------------------------------------------------------------------------------
--------------------------------------------------------------------------------
--------------------------------------------------------------------------------
--------------------------------------------------------------------------------
ATGTCAAAGAGGGTGAGAATCCCGTCTTGGACCGGCGGTAGGGCCTGT-GTAAAACTCCTTCGACGAGTCGAGTTGTTTG
ATGTCAAAGAGGGTGAGAATCCCGTCTTGGACCGGTGGTAGGGCCTGT-GTAAAACTCCTTCGACGAGTCGAGTTGTTTG
ATGTCAGAGAGGGTGAGAATCCCGTCTTGGACCGGTGGTAGGGCCTGT-GTAAAACTCCTTCGACGAGTCGAGTTGTTTG
ATGTCAGAGAGGGTGAGAATCCCGTCTTGGACCGGCGGTAGGGCCCAT-GTGAAACTCCTTCGACGAGTCGAGTTGTTTG
ATGTCAGAGAGGGTGAGAATCCCGTCTTGGACCGGCGGTAGGGCCCAT-GTGAAACTCCTTCGACGAGTCGAGTTGTTTG
ATGTCAAAGAGGGTGAGAATCCCGTCTTGGACCGGTGGTAGGGCCCGT-GTGAAACTCCTTCGACGAGTCGAGTTGTTTG
--------------------------------------------------------------------------------
ATGTCAAAGAGGGTGAGAATCCCGTCTTGGACCGGCGGTAGGGCCCAT-GTGAAACTCCTTCGACGAGTCGAGTTGTTTG
ATGTCAAAGAGGGTGAGAATCCCGTCTTGGACCGGCGGTAGGGCCCAT-GTGAAACTCCTTCGACGAGTCGAGTTGTTTG
ATGTCAGAGAGGGTGAGAATCCCGTCTTGGACCGGCGGTAGGGCCCGT-GTGAAACTCCTTCGACGAGTCGAGTTGTTTG
ATGTCAGAGAGGGTGAGAATCCCGTCTTGGACCGGTGGTAGGGCTCAT-GTGAAACTCCTTCGACGAGTCGAATTGTTTG
ATGTCAGAGAGGGTGAGAATCCCGTCTTGGACCGGCGGTAGGGCCCAT-GTGAAACTCCTTCGACGAGTCGAGTTGTTTG
ATGTCAGAGAGGGTGAGAATCCCGTCTTGGACCGGCGGTAGGGCCCAT-GTGAAACTCCTTCGACGAGTCGAGTTGTTTG
ATGTCAGAGAGGGTGAGAATCCCGTCTTGGATCGGTG-TAGGGCCTAT-GTGAAACTCCTTCGACGAGTCGAGTTGTTTG
ATGTCAAAGAGGGTGAGAATCCCGTCTTGGATCGGCGGTAGGGCCCAT-GTGAAACTCCTTCGACGAGTCGAGTTGTTTG
--------------------------------------------------------------------------------
ATGTCAGAGAGGGTGAGAATCCCGTCTTGGACCGGCGGTAGGGCCCAT-GTGAAACTCCTTCGACGAGTCGAGTTGTTTG
ATGTCAGAGAGGGTGAGAATCCCGTCTTGGACCGGCGGTAGGGCCCAT-GTGAAACTCCTTCGACGAGTCGAGTTGTTTG
ATGTCAGAGAGGGTGAGAATCCCGTCTTGGACCGGCGGTAGGGCCCAT-GTGAAACTCCTTCGACGAGTCGAGTTGTTTG
ATGTCAAAGAGGGTGAGAATCCCGTCTTGGACCGGCGGTAGGGCCCAT-GTGAAACTCCTTCGACGAGTCGAGTTGTTTG
ATGTCAGAGAGGGTGAGAATCCCGTCTTGGACCGGCGGTAGGGCCCAT-GTGAAACTCCTTCGACGAGTCGAGTTGTTTG
ATGTCAGAGAGGGTGAGAATCCCGTCTTGGACCGGCGGTAGGGCCCAT-GTGAAACTCCTTCGACGAGTCGAGTTGTTTG
ATGTCAAAGAGGGTGAGAATCCCGTCTTGGACCGGTGGTAGGGCCCAT-GTGAAACTCCTTCGACGAGTCGAGTTGTTTG
ATGTCAGAGAGGGTGAGAATCCCGTCTTGGACCGGCGGTAGGGCCCAT-GTGAAACTCCTTCGACGAGTCGAGTTGTTTG
--------------------------------------------------------------------------------
ATGTCAGAGAGGGTGAGAATCCCGTCTTGGACCGGCGGTAGGGCCCAT-GTGAAACTCCTTCGACGAGTCGAGTTGTTTG
ATGTCAGAGAGGGTGAGAATCCCGTCTTGGACCGGCGGGAGGGCCCAT-GTGAAACTCCTTCGACGAGTCGAGTTGTTTG
ATGTCAGAGAGGGTGAGAATCCCGTCTTGGACCGGCGGTAGGGCCCAT-GTGAAACTCCTTCGACGAGTCGAGTTGTTTG
ATGTCAGAGAGGGTGAGAATCCCGTCTTGGACCG-CGGTAGGGCCCAT-GTGAAACTCCTTCGACGAGTCGAGTTGTTTG
ATGTCAGAGAGGGTGAGAATCCCGTCTTGGACCGGCGGTAGGGCCCAT-GTGAAACTCCTTCGACGAGTCGAGTTGTTTG
ATGTCAGAGAGGGTGAGAATCCCGTCTTGGACTGGCGGTAGGGCCCAT-GTGAAACTCCTTCGACGAGTCGAGTTGTTTG
ATGTCAAAGAGGGTGAGAATCCCGTCTTGGACTGGCGGTAGGGCCCAT-GTGAAACTCCTTCGACGAGTCGAGTTGTTTG
--------------------------------------------------------------------------------
ATGTCAGAGAGGGTGAGAATCCCGTCTTGGACCGGCGGTAGGGCCCAT-GTGAAACTCCTTCGACGAGTCGAGTTGTTTG
ATGTCAGAGAGGGTGAGAATCCCGTCTTGGACCGGCGGTAGGGCCCAT-GTGAAACTCCTTCGACGAGTCGAGTTGTTTG
ATGTCAAAGAGGGTGAGAATCCCGTCTTGGACTGGCGGTAGGGCCCAT-GTGAAACTCCTTCGACGAGTCGAGTTGTTTG
ATGTCAGAGAGGGTGAGAATCCCGTCTTGGACCGGCGGTAGGGCCCAT-GTGAAACTCCTTCGACGAGTCGAGTTGTTTG
ATGTCAAAGAGGGTGAGAATCCCGTCTTGGACCGGCGGTAGGGCCCAT-GTGAAACTCCTTCGACGAGTCGAGTTGTTTG
ATGTCAAAGAGGGTGAGAATCCCGTCTTGGACCGGCGGTAGGGCCCAT-GTGAAACTCCTTCGACGAGTCGAGTTGTTTG
ATGTCAAAGAGGGTGAGAATCCCGTCTTGGACCGGCGGTAGGGCCCGT-GTAAAACTCCTTCGACGAGTCGAGTTGTTTG
ATGTCAGAGAGGGTGAGAATCCCGTCTTGGACCGGCGGTAGGGCCCAT-GTGAAACTCCTTCGACGAGTCGAGTTGTTTG


GGAATGCAGCTCTAAATGGGTGGTAAATTTCATCTAAAGCTAAATATTGGCCAGAGACCGATAGCGCACAAGTAGAGTGA
GGAATGCAGCTCTAAATGGGTGGTAAATTTCATCTAAAGCTAAATATTGGCCAGAGACCGATAGCGCACAAGTAGAGTGA
GGAATGCAGCTCTAAATGGGTGGTAAATTTCATCTAAAGCTAAATATTGGCCAGAGACCGATAGCGCACAAGTAGAGTGA
GGAATGCAGCTCAAAATGGGTGGTAAATTTCATCTAAAGCTAAATATTGGCCAGAGACCGATAGCGCACAAGTAGAGTGA
GGAATGCAGCTCAAAATGGGTGGTAAATTTCATCTAAAGCTAAATATTGGCCAGAGACCGATAGCGCACAAGTAGAGTGA
GGAATGCAGCTCAAAATGGGTGGTAAATTTCATCTAAAGCTAAATATTGGCCAGAGACCGATAGCGCACAAGTAGAGTGA
GGAATGCAGCTCAAAATGGGTGGTAAATTTCATCTAAAGCTAAATATTGGCCAGAGACCGATAGCGCACAAGTAGAGTGA
GGAATGCAGCTCAAAATGGGTGGTAAATTTCATCTAAAGCTAAATATTGGCCAGAGACCGATAGCGCACAAGTAGAGTGA
GGAATGCAGCTCAAAATGGGTGGTAAATTTCATCTAAAGCTAAATATTGGCCAGAGACCGATAGCGCACAAGTAGAGTGA
--------------------------------------------------------------------------------
GGAATGCAGCTCAAAATGGGTGGTAAATTTCATCTAAAGCTAAATATTGGCCAGAGACCGATAGCGCACAAGTAGAGTGA
GGAATGCAGCTCAAAATGGGTGGTAAATTTCATCTAAAGCTAAATATTGGCCAGAGACCGATAGCGCACAAGTAGAGTGA
GGAATGCAGCTCAAAATGGGTGGTAAATTTCATCTAAAGCTAAATATTGGCCAGAGACCGATAGCGCACAAGTAGAGTGA
GGAATGCAGCTCAAAATGGGTGGTAAATTTCATCTAAAGCTAAATATTGGCCAGAGACCGATAGCGCACAAGTAGAGTGA
GGAATGCAGCTCAAAATGGGTGGTAAATTTCATCTAAAGCTAAATATTGGCCAGAGACCGATAGCGCACAAGTAGAGTGA
--------------------------------------------------------------------------------
GGAATGCAGCTCAAAATGGGTGGTATATTTCATCTAAAGCTAAATATTGGCCAGAGACCGATAGCGCACAAGTAGAGTGA
GGAATGCAGCTCAAAATGGGTGGTAAATTTCATCTAAAGCTAAATATTGGCCAGAGACCGATAGCGCACAAGTAGAGTGA
GGAATGCAGCTCAAAATGGGTGGTAAATTTCATCTAAAGCTAAATATTGGCCAGAGACCGATAGCGCACAAGTAGAGTGA
GGAATGCAGCTCAAAATGGGTGGTAAATTTCATCTAAAGCTAAATATTGGCCAGAGACCGATAGCGCACAAGTAGAGTGA
GGAATGCAGCTCAAAATGGGTGGTAAATTTCATCTAAAGCTAAATATTGGCCAGAGACCGATAGCGCACAAGTAGAGTGA
GGAATGCAGCTCAAAATGGGTGGTAAATTTCATCTAAAGCTAAATATTGGCCAGAGACCGATAGCGCACAAGTAGAGTGA
GGAATGCAGCTCAAAATGGGTGGTAAATTTCATCTAAAGCTAAATATTGGCCAGAGACCGATAGCGCACAAGTAGAGTGA
GGAATGCAGCTCAAAATGGGTGGTAAATTTCATCTAAAGCTAAATATTGGCCAGAGACCGATAGCGCACAAGTAGAGTGA
GGAATGCAGCTCAAAATGGGTGGTAAATTTCATCTAAAGCTAAATATTGGCCAGAGACCGATAGCGCACAAGTAGAGTGA
--------------------------------------------------------------------------------
GGAATGCAGCTCAAAATGGGTGGTAAATTTCATCTAAAGCTAAATATTGGCCAGAGACCGATAGCGCACAAGTAGAGTGA
GGAATGCAGCTCAAAATGGGTGGTAAATTTCATCTAAAGCTAAATATTGGCCAGAGACCGATAGCGCACAAGTAGAGTGA
GGAATGCAGCTCAAAATGGGTGGTAAATTTCATCTAAAGCTAAATATTGGCCAGAGACCGATAGCGCACAAGTAGAGTGA
--------------------------------------------------------------------------------
--------------------------------------------------------------------------------
--------------------------------------------------------------------------------
--------------------------------------------------------------------------------
GGAATGCAGCTCAAAATGGGTGGTAAATTTCATCTAAAGCTAAATATTGGCCAGAGACCGATAGCGCACAAGTAGAGTGA
GGAATGCAGCTCAAAATGGGTGGTAAATTTCATCTAAAGCTAAATATTGGCCAGAGACCGATAGCGCACAAGTAGAGTGA
GGAATGCAGCTCAAAATGGGTGGTAAATTTCATCTAAAGCTAAATATTGGCCAGAGACCGATAGCGCACAAGTAGAGTGA
GGAATGCAGCTCTAAATGGGTGGTAAATTTCATCTAAAGCTAAATATTGGCCAGAGACCGATAGCGCACAAGTAGAGTGA
GGAATGCAGCTCTAAATGGGTGGTAAATTTCATCTAAAGCTAAATATTGGCCAGAGACCGATAGCGCACAAGTAGAGTGA
GGAATGCAGCTCAAAATGGGTGGTAAATTTCATCTAAAGCTAAATATTGGCCAGAGACCGATAGCGCACAAGTAGAGTGA
--------------------------------------------------------------------------------
GGAATGCAGCTCAAAATGGGTGGTAAATTTCATCTAAAGCTAAATATTGGCCAGAGACCGATAGCGCACAAGTAGAGTGA
GGAATGCAGCTCAAAATGGGTGGTAAATTTCATCTAAAGCTAAATATTGGCCAGAGACCGATAGCGCACAAGTAGAGTGA
GGAATGCAGCTCAAAATGGGTGGTAAATTTCATCTAAAGCTAAATATGGGCCAGAGACCGATAGCGCACAAGTAGAGTGA
GGAATGCAGCTCAAAATGGGTGGTAAATTTCATCTAAAGCTAAATATTGGCCAGAGACCGATAGCGCACAAGTAGAGTGA
GGAATGCAGCTCAAAATGGGTGGTAAATTTCATCTAAAGCTAAATATTGGCCAGAGACCGATAGCGCACAAGTAGAGTGA
GGAATGCAGCTCAAAATGGGTGGTAAATTTCATCTAAAGCTAAATATTGGCCAGAGACCGATAGCGCACAAGTAGAGTGA
GGAATGCAGCTCAAAATGGGTGGTAAATTTCATCTAAAGCTAAATATTGGCCAGAGACCGATAGCGCACAAGTAGAGTGA
GGAATGCAGCTCAAAATGGGTGGTATATTTCATCTAAAGCTAAATATTGGCCAGAGACCGATAGCGCACAAGTAGAGTGA
--------------------------------------------------------------------------------
GGAATGCAGCTCAAAATGGGTGGTAAATTTCATCTAAAGCTAAATATTGGCCAGAGACCGATAGCGCACAAGTAGAGTGA
GGAATGCAGCTCAAAATGGGTGGTAAATTTCATCTAAAGCTAAATATTGGCCAGAGACCGATAGCGCACAAGTAGAGTGA
GGAATGCAGCTCAAAATGGGTGGTATATTTCATCTAAAGCTAAATATTGGCCAGAGACCGATAGCGCACAAGTAGAGTGA
GGAATGCAGCTCAAAATGGGTGGTAAATTTCATCTAAAGCTAAATATTGGCCAGAGACCGATAGCGCACAAGTAGAGTGA
GGAATGCAGCTCAAAATGGGTGGTAAATTTCATCTAAAGCTAAATATTGGCCAGAGACCGATAGCGCACAAGTAGAGTGA
GGAATGCAGCTCAAAATGGGTGGTAAATTTCATCTAAAGCTAAATATTGGCCAGAGACCGATAGCGCACAAGTAGAGTGA
GGAATGCAGCTCAAAATGGGTGGTAAATTTCATCTAAAGCTAAATATTGGCCAGAGACCGATAGCGCACAAGTAGAGTGA
GGAATGCAGCTCAAAATGGGTGGTAAATTTCATCTAAAGCTAAATATTGGCCAGAGACCGATAGCGCACAAGTAGAGTGA
--------------------------------------------------------------------------------
GGAATGCAGCTCAAAATGGGTGGTAAATTTCATCTAAAGCTAAATATTGGCCAGAGACCGATAGCGCACAAGTAGAGTGA
GGAATGCAGCTCAAAATGGGTGGTAAATTTCATCTAAAGCTAAATATTGGCCAGAGACCGATAGCGCACAAGTAGAGTGA
GGAATGCAGCTCAAAATGGGTGGTAAATTTCATCTAAAGCTAAATATTGGCCAGAGACCGATAGCGCACAAGTAGAGTGA
GGAATGCAGCTCAAAATGGGTGGTAAATTTCATCTAAAGCTAAATATTGGCCAGAGACCGATAGCGCACAAGTAGAGTGA
GGAATGCAGCTCAAAATGGGTGGTAAATTTCATCTAAAGCTAAATATTGGCCAGAGACCGATAGCGCACAAGTAGAGTGA
GGAATGCAGCTCAAAATGGGTGGTAAATTTCATCTAAAGCTAAATATTGGCCAGAGACCGATAGCGCACAAGTAGAGTGA
GGAATGCAGCTCAAAATGGGTGGTAAATTTCATCTAAAGCTAAATATTGGCCAGAGACCGATAGCGCACAAGTAGAGTGA
--------------------------------------------------------------------------------
GGAATGCAGCTCAAAATGGGTGGTAAATTTCATCTAAAGCTAAATATTGGCCAGAGACCGATAGCGCACAAGTAGAGTGA
GGAATGCAGCTCAAAATGGGTGGTAAATTTCATCTAAAGCTAAATATTGGCCAGAGACCGATAGCGCACAAGTAGAGTGA
GGAATGCAGCTCAAAATGGGTGGTAAATTTCATCTAAAGCTAAATATTGGCCAGAGACCGATAGCGCACAAGTAGAGTGA
GGAATGCAGCTCAAAATGGGTGGTAAATTTCATCTAAAGCTAAATATTGGCCAGAGACCGATAGCGCACAAGTAGAGTGA
GGAATGCAGCTCAAAATGGGTGGTAAATTTCATCTAAAGCTAAATATTGGCCAGAGACCGATAGCGCACAAGTAGAGTGA
GGAATGCAGCTCAAAATGGGTGGTAAATTTCATCTAAAGCTAAATATTGGCCAGAGACCGATAGCGCACAAGTAGAGTGA
GGAATGCAGCTCAAAATGGGTGGTAAATTTCATCTAAAGCTAAATATTGGCCAGAGACCGATAGCGCACAAGTAGAGTGA
GGAATGCAGCTCAAAATGGGTGGTAAATTTCATCTAAAGCTAAATATTGGCCAGAGACCGATAGCGCACAAGTAGAGTGA


TCGAAAGATGAAAAGCACTTTGAAAAGAGAGTTAAAAAGTACGTGAAATTGTTGAAAGGGAAGCGCTGGCAACCAGACTT
TCGAAAGATGAAAAGCACTTTGAAAAGAGAGTTAAAAAGTACGTGAAATTGTTGAAAGGGAAGCGCTGGCAACCAGACTT
TCGAAAGATGAAAAGCACTTTGAAAAGAGAGTTAAAAAGTACGTGAAATTGTTGAAAGGGAAGCGCTGGCAACCAGACTT
TCGAAAGATGAAAAGCACTTTGAAAAGAGAGTTAAACAGTATGTGAAATTGTTGAAAGGGAAGCGCTGGCAACCAGACTT
TCGAAAGATGAAAAGCACTTTGAAAAGAGAGTTAAACAGTATGTGAAATTGTTGAAAGGGAAGCGCTTGCAACCAGACTT
TCGAAAGATGAAAAGCACTTTGAAAAGAGAGTTAAACAGTATGTGAAATTGTTGAAAGGGAAGCGCTTGCAACCAGACTT
TCGAAAGATGAAAAGCACTTTGAAAAGAGAGTTAAACAGTATGTGAAATTGTTGAAAGGGAAGCGCTGGCAACCAGACTT
TCGAAAGATGAAAAGCACTTTGAAAAGAGAGTTAAACAGTATGTGAAATTGTTGAAAGGGAAGCGCTGGCAACCAGACTT
TCGAAAGATGAAAAGCACTTTGAAAAGAGAGTTAAACAGTATGTGAAATTGTTGAAAGGGAAGCGCTTGCAACCAGACTT
--------------------------------------------------------------------------------
TCGAAAGATGAAAAGAACTTTGAAAAGAGAGTTAAACAGTATGTGAAATTGTTGAAAGGGAAGCGCTTGCAACCAGACTT
TCGAAAGATGAAAAGCACTTTGAAAAGAGAGTTAAACAGTATGTGAAATTGTTGAAAGGGAAGCGCTTGCAACCAGACTT
TCGAAAGATGAAAAGCACTTTGAAAAGAGAGTTAAACAGTATGTGAAATTGTTGAAAGGGAAGCGCTTGCAACCAGACTT
TCGAAAGATGAAAAGCACTTTGAAAAGAGAGTTAAACAGTATGTGAAATTGTTGAAAGGGAAGCGCTTGCAACCAGACTT
TCGAAAGATGAAAAGCACTTTGAAAAGAGAGTTAAACAGTATGTGAAATTGTTGAAAGGGAAGCGCTTGCAACCAGACTT
--------------------------------------------------------------------------------
TCGAAAGATGAAAAGCACTTTGAAAAGAGAGTTAAACAGTATGTGAAATTGTTGAAAGGGAAGCGCTTGCAACCAGACTT
TCGAAAGATGAAAAGCACTTTGAAAAGAGAGTTAAACAGTATGTGAAATTGTTGAAAGGGAAGCGCTTACAACCAGACTT
TCGAAAGATGAAAAGCACTTTGAAAAGAGAGTTAAACAGTACGTGAAATTGTTGAAAGGGAAGCGCTTGCAACCAGACTT
TCGAAAGATGAAAAGCACTTTGAAAAGAGAGTTAAACAGTATGTGAAATTGTTGAAAGGGAAGCGCTTACAACCAGACTT
TCGAAAGATGAAAAGCACTTTGAAAAGAGAGTTAAACAGTACGTGAAATTGTTGAAAGGGAAGCGCTTGCAACCAGACTT
TCGAAAGATGAAAAGCACTTTGAAAAGAGAGTTAAACAGTATGTGAAATTGTTGAAAGGGAAGCGCTTGCAACCAGACTT
TCGAAAGATGAAAAGAACTTTGAAAAGAGAGTTAAACAGTATGTGAAATTGTTGAAAGGGAAGCGCTTGCAACCAGACTT
TCGAAAGATGAAAAGAACTTTGAAAAGAGAGTTAAACAGTATGTGAAATTGTTGAAAGGGAAGCGCTTGCAACCAGACTT
TCGAAAGATGAAAAGCACTTTGAAAAGAGAGTTAAACAGTATGTGAAATTGTTGAAAGGGAAGCGCTTGCAACCAGACTT
--------------------------------------------------------------------------------
TCGAAAGATGAAAAGCACTTTGAAAAGAGAGTTAAACAGTATGTGAAATTGTTGAAAGGGAAGCGCTTACAACCAGACTT
TCGAAAGATGAAAAGCACTTTGAAAAGAGAGTTAAACAGTATGTGAAATTGTTGAAAGGGAAGCGCTTACAACCAGACTT
TCGAAAGATGAAAAGAACTTTGAAAAGAGAGTTAAACAGTATGTGAAATTGTTGAAAGGGAAGCGCTGGCAACCAGACTT
--------------------------------------------------------------------------------
--------------------------------------------------------------------------------
--------------------------------------------------------------------------------
--------------------------------------------------------------------------------
TCGAAAGATGAAAAGAACTTTGAAAAGAGAGTTAAACAGTATGTGAAATTGTTGAAAGGGAAGCGCTTGCAACCAGACTT
TCGAAAGATGAAAAGAACTTTGAAAAGAGAGTTAAACAGTATGTGAAATTGTTGAAAGGGAAGCGCTTGCAACCAGACTT
TCGAAAGATGAAAAGAACTTTGAAAAGAGAGTTAAACAGTATGTGAAATTGTTGAAAGGGAAGCGCTTGCAACCAGACTT
TCGAAAGATGAAAAGCACTTTGAAAAGAGAGTTAAACAGTATGTGAAATTGTTGAAAGGGAAGCGCTGGCAATCAGACTT
TCGAAAGATGAAAAGCACTTTGAAAAGAGAGTTAAACAGTATGTGAAATTGTTGAAAGGGAAGCGCTGGCAATCAGACTT
TCGAAAGATGAAAAGCACTTTGAAAAGAGAGTTAAACAGTATGTGAAATTGTTGAAAGGGAAGCGCTTGCAACCAGACTT
--------------------------------------------------------------------------------
TCGAAAGATGAAAAGCACTTTGAAAAGAGAGTTAAACAGTATGTGAAATTGTTGAAAGGGAAGCGCTTGCAACCAGACTT
TCGAAAGATGAAAAGCACTTTGAAAAGAGAGTTAAACAGTATGTGAAATTGTTGAAAGGGAAGCGCTTGCAACCAGACTT
TCGAAAGATGAAAAGCACTTTGAAAAGAGAGTTAAACAGTATGTGAAATTGTTGAAAGGGAAGCGCTTGCGACCAGACTT
TCGAAAGATGAAAAGCACTTTGAAAAGAGAGTTAAACAGTATGTGAAATTGTTGAAAGGGAAGCGCTTGCAACCAGACTT
TCGAAAGATGAAAAGCACTTTGAAAAGAGAGTTAAACAGTATGTGAAATTGTTGAAAGGGAAGCGCTTGCAACCAGACTT
TCGAAAGATGAAAAGCACTTTGAAAAGAGAGTTAAACAGTATGTGAAATTGTTGAAAGGGAAGCGCTTGCAACCAGACTT
TCGAAAGATGAAAAGCACTTTGAAAAGAGAGTTAAACAGTATGTGAAATTGTTGAAAGGGAAGCGCTTGCAACCAGACTT
TCGAAAGATGAAAAGCACTTTGAAAAGAGAGTTAAACAGTATGTGAAATTGTTGAAAGGGAAGCGCTTGCAACCAGACTT
--------------------------------------------------------------------------------
TCGAAAGATGAAAAGCACTTTGAAAAGAGAGTTAAACAGTATGTGAAATTGTTGAAAGGGAAGCGCTTACAACCAGACTT
TCGAAAGATGAAAAGCACTTTGAAAAGAGAGTTAAACAGTATGTGAAATTGTTGAAAGGGAAGCGCTTACAACCAGACTT
TCGAAAGATGAAAAGAACTTTGAAAAGAGAGTTAAACAGTATGTGAAATTGTTGAAAGGGAAGCGCTTGCAACCAGACTT
TCGAAAGATGAAAAGCACTTTGAAAAGAGAGTTAAACAGTATGTGAAATTGTTGAAAGGGAAGCGCTTACAACCAGACTT
TCGAAAGATGAAAAGCACTTTGAAAAGAGAGTTAAACAGTATGTGAAATTGTTGAAAGGGAAGCGCTTACAACCAGACTT
TCGAAAGATGAAAAGCACTTTGAAAAGAGAGTTAAACAGTATGTGAAATTGTTGAAAGGGAAGCGCTTACAACCAGACTT
TCGAAAGATGAAAAGCACTTTGAAAAGAGAGTTAAACAGTATGTGAAATTGTTGAAAGGGAAGCGCTTACAACCAGACTT
TCGAAAGATGAAAAGCACTTTGAAAAGAGAGTTAAACAGTATGTGAAATTGTTGAAAGGGAAGCGCTTACAACCAGACTT
--------------------------------------------------------------------------------
TCGAAAGATGAAAAGCACTTTGAAAAGAGAGTTAAACAGTATGTGAAATTGTTGAAAGGGAAGCGCTTACAACCAGACTT
TCGAAAGATGAAAAGCACTTTGAAAAGAGAGTTAAACAGTATGTGAAATTGTTGAAAGGGAAGCGCTTACAACCAGACTT
TCGAAAGATGAAAAGCACTTTGAAAAGAGAGTTAAACAGTATGTGAAATTGTTGAAAGGGAAGCGCTTACAACCAGACTT
TCGAAAGATGAAAAGCACTTTGAAAAGAGAGTTAAACAGTATGTGAAATTGTTGAAAGGGAAGCGCTTACAACCAGACTT
TCGAAAGATGAAAAGCACTTTGAAAAGAGAGTTAAACAGTATGTGAAATTGTTGAAAGGGAAGCGCTTACAACCAGACTT
TCGAAAGATGAAAAGCACTTTGAAAAGAGAGTTAAACAGTATGTGAAATTGTTGAAAGGGAAGCGCTTACAACCAGACTT
TCGAAAGATGAAAAGCACTTTGAAAAGAGAGTTAAACAGTATGTGAAWTTGTTGAAAGGGAAGCGCTTACAACCAGACTK
--------------------------------------------------------------------------------
TCGAAAGATGAAAAGCACTTTGAAAAGAGAGTTAAACAGTATGTGAAATTGTTGAAAGGGAAGCGCTTACAACCAGACTT
TCGAAAGATGAAAAGCACTTTGAAAAGAGAGTTAAACAGTATGTGAAATTGTTGAAAGGGAAGCGCTTACAACCAGACTT
TCGAAAGATGAAAAGCACTTTGAAAAGAGAGTTAAACAGTATGTGAAATTGTTGAAAGGGAAGCGCTTACAACCAGACTT
TCGAAAGATGAAAAGCACTTTGAAAAGAGAGTTAAACAGTATGTGAAATTGTTGAAAGGGAAGCGCTTACAACCAGACTT
TCGAAAGATGAAAAGCACTTTGAAAAGAGAGTTAAACAGTATGTGAAATTGTTGAAAGGGAAGCGCTTACAACCAGACTT
TCGAAAGATGAAAAGCACTTTGAAAAGAGAGTTAAACAGTATGTGAAATTGTTGAAAGGGAAGCGCTTACAACCAGACTT
TCGAAAGATGAAAAGCACTTTGAAAAGAGAGTTAAACAGTATGTGAAATTGTTGAAAGGGAAGCGCTTACAACCAGACTT
TCGAAAGATGAAAAGCACTTTGAAAAGAGAGTTAAACAGTATGTGAAATTGTTGAAAGGGAAGCGCTTACAACCAGACTT


GCACGTCGGGGTTCCCCCTTGCTTTTGCCTGGGTTACTCCCCGGCGTTCAGGCCAACATCGGTTTCGGGGGTTGGTTAAA
GCATGTCGGGGTTCCCCCTTGCTTTTGCCTGGGTTACTCCCCGGCGTTCAGGCCAACATCGGTTTCGGGGGTTGGTTAAA
GCACGTCGGGGTTCCCCCTTGCTTTTGCCTGGGTTACTCCCCGGCGTTCAGGCCAACATCGGTTTCGGGGGTTGGTTAAA
GCGCGCGGCGGTTCCCCCTTCCTTTTGGTTGGGTTACTCCGCCGTGTCCAGGCCAATATCGGTTTTGGGGGTCGGTCAAA
GAGCGCGGCGGTTCCCCCTTCCTTCTGGTTGGGCTACTCCGCCGCGTCCAGGCCAACATCGGTTCTGGGGGTCGGTCAAA
GAGCGCGGCGGTTCCCCCTTCCTTCTGGTTGGGCTACTCCGCCGCGTCCAGGCCAACATCGGTTCTGGGGGTCGGTCAAA
GCGCGCGGCGGTTCCCCCTTCCTTTTGGTTGGGTTACTCCGCCGTGTCCAGGCCAATATCGGTTTTGGGGGTCGGTCAAA
GCGCGCGGCGGTTCCCCCTTCCTTTTGGTTGGGTTACTCCGCCGTGTCCAGGCCAATATCGGTTTTGGGGGTCGGTCAAA
GAGCGCGGCGGTTCCCCCAGCCTTTTGGCTGGGCTACTCCGTCGTGTCCAGGCCAACATCGGTTCTGAGGGTCGGTTAAA
--------------------------------------------------------------------------------
GAGCGCGACGGTTCCCCTAGCCTTTTGGCTAGGTTACTCCGTCGTGTCCAGGCCAACATCGGTTCTGAGGGTCGGTCAAA
GAGCGCGGCGGTTCCCCCGGTCTTTTGGCCGGGCTACTCCGTCGTGTCCAGGCCAACATCGGTTCTGAGGGTCGGTCAAA
GAGCGCGGCGGTTCCCCCAGCCTTTTGGCTGGGCTACTCCGTCGTGTCCAGGCCAACATCGGTTCTGAGGGTCGGTCAAA
GTACGCGGTGGTTCCTCTCGCCTTTTGGCGCGGGTACTCCGTCACGTTCAGGCCAACATCGGTTTTGGGGGCCAGTTAAA
GCGCGCGGCGGTTCCTCGCGTCTTCTGGCGCGGGTACTCCGTCGTGTCCAGGCCAACATCGGTTCTGGGGGCCAGTTAAA
--------------------------------------------------------------------------------
GCGCGCGGCGGTTCCCCCTTCCTTTTGGCTGGGTTATTCCGCCGTGTCCAGGCCAACATCGGTTCTGGGGGTCGGTTAAA
GAGCGCGACGGTTCCCCCTTCCTTTTGGTTGGGTTACTCCGTCGTGTCCAGGCCAACATCGGTTTCGGGGGTTGGTTAAA
GCGCGCGGCGGTTCCCCCTTCCTTTTGGTTGGGTTATTCCGCCGTGTCCAGGCCAACATCGGTTCTGGGGGTCGGTTAAA
GCGCGCGGCGGTTCCCCCTTCCTTTTGGTTGGGCTACTCCGTCGTGTCCAGGCCAACATCGGTTCTGGGGGTCGGTTAAA
GCGCGCGGCGGTTCCCCCTTCCTTTTGGTTGGGTTATTCCGCCGTGTCCAGGCCAACATCGGTTCTGGGGGTCGGTTAAA
GAGCGCGACGGTTCCCCCTTCCTTTTGGTTGGGTTACTCCGTCGTGTCCAGGCCAACATCGGTTTTGGGGGTTGGTTAAA
GAGCGCGGCGGTTCCCCCTTCCTTTTGGTTGGGTTACTCCGCCGTGTCCAGGCCAACATCGGTTCTGGGGGTCGGTTAAA
GAGCGCGGCGGTTCCCCCTTCCTTCTGGTTGGGTTACTCCGCCGTGTCCAGGCCAACATCGGTTCTGGGGGTCGGTTAAA
GAGCGCGGCGGTTCCCCCTTGCTTCTGCTTGGGTTACTCCGCCGTGTCCAGGCCAACATCGGTTCTGGGGGTCGGTCAAA
--------------------------------------------------------------------------------
GCGCGCGGCGGTTCCCCCTTCCTTTTGGTTGGGCTACTCCGTCGTGTCCAGGCCAACATCGGTTCTGGGGGTCGGTTAAA
GCGCGCGGCGGTTCCCCCTTCCTTTTGGTTGGGCTACTCCGTCGTGTCCAGGCCAACATCGGTTCTGGGGGTCGGTTAAA
GAGCGCGGCGGTTCCCCCTTCCTTTTGGTTGGGTTACTCCGCCGTGTCCAGGCCAACATCGGTTCTGGGGGTCGGTCAAA
--------------------------------------------------------------------------------
--------------------------------------------------------------------------------
--------------------------------------------------------------------------------
--------------------------------------------------------------------------------
GAGCGCGACGGTTCCCCTAGCCTTTTGGCTAGGCTACTCCGTCGTGTCCAGGCCAACATCGGTTCTGAGGGTCGGTCAAA
GAGCGCGACGGTTCCCCTAGCCTTTTGGCTAGGTTACTCCGTCGTGTCCAGGCCAACATCGGTTCTGAGGGTCGGTCAAA
GAGCGCGACGGTTCCCCTAGCCTTTTGGCTAGGTTACTCCGTCGTGTCCAGGCCAACATCGGTTCTGAGGGTCGGTCAAA
GGGCGCGGCGGTTCCCCCTGCCTTCTGGCTGGGCTACTCCGCCGCGAACAGGCCAACATCGGTTCTGGGGGCCGGTTAAA
GGGCGCGGCGGTTCCCCCTGCCTTCTGGCTGGGCTACTCCGCCGCGAACAGGCCAACATCGGTTCTGGGGGCCGGTTAAA
GTGCGCGGTGGTTCCCCTATCCTTTTGGATGGGTTACTCCGCCGCGTCCAGGCCAACATCGGTTCTGGGGGTCGGTCAAA
--------------------------------------------------------------------------------
GTGCTCGGCGGTTCCCCCTTCCTTTTGGTTGGGTTATTCCGTCGTGTCCAGGCCAACATCGGTTCTGGGGGTCGGTTAAA
GAGCGCGGCGGTTCCCCCTTCCTTCTGGTTGGGCTACTCCGCCGCGTCCAGGCCAACATCGGTTCTGGGGGTCGGTCAAA
GAGCGCGGCGGTTCCCCCTTCCTTTTGGTTGGGTTACTCCGCCGTGTCCAGGCCAACATCGGTTCTGGGGGCCGGTTAAA
GCGCGCGGCGGTTCCCCCTGCCTTTTGGCTGGGTTATTCCGCCGTGTCCAGGCCAACATCGGTTCTGGGGGCCGGTTAAA
GCGCGCGGCGGTTCCCCCTGCCTTTTGGCTGGGTTACTCCGCCGTGTCCAGGCCAACATCGGTTCTGGGGGCCGGTTAAA
GAGCGCGGCGGTTCCCCCTTCCTTCTGGTTGGGTTACTCCGTCGTGTCCAGGCCAACATCGGTTCTGGGGGCCGGTTAAA
GAGCGCGGTGGTTCCCCCTTCCTTCTGGTTGGGTTACTCCGTCGTGTCCAGGCCAACATCGGTTCTGGGGGTTGGTTAAA
GAGCGCGGCGGTTCCCCCTTCCTTTTGGCTGGGTTACTCCGCCGCGTCCAGGCCAACATCGGTTCTGGGGGTCGGTTAAA
--------------------------------------------------------------------------------
GCGCGCGGCGGTTCCCCCTGCCTTTTGGCTGGGTTACTCCGCCGTGTCCAGGCCAACATCGGTTCTGGGGGCCGGTTAAA
GCGCGCGGCGGTTCCCCCTTCCTTTTGGTTGGGCTACTCCGTCGTGTCCAGGCCAACATCGGTTCTGGGGGTCGGTTAAA
GAGCGCGGCGGTTCCCCCTTCCTTTTGGTTGGGTTACTCCGTCGTGTCCAGGCCAACATCGGTTCTGGGGGTCGGTTAAA
GAGCGCGGCGGTTCCCCCTTCCTTTTGGTTGGGTTACTCCGCCGTGTCCAGGCCAACATCGGTTCTGGGGGTCGGTCAAA
GAGCGCGGCGGTTCCCCCTTCCTTTTGGTTGGGTTACTCCGCCGTGTCCAGGCCAACATCGGTTCTGGGGGTCGGTCAAA
GAGCGCGGCGGTTCCCCCTTCCTTTTGGTTGGGTTACTCCGCCGTGTCCAGGCCAACATCGGTTCTGGGGGTCGGTCAAA
GAGCGCGGCGGTTCCCCCTTCCTTTTGGTTGGGTTACTCCGTCGTGTCCAGGCCAACATCGGTTCTGGGGGTCGGTCAAA
GAGCGCGGCGGTTCCCCCTTCCTTTTGGTTGGGTTACTCCGCCGTGTCCAGGCCAACATCGGTTCTGGGGGTCGGTCAAA
--------------------------------------------------------------------------------
GAGCGCGGCGGTTCCCCCTTCCTTTTGGTTGGGTTACTCCGTCGTGTCCAGGCCAACATCGGTTCTGGGGGTCGGTTAAA
GAGCGCGGCGGTTCCCCCTTCCTTTTGGTTGGGTTACTCCGTCGTGTCCAGGCCAACATCGGTTCTGGGGGTCGGTTAAA
GAGCGCGGCGGTTCCCCCTTCCTTTTGGTTGGGTTACTCCGTCGTGTCCAGGCCAACATCGGTTCTGGGGGTCGGTTAAA
GAGCGCGGCGGTTCCCCCTTCCTTTTGGTTGGGTTACTCCGTCGTGTCCAGGCCAACATCGGTTCTGGGGGTCGGTCAAA
GAGCGCGGCGGTTCCCCCTTCCTTTTGGTTGGGTTACTCCGTCGTGTCCAGGCCAACATCGGTTCTGGGGGTCGGTCAAA
GAGCGCGGCGGTTCCCCCTTCCTTTTGGTTGGGTTACTCCGTCGTGTCCAGGCCAACATCGGTTCTGGGGGTCGGTTAAA
GAGCGCGGCGGTTCCCCCTTCCTTTTGGTTGGGTTACTCCGTCGTGTCCAGGCCAACATCGGTTCTGGGGGTCGGTTAAA
--------------------------------------------------------------------------------
GAGCGCGGCGGTTCCCCCTTCCTTTTGGTTGGGTTACTCCGCCGTGTCCAGGCCAACATCGGTTCTGGGGGTCGGTCAAA
GAGCGCGGCGGTTCCCCCTTCCTTTTGGTTGGGTTACTCCGCCGTGTCCAGGCCAACATCGGTTCTGGGGGTCGGTCAAA
GAGCGCGGCGGTTCCCCCTTCCTTTTGGTTGGGTTACTCCGTCGTGTCCAGGCCAACATCGGTTCTGGGGGCCGGTTAAA
GAGCGCGGCGGTTCCCCCTTCCTTTTGGTTGGGTTACTCCGCCGTGTCCAGGCCAACATCGGTTCTGGGGGTCGGTCAAA
GAGCGCGGCGGTTCCCCCTTCCTTTTGGTTGGGTTACTCCGTCGTGTCCAGGCCAACATCGGTTTCGGGGGTCGGTTAAA
GAGCGCGGCGGTTCCCCCTTCCTTTTGGTTGGGTTACTCCGTCGTGTCCAGGCCAACATCGGTTTCGGGGGTCGGTTAAA
GAGCGCGGCGGTTCCCCCTTCCTTTTGGTTGGGTTACTCCGTCGTGTCCAGGCCAACATCGGTTCTGGGGGTCGGTTAAA
GAGCGCGGCGGTTCCCCCTTCCTTTTGGTTGGGTTACTCCGTCGTGTCCAGGCCAACATCGGTTCTGGGGGTCGGTTAAA


GGCCTTGGGAATGTACTTACCCTC-CG-GGG-TAAACTTATAGCCCAAGGTGTCATGCGACCTCCCGGGACCGAGGAACG
GGCCCTAGGAATGTACTTACCCTC-CG-GGG-TAAACTTATAGCCTAGGGTGTCATGCGACCTCCCGGGACCGAGGAACG
GGCCTTAGGAATGTACTTACCCTC-CG-GGG-TAAACTTATAGCCTAGGGTGTCATGCGACCTCCCGGGACCGAGGAACG
GACGTTGGGAATGTATCTACCCTT-CG-GGCGTAGACTTATAGCCCAGCGTGTCATGCGACCTCCCGGGACCGAGGAACG
GGCCCGGGGAATGTATCTACCCTT-CG-GGCGTAGACTTATAGCCCCGGGTGTCATGCGACCTCCCGGGACCGAGGAACG
GGCCCGGGGAATGTATCTACCCTT-CG-GGCGTAGACTTATAGCCCCGGGTGTCATGCGACCTCCCGGGACCGAGGAACG
GGCGTTGGGAATGTACCTACCCTT-CG-GGCGTAGACTTATAGCCCAGCGTGTCATGCGACCTCCCGGGACCGAGGAACG
GGCGTTGGGAATGTACCTACCCTC-CG-GGCGTAGACTTATAGCCCAGCGTGTCATGCGACCTCCCGGGACCGAGGAACG
GGCCTTGGGAATGTATCTACCCA--CG-GG--TAGACTTATAGACCAGGGTGTCATGCGGCCTCTCGGGACCGAGGAACG
--------------------------------------------------------------------------------
GGCTCTGGGAATGTATCTACCCA--CG-GG--TAGACTTATAGACCAGGGTGTCATGCGACCTCTCGGGACCGAGGAACG
GGCCTTGGGAATGTATCTACCTA--CG-GG--TAGACTTATAGACCAGGGTGTCATGCGGCCTCTCGGGACCGAGGAACG
GGCTCCGGGAATGTATCTACCCA--CG-GG--TAGACTTATAGACCGGGGTGTCATGCGGCCTCTCGGGACCGAGGAACG
GGCCCTGGGAATGTACCTACCCA--CG-GG--TAGACTTATAGACCAGGGTGTCATGTGGCCTCCCGGGACCGAGGAACG
GGCCCGGGGAATGTACCTACCCA--CG-GG--TAGACTTATAGACCCGGGTGTCATGTGGCCTCCCGGGACCGAGGAACG
--------------------------------------------------------------------------------
GGCTCTGGGAATGTATCTACCCTT-CG-GGCGTAGACTTATAGCCCAGGGTGTCATGCGGCCTCCCGGGACCGAGGAACG
GGCGCCTTGAATGTATCTACCCTT-CG-GGCGTAGACTTATAGCTCGGCGTGTCATGCGACCTCCCGGGACCGAGGAACG
GGCCTGGGGAATGTATCTACCCTT-CG-GGCGTAGACTTATAGCCCCGGGTGTCATGCGACCTCCCGGGACCGAGGAACG
GACCCTGGGAATGTACCTACCCTT-CG-GGCGTAGACTTATAGCCCAGGGTGTCATGCGACCTCCCGGGACCGAGGAACG
GGCCCGGGGGAATGTATCTACCCTTCGGGGCGTAGACTTATAGCCCTGGGTGTCATGCGACCTCCCGGGACCGAGGAACG
GGCGCCTTGAATGTATCTACCCTT-CG-GGCGTAGACTTATAGCTCGGCGTGTCATGCGACCTCCCGGGACCGAGG----
GGCCCGGGGAATGTACCTACTCCTTCG-GGGGTAGACTTATAGCCCCGGGTGTCATGCGACCACCCGGGACCGAGGAACG
GGCTTGGGGAATGTATCTACTCCTTCG-GGGGTAGACTTATAGCCCCAGGTGTCATGCGACCTCCCGGGACCGAGGAACG
GGCTCTGGGAATGTATCTACCCA--CG-GG--TAGACTTATAGACCAGGGTGTCATGCGACCTCCCGGGACCGAGGAACG
--------------------------------------------------------------------------------
GACCCTGGGAATGTATCTACCCTT-CG-GGCGTAGACTTATAGCTCAGGGTGTCATGCGACCTCCCGGGACCGAGGAACG
GACCCTGGGAATGTATCTACCCTT-CG-GGCGTAGACTTATAGCTCAGGGTGTCATGCGACCTCCCGGGACCGAGGAACG
GGCCCGGGGAATGTATCTACTCCTTCG-GGGGTAGACTTATAGCCCCGGGTGTCATGCGACCACCCGGGACCGAGGAACG
--------------------------------------------------------------------------------
--------------------------------------------------------------------------------
--------------------------------------------------------------------------------
--------------------------------------------------------------------------------
GGCCCCGGGAATGTACCTACCCA--CG-GG--TAGACTTATAGACCGGGGTGTCATGCGGCCTCTCGGGACCGAGGAACG
GGCCCCGGGAATGTACCTACCCA--CG-GG--TAGACTTATAGACCGGGGTGTCATGCGGCCTCTCGGGACCGAGGAACG
GGCCCCGGGAATGTACCTACCCA--CG-GG--TAGACTTATAGACCGGGGTGTCATGCGGCCTCTCGGGACCGAGGAACG
GGCTCTGGGAATGTACCTACCCTC-CG-GGCGTAGACTTATAGCCCAGAGTGTCATGCGGCCTCCCGGGACCGAGGAACG
GGCTCTGGGAATGTACCTACCCTC-CG-GGCGTAGACTTATAGCCCAGAGTGTCATGCGGCCTCCCGGGACCGAGGAACG
GGCCTTGGGAATGTATCTACCCTC-CG-GGCGTAGACTTATAGCCCTTGGTGTCATGCGACCTCCCGGGACCGAGGAACG
--------------------------------------------------------------------------------
GGCCTTGGGAATGTACCTACCCTT-CG-GGCGTAGACTTATAGCCCTTGGTGTCATGCGGCCTCCCGGGACCGAGGAACG
GGCCTGGGGAATGTATCTACCCTT-CG-GGCGTAGACTTATAGCCCCGGGTGTCATGCGACCTCCCGGGACCGAGGAACG
GGCCCTGGGAATGTACCTACCCTC-CG-GGCGTAGACTTATAGCCCAGGGTGTCATGCGGCCTCCCGGGACCGAGGAACG
GGCTCCGGGAATGTACCTACCCTT-CG-GGCGTAGACTTATAGCCCGGGGTGTCATGCGGCCTCCTGGGACCGAGGAACG
GGCCCCGGGAATGTATCTACCCTT-CG-GGCGTAGACTTATAGCCCGGGGTGTCATGCGGCCTCCCGGGACCGAGGAACG
GGCCTGGGGAATGTACCTACGCCCTCG-GGTGTAGACTTATAGCCCCGGGTGTCATGCGGCCTCCCGGGACCGAGGAACG
GGCTTGGGGAATGTACCTACCCTT-CG-GGCGTAGACTTATAGCCCCGAGTGTCATGCAACCTCCCGGGACCGAGGAACG
GGCCCTGGGAATGTATCTACCCTT-CG-GGCGTAGACTTATAGCCCAGGGTGTCATGCGGCCTCCCGGGACCGAGGAACG
--------------------------------------------------------------------------------
GGCCCCGGGAATGTATCTACCCTT-CG-GGCGTAGACTTATAGCTCGGGGTGTCATGCGGCCCCCCGGGACCGAGGAACG
GACCCTGGGAATGTATCTACCCTT-CG-GGCGTAGACTTATAGCTCAGGGTGTCATGCGACCTCCCGGGACCGAGGAACG
GGCTTGGGGAATGTACCTACGTCTTCG-GGCGTAGACTTATAGCCCCGAGTGTCATGCGACCTCCCGGGACCGAGGAACG
GGCTTTGGGAATGTACCTACCCTT-CG-GGCGTAGACTTATAGCCCAGAGTGTCATGCGGCCTCCCGGGACCGAGGAACG
GGCTTTGGGAATGTACCTACCCTT-CG-GGCGTAGACTTATAGCCCAGAGTGTCATGCGGCCTCCCGGGACCGAGGAACG
GGCTTTGGGAATGTATCTACCCTT-CG-GGCGTAGACTTATAGCCCAGAGTGTCATGCGGCCTCCCGGGACCGAGGAACG
GGCTTTGGGAATGTATCTACCCTT-CG-GGCGTAGACTTATAGCCCAGAGTGTCATGCGACCTCCCGGGACCGAGGAACG
GGCTTTGGGAATGTACCTACCCTT-CG-GGCGTAGACTTATAGCCCAGAGTGTCATGCGGCCTCCCGGGACCGAGGAACG
--------------------------------------------------------------------------------
GGCTTTGGGAATGTATCTACCCTT-CG-GGCGTAGACTTATAGCCCAGAGTGTCATGCGGCCTCCCGGGACCGAGGAACG
GGCTTTGGGAATGTATCTACCCTT-CG-GGCGTAGACTTATAGCCCAGAGTGTCATGCGGCCTCCCGGGACCGAGGAACG
GGCTCTGGGAATGTACCTACCCTT-CG-GGCGTAGACTTATAGCCCAGAGTGTCATGCGACCTCCCGGGACCGAGGAACG
GGCTCTGGGAATGTATCTACCCTT-CG-GGCGTAGACTTATAGCCCAGAGTGTCATGCGGCCTCCCGGGACCGAGGAACG
GGCTTTGGGAATGTATCTACCCTT-CG-GGCGTAGACTTATAGCCCAGAGTGTCATGCGGCCTCCCGGGACCGAGGAACG
GGCTCTGGGAATGTACCTACCCTT-CG-GGCGTAGACTTATAGCCCAGAGTGTCATGCGACCTCCCGGGACCGAGGAACG
GGCTCTGGGAATGTACCTACCCTT-CG-GGCGTAGACTTATAGCCCAGAGTGTCATGCGACCTCCCGGGACCGAGGAACG
--------------------------------------------------------------------------------
GGCTTTGGGAATGTACCTACCCTT-CG-GGCGTAGACTTATAGCCCAGAGTGTCATGCGGCCTCCCGGGACCGAGGAACG
GGCTTTGGGAATGTACCTACCCTT-CG-GGCGTAGACTTATAGCCCAGAGTGTCATGCGGCCTCCCGGGACCGAGGAACG
GACTTTGGGAATGTACCTACCCTT-CG-GGCGTAGACTTATAGCCCAGAGTGTCATGCGGCCTTCCGGGACCGAGGAACG
GGCTTTGGGAATGTACCTACCCTT-CG-GGCGTAGACTTATAGCCCAGAGTGTCATGCGGCCTCCCGGGACCGAGGAACG
GACCTTGGGAATGTATCTACCCTT-CG-GGCGTAGACTTATAGCCCAGGGTGTCATGCGGCCTCCCGGGACCGAGGAACG
GACCTTGGGAATGTATCTACCCTT-CG-GGCGTAGACTTATAGCCCAGGGTGTCATGCGGCCTCCCGGGACCGAGGAACG
GGCCCGGGGAATGTATCTACCCTT-TT-GGCGTAGACTTATAGCCCCGGGTGTCATGCGACCTCCCGGGACCGAGGAACG
GACCTCGGGAATGTATCTACCCTT-TT-GGCGTAGACTTATAGCCCGAGATGTCATGCGGCCTCCCGGGACCGAGGAACG


CGCTTCGGCTCGGATGTTGGCGTAATGGTTGTCAGCGACCCGTCTTGAAACACGGACCAAGGAGTCTAACATCTATGCGA
CGCTTCGGCTCGGATGTTGGCGTAATGGTTGTCAGCGACCCGTCTTGAAACACGGACCAAGGAGTCTAACATCTATGCGA
CGCTTCGGCTCGGATGTTGGCGTAATGGTTGTCAGCGACCCGTCTTGAAACACGGACCAAGGAGTCTAACATCTATGCGA
CGCTTCGGCTCGGATATTGGCGTAATGGTTGTCAGCGACCCGTCTTGAAACACGGACCAAGGAGTCTAACATCTATGCGA
CGCTTCGGCTCGGATGTTGGCGTAATGGTTGTCAGCGACCCGTCTTGAAACACGGACCAAGGAGTCTAACATCTATGCGA
CGCTTCGGCTCGGATGTTGGCGTAATGGTTGTCAGCGACCCGTCTTGAAACACGGACCAAGGAGTCTAACATCTATGCGA
CGCTTCGGCTCGGATATTGGCGTAATGGTTGTCAGCGACCCGTCTTGAAACACGGACCAAGGAGTCTAACATCTATGCGA
CGCTTCGGCTCGGATATTGGCGTAATGGTTGTCAGCGACCCGTCTTGAAACACGGACCAAGGAGTCTAACAACTATGCGA
CGCTTCGGCTCGGATGTTGGCGTAATGGTTGTCAGCGACCCGTCTTGAAACACGGACCAAGGAGTCTAACATCTATGCGA
--------------------------------------------------------------------------------
CGCTTCGGCTCGGATGTTGGCGTAATGGTTGTCAGCGACCCGTCTTGAAACACGGACCAAGGAGTCTAACATCTATGCGA
CGCTTCGGCTCGGATGTTGGCGTAATGGTTGTCAGCGACCCGTCTTGAAACACGGACCAAGGAGTCTAACATCTATGCGA
CGCTTCGGCTCGGATGTTGGCGTAATGGTTGTCAGCGACCCGTCTTGAAACACGGACCAAGGAGTCTAACATCTATGCGA
CGCTTCGGCTCGGATGTTGGCGTAATGGTTGTCAGCGACCCGTCTTGAAACACGGACCAAGGAGTCTAGCATCTACGCGA
CGCTCCGGCTCGGATGTTGGCGTAATGGTTGTCAGCGACCCGTCTTGAAACACGGACCAAGGAGTCTAGCATCTACGCGA
--------------------------------------------------------------------------------
CGCTTCGGCTCGGATGTTGGCGTAATGGTTGTCAGCGACCCG--------------------------------------
CGCTTCGGCTCGGATGTTGGCGTAATGGTTGTCAGCGACCCGTCTTGAAACACGGACCAAGGAGTCTAACATCTATGCGA
CGCTTCGGCTCGGATGTTGGCGTAATGGTTGTCAGCGACCCGTCTTGAAACACGGACCAAGGAGTCTAACATCTATGCGA
CGCTTCGGCTCGGATGTTGGCGTAATGGTTGTCAGCGACCCGTCTTGAAACACGGACCAAGGAGTCTAACATCTATGCGA
CGCTTCGGCTCGGATGTTGGCGTAATGGTTGTCAGCGACCCGTCTTGAAACACGGACCAAGGAGTCTAACATCTATGCGA
--------------------------------------------------------------------------------
CGCTTCGGCTCGGATGTTGGCGTAATGGTTGTCAGCGACCCGTCT-----------------------------------
CGCTTCGGCTCGGATGTTGGCGTAATGGTTGTCAGCGACCCGTCTTGAAACACGGACCAAGGAGTCTAACATCTATGCGA
CGCTTCGGCTCGGATGTTGGCGTAATGGTTGTCAGCGACCCGTCTTGAAACACGGACCAAGGAGTCTAACATCTATGCGA
--------------------------------------------------------------------------------
CGCTTCGGCTCGGATGTTGGCGTAATGGTTGTCAGCGACCCGTCTTGAAACACGGACCAAGGAGTCTAACATCTATGCGA
CGCTTCGGCTCGGATGTTGGCGTAATGGTTGTCAGCGACCCGTCTTGAAACACGGACCAAGGAGTCTAACATCTATGCGA
CGCTTCGGCTCGGATGTTGGCGTAATGGTTGTCAGCGACCCGTCTTGAAACACGGACCAAGGAGTCTAACATCTATGCGA
--------------------------------------------------------------------------------
--------------------------------------------------------------------------------
--------------------------------------------------------------------------------
--------------------------------------------------------------------------------
CGCTTCGGCTCGGATGTTGGCGTAATGGTTGTCAGCGACCCGTCTTGAAACACGGACCAAGGAGTCTAACATCTATGCGA
CGCTTCGGCTCGGATGTTGGCGTAATGGTTGTCAGCGACCCGTC-TGAAACACGGACCAAGGAGTCTAACATCTATGCGA
CGCTTCGGCTCGGATGTTGGCGTAATGGTTGTCAGCGACCCGTCTTGAAACACGGACCAAGGAGTCTAACATCTATGCGA
CGCTTCGGCTCGGATGTTGGCGTAATGGTTGTCAGCGACCCGTCTTGAA-------------------------------
CGCTTCGGCTCGGATGTTGGCGTAATGGTTGTCAGCGACCCGTCTTGAAACACGGACCAAGGAGTCTAACATCTATGCGA
CGCTTCGGCTCGGATGTTGGCGTAATGGTTGTCAGCGACCCGTCTTGAAACACGGACCAAGGAGTCTAACATCTATGCGA
--------------------------------------------------------------------------------
CGCTTCGGCTCGGATGTTGGCGTAATGGTTGTCAGCGACCCGTCTTGAAACACGGACCAAGGAGTCTAACATCTATGCGA
CGCTTCGGCTCGGATGTTGGCGTAATGGTTGTCAGCGACCCGTCTTGAAACACGGACCAAGGAGTCTAACATCTATGCGA
CGCTTTGGCTCGGATGTTGGCGTAATGGTTGTCAGCGACCCGTCTTGAAACACGGACCAAGGAGTCTAACATCTATGCGA
CGCTTCGGCTCGGATGTTGGCGTAATGGTTGTCAGCGACCCGTCTTGAAACACGGACCAAGGAGTCTAACATCTATGCGA
CGCTTCGGCTCGGATGTTGGCGTAATGGTTGTCAGCGACCCGTCTTGAA-------------------------------
CGCTTCGGCTCGGATGTTGGCGTAATGGTTGTAAGCGACCCGTCTTGAAACACGGACCAAGGAGTCTAACATCTATGCGA
CGCTTCGGCTCGGATGTTGGCGTAATGGTTGTTAGCGGCCCGTCTTGAAACACGGACCAAGGAGTCTAACATCTGTGCGA
CGCTTCGGCTCGGATGTTGGCGTAATGGTTGTCAGCGACCCGTCTTGAAACACGGACCAAGGAGTCTAACATCTATGCGA
--------------------------------------------------------------------------------
CGCTTCGGCTCGGATGT---------------------------------------------------------------
CGCTTCGGCTCGGATGTTGGCGTAATGGTTGTCAGCGACCCGTCTTGAAACACGGACCAAGGAGTCTAACATCTATGCGA
CGCTTCGGCTCGGATGTTGGCGTAATGGTTGTAAGCGGCCCGTCTTGAAACACGGACCAAGGAGTCTAACATCTATGCGA
CGCTTCGGCTCGGATGTTGGCGTAATGGTTGTCAGCGACCCGTCTTGAAACACGGACCAAGGAGTCTAACATCTATGCGA
CGCTTCGGCTCGGATGTTGGCGTAATGGTTGTCAGCGACCCGTCTTGAAACACGGACCAAGGAGTCTAACATCTATGCGA
CGCTTCGGCTCGGATGTTGGCGTAATGGTTGTCAGCGACCCGTCTTGAAACACGGACCAAGGAGTCTAACATCTATGCGA
CGCTTCGGCTCGGATGTTGGCGTAATGGTTGTCAGCGACCCGTCTTGAAACACGGACCAAGGAGTCTAACATCTATGCGA
CGCTTCGGCTCGGATGTTGGCGTAATGGTTGTCAGCGACCCGTCTTGAAACACGGACCAAGGAGTCTAACATCTATGCGA
--------------------------------------------------------------------------------
CGCTTCGGCTCGGATGTTGGCGTAATGGTTGTCAGCGACCCGTCTTGAAACACGGACCAAGGAGTCTAACATCTATGCGA
CGCTTCGGCTCGGATGTTGGCGTAATGGTTGTCAGCGACCCGTCTTGAAACACGGACCAAGGAGTCTAACATCTATGCGA
CGCTTCGGCTCGGATGTTGGCGTAATGGTTGTCAGCGACCCGTCTTGAAACACGGACCAAGGAGTCTAACATCTATGCGA
CGCTTCGGCTCGGATGTTGGCGTAATGGTTGTCAGCGACCCGTCTTGAAACACGGACCAAGGAGTCTAACATCTATGCGA
CGCTTCGGCTCGGATGTTGGCGTAATGGTTGTCAGCGACCCGTCTTGAAACACGGACCAAGGAGTCTAACATCTATGCGA
CGCTTCGGCTCGGATGTTGGCGTAATGGTTGTCAGCGACCCGTCTTGAAACACGGACCAAGGAGTCTAACATCTATGCGA
CGCTTCGGCTCGGATGTTGGCGTAATGGTTGTCAGCGACCCGTCTTGAAACACGGACCAAGGAGTCTAACATCTATGCGA
--------------------------------------------------------------------------------
CGCTTCGGCTCGGATGTTGGCGTAATGGTTGTCAGCGACCCGTCTTGAAACACGGACCAAGGAGTCTAACATCTATGCGA
CGCTTCGGCTCGGATGTTGGCGTAATGGTTGTCAGCGACCCGTCTTGAAACACGGACCAAGGAGTCTAACATCTATGCGA
CGCTTCGGCTCGGATGTTGGCGTAATGGTTGTCAGCGACCCGTCTTGAAACACGGACCAAGGAGTCTAACATCTATGCGA
CGCTTCGGCTCGGATGTTGGCGTAATGGTTGTCAGCGACCCGTCTTGAAACACGGACCAAGGAGTCTAACATCTATGCGA
CGCTTCGGCTCGGATGTTGGCGTAATGGTTGTCAGCGACCCGTCTTGAAACACGGACCAAGGAGTCTAACATCTATGCGA
CGCTTCGGCTCGGATGTTGGCGTAATGGTTGTCAGCGACCCGTCTTGAAACACGGACCAAGGAGTCTAACATCTATGCGA
CGCTTCGGCTCGGATGTTGGCGTAATGGTTGTCAGCGACCCGTCTTGAAACACGGACCAAGGAGTCTAACATCTATGCGA
CGCTTCGGCTCGGATGTTGGCGTAATGGTTGTCAGCGACCCGTCTTGAAACACGGACCAAGGAGTCTAACATCTATGCGA


GTGTTAGGGTGTCAAA--CCCTTA-CGCGGAATGAAAGTGAACGGAGGTAGGAAGCC-GTTA-GGCTGCACTATCGACCG
GTGTTAGGGTGTCAAA--CCCTTA-CGCGGAATGAAAGTGAACGGAGGTAGGAAGCC-GTTA-GGCTGCACTATCGACCG
GTGTTAGGGTGTCAAAAACCCTTA-CGCGGAATGAAAGTGAACGGAGGTAGGAAGCC-GTTA-GGCTGCACTATCGACCG
GTGTTTGGGTGTCAAA--CCCGGAACGCGTAATGAAAGTGAACGGAGGTAGGAAGCC-TTTA-GGCTGCACTATCGACCG
GTGTTTGGGTGTCAAA--CCCGGAACGCGGAATGAAAGTGAACGGAGGTAGGAAGCT-TC---GGCTGCACTATCGACCG
GTGTTTGGGTGTCAAA-CCCCGGAACGCGGAATGAAAGTGAACGGAGGTAGGAAGCT-TC---GGCTGCACTATCGACCG
GTGTTTGGGTGTCAAA--CCCGGAACGCGTAATGAAAGTGAACGGAGGTAGGAAGCC-TTTT-GGCTGCACTATCGACCG
GTGTTTGGGTGTCAAA--CCCGGAACGCGTAATGAAAGTGAACGGAGGTAGGAAGCC-TTTT-GGCTGCACTATCGACCG
GTGTTTGGGTGTCAAA--CCCGGAACGCGGAATGAAAGTGAACGGAGGTAGGAAGCT-TC---GGCTGCACTATCGACCG
--------------------------------------------------------------------------------
GTGTTTGGGTGTCAAA--CCCGGAACGCGAAATGAAAGTGAACGGAGGTAGGAAGCT-TC---GGCTGCACTATCGACCG
GTGTTTGGGTGTCAAA--CCCGGAACGCGAAATGAAAGTGAACGGAGGTAGGAAGCT-TC---GGCTGCACTATCGACCG
GTGTTTGGGTGTCAAA--CCCGGAACGCGAAATGAAAGTGAACGGAGGTAGGAAGCT-TC---GGCTGCACTATCGACCG
GTGTTTGGGTGTCAAA--CCCGGAACGCGGAATGAAAGTGAACGGAGGTAGGAAGCT-TC---GGCTGCACTAT------
GTGTTTGGGTGTCAAA--CCCGGAACGCGCAATGAAAGTGAACGGAGGTAGGAAGCT-TT----GCTGCACTATCGACCG
--------------------------------------------------------------------------------
--------------------------------------------------------------------------------
GTGTTTGGGTGTCAAA--CCCGGAACGCGAAATGAAAGTGAACGGAGGTAGGAAGCC-TTA--GGCTGCACTATCGACCG
GTGTTTGGGTGTCAAA--CCCGGAACGCGGAATGAAAGTGAACGGAGGTAGGAAGCT-TC---GGCTGCACTATCGACCG
GTGTTTGGGTGTCAAA--CCCGGAACGCGAAATGAAAGTGAACGGAGGTGGGAAGCC-GTGA-GGCTGCACCATCGACCG
GTGTTTGGGTGTCAAA--CCCGGAACGCGGAATGAAAGTGAACGGAGGTAGGAAGCC-TTT--GGCTGCACTATCGACCG
--------------------------------------------------------------------------------
--------------------------------------------------------------------------------
GTGTTTGGGTGTCAAA--CCCGGAACGCGGAATGAAAGTGAACGGAGGTAGGAAGCC-TTTA-GGCTGCACTATCGACCG
GTGTTTGGGTGTCAAA--CCCGGAACGCGGAATGAAAGTGAACGGAGGTAGGAAGCT-TC---GGCTGCACTATCGACCG
--------------------------------------------------------------------------------
GTGTTTGGGTGTCAAA--CCCGGAACGCGAAATGAAAGTGAACGGAGGTAGGAAGCC-ATGA-GGCTGCACTATCGACCG
GTGTTTGGGTGTCAAA--CCCGGAACGCGAAATGAAAGTGAACGGAGGTAGGAAGCC-TTGA-GGCTGCACTATCGACCG
GTGTTTGGGTGTCAAA--CCCGGAACGCGGAATGAAAGTGAACGGAGGTAGGAAGCC-TTTG-GGCTGCACTATCGACCG
--------------------------------------------------------------------------------
--------------------------------------------------------------------------------
--------------------------------------------------------------------------------
--------------------------------------------------------------------------------
GTGTTTGGGTGTCAAA--CCCGGAACGCGGAATGAAAGTGAACGGAGGTAGGAAGCT-TC---GGCTGCACTATCGACCG
GTGTTTGGGTGTCAAA--CCCGGAACGCGGAATGAAAGTGAACGGAGGTAGGAAGCT-TC---GGCTGCACTATCGACCG
GTGTTTGGGTGTCAAA--CCCGGAACGCGGAATGAAAGTGAACGGAGGTAGGAAGCT-TC---GGCTGCACTATCGACCG
--------------------------------------------------------------------------------
GTGTTTGGGTGTCAAA--CCCGGAACGCGGAATGAAAGTGAACGGAGGTAGGAAGCT-TC---GGCTGCACTATCGACCG
GTGTTTGGGTGTCAAA--CCCGGAACGCGGAATGAAAGTGAACGGAGGTAGGAAGCT-TC---GGCTGCACTATCGACCG
--------------------------------------------------------------------------------
GTGTTTGGGTGTCAAA--CCCGGAACGCGAAATGAAAGTGAACGGAGGTAGGAAGCT--C---GGCTGCACTATCGACCG
GTGTTTGGGTGTCAAA--CCCGGAACGCGGAATGAAAGTGAACGGAGGTAGGAAGCT-TC---GGCTGCACTATCGACCG
GTGTTTGGGTGTCAAA--CCCGGAACGCGGAATGAAAGTGAACGGAGGTAGGAAGCC-TTG-CGGCTGCACTATCGACCG
GTGTTTGGGTGTCAAA--CCCGGAACGCGTAATGAAAGTGAACGGAGGTAGGAAGCT-TC---GGCTGCACTATCGACCG
--------------------------------------------------------------------------------
GTGTTTGGGTGTCAA--CCCCGGAACGCGGAATGAAAGTGAACGGAGGTAGGAAGCCCTC--GGGCTGCACTATCGACCG
GTGTTTGGGTGTCAAA--CCCGGAACGCGAAATGAAAGTGAACGGAGGTAGGAAGCT-TC---GGCTGCACTATCGACCG
GTGTTTGGGTGTCAAA--CCCGGAACGCGAAATGAAAGTGAACGGAGGTAGGAAGCT-TC---GGCTGCACTATCGACCG
--------------------------------------------------------------------------------
--------------------------------------------------------------------------------
GTGTTTGGGTGTCAAA--CCCGGAACGCGAAATGAAAGTGAACGGAGGTAGGAAGCC-TT---GGCTGCACTATCGACCG
GTGTTTGGGTGTCAAA--CCCGGAACGCGGAATGAAAGTGAACGGAGGTAGGAAGC--TTC--GGCTGCACTATCGACCG
GTGTTTGGGTGTCAAA--CCCGGAACGCGAAATGAAAGTGAACGGAGGTAGGAAGCC-GTGA-GGCTGCACTATCGACCG
GTGTTTGGGTGTCAAA--CCCGGAACGCGAAATGAAAGTGAACGGAGGTAGGAAGCC-GTGA-GGCTGCACTATCGACCG
GTGTTTGGGTGTCAAA--CCCGGAACGCGAAATGAAAGTGAACGGAGGTAGGAAGCC-GTGA-GGCTGCACTATCGACCG
GTGTTTGGGTGTCAAA--CCCGGAACGCGGAATGAAAGTGAACGGAGGTAGGAAGCC-GTGA-GGCTGCACTATCGACCG
GTGTTTGGGTGTCAAA--CCCGGAACGCGAAATGAAAGTGAACGGAGGTAGGAAGCC-GTGA-GGCTGCACTATCGACCG
--------------------------------------------------------------------------------
GTGTTTGGGTGTCAAA--CCCGTAACGCGAAATGAAAGTGAACGGAGGTAGGAAGCC-GCAA-GGCTGCACTATCGACCG
GTGTTTGGGTGTCAAA--CCCGTAACGCGAAATGAAAGTGAACGGAGGTAGGAAGCC-GCAA-GGCTGCACTATCGACCG
GTGTTTGGGTGTCAAA--CCCGGAACGCGGAATGAAAGTGAACGGAGGTAGGAAGCT-TC---GGCTGCACTATCGACCG
GTGTTTGGGTGTCAAA--CCCGGAACGCGGAATGAAAGTGAACGGAGGTAGGAAGCT-TC---GGCTGCACTATCGACCG
GTGTTTGGGTGTCAAA--CCCGTAACGCGGAATGAAAGTGAACGGAGGTAGGAAGCC-GCAA-GGCTGCACTATCGACCG
GTGTTTGGGTGTCAAA--CCCGGAACGCGAAATGAAAGTGAACGGAGGTAGGAAGCC-TTGA-GGCTGCACTATCGACCG
GTGTTTGGGTGTCAAA--CCCGGAACGCGAAATGAAAGTGAACGGAGGTAGGAAGCC-TTGA-GGCTGCACTATCGACCG
--------------------------------------------------------------------------------
GTGTTTGGGTGTCAAA--CCCGGAACGCGAAATGAAAGTGAACGGAGGTAGGAAGCC-GTGA-GGCTGCACTATCGACCG
GTGTTTGGGTGTCAAA--CCCGGAACGCGAAATGAAAGTGAACGGAGGTAGGAAGCC-GTGA-GGCTGCACTATCGACCG
GTGTTTGGGTGTCAAA--CCCGGAACGCGAAATGAAAGTGAACGGAGGTAGGAAGCC-TTAA-GGCTGCACTATCGACCG
GTGTTTGGGTGTCAAA--CCCGGAACGCGAAATGAAAGTGAACGGAGGTAGGAAGCC-GTGA-GGCTGCACTATCGACCG
GTGTTTGGGTGTCAAA--CCCGGAACGCGAAATGAAAGTGAACGGAGGTAGGAAGCC-TTGA-GGCTGCACTATCGACCG
GTGTTTGGGTGTCAAA--CCCGGAACGCGAAATGAAAGTGAACGGAGGTAGGAAGCC-TTGA-GGCTGCACTATCGACCG
GTGTTTGGGTGTCAAA--CCCGTAACGCGGAATGAAAGTGAACGGAGGTAGGAAGCC-TTGA-GGCTGCACTATCGACCG
GTGTTTGGGTGTCAAA--CCCGTAACGCGGAATGAAAGTGAACGGAGGTAGGAAGCCATTGC-GGCTGCACTATCGACCG


ATCCTGAAGTTTACGGATGGATTTGAGTAAGAGCATAGCTGTTGGGACCCGAAAGATGGTGAACTATGCCTGAATAGGGT
ATCCTGAAGTTTACGGATGGATTTGAGTAAGAGCATAGCTGTTGGGACCCGAAAGATGGTGAACTATGCCTGAATAGGGT
ATCCTGAAGTTTACGGATGGATTTGAGTAAGAGCATAGCTGTTGGGACCCGAAAGATGGTGAACTATGCCTGAATAGGGT
ATCCTGATGTCTTCGGATGGATTTGAGTAAGAGCATAAATGTTGGGACCCGAAAGATGGTGAACTATGCCTGAATAGGGT
ATCCTGATGTCTTCGGATGGATTTGAGTAAGAGCATAGCTGTTGGGACCCGAAAGATGGTGAACTATGCCTGAATAGGGT
ATCCTGATGTCTTCGGATGGATTTGAGTAAGAGCATAGCTGTTGGGACCCGAAAGATGGTGAACTATGCCTGAATAGGGT
ATCCTGATGTCTTCGGATGGATTTGAGTAAGAGCATAAATGTTGGGACCCGAAAGATGGTGAACTATGCCTGAATAGGGT
ATCCTGATGTCTTCGGATGGATTTGAGTAAGAGCATAATTGTTGGGACCCGAAAGATGGTGAACTATGCCTGAATAGGGT
ATCCTGAAGTTTACGGAAGGATTTGAGTAAGAGCATAGCTGTTGGGACCCGAAAGATGGTGAACTATGCCTGAATAGGGT
--------------------------------------------------------------------------------
ATCCTGAAGTTTACGGATGGATTTGAGTAAGAGCATAGCTGTTGGGACCCGAAAGATGGTGAACTATGCCTGAATAGGGT
ATCCTGAAGTTTACGGATGGATTTGAGTAAGAGCATAGCTGTTGGGACCCGAAAGATGGTGAACTATGCCTGAATAGGGT
ATCCTGAAGTTTACGGAAGGATTTGAGTAAGAGCATAGCTGTTGGGACCCGAAAGATGGTGAACTATGCCTGAATAGGGT
--------------------------------------------------------------------------------
ATCCTGAAGTTTACGGATGGATTTGAGTAAGAGCGTACATGCTGGGACCCGAAAGATGGTGAACTATGCCTGAATAGGGT
--------------------------------------------------------------------------------
--------------------------------------------------------------------------------
ATCCTGATGTCTTCGGATGGATTTGAGTAAGAGCATAGCTGTTGGGACCCGAAAGATGGTGAAC----------------
ATCCTGATGTCTTCGGATGGATTTGAGTAAGAGCATAGCTGTTGGGACCCGAAAGATGGTGAAC----------------
ATCCTGATGTCTTCGGATGGATTTGAGTAAGAGCATAGCTGTTGGGACCCGAAAGATGGTGAACTATGCCTGAATAGGGT
ATCCTGATGTCTTCGGATGGATTTGAGTAAGAGCATAGCTGTTGGGACCCGAAAGATGGTGAACTATGCCTGAATAGGGT
--------------------------------------------------------------------------------
--------------------------------------------------------------------------------
ATCCTGATGTCTTCGGATGGATTTGAGTAAGAGCATAGCTGTTGGGACCCGAAAGATGGTGAACTATGCCTGAATAGGGT
ATCCTGATGTCTTCGGATGGATTTGAGTAAGAGCATAGCTGTTGGGACCCGAAAGATGGTGAACTATGCCTGAATAGGGT
--------------------------------------------------------------------------------
ATCCTGATGTCTTCGGATGGATTTGAGTAAGAGCATAGCTGTTGGGACCCGAAAGATGGTGAACTATGCCTGAATAGGGT
ATCCTGATGTCTTCGGATGGATTTGAGTAAGAGCATAGCTGTTGGGACCCGAAAGATGGTGAACTATGCCTGAATAGGGT
ATCCTGATGTCTTCGGATGGATTTGAGTAAGAGCATAGCTGTTGGGACCCGAAAGATGGTGAACTATGCCTGAATAGGGT
--------------------------------------------------------------------------------
--------------------------------------------------------------------------------
--------------------------------------------------------------------------------
--------------------------------------------------------------------------------
ATCCTGAAGTTTACGGATGGATTTGAGTAAGAGCATAGCTGTTGGGACCCGAAAGATGGTGAACTATGCCTGAATAGGGT
ATCYTGAAGTTTACGGATGGATTTGAGTAAGAGCATAGCTGTTGGGACCCGAAAGATGGTGAACTATGCCTGAATAGGGT
ATCCTGAAGTTTACGGATGGATTTGAGTAAGAGCATAGCTGTTGGGACCCGAAAGATGGTGAACTATGCCTGAATAGGGT
--------------------------------------------------------------------------------
ATCCTGAAGTTTACGGATGGATTTGAGTAAGAGCATAGCTGTTGGGACCCGAAAGATGGTGAACTATGCCTGAATAGGGT
ATCCTGATGTCTTCGGATGGATTTGAGTAAGAGCATAGCTGTTGGGACCCGAAAGATGGTGAACTATGCCTGAATAGGGT
--------------------------------------------------------------------------------
ATCCTGATGTCTTCGGATGGATTTGAGTAAGAGCATAGCTGTTGGGACCCGAAAGATGATGAACTATGCCTGAATAGGGT
ATCCTGATGTCTTCGGATGGATTTGAGTAAGAGCATAGCTGTTGGGACCCGAAAGATGGTGAACTATGCCTGAATAGGGT
ATCCTGAAGTCTTCGGATGGATTTGAGTAAGAGCATAGCTGTTGGGACCCGAAAGATGGTGAACTATGCCTGAATAGGGT
ATCCTGATGTCTTCGGATGGATTTGAGTAAGAGCATAGCTGTTGGGACCCGAAAGATGGTGAACTATGCCTGAATAGGGT
--------------------------------------------------------------------------------
ATCCTGATGTCTTCGGATGGATTTGAGTAAGAGCATAGCTGTTGGGACCCGAAAGATGGTGAACTATGCCTGAATAGGGT
ATCCTGATGTCTTCGGATGGATTTGAGTAAGAGCATCAATGTTGGGACCCGAAAGATGGTGAACTATGCCTGAATAGGGT
ATCCTGATGTCTTCGGATGGATTTGAGTAAGAGCATAGCTGTTGGGACCCGAAAGATGGTGAACTATGCCTGAATAGGGT
--------------------------------------------------------------------------------
--------------------------------------------------------------------------------
ATCCTGATGTCTTCGGATGGATTTGAGTAAGAGCATAGCTGTTGGGACCCGAAAGATGGTGAACTATGCCTGAATAGGGT
ATCCTGATGTCTTCGGATGGATTTGAGTAAGAGCATAGCTGTTGGGACCCGAAAGATGGTGAAC----------------
ATCCTGATGTCTTCGGATGGATTTGAGTAAGAGCATAGCTGTTGGGACCCGAAAGATGGTGAACTATGCCTGAATAGGGT
ATCCTGATGTCTTCGGATGGATTTGAGTAAGAGCATAGCTGTTGGGACCCGAAAGATGGTGAACTATGCCTGAATAGGGT
ATCCTGATGTCTTCGGATGGATTTGAGTAAGAGCATAGCTGTTGGGACCCGAAAGATGGTGAACTATGCCTGAATAGGGT
ATCCTGAAGTCTTCGGATGGATTTGAGTAAGAGCATAGCTGTTGGGACCCGAAAGATGGTGAACTATGCCTGAATAGGGT
ATCCTGATGTCTTCGGATGGATTTGAGTAAGAGCATAGCTGTTGGGACCCGAAAGATGGTGAACTATGCCTGAATAGGGT
--------------------------------------------------------------------------------
ATCCTGATGTCTTCGGATGGATTTGAGTAAGAGCATAGCTGTTGGGACCCGAAAGATGGTGAACTATGCCTGAATAGGGT
ATCCTGATGTCTTCGGATGGATTTGAGTAAGAGCATAGCTGTTGGGACCCGAAAGATGGTGAACTATGCCTGAATAGGGT
ATCCTGATGTCTTCGGATGGATTTGAGTAAGAGCATAGCTGTTGGGACCCGAAAGATGGTGAACTATGCCTGAATAGGGT
ATCCTGATGTCTTCGGATGGATTTGAGTAAGAGCATAGCTGTTGGGACCCGAAAGATGGTGAACTATGCCTGAATAGGGT
ATCCTGAAGTCTTCGGATGGATTTGAGTAAGAGCATAGCTGTTGGGACCCGAAAGATGGTGAACTATGCCTGAATAGGGT
ATCCTGATGTCTTCGGATGGATTTGAGTAAGAGCATAGCTGTTGGGACCCGAAAGATGGTGAACTATGCCTGAATAGGGT
ATCCTGATGTCTTCGGATGGATTTGAGTAAGAGCATAGCTGTTGGGACCCGAAAGATGGTGAACTATGCCTGAATAGGGT
--------------------------------------------------------------------------------
ATCCTGATGTCTTCTGATGGATTTGAGTAAGAGCATAGCTGTTGGGACCCGAAAGATGGTGAACTATGCCTGAATAGGGT
ATCCTGATGTCTTCGGATGGATTTGAGTAAGAGCATAGCTGTTGGGACCCGAAAGATGGTGAACTATGCCTGAATAGGGT
ATCCTGATGTCTTCGGATGGATTTGAGTAAGAGCATAGCTGTTGGGACCCGAAAGATGGTGAACTATGCCTGAATAGGGT
ATCCTGATGTCTTCGGATGGATTTGAGTAAGAGCATAGCTGTTGGGACCCGAAAGATGGTGAACTATGCCTGAATAGGGT
ATCCTGATGTCTTCGGATGGATTTGAGTAAGAGCATAGCTGTTGGGACCCGAAAGATGGTGAACTATGCCTGAATAGGGT
ATCCTGATGTCTTCGGATGGATTTGAGTAAGAGCATAGCTGTTGGGACCCGAAAGATGGTGAACTATGCCTGAATAGGGT
ATCCTGATGTCTTCGGATGGATTTGAGTAAGAGCATAGCTGTTGGGACCCGAAAGATGGTGAACTATGCCTGAATAGGGT
ATCCTGATGTCTTCGGATGGATTTGAGTAAGAGCATAGCTGTTGGGACCCGAAAGATGGTGAACTATGCCTGAATAGGGT


GAAGCCAGAGGAAACTCTGGTGGAGGCTCGCAGCGGTTCTGACGTGCAAATCGATCGTCAAATTTGGGTATAGGGAACCA
GAAGCCAGAGGAAACTCTGGTGGAGGCTCGCA------------------------------------------------
GAAGCCAGAGGAAACTCTGGTGGAGGCTCGCAGCGGTTCTGACGTGCAAATCGATCGTCAAATTTGGGTATAGGG-----
GAAGCCAGAGGAAACTCTGGTGGAGGCTCGCAGCGGTTCTGACGTGCAAATCGATCGTCAAATTTGGGTATAGGG-----
GAAGCCAGAGGAAACTCTGGTGGAGGCTCGCAGCGGTTCTGACGTGCAAATCGATCGTCAAATTTGGGTATAGGG-----
GAAGCCAGAGGAAACTCTGGTGGAGGCTCGCAGCGGTTCTGACGTGCAAATCGATCGTCAAATTTGGGTATAGGG-----
GAAGCCAGAGGAAACTCTGGTGGAGGCTCGCAGCGGTTCTGACGTGCAAATCGATCGTCAAATTTGGGTATAGGG-----
GAAGCCAGAGGAAACTCTGGTGGAGGCTCGCAGCGGTTCTGACGTGCAAATCGATCGTCAAATTTGGGTATAGGG-----
GAAGCCAGAGGAAACTCTGGTGGAGGCTCGCAGCGGTTCTGACGTGCAAATCGATCGTCAAATTTGGGTATAGGG-----
---------------------------------------------------------------------------AACCA
GAAGCCAGAGGAAACTCTGGTGGAGGCTCGCAGCGGTTCTGACGTGCAAATCGATCGTCAAATTTGGGTATAGGG-----
GAAGCCAGAGGAAACTCTGGTGGAGGCTCGCAGCGGTTCTGACGTGCAAATCGATCGTCAAATTTGGGTATAGGGAACCA
GAAGCCAGAGGAAACTCTGGTGGAGGCTCGCAGCGGTTCTGACGTGCAAATCGATCGTCAAATTTGGGTATAGGG-----
--------------------------------------------------------------------------------
GAAGCCAGAGGAAACTCTGGTGGAGGCTCGCAGCGGTTCTGACGTGCAAATCGATCGTCAAATTTGGGTATAGGG-----
--------------------------------------------------------------------------------
--------------------------------------------------------------------------------
---------------------------------------------------------------------------AACCA
---------------------------------------------------------------------------AACCA
GAAGCCAGAGGAAACTCTGGTGGAGGCTCGCAGCGGTTCTGACGTGCAAATCGATCGTCAAATTTGGGTATA--------
GAAGCCAGAGGAAACTCTGGTGGAGGCTCGCAGCGGTTCTGACGTGCAAATCGATCGTCAAATTTGGGTATAGGG-----
--------------------------------------------------------------------------------
--------------------------------------------------------------------------------
GAAGCCAGAGGAAACTCTGGTGGAGGCTCGCAGCGGTTCTGACGTGCAAATCGATCGTCAAATTTGGGTATAGGG-----
GAAGCCAGAGGAAACTCTGGTGGAGGCTCGCAGCGGTTCTGACGTGCAAATCGATCGTCAAATTTGGGTATAGGG-----
--------------------------------------------------------------------------------
GAAGCCAGAGGAAACTCTGGTGGAGGCTCGCAGCGGTTCTGACGTGCAAATCGATCGTCAAATTTGGGTATAGGG-----
GAAGCCAGAGGAAACTCTGGTGGAGGCTCGCAGCGGTTCTGACGTGCAAATCGATCGTCAAATTTGGGTATAGGG-----
GAAGCCAGAGGAAACTCTGGTGGAGGCTCGCAGCGGTTCTGACGTGCAAATCGATCGTCAAATTTGGGTATAGGG-----
--------------------------------------------------------------------------------
--------------------------------------------------------------------------------
--------------------------------------------------------------------------------
--------------------------------------------------------------------------------
GAAGCCAGAGGAAACTCTGGTGGAGGCTCGCAGCGGTTCTGACGTGCAAATCGATCGTCAAATTTGGGTATAGGG-----
GAAGCCAGAGGAAACTCTGGTGGAGGCTCGCAGCGGTTCTGACGTGCAAATCGATCGTCAAATTTGGGTATAGGG-----
GAAGCCAGAGGAAACTCTGGTGGAGGCTCGCAGCGGTTCTGACGTGCAAATCGATCGTCAAATTTGGGTATAGGG-----
--------------------------------------------------------------------------------
GAAGCCAGAGGAAACTCTGGTGGAGGCTCGCAGCGGTTCTGACGTGCAAATCGATCGTCAAATTTAGGTATAGGG-----
GAAGCCAGAGGAAACTCTGGTGGAGGCTCGCAGCGGTTCTGACGTGCAAATCGATCGTCAAATTTGGGTATAGGG-----
---------------------------------------------------------------------------AACCA
GAAGCCAGAGGAAACTCTGGTGGAGGCTCGCAGCGGTTCTGACGTGCAAATCGATCGTCAAATTTGGGTATAGGG-----
GAAGCCAGAGGAAACTCTGGTGGAGGCTCGCAGCGGTTCTGACGTGCAAATCGATCGTCAAATTTGGGTATAGGG-----
GAAGCCAGAGGAAACTCTGGTGGAGGCTCGCAGCGGTTCTGACGTGCAAATCGATCGTCAAATTTGGGTATAGGG-----
GAAGCCAGAGGAAACTCTGGTGGAGGCTCGCAGCGGTTCTGACGTGCAAATCGATCGTCAAATTTGGGTATAGGG-----
--------------------------------------------------------------------------------
GAAGCCAGAGGAAACTCTGGTGGAGGCTCGCAGCGGTTCTGACGTGCAAATCGATCGTCAAATTTGGGTATAGGG-----
GAAGCCAGAGGAAACTCTGGTGGAGGCTCGCAGCGGTTCTGACGTGCAAATCGATCGTCAAATTTGGGTATAGGG-----
GAAGCCAGAGGAAACTCTGGTGGAGGCTCGCAGCGGTTCTGACGTGCAAATCGATCGTCAAATTTGGGTATAGGG-----
--------------------------------------------------------------------------------
--------------------------------------------------------------------------------
GAAGCCAGAGGAAACTCTGGTGGAGGCTCGCAGCGGTTCTGACGTGCAAATCGATCGTCAAATTTGGGTATAGGG-----
--------------------------------------------------------------------------------
GAAGCCAGAGGAAACTCTGGTGGAGGCTCGCAGCGGTTCTGACGTGCAAATCGATCGTCAAATTTAGGTATAGGG-----
GAAGCCAGAGGAAACTCTGGTGGAGGCTCGCAGCGGTTCTGACGTGCAAATCGATCGTCAAATTTAGGTATAGGG-----
GAAGCCAGAGGAAACTCTGGTGGAGGCTCGCAGCGGTTCTGACGTGCAAATCGATCGTCAAATTTAGGTATAGGG-----
GAAGCCAGAGGAAACTCTGGTGGAGGCTCGCAGCGGTTCTGACGTGCAAATCGATCGTCAAATTTAGGTATAGGG-----
GAAGCCAGAGGAAACTCTGGTGGAGGCTCGCAGCGGTTCTGACGTGCAAATCGATCGTCAAATTTAGGTATAGGG-----
--------------------------------------------------------------------------------
GAAGCCAGAGGAAACTCTGGTGGAGGCTCGCAGCGGTTCTGACGTGCAAATCGATCGTCAAATTTAGGTATAGGG-----
GAAGCCAGAGGAAACTCTGGTGGAGGCTCGCAGCGGTTCTGACGTGCAAATCGATCGTCAAATTTAGGTATAGGG-----
GAAGCCAGAGGAAACTCTGGTGGAGGCTCGCAGCGGTTCTGACGTGCAAATCGATCGTCAAATTTAGGTATAGGG-----
GAAGCCAGAGGAAACTCTGGTGGAGGCTCGCAGCGGTTCTGACGTGCAAATCGATCGTCAAATTTAGGTATAGGG-----
GAAGCCAGAGGAAACTCTGGTGGAGGCTCGCAGCGGTTCTGACGTGCAAATCGATCGTCAA-TTTAGGTATAGGG-----
GAAGCCAGAGGAAACTCTGGTGGAGGCTCGCAGCGGTTCTGACGTGCAAATCGATCGTCAAATTTAGGTATAGGG-----
GAAGCCAGAGGAAACTCTGGTGGAGGCTCGCAGCGGTTCTGACGTGCAAATCGATCGTCAAATTTAGGTATAGGG-----
--------------------------------------------------------------------------------
GAAGCCAGAGGAAACTCTGGTGGAGGCTCGCAGCGGTTCTGACGTGCAAATCGATCGTCAAATTTATGTATATGG-----
GAAGCCAGAGGAAACTCTGGTGGAGGCTCGCAGCGGTTCTGACGTGCAAATCGATCGTCAAATTTAGGTATAGGG-----
GAAGCCAGAGGAAACTCTGGTGGAGGCTCGCAGCGGTTCTGACGTGCAAATCGATCGTCAAATTTAGGTATAGGG-----
GAAGCCAGAGGAAACTCTGGTGGAGGCTCGCAGCGGTTCTGACGTGCAAATCGATCGTCAAATTTAGGTATAGGG-----
GAAGCCAGAGGAAACTCTGGTGGAGGCTCGCAGCGGTTCTGACGTGCAAATCGATCGTCAAATTTGGGTATAGGG-----
GAAGCCAGAGGAAACTCTGGTGGAGGCTCGCAGCGGTTCTGACGTGCAAATCGATCGTCAAATTTGGGTATAGGG-----
GAAGCCAGAGGAAACTCTGGTGGAGGCTCGCAGCGGTTCTGACGTGCAAATCGATCG-----------------------
GAAGCCAGAGGAAACTCTGGTGGAGGCTCGCAGCGGTTCTGACGTGCAACTCGATCGTCAAATTTGGGTATAGGG-----


AATCGGTGCTGCTTTCTGGTGAGT---GGATG----TCGTC---CGCAATC-TTTCTCGCCGTCTAACC---CGGTCGCA
------------------GTAAGT---CGAAC----CTCAT---CGACCTC-TCCTTCACCGCCTAATC---GAAGCGCA
---AGGTGCCGCTTTCTGGTAAGT---CGAAC----CTCAT---CGGCTCC-TCGTTCACCGCCTAATC----AAGCGCA
--------------------------------------------------------------------------------
--------------------------------------------------------------------------------
--------------------------------------------------------------------------------
--------------------------------------------------------------------------------
--------------------------------------------------------------------------------
--------------------------------------------------------------------------------
AATCGGTGCTGCTTTCTGGTACGC---ACACACC--GCGAGAGACGCGTGA--CCGCTCAATCCTAACAC--CTTCAT-A
----------GCTTTCTGGTACGC---ACACACC--GCGAGAGACGCGTGA--CCGCTCAATCCTAACAC--CTTGAT-A
AATCGGTGCTGCCTTCTGGTGCGC---AGACC----TCGAAACCCGCGAGA--AAGCCAACCTCTAATAA--GTCATT-A
--------------------------------------------------------------------------------
--------------------------------------------------------------------------------
--------------------------------------------------------------------------------
AAAAGGTGCTGCTTTCTGGTACGC---ACACACC--GCGAGA--CGCGTGA--CCGCTCAATCCTAACAC--CTTGAT-A
--------------------------------------------------------------------------------
AATCGGTGCCGCCTTCTGGTGAGC---CTTCT--CGGGACG---CGACGAT--TCGACCTCGATTGACTC--CATCAT-A
AATCGGTGCCGCCTTTTGGTACGAATCCCTTTGACGCACAGC--CGCGTTTT-CGATCTGCCTCTAACACGATATTAC-A
--------------------------------------------------------------------------------
--------------------------------------------------------------------------------
--------------------------------------------------------------------------------
--------------------------------------------------------------------------------
------------------------------------------------------------------------ATAAC--A
--------------------------------------------------------------------------------
--------------------------------------------------------------------------------
--------------------------------------------------------------------------------
--------------------------------------------------------------------------------
--------------------------------------------------------------------------------
--------------------------------------------------------TTCATATCTAACGAG-CTTCC--A
--------------------------------------------------------TTCATATCTAACGAG-CTTCC--A
--------------------------------------------------------TTCATATCTAACGAG-CTTCC--A
--------------------------------------------------------TGCATATCTAACGAG-CTTCC--A
-----------------GGTACGC---ACACA--CCGTGAGA--CGCGTGA-CCCACCCAATCCTAACAC--CTCGAT-A
----------------TGGTACGC---ACACA---CTCGAGA--CGCGTGA-CCCACTCAATCCTGACAC--CTCGAT-A
----------------TGGTACGC---ACACA---TTCGAGA--CGCGTGA-CCCACTCAATCCTAACAC--CTCGAC-A
--------------------------------------------------------------------------------
--------------------------------------------------------------------------------
--------------------------------------------------------------------------------
AATCGGTGCTGCTTTCTGGTGGGC-GATACCA-GTGACGCGA--CCAACAC-CACGACAAAGGCTAATCCA-ATACAC-A
-----------------------------------GACGCGA--TCAACAC-CACGACCAAAGCTAATTCG-ATACGC-A
--------------------------------------------------------------------------------
--------------------------------------------------------------------------------
--------------------------------------------------------------------------------
--------------------------------------------------------------------------------
--------------------------------------------------------------------------------
--------------------------------------------------------------------------------
--------------------------------------------------------------------------------
--------------------------------------------------------------------------------
--------------------------------------------------------------------------------
--------------------------------------------------------------------------------
--------------------------------------------------------------------------------
--------------------------------------------------------------------------------
--------------------------------------------------------------------------------
--------------------------------------------------------------------------------
--------------------------------------------------------------------------------
--------------------------------------------------------------------------------
--------------------------------------------------------------------------------
--------------------------------------------------------------------------------
--------------------------------------------------------------------------------
--------------------------------------------------------------------------------
--------------------------------------------------------------------------------
--------------------------------------------------------------------------------
--------------------------------------------------------------------------------
--------------------------------------------------------------------------------
--------------------------------------------------------------------------------
--------------------------------------------------------------------------------
--------------------------------------------------------------------------------
--------------------------------------------------------------------------------
--------------------------------------------------------------------------------
--------------------------------------------------------------------------------
--------------------------------------------------------------------------------
--------------------------------------------------------------------------------
--------------------------------------------------------------------------------


GGCAGATCATCTCTGGCGAGCACGGCCTTGATGCCTCCGGCAAGTAATTCAA------------TATCCATCCCTCGCCC
GGCAGATCATCTCCGGCGAGCACGGTCTTGACGGCTCCGGCAAGTAAGTTAC-------------AACCCAAACCCTCTC
GGCAGATCATCTCCGGCGAGCACGGCCTTGACGGCTCCGGCAAGTAAGTTGC-------------ACCCCAAGACCTCTC
--------------------------------------------------------------------------------
--------------------------------------------------------------------------------
--------------------------------------------------------------------------------
--------------------------------------------------------------------------------
--------------------------------------------------------------------------------
--------------------------------------------------------------------------------
GGCAGATCATCTCGGGCGAACATGGCCTCGACGGCTCTGGAGTGTATGTACA-------------AGATCTTCTAGGGGC
GGCAGATTATCTCGGGCGAACATGGCCTTGACGGCTCTGGAGTGTATGTACA-------------AGATCTTCTAGGGGC
GGCAGATCATCTCTGGCGAACATGGCCTTGATGGCTCTGGAGTGTATGGATC--------------AACCTCATTGTCAA
--------------------------------------------------------------------------------
--------------------------------------------------------------------------------
--------------------------------------------------------------------------------
GGCAAATCATCTCGGGCGAACATGGCCTTGACGGCTCTGGAGTGTATGTACA-------------AGACCTTCTAGGGGC
--------------------------------------------------------------------------------
GGCAACAAATCTCCGGAGAGCATGGCCTGGATGGATCTGGGGTGTAAGAAAA-------------ACAACCTCCATTCAG
GGCAAATCATCTCAGGTGAACATGGTCTCGATGGCAATGGAGTGTACGTGAA----------TATTCATGAATCAACTGC
-GCAACAAATCTCGGGTGAACATGGTCTTGACGGTTCCGGAGTGTAAGAAG--------------AGAATCACAGATCAA
--------------------------------------------------------------------------------
-GCAACAAATCTCCGGGGAGCATGGCCTGGACGGCTCTGGAGTGTAAGAGAA----------ACATCCTTACTTCAGCCT
--------------------------------------------------------------------------------
GGCAACAGATCTCGGGAGAACATGGTCTTGACGGCTCTGGAGTGTATGTAC---------------ACGGAAAGATACGA
-GCAACAAATCTCGGGCGAACATGGTCTCGACGGCTCCGGAGTGTAAGGAA-----------------ATCACGGCTCGA
--------------------------------------------------------------------------------
-GCAACAAATCTCGGGAGAACATGGCCTCAATGGTTCCGGAGTGTAAGAGA-----------------ATTGCAGATCGA
-GCAACAAATCTCGGGTGAACATGGTCTTGACGGCTCCGGAGTGTAAGAAA--------------ACCATACATACTTAT
--------------------------------------------------------------------------------
GGCAGATCATCTCAGGAGAGCATGGCCTTGACGGCTCTGGAGTGTATGTCA------------TTACCTATGTCCATCCC
GGCAGATCATCTCAGGAGAGCATGGCCTTGACGGCTCTGGAGTGTATGTCA------------TTACCTATGTCCATCCC
GGCAGATCATCTCAGGAGAGCATGGCCTCGACGGCTCTGGAGTGTATGTTA------------TTACCTATGTCCATCCC
GGCAGATCATCTCTGGAGAGCATGGCCTTGATGGCTCTGGAGTGTATGTCTTTGCCTATGTTAATCCCTATGTTAATCCC
GGCAAATCATCTCTGGCGAACATGGCCTTGACGGCTCTGGAGTGTATGTACG--------------AACCTTCTAGTGGC
GGCAGATCATCTCTGGCGAACACGGCCTTGACGGCTCTGGAGTGTATGTACG--------------AACCTTCTATTGGC
GGCAGATCATCTCTGGCGAACACGGCCTTGACGGCTCTGGAGTGTATGTACG--------------GACCTTCTATTGGC
--------------------------------------------------------------------------------
--------------------------------------------------------------------------------
--------------------------------------------------------------------------------
GGCAAATCATTTCGGGCGAGCATGGTCTTGACGGATCTGGCGTGTATGTGA---------------TTGATCAACCTGTA
GGCAAATCATCTCGGGCGAGCATGGTCTTGACGGAGCTGGCGTGTATGTAA------------TTAATCAGCCTGTATCA
--------------------------------------------------------------------------------
--------------------------------------------------------------------------------
--------------------------------------------------------------------------------
--------------------------------------------------------------------------------
--------------------------------------------------------------------------------
--------------------------------------------------------------------------------
--------------------------------------------------------------------------------
--------------------------------------------------------------------------------
--------------------------------------------------------------------------------
--------------------------------------------------------------------------------
--------------------------------------------------------------------------------
--------------------------------------------------------------------------------
--------------------------------------------------------------------------------
--------------------------------------------------------------------------------
--------------------------------------------------------------------------------
--------------------------------------------------------------------------------
--------------------------------------------------------------------------------
--------------------------------------------------------------------------------
--------------------------------------------------------------------------------
--------------------------------------------------------------------------------
--------------------------------------------------------------------------------
--------------------------------------------------------------------------------
--------------------------------------------------------------------------------
--------------------------------------------------------------------------------
--------------------------------------------------------------------------------
--------------------------------------------------------------------------------
--------------------------------------------------------------------------------
--------------------------------------------------------------------------------
--------------------------------------------------------------------------------
--------------------------------------------------------------------------------
--------------------------------------------------------------------------------
--------------------------------------------------------------------------------
--------------------------------------------------------------------------------


AGCTGAG--CTCTGCTAAATGT-CGATC--AGCTATAATGGTACCTCCGACCTTCAGCTCAAGCGCATGAATGTCTACTT
TACAAGG-CATCACCTAACAGC--GAT---AGCTACAATGGTACCTCCGACCTGCAGCTGGAGCGCATGAACGTCTACTT
TATCAGG-CATCATCTGACAGC---ACT--AGCTACAATGGCACCTCCGATCTCCAGCTCGAGCGCATGAACGTCTACTT
--------------------------------------------------------------------------------
--------------------------------------------------------------------------------
--------------------------------------------------------------------------------
--------------------------------------------------------------------------------
--------------------------------------------------------------------------------
--------------------------------------------------------------------------------
ACAAACC-TTCAAGTTGACTCG-GATATC-AGCTACAACGGCACATCAGACCTTCAGCTCGAGCGCATGAACGTCTACTT
ACAAACC-TTCAAGTTGACTCG-GATATC-AGCTACAACGGCACATCAGACCTTCAGCTTGAGCGCATGAACGTCTACTT
TTTCAAC-CTGCCACTGACCCC-AGTCCC-AGTTACAATGGCACATCAGACCTTCAGCTCGAGCGCATGAATGTCTATTT
--------------------------------------------------------------------------------
--------------------------------------------------------------------------------
--------------------------------------------------------------------------------
ACGAACC-ATCAAGTTGACTCG-GACATT-AGCTACAATGGCACATCAGACCTTCAGCTTGAGCGCATGAACGTCTACTT
--------------------------------------------------------------------------------
TCTTCTG-GACCTGCAGCTCACCTTCCC--AGGTACAATGGCACATCCGATCTTCAATTGGAGCGTATGAACGTCTACTT
TGTCGCTGGGACT-AACAAAAGC-------AGGTACAATGGTACCTCCGATCTTCAGCTGGAGCGTATGAACGTCTACTT
TACCAAATACTTTCGACTGACGATGAT---AGCTACAATGGCACCTCCGACCTTCAACTTGAGCGTATGAACGTCTACTT
--------------------------------------------------------------------------------
TTTGGACCTTTCAGCTCACATTCTC-----AGCTATAATGGCACCTCCGACCTTCAATTGGAGCGTATGAACGTCTACTT
--------------------------------------------------------------------------------
TGAGGCACACAAAACTGACACCGCTT----AGCTACAATGGCACCTCAGACCTCCAACTTGAACGTATGAACGTCTACTT
TATCACCATACACTTTCAACTAACGATTATAGCTACAATGGCACCTCGGATCTTCAACTCGAGCGTATGAATGTCTACTT
--------------------------------------------------------------------------------
TACTAAATCCCGCCAACTGACGATTAC---AGTTACGCTGGCACGTCCGACCTTCAACTTGAGCGTATGAACGTCTACTT
CGGTAAC-TTCAA---CTGATTGTCAC---AGCTACAATGGCACCTCCGATCTTCAACTTGAGCGTATGAATGTCTACTT
--------------------------------------------------------------------------------
CTTGACC-ATGGAGTTGACCAT-GCAAAT-AGTTACAATGGCACCTCGGATCTCCAACTTGAACGCATGAACGTCTACTT
ATTGACC-ATAGAGTTGACCAT-GCAAAT-AGTTACAATGGCACCTCGGATCTCCAACTTGAACGCATGAATGTCTACTT
CTTGACC-ATGGAATTGACCAT-GCAAAT-AGTTACAATGGCACCTCGGATCTCCAACTTGAACGCATGAACGTCTACTT
CTTGATC-ATTGAGTTGACCAC-GGAAAT-AGTTACAATGGCACCTCGGATCTCCAACTTGAACGCATGAACGTCTACTT
ATGGACT-TTCAAATTGACTCG-AACCTC-AGCTACAATGGCACATCAGACCTTCAGCTTGAGCGCATGAACGTCTACTT
ATGGACCTTTCAGACTGACCCG-AATATC-AGCTACAATGGCACATCTGACCTTCAGCTTGAGCGCATGAACGTCTACTT
ATGGACCTTTCAAACTGACCCG-AATATC-AGCTACAATGGCACATCTGACCTTCAGCTTGAGCGCATGAACGTCTACTT
--------------------------------------------------------------------------------
--------------------------------------------------------------------------------
--------------------------------------------------------------------------------
TTGACGGATCCCAACTGACAATCAT-----AGCTACAATGGCACCTCCGACCTCCAACTCGAGCGTATGAACGTCTACTT
AAGGGAT--CCCAACTGACAATCAT-----AGCTACAATGGCACCTCCGACCTCCAACTCGAACGTATGAACGTCTACTT
--------------------------------------------------------------------------------
--------------------------------------------------------------------------------
--------------------------------------------------------------------------------
--------------------------------------------------------------------------------
--------------------------------------------------------------------------------
--------------------------------------------------------------------------------
--------------------------------------------------------------------------------
--------------------------------------------------------------------------------
--------------------------------------------------------------------------------
--------------------------------------------------------------------------------
--------------------------------------------------------------------------------
--------------------------------------------------------------------------------
--------------------------------------------------------------------------------
--------------------------------------------------------------------------------
--------------------------------------------------------------------------------
--------------------------------------------------------------------------------
--------------------------------------------------------------------------------
--------------------------------------------------------------------------------
--------------------------------------------------------------------------------
--------------------------------------------------------------------------------
--------------------------------------------------------------------------------
--------------------------------------------------------------------------------
--------------------------------------------------------------------------------
--------------------------------------------------------------------------------
--------------------------------------------------------------------------------
--------------------------------------------------------------------------------
--------------------------------------------------------------------------------
--------------------------------------------------------------------------------
--------------------------------------------------------------------------------
--------------------------------------------------------------------------------
--------------------------------------------------------------------------------
--------------------------------------------------------------------------------
--------------------------------------------------------------------------------


CAACGAGGTAGACGCCCTTTCAACCC------------------TGTGAGAAC--ACCTTGCTAAGAAAGATAC-AGGCT
CAACGAGGTGTGTGACAACGAATCCT----------------TGGAAAATATATCCCTATACTAAACCCCCACT-AGGCC
CAACGAGGTATGTTGCAGTAAATCCC----------------ATGAAAATAGGT-CTTATACTGATCCCTTCTCTAGGCC
--------------------------------------------------------------------------------
--------------------------------------------------------------------------------
--------------------------------------------------------------------------------
--------------------------------------------------------------------------------
--------------------------------------------------------------------------------
--------------------------------------------------------------------------------
CAATGAGGTACCTCGGCCTCCGCTT---------------------TCCATCGATCAATGCACTAACCTTGTCT-AGGCA
CAATGAGGTACCTCGACCCCCGCTT---------------------TCCATCGATCAATGCATTAACCTCGTCT-AGGCA
CAATGAGGTATCTCAATCTCCAATC------------------AAAATTCACACATCACAAGCTGACCTGCTTCCAGGCA
--------------------------------------------------------------------------------
--------------------------------------------------------------------------------
--------------------------------------------------------------------------------
CAATGAGGTACCTCGACCCCCGCGC---------------------TCCATTGATCAATGAATTGACCTGGTCT-AGGCA
--------------------------------------------------------------------------------
CAACGAGGTACTGTCGTCCTAGCCCGAT-----------------ATATACCGCCACCCCATCTCTAACCTGCTCAGGCA
CAACGAGGTATGTATCTAAAGTTAC----------------CAAAGTTGCTTGAGCAACTTACTGACATGTCCGCAGGCT
CAATGAGGTATGTGTGGGAAGGAAA------------------TTTGGAATGGGCCCAGATTCTAACGGTCCC--AGGCA
--------------------------------------------------------------------------------
CAACGAGGTACGATTTCCCTGGCCT---CCATCCTCTATCTCCCGCCATCGCCATCTCCAACTCTAACCTGGCTCAGGCA
--------------------------------------------------------------------------------
CAACGAGGTATTTATTCTAAAGTGC---------------ACACTCGTGAAGCTCTCAATGCTGATTTCCACCTCAGGCA
CAACGAGGTATGTGTTGTGGAGGAA------------------GTTTTAAGATTACCGGATTTTAACGGCCCC--AGGCA
--------------------------------------------------------------------------------
CAATGAGGTAGGTGTGGGAAGAAAC-------------------TTTGGATGGCACCAGATTCTAACGGTCCC--AGGCA
CAACGAGGTATGGGTCACAGTAA-------------------AGTTCAAATGGCACACGATTCTAACGGTCCC--AGGCA
--------------------------------------------------------------------------------
CAACGAGGTATGTCCATCCCTAGAT------------------CCTCCAACTTCGTTCACCCCTGACATGTATACAGGCT
CAACGAGGTATGTCAATCCCTGGAT------------------CCTCCAACTTCGTCCACCCCTGACATGTATACAGGCT
CAACGAGGTATGTCAATCCCTAGAT------------------CCTCCAACTTCGTCCACCCCTGACATGTATACAGGCT
CAATGAGGTATTTCAAACCCTAGAT------------------CCCCCAACCTCGTCCAACTCTGACATGTATACAGGCT
CAACGAGGTAGGTCGACCTCCTTCTT-----------------AGCTCCATCAATCAATCAGTTGACGTGACCT-AGGCA
CAATGAGGTACATCGACCTCCTCTC------------------GGCTCCATTGATCAATGAGTTAACGTTGTCT-AGGCA
CAATGAGGTACCTCGACCCCCTCTC------------------GGCTCCATTGATCAATCAGTTGACGTTGTCT-AGGCA
--------------------------------------------------------------------------------
--------------------------------------------------------------------------------
--------------------------------------------------------------------------------
CAATGAAGTATGTACCCCCGAAACA-----------------TCCTACCTCCCTATCCACGGTCTGACACTGTCCAGGCT
CAATGAAGTATGTATCCCCGAAACATC------------------CTACCTCCCTATCACGGTCTGACACTATCCAGGCT
--------------------------------------------------------------------------------
--------------------------------------------------------------------------------
--------------------------------------------------------------------------------
--------------------------------------------------------------------------------
--------------------------------------------------------------------------------
--------------------------------------------------------------------------------
--------------------------------------------------------------------------------
--------------------------------------------------------------------------------
--------------------------------------------------------------------------------
--------------------------------------------------------------------------------
--------------------------------------------------------------------------------
--------------------------------------------------------------------------------
--------------------------------------------------------------------------------
--------------------------------------------------------------------------------
--------------------------------------------------------------------------------
--------------------------------------------------------------------------------
--------------------------------------------------------------------------------
--------------------------------------------------------------------------------
--------------------------------------------------------------------------------
--------------------------------------------------------------------------------
--------------------------------------------------------------------------------
--------------------------------------------------------------------------------
--------------------------------------------------------------------------------
--------------------------------------------------------------------------------
--------------------------------------------------------------------------------
--------------------------------------------------------------------------------
--------------------------------------------------------------------------------
--------------------------------------------------------------------------------
--------------------------------------------------------------------------------
--------------------------------------------------------------------------------
--------------------------------------------------------------------------------
--------------------------------------------------------------------------------
--------------------------------------------------------------------------------


GCTGGCAACAAATATGTTCCCCGTGCTGTTCTCGTCGACCTCGAGCCCGGTACGATGGATGCCCTTCGTGCTGGTCCCTT
AGCAACAACAAGTATGTTCCTCGTGCGGTCCTCGTTGATCTGGAGCCCGGTACCATGGACGCTGTCCGCGCGGGTCCCTT
AGCAACAACAAGTATGTTCCTCGTGCGGTCCTCGTCGATCTCGAGCCCGGAACCATGGACGCCGTCCGCGCCGGTCCCTT
--------------------------------------------------------------------------------
--------------------------------------------------------------------------------
--------------------------------------------------------------------------------
--------------------------------------------------------------------------------
--------------------------------------------------------------------------------
--------------------------------------------------------------------------------
TCCGGCAACAAATATGTCCCCCGTGCTGTCCTCGTCGATCTCGAACCTGGTACCATGGACGCCGTTCGAGCCGGTCCTTT
TCCGGCAACAAATATGTCCCCCGTGCTGTCCTCGTCGATCTCGAACCTGGTACCATGGACGCCGTTCGAGCCGGTCCTTT
TCCGGCAACAAATATGTCCCCCGTGCTGTCCTCGTTGATCTTGAACCCGGTACCATGGACGCTGTTCGAGCTGGTCCCTT
--------------------------------------------------------------------------------
--------------------------------------------------------------------------------
--------------------------------------------------------------------------------
TCCGGCAACAAATATGTCCCCCGTGCCGTCCTCGTCGATCTGGAACCTGGTACCATGGACGCCGTTCGAGCCGGTCCTTT
--------------------------------------------------------------------------------
TCCGGCAATAAATATGTTCCCCGCGCTGTCCTCGTCGATCTCGAACCTGGGACCATGGACGCCGTCCGTGCCGGT-----
TCCGGCAACAAATATGTCCCTCGTGCAGTCTTGGTCGATCTCGAGCCTGGTACCATGGACGCGGTCCGAGCTGGTCCTTT
TCTGGCAACAAATATGTCCCCCGTGCTGTTCTTGTCGATCTCGAACCCGGTACCATGGATGCAGTCCGGGCAGGTCCGTT
--------------------------------------------------------------------------------
TCCGGCAACAAATATGTTCCCCGTGCTGTCCTCGTCGATCTCGAACCTGGCACCATGGACGCAGTCCGTGCTGGTCCATT
--------------------------------------------------------------------------------
TCCGGAAACAAATATGTTCCACGTGCCGTCCTCGTCGATCTCGAACCTGGTACCATGGATGCAGTCCGCGCTGGTCCATT
TCTGGCAACAAATATGTCCCCCGTGCCGTTCTTGTCGATCTCGAACCCGGTACCATGGATGCAGTCCGCGCCGGTCCATT
--------------------------------------------------------------------------------
TCTGGCAACAAATATGTCCCCCGCGCTGTTCTTGTCGATCTCGAACCCGGTACCATGGATGCAGTCCGAGCTGGTCCATT
TCTGGCAACAAATATGTTCCCCGTGCCGTTCTTGTCGATCTCGAACCCGGTACCATGGATGCAGTCCGAGCTGGTCCATT
--------------------------------------------------------------------------------
TCCGGAAACAAATATGTCCCCCGTGCCGTCCTCGTTGATCTCGAACCTGGTACTATGGACGCTGTTCGAGCTGGCCCCTT
TCCGGAAACAAATACGTCCCCCGTGCCGTCCTCGTTGATCTCGAACCTGGTACTATGGACGCTGTTCGAGCTGGCCCCTT
TCCGGAAACAAATATGTCCCCCGTGCCGTCCTCGTTGATCTCGAACCTGGTACTATGGACGCTGTTCGAGCTGGTCCCTT
TCCGGAAACAAATATGTCCCCCGTGCCGTCCTCGTTGATCTCGAACCTGGTACTATGGACGCTGTTCGAGCTGGCCCCTT
TCTGGCAACAAATATGTCCCCCGTGCTGTCCTCGTCGATCTCGAGCCTGGTACCATGGACGCCGTTCGAGCCGGTCCCTT
TCTGGCAACAAATATGTCCCCCGTGCTGTCCTCGTCGATCTCGAGCCTGGTACCATGGACGCCGTTCGAGCCGGTCCCTT
TCTGGCAACAAATATGTCCCCCGTGCTGTCCTCGTCGATCTTGAGCCTGGTACCATGGACGCCGTTCGAGCCGGTCCCTT
--------------------------------------------------------------------------------
--------------------------------------------------------------------------------
--------------------------------------------------------------------------------
GCTAGCAATAAATATGTTCCCCGTGCTGTCCTTGTCGACTTGGAACCCGGTACCATGGATGCAGTCCGAGCTGGCCCCTT
GCTAGCAATAAATATGTTCCCCGAGCTGTCCTTGTCGACCTGGAACCTGGCACTATGGATGCTGTCCGAGCTGGTCCCTT
--------------------------------------------------------------------------------
--------------------------------------------------------------------------------
--------------------------------------------------------------------------------
--------------------------------------------------------------------------------
--------------------------------------------------------------------------------
--------------------------------------------------------------------------------
--------------------------------------------------------------------------------
--------------------------------------------------------------------------------
--------------------------------------------------------------------------------
--------------------------------------------------------------------------------
--------------------------------------------------------------------------------
--------------------------------------------------------------------------------
--------------------------------------------------------------------------------
--------------------------------------------------------------------------------
--------------------------------------------------------------------------------
--------------------------------------------------------------------------------
--------------------------------------------------------------------------------
--------------------------------------------------------------------------------
--------------------------------------------------------------------------------
--------------------------------------------------------------------------------
--------------------------------------------------------------------------------
--------------------------------------------------------------------------------
--------------------------------------------------------------------------------
--------------------------------------------------------------------------------
--------------------------------------------------------------------------------
--------------------------------------------------------------------------------
--------------------------------------------------------------------------------
--------------------------------------------------------------------------------
--------------------------------------------------------------------------------
--------------------------------------------------------------------------------
--------------------------------------------------------------------------------
--------------------------------------------------------------------------------
--------------------------------------------------------------------------------


CGGTCAGCTCTTCCGTCCCGACAACTTCATCTTCGGGCAGAGCGGTGCG
CGGTCAGCTCTTCCGTCCCGACAACTTCGTTTTCGGTCAGA-CGGTGCT
TGGTCAGCTCTTCCGTCCCGACAAC------------------------
-------------------------------------------------
-------------------------------------------------
-------------------------------------------------
-------------------------------------------------
-------------------------------------------------
-------------------------------------------------
CGGTCAACTCTTCCGTCCTGACAACTTCGTCTTTGGCCAGAGTGGTGCT
CGGTCAACTCTTCCGTCCTGACAATTTCGTCTTTGGCCAGAGCGGTGCT
CGGTCAACTCTT-------------------------------------
-------------------------------------------------
-------------------------------------------------
-------------------------------------------------
CGGTCAACTCTTCCGTCCTGACAACTTCGTCTTTGGCCAGAGCGGTGCT
-------------------------------------------------
-------------------------------------------------
CGGTCAACTTTT-------------------------------------
TGGCCAACTCTTCCGTCCCGACAACTTTGTCTTTGGTCAGAGCGGTGCT
-------------------------------------------------
CGGTCAACTGTTCCGCCCTGATAACTTTGTCTTCGGCCAGAGCGGTGCT
-------------------------------------------------
TGGTCAGCTTTTCCGCCCTGACAACTTTGTCTTTGGGCAAAGCGGTGCT
TGGTCAACTTTTCCGTCCCGACAACTTTGTCTTCGGTCAGAGCGGTGCT
-------------------------------------------------
CGGTCAACTCTTCCGTCCCGACAACTTTGTCTTTGGTCAGAGCGGTGCT
CGGTCAACTCTTCCGTCCCGACAACTTCGTCTTTGGTCAGAGTGGTGCT
-------------------------------------------------
CGGTCAGCTCTTCCGTCCTGATAACTTTGTCTTTGGCCAGAGCGGTGCT
TGGTCAGCTCTTCCGTCCTGATAACTTTGTCTTTGGCCAGAGCGGTGCT
TGGTCAGCTCTTCCGTCCTGATAACTTTGTCTTTGGCCAGAGCGGTGCT
TGGTCAGCTCTTCCGTCCTGATAACTTTGTCTTTGGCCAGAGCGGTGCT
CGGTCAACTCTTCCGTCCCGACAACTTCGTCTTCGGCCAGAGCGGTGCT
CGGTCAACTCTTCCGTCCCGACAACTTCGTCTTCGGCCAGAGCGGTGCT
CGGTCAACTCTTCCGTCCCGACAACTTCGTCTTCGGCCAGAGCGGTGCT
-------------------------------------------------
-------------------------------------------------
-------------------------------------------------
TGGACAACTCTTCCGTCCCGATAACTTTGTGTTTGGTCAGAGCGGTGCT
TGGACAACTCTTCCGTCCCGATAACTTTGTGTTTGGTCAGAGCGGTGCT
-------------------------------------------------
-------------------------------------------------
-------------------------------------------------
-------------------------------------------------
-------------------------------------------------
-------------------------------------------------
-------------------------------------------------
-------------------------------------------------
-------------------------------------------------
-------------------------------------------------
-------------------------------------------------
-------------------------------------------------
-------------------------------------------------
-------------------------------------------------
-------------------------------------------------
-------------------------------------------------
-------------------------------------------------
-------------------------------------------------
-------------------------------------------------
-------------------------------------------------
-------------------------------------------------
-------------------------------------------------
-------------------------------------------------
-------------------------------------------------
-------------------------------------------------
-------------------------------------------------
-------------------------------------------------
-------------------------------------------------
-------------------------------------------------
-------------------------------------------------
-------------------------------------------------
-------------------------------------------------
-------------------------------------------------


Analysis 3 (Papulosaceae)

30 4472
Wongia_aquatica_MFLUCC_181607                  ------------------------------C----CCTAAACC-ATTGTGAAC-TTACC---TGT--ACGTTGCTTCGGT
Wongia_bambusae_CGMCC_324360                   CATTA---------TTAGAGCCTAAAAACTC----CCTAAACC-ATTGTGAAC-TTACC---TAT--TCGTTGCTTCGGT
Wongia_bambusae_KUNCC_2417699                  ------------------AGCCTAAAAACTC----CCTAAACC-ATTGTGAAC-TTACT---TAT--TCGTTGCTTCGGT
Wongia_bandungensis_TBRC_BCC_95171             ---------------TAGAGCCTAAAAACTC----CCTAAACC-ATTGTGAAC-TTACC---TAT--TCGTTGCTTCGGT
Wongia_bandungensis_TBRC_BCC_95343             CATTA---------TTAGAGCCTAAAAACTC----CCTAAACC-ATTGTGAAC-TTACC---TAT--TCGTTGCTTCGGT
Wongia_ficherai_BRIP_69019                     CATTA---------TC-GAGTCTAAAAACTC----CCTAAACC-ATTGTGAAC-TTACC---TAT--TCGTTGCTTCGGT
Wongia_flava_KUNCC_2313715                     --------------------CCTAAAAACTC----CCTAAACC-ATTGTGAAC-TTACC---TAT--TCGTTGCTTCGGT
Wongia_fusiformis_KUNCC_2316632                --------------------------------------------------------------------------------
Wongia_fusiformis_MFLUCC_210032                CATTA---------TTAGAGCCTAAAAACTC----CCTAAACC-ATTGTGAAC-TTACC---TAT--TCGTTGCTTCGGT
Wongia_fusiformis_MFLUCC_210028                ----------------------------CTC----CCTAAACC-ATTGTGAAC-TTACC---TAT--TCGTTGCTTCGGT
Wongia_fusiformis_DLUCC_1767                   -ATTA---------TTAGAGCCTAAAAACTC----CCTAAACC-ATTGTGAAC-TTACC---TAT--TCGTTGCTTCGGT
Wongia_garrettii_DAR_79637                     CATTA---------TTAGAGCCTAAAAACTCA---CCTAAACC-ATTGTGAAC-TTACC---TAT--TCGTTGCTTCGGT
Wongia_griffinii_DAR_80512                     CATTA---------TTAGAGCCTAAAAACTCA---CCTAAACC-ATTGTGAAC-TTACC---TAT--TCGTTGCTTCGGT
Wongia_griffinii_BRIP_60377                    CATTA---------TTAGAGCCTAAAAACTCA---CCTAAACC-ATTGTGAAC-TTACC---TAT--TCGTTGCTTCGGT
Wongia_guttulata_KUNCC_2417692                 ----------------AGAGCCTAAAAACTC----CCTAAACC-ATTGTGAAC-TTACC---TAT--TCGTTGCTTCGGT
Wongia_miscanthi_BCRC_FU32062                  CATTA---------TTAGAGCCTAAAAACTT----CCTAAACC-ATTGTGAAC-TTACC---TAT--TCGTTGCTTCGGT
Wongia_suae_CGMCC_324295                       -----------------------------TC----CCTAAACC-ATTGTGAAC-TTACC---TAT--CCGTTGCTTCGGT
Wongia_rhachidophora_CBS_53173                 CATTA---------TTAGAGCCTAAAAACTC----CCTAAACC-ATTGTGAAC-TTACC---TAT--TCGTTGCTTCGGT
Wongia_pallidopolaris_CBS_44070                CATTA---------C-AGAGTGTAAAAACTC----CCTAAACC-ATTGTGAAC-CTACC---TGT--ATGTTGCTTCGGT
Fluminicola_saprophytica_MFLUCC_150976         CATTA---------C-AGAGTGTAAAAACTC----CC-AAACC-AATGTGAATCGTACCCT-TGTCTTAGTTACTTCGGT
Fluminicola_aquatica_MFLUCC_150962             CATTA---------C-AGAGTATAAAAACTC----CG-AAACCTTGTGTGAATTATACCCCTTGTC-CAGTTACTTCGGT
Fluminicola_striata_MFLUCC_180990              --------------------TGTAAAAACTC-----CAAAACC-A-TGTGAAT-ATACCA-TTGTT-CAGTTGCTTCGGC
Brunneosporella_aquatica_HKUCC_3708            CATTA---------C-AGAGTGTAAAAACTC----CC-AAACCCTTTATTAAC-CTACCAC--GTT-CAGTTGGTTCGGT
Pseudostanjehughesia_aquitropica_MFLUCC_160569 -ATTA---------T-AGAGTATTGAA-CTC---CCT-AAACCCATTGTAAAT-CTACC---TGTT-TCGTTGCTTTGGC
Pseudostanjehughesia_lignicola_MFLUCC_150352   -------------------------------------------------AAAC-CTACC---TGTA-TCGTTGCTTTGGC
Papulosa_amerospora_AFTOLID_748                --------------------------------------------------------------------------------
Platytrachelon_abietis_CBS_125235              --------------------------------------------------------------------------------
Cancellidium_atrobrunneum_MFLUCC_200100        --------------GGAGGGCCGTCAGGCTCGCC-CGAAAACCCACTGTGAACCTTACC---TGTA-TCGTTGCTTCGGC
Cancellidium_cinereum_MFLUCC_180424            ---------GAACCGGAGGGCCGTCAGGCTCGCC-CGAAAACCCACTGTGAACCTTACC---TGTA-TCGTTGCTTCGGC
Cancellidium_griseonigrum_MFLUCC_172117        CATTAAAAAACGCCGGAGGGCCGTCAGGCTCGCC-CGTAAACCCACTGTGAACCTTACC---TGTA-TCGTTGCTTCGGC


GGGGTGGCCTCTCC-GGGGG---CCCTCAGGCC-----GCAAGGCACCCCGCCGGAGGTTTTAT-ACCAAACTCTTTTG-
-GGGTGGCCCCCTCTGGGGGT--CCTCCAGGCC-----GTAAGGCG-CCCGCCGGAGGTTATTT--TAACACTA--TTG-
-GGGTGGCCCCTTCTGGGGGT--CCTCCAGGCC-----GCAAGGCG-CCCGCCGGAGGTTATTT-TTAACACTA--TTG-
-GGGTGACCCCTTC-TGGGGT--CCTCCAGGCC-----GCAAGGCG-CCCGCCGGAGGTTATTT-TTAACACTA--TTG-
-GGGTGACCCCTTC-TGGGGT--CCTCCAGGCC-----GCAAGGCG-CCCGCCGGAGGTTATTT-TTAACACTA--TTG-
-GGGCGACCCTTCT-AGGGGT--CCTC--GGTC-----GCAAGGCG-CCCGCCGAAGGTTATTT-----AACTC--TTG-
-GGGTGACCCCCTC-GGGGGT--CCTCCCGGCC-----GCAAGGCG-CCTGCCGAAGGTTATTT-TAAACACTA--TTGT
--------------------------------------------------------------------------------
-GGGTGGCCCCTCC-GGGGGT--CCTCCAGGCC-----GCAAGGTA-CCCGCCGGAGGTTATTTCTTAACACTA-TTTG-
-GGGTGGCCCCTCC-GGGGGT--CCTCCAGGCC-----GCAAGGTA-CCCGCCGGAGGTTATTTCTTAACACTA-TTTG-
-GGGTGGCCCCTCC-GGGGGT--CCTCCAGGCC-----GCAAGGTA-CCCGCCGGAGGTTATTTCTTAACACTACTTTG-
-GGGTGGCCCCTCC-GGGGGT--CCTCTAGGCC-----GCAAGGCG-CCCGCCGGAGGTTATTT-TAAACACTA---TG-
GGGGTGGCCCCTCC-GGGGGT--CCTCTGGGCC-----GCAAGGCG-CCCGCCGGAGGTTATTT-TAAACACTC---TG-
GGGGTGGCCCCTCC-GGGGGT--CCTCTGGGCC-----GCAAGGCG-CCCGCCGGAGGTTATTT-TAAACACTC---TG-
-GGGTGGCCCCTCC-GGGGGT--CCTCCCGGCC-----GCAAGGCG-CCCGCCGGAGGTTACTT-AAA--ACTC--TTG-
-GGGTGGCCCCTTC-GGGGGT--CCTCCCGGCC-----GCAAGGCG-CCTGCCGAAGGTTATTT-TAA--ACTA--TTGT
-GGGTGGCCCCTTC-TGGGGT--CCTCCAGGCC-----GCAAGGCG-CCCGCCGGAGGTTATTT-TTAACACTA--TTG-
-GGGTGACCCCTTC-TGGGGT--CCTCCAGGCC-----GCAAGGCG-CCCGCCGGAGGTTATTT-TTAACACTA--TTG-
GGGGTGGCCTCTCC-GGAGGT--CCTC-AGGCT-----GCAAGGCACCCCGCCGGAGGTTTTAT-CAAACTCTT-TTTG-
-GGGCGATCCCTCT-GGCTGG--GATTGTAGCC-----GTGAGGCG-CCCGCCGGAGGTAATCA-AAAACTC----TTG-
-GGGCGGTCCCCCT-GTGGGATTGTTTGTAGCC-----GGAAGGCG-CCCGCCGGAGGCACACT-TAAACTCTT--CTG-
-GGGCGATCCCCTG-GTGGGG----TCGTAGCC-----GTTAGGCG-CCCGCCGAAGGCAC-C--AAAACTCTTT-TTG-
-GGGCGATCCCGGG-GCGG----GATCGTAGCC-----GTGAGGTG-CCCACTGAAGGTAC-C--GAAACTCTTC--TG-
-AGGCGGCCCCAGG-GCGGGG----CCGTGGCC-----GTCAGGTG-CCTGCCAGAGGA------TTAGAACTC--TTG-
-AGGCGGCCCCAGG-GCGGGG----CCGCGGCC-----GCAAGGCG-CCTGCCGAGGGG------CTAGAACTC--TTG-
--------------------------------------------------------------------------------
--------------------------------------------------------------------------------
-AGGCGGCCCCAGG-GCGGGG--CCACC-GCCTGTTAGCTCAGGTG-CCTGCCGAAGGATACCA--AAACTCAAC-TTA-
-AGGCGGCCCCAGG-GCGGGG--CCACC-GCCTGTTAGGTCAGGTG-CCTGCCGAAGGATACCC--AAACTCTTT-ATA-
-AGGCGGCCCCAGG-GCGGGG--CCACC-GCCTGTTAATTCAGGTG-CCTGCCGAAGGATACCTATAAACTCT---ATA-


-ATTTCGACCTGTCTTCTGAGTATACA----AAA-CAAAACAATCAAAACTTTCAACAACGGATCTCTTGGCTCTAGCAT
TCTTCTACCGTCACTTCTGAGTAAAAC----AAA-AAAATTAATCAAAACTTTCAACAACGGATCTCTTGGCTCTAGCAT
TCTTCTACCGTCACTTCTGAGTAAAACC---AAA-AAAATTAATCAAAACTTTCAACAACGGATCTCTTGGCTCTAGCAT
TCTTCTACCGTCACATCTGAGTAAAATAAA-AAA-AAAATCAATCAAAACTTTCAACAACGGATCTCTTGGCTCTAGCAT
TCTTCTACCGTCACATCTGAGTAAAATAAA-AAA-AAAATCAATCAAAACTTTCAACAACGGATCTCTTGGCTCTAGCAT
--CTTTTTTGTCACATCTGAGTTAT------TAC-AAAAATAATCAAAACTTTCAACAACGGATCTCTTGGCTCTAGCAT
TTTTCCACTGTCACATCTGAGTAAACT----AAAGAAAATAAATCAAAACTTTCAACAACGGATCTCTTGGCTCTAGCAT
-------------------------------AAA-AAAATAAATCAAAACTTTCAACAACGGATCTCTTGGCTCTAGCAT
TCTTCTACCGTTACTTCTGAGTAAAACA---AAA-AAAATAAATCAAAACTTTCAACAACGGATCTCTTGGCTCTAGCAT
TCTTCTACCGTTACTTCTGAGTAAAACA---AAA-AAAATAAATCAAAACTTTCAACAACGGATCTCTTGGCTCTAGCAT
TCTTCTACCGTTACTTCTGAGTAAAAC----AAA-AAAATAAATCAAAACTTTCAACAACGGATCTCTTGGCTCTAGCAT
TCTTCTACTGT-ACCTCTGAATAAAAAA---AAATAAAAACAATCAAAACTTTCAACAACGGATCTCTTGGCTCTAGCAT
TCTTCTATTGT-ACCTCTGAATAAAAAA---ATA-AAAAACAATCAAAACTTTCAACAACGGATCTCTTGGCTCTAGCAT
TCTTCTATTGT-ACCTCTGAATAAAAAA---ATA-AAAAACAATCAAAACTTTCAACAACGGATCTCTTGGCTCTAGCAT
TCTTCTACTGTAACGTCTGAGTAAAAGA---AAA-AAAATAAATCAAAACTTTCAACAACGGATCTCTTGGCTCTAGCAT
TTTTCTACTGTTACATCTGAGTAAACT----TAA-AAAATAAATTAAAACTTTCAACAACGGATCTCTTGGCTCTAGCAT
TCTTCTACCGTTACATCTGAGTAAAATAAAGAAA-AAAATCAATCAAAACTTTCAACAACGGATCTCTTGGCTCTAGCAT
TCTTCTACCGTCACATCTGAGTAAAAGAAA-AAA-AAAATAAATCAAAACTTTCAACAACGGATCTCTTGGCTCTAGCAT
TTTTCGACCTGT-CTTCTGAGTACAC-----AAACAAAATAA-TCAAAACTTTCAACAACGGATCTCTTGGCTCTAGCAT
--TTATAGCAG-TCTTCTGAGTACT------ATA-CAAATAAATCAAAACTTTCAACAACGGATCTCTTGGCTCTAGCAT
--TTATAGCAG-TCTTCTGAGAACT------ATA-CAAATAAATCAAAACTTTCAACAACGGATCTCTTGGCTCTAGCAT
--TTACAGCAG-TCTTCTGAGTACT------ACA-CAAATGAATCAAAACTTTCAACAACGGATCTCTTGGCTCTAGCAT
--TTATAGTGG-TCTTCTGAGTACTATT---ATT-TAAATACCCCACAACTTTCAACAACGGATCTCTTGGCTCTAGCAT
--TTTTTGGTGGTCTTCAGAGTATC------AGA-CAAATTAGTCAAAACTTTCAACAACGGATCTCTTGGCTCTAGCAT
--CCTTTAGCG-GTCTCTGAGTACT------ATA--AAATAAGTTAAAACTTTCAACAACGGATCTCTTGGCTCTAGCAT
--------------------------------------------------------------------------------
--------------------------------------------------------------------------------
-TTTT-AGTTGTTTATCTGAGTCTT--TATAAGACAAAATCAGTCAAAACTTTCAACAACGGATCTCTTGGTTCTGGCAT
-TTTT-AGTTGTCTATCTGAGTCTC---ACAAGACAAAATAAGTCAAAACTTTCAACAACGGATCTCTTGGTTCTGGCAT
-TTTT-AGTTGTCTATCTGAGTCTTTTTACAAGACAAAATCAGTCAAAACTTTCAACAACGGATCTCTTGGTTCTGGCAT


CGATGAAGAACGCAGCGAAATGCGATAAGTAATGCGAATTGCAGAATTCCGCGAGTCATCGAATCTTTGAACGCACATTG
CGATGAAGAACGCAGCGAAATGCGATAAGTAATGCGAATTGCAGAATTCCGCGAGTCATCGAATCTTTGAACGCACATTG
CGATGAAGAACGCAGCGAAATGCGATAAGTAATGCGAATTGCAGAATTCCGCGAGTCATCGAATCTTTGAACGCACATTG
CGATGAAGAACGCAGCGAAATGCGATAAGTAATGCGAATTGCAGAATTCCGCGAGTCATCGAATCTTTGAACGCACATTG
CGATGAAGAACGCAGCGAAATGCGATAAGTAATGCGAATTGCAGAATTCCGCGAGTCATCGAATCTTTGAACGCACATTG
CGATGAAGAACGCAGCGAAATGCGATAAGTAATGCGAATTGCAGAATTCCGCGAGTCATCGAATCTTTGAACGCACATTG
CGATGAAGAACGCAGCGAAATGCGATAAGTAATGCGAATTGCAGAATTCCGCGAGTCATCGAATCTTTGAACGCACATTG
CGATGAAGAACGCAGCGAAATGCGATAAGTAATGCGAATTGCAGAATTCCGCGAGTCATCGAATCTTTGAACGCACATTG
CGATGAAGAACGCAGCGAAATGCGATAAGTAATGCGAATTGCAGAATTCCGCGAGTCATCGAATCTTTGAACGCACATTG
CGATGAAGAACGCAGCGAAATGCGATAAGTAATGCGAATTGCAGAATTCCGCGAGTCATCGAATCTTTGAACGCACATTG
CGATGAAGAACGCAGCGAAATGCGATAAGTAATGCGAATTGCAGAATTCCGCGAGTCATCGAATCTTTGAACGCACATTG
CGATGAAGAACGCAGCGAAATGCGATAAGTAATGCGAATTGCAGAATTCCGCGAGTCATCGAATCTTTGAACGCACATTG
CGATGAAGAACGCAGCGAAATGCGATAAGTAATGCGAATTGCAGAATTCCGCGAGTCATCGAATCTTTGAACGCACATTG
CGATGAAGAACGCAGCGAAATGCGATAAGTAATGCGAATTGCAGAATTCCGCGAGTCATCGAATCTTTGAACGCACATTG
CGATGAAGAACGCAGCGAAATGCGATAAGTAATGCGAATTGCAGAATTCCGCGAGTCATCGAATCTTTGAACGCACATTG
CGATGAAGAACGCAGCGAAATGCGATAAGTAATGCGAATTGCAGAATTCCGCGAGTCATCGAATCTTTGAACGCACATTG
CGATGAAGAACGCAGCGAAATGCGATAAGTAATGCGAATTGCAGAATTCCGCGAGTCATCGAATCTTTGAACGCACATTG
CGATGAAGAACGCAGCGAAATGCGATAAGTAATGCGAATTGCAGAATTCCGCGAGTCATCGAATCTTTGAACGCACATTG
CGATGAAGAACGCAGCGAAATGCGATAAGTAATGCGAATTGCAGAATTCCGCGAGTCATCGAATCTTTGAACGCACATTG
CGATGAAGAACGCAGCGAAATGCGATAAGTAATGCGAATTGCAGAATTCCGCGAGTCATCGAATCTTTGAACGCACATTG
CGATGAAGAACGCAGCGAAATGCGATAAGTAATGCGAATTGCAGAATTCCGCGAGTCATCGAATCTTTGAACGCACATTG
CGATGAAGAACGCAGCGAAATGCGATAAGTAATGCGAATTGCAGAATTCCGCGAGTCATCGAATCTTTGAACGCACATTG
CGATGAAGAACGT-GCGAAATGCGATAAGTAATGCGAATTGCAGAATTCCGCGAGTCATCGAATCTTTGAACGCACATTG
CGATGAAGAACGCAGCGAAATGCGATAAGTAATGCGAATTGCAGAATTACGTGAGTCATCGAATCTTTGAACGCACATTG
CGATGAAGAACGCAGCGAAATGCGATAAGTAATGCGAATTGCAGAATTCCGCGAGTCATCGAATCTTTGAACGCACATTG
--------------------------------------------------------------------------------
--------------------------------------------------------------------------------
CGATGAAGAACGCAGCGAAATGCGATAAGTAATGTGAATTGCAGAATTCAGTGAATCATCGAATCTTTGAACGCACATTG
CGATGAAGAACGCAGCGAAATGCGATAAGTAATGTGAATTGCAGAATTCAGTGAATCATCGAATCTTTGAACGCACATTG
CGATGAAGAACGCAGCGAAATGCGATAAGTAATGTGAATTGCAGAATTCAGTGAATCATCGAATCTTTGAACGCACATTG


CGCCTGCCAGTATTCTGGCAGGCATGCCTGTCCGAGCGTCATTTCAACCCCCAGGC-CTTCGTCA---------------
CGCCTGCTAGTATTCTGGCAGGCATGCCTGTCCGAGCGTCATTTCAACCCCCAGGC-CCTCGTC----------------
CGCCTGCTAGTATTCTGGCAGGCATGCCTGTCCGAGCGTCATTTCAACCCCCAGGC-CCTCGTC----------------
CGCCTGCTAGTATTCTGGCAGGCATGCCTGTCCGAGCGTCATTTCAACCCCCAGGC-CCTCGTC----------------
CGCCTGCTAGTATTCTGGCAGGCATGCCTGTCCGAGCGTCATTTCAACCCCCAGGC-CCTCGTC----------------
CGCCTGCCAGTATTCTGGCAGGCATGCCTGTCCGAGCGTCATTTCAACCCCCAGGC-CCTCGTT----------------
CGCCTGCTAGTATTCTGGCAGGCATGCCTGTCCGAGCGTCATTTCAACCCCCAGGC-CCTCGTT----------------
CGCCTGCTAGTATTCTGGCAGGCATGCCTGTCCGAGCGTCATTTCAACCCCCAGGC-CCTCGTT----------------
CGCCTGCTAGTATTCTGGCAGGCATGCCTGTCCGAGCGTCATTTCAACCCCCAGGC-CCTCGTT----------------
CGCCTGCTAGTATTCTGGCAGGCATGCCTGTCCGAGCGTCATTTCAACCCCCAGGC-CCTCGTT----------------
CGCCTGCTAGTATTCTGGCAGGCATGCCTGTCCGAGCGTCATTTCAACCCCCAGGC-CCTCGTT----------------
CGCCTGCCAGTATTCTGGCAGGCATGCCTGTCCGAGCGTCATTTCAACCCCCAGGC-CTTCATT----------------
CGCCTGCCAGTATTCTGGCAGGCATGCCTGTCCGAGCGTCATTTCGACCCCCAGGC-CTTCGTT----------------
CGCCTGCCAGTATTCTGGCAGGCATGCCTGTCCGAGCGTCATTTCGACCCCCAGGC-CTTCGTT----------------
CGCCTGCTAGTATTCTGGCAGGCATGCCTGTCCGAGCGTCATTTCAACCCCCAGGC-CCTCGTT----------------
CGCCTGCTAGTATTCTGGCAGGCATGCCTGTCCGAGCGTCATTTCAACCCCCAGGC-CCTTGTT----------------
CGCCTGCTAGTATTCTGGCAGGCATGCCTGTCCGAGCGTCATTTCAACCCCCAGGC-CCTCGTC----------------
CGCCTGCTAGTATTCTGGCAGGCATGCCTGTCCGAGCGTCATTTCAACCCCCAGGC-CCTCGTC----------------
CGCCTGCCAGTATTCTGGCAGGCATGCCTGTCCGAGCGTCATTTCAACCCCCAGGC-CTTCGTCA---------------
CGCCTGCTAGCATTCTGGCAGGCATGCCTGTCCGAGCGTCATTTCGACCCTCAGGC-CTTTATT----------------
CGCCTGCTAGCATTCTGGCAGGCATGCCTGTCCGAGCGTCATTTCGAACCCCAGGC-CTT--------------------
CGCCTGCTAGCATTCTGGCAGGCATGCCTGTCCGAGCGTCATTTCGACCCCCAGGC-CTTCATT----------------
CGCCTGCTAGTATTCTGGCAGGCATGCCTGTCCGAGCGTCATTTCAACCCCCAGGC-CTCTATT----------------
CGCCTGCCGGTACTCCGGCAGGCATGCCTGTTCGAGCGTCATTTCAACCCTCAGGC-CCTGGCTT---------------
CGCCTGCTGGTACTCCGGCAGGCATGCCTGTTCGAGCGTCATTTCGCACCCTCAGG-CTCTAGT----------------
--------------------------------------------------------------------------------
--------------------------------------------------------------------------------
CGCCTACCAGTATTCTGGTAGGCATGCCTGTTCGAGCGTCATTTCAACCCTCAGGT-CCTGTCTTTCT-------AAAAG
CGCCTGCCAGTATTCTGGCAGGCATGCCTGTTCGAGCGTCATTTCAACCCTCAGGC-CCTGGCTTTTTTGCT--------
CGCCTGCCAGTATTCTGGCAGGCATGCCTGTTCGAGCGTCATTTCAACCCTCAGGCGCCTTGCTTTCTTGTTTTTACAAG


---------GCCTGTAGTTGGGGCCCTCAGGAGGCCG--GCCCCCTAG---GGGCCGATCCTGAGCCCTGAAAAGCAGTG
---------GCCTGTTGTTGGGGCTTTCAGGG-------CGGTCCAGC---GGACC--CCCTGAGCTCTGAAAAGCAGTG
---------GCCTGTTGTTGGGGCTTTCAGGG-------CGGTCCAGC---GGACC--CCCTGAGCCCTGAAAAGCAGTG
---------GCCTGTTGTTGGGGCTTTCAGGG-------CGGTCCAGC---GGACC--CCCTGAGCCCTGAAAAGCAGTG
---------GCCTGTTGTTGGGGCTTTCAGGG-------CGGTCCAGC---GGACC--CCCTGAGCCCTGAAAAGCAGTG
---------GCCTGTTGTTGGGGCGTTCAGGG-------CGGTCCCAC---GGACC--CCCTGAGCCCTGAAAAGCAGTG
---------GCCTGTTGTTGGGGCGTTCAGGA-------TCGGTCTAA---CGACC--CCTTGAGCCCTGAAAAGCAGTG
---------GCCTGTTGTTGGGGCTTTCAGGG-------CAGTCCAGC---GGACC--CCCTGAGCCCTG----------
---------GCCTGTTGTTGGGGCTTTCAGGG-------CAGTCCAGC---GGACC--CCCTGAGCCCTGAAAAGCAGTG
---------GCCTGTTGTTGGGGCTTTCAGGG-------CAGTCCAGC---GGACC--CCCTGAGCCCTGAAAAGCAGTG
---------GCCTGTTGTTGGGGCTTTCAGGG-------CGGTCCAGC---GGACC--CCCTGAGCCCTGAAAAGCAGTG
---------GCCTGTTGTTGGGGCATTCAGGG-------CGGTCCGAC---GGACC--CCCTGAGCCCTGAAAATCAGTG
---------GCCTGGTGTTGGGGCATTCAGGG-------TGGTCCGAC---GGACC--CCCTGAGCCCTGAAAATCAGTG
---------GCCTGGTGTTGGGGCATTCAGGG-------TGGTCCGAC---GGACC--CCCTGAGCCCTGAAAATCAGTG
---------GCCTGTTGTTGGGGCGTTCAGGG-------CGGTCCAAC---GGACC--CCCTGAGCCCCGAAAATCAGTG
---------GCCTGTTGTTGGGGCGTTCAGGG------TCGGTCTAAC----GACC--CCCTGAGCCCTGAAAAGCAGTG
---------GCCTGTTGTTGGGGCTTTCAGGG-------CGGTCCAGC---GGACC--CCCTGAGCCCTGAAAAGCAGTG
---------GCCTGTTGTTGGGGCTTTCAGGG-------CGGTCCAGC---GGACC--CCCTGAGCCCTGAAAAGCAGTG
---------GCCTGTCGTTGGGGCCTTCAGGAGGCCGGCCCACCAAGG---GCCGA--CCCTGAGCCCTGAAAAGCAGTG
---------GCCTGTTGTTGGGGCGCTTCTAG-------GGGATTAACCATGATCC--GCTAGAGCCCTGAAAGACAGTG
---------GCCTGTTGTTGGGGCCCTTCTGG-------GGGATCAACCGTGGTCC--ACTAGAGCCCTGAAAGACAGTG
---------GCCTGTTGTTGGGGCACTTCTAG-------GGGATTTACTGTAGTCC--CCTAGAGCCCCGAAATACAGTG
---------GCCTGTTGTTGGGGCTTTTCTCT------AGGGTACGCTCTAAGCTC--CCTAGAGCCCTGAAAGACAGTG
---------GCCTGGTGTTGGGGCGCTACGGT------------CCG-----------CCGTAGCCCCTGAAAGACAGTG
---------GCCTGGTGTTGGGGAGCTACGGT------------CCG-----------CCGTAGGCCCTGAAAGACAGTG
--------------------------------------------------------------------------------
--------------------------------------------------------------------------------
GC-----CGGCCTGGCGTTGGGGCATCTGCGA-------ATA-TTAA-----------AAGCAGGCCCTTAAGACCAGTG
-------GGGCCTGGCGTTGGGGCATCTGCGG-----------TTTG-----------AAGCAGGCCCTCAAGACCAGTG
GAGCCAAGAGCCTGGCGTTGGGGCATCTGCGG-------ACTCTGTC-----------CAGCAGGCCCTAAAGACCAGTG


GCGGGCTCGCCATGAACACCGAGCGCAGT-AATTCT----CTCTCGCTCGGGGG--TCCA-GGCGGGTGCCAGCCGTGAA
GCGGGCTCGCCA-GGTCACCGAGCGCAGT-AATTAT----CTCTCGCTTAGGGG--CCCT-GGCGGGTGCCAGCCGTG--
GCGGGCTCGCCA-GGTCACCGAGCGCAGT-AATTAT----CTCTCGCTTAGGGG--CCCT-GGCGGGTGCCAGCCGTG--
GCGGGCTCGCCA-GGTCACCGAGCGCAGT-AATTAT----CTCTCGCTTAGGGG--CCCTGGGCGGGTACCAGCCGTG--
GCGGGCTCGCCA-GGTCACCGAGCGCAGT-AATTAT----CTCTCGCTTAGGGG--CCCTGGGCGGGTACCAGCCGTG--
GCGGGCTCGCCA-GGTCACCGAGCGTAGT-AATTTT----CTCTCGCTTAGGGG--CCCT-GGCGGGTGCCAGCCGTG--
GCGGGCTCGCCA-GGTCACCGAGCGTAGT-AATTTT----CTCTCGCTTAGGGG---CCG-GGCGGGTGCTAGCCGTG--
--------------------------------------------------------------------------------
GCGGGCTCGCCA-GGTCACCGAGCGTAGTAAATTAC---TCTCTCGCTCAGGGG--CCGT-GGCGGGTGCCAGCCGTG--
GCGGGCTCGCCA-GGTCACCGAGCGTAGTAAATTAC---TCTCTCGCTCAGGGG--CCGT-GGCGGGTGCCAGCCGTG--
GCGGGCTCGCCA-GGTCACCGAGCGTAGTAAATTAC----CTCTCGCTCAGGGG--CCGT-GGCGGGTGCCAGCCGTG--
GCGGGCCTGCCA-GGTCACCGAGCGCAGT-AATCT-----CTCTCGCTCAGGGG--CCCT-GGCGGGAGCTAGCCGTG--
GCGGGCCTGCCA-GGTCACCGAGCGCAGT-AATCT-----CTCTCGCTCAGGGC--CCCT-GGCGGGTGCTAGCCGTGA-
GCGGGCCTGCCA-GGTCACCGAGCGCAGT-AATCT-----CTCTCGCTCAGGGC--CCCT-GGCGGGTGCTAGCCGTGA-
GCGGGCTCGCCA-GGTCACCGAGCGCAGT-AATTTT----CTCTCGCTTAGGGG--CCTC-GGCGGGTGCCAGCCGTG--
GCGGGCTCGCCA-GGTCACCGAGCGTAGT-AATTTT----CTCTCGCTTAGGGG----CCGGGCGGGTGCTAGCCGTG--
GCGGGCTCGCCA-GGTCACCGAGCGCAGT-AATTGT----CTCTCGCTTAGGGG--CCCT-GGCGGGTGCCAGCCGTG--
GCGGGCTCGCCA-GGTCACCGAGCGCAGT-AATTAT----CTCTCGCTTAGGGG--CCCT-GGCGGGTACCAGCCGTG--
GCGGGCTCGCCATGAACACCGAGCGCAGT-AATTCT----CTCTCGCTCGGGGG--TCCA-GGCGGGTGCCAGCCGTGAA
GCGGGCTCGCCA-GGTCACCGAGCGTAGT-AATTC-----TTCTCGCTTAGGGGG-CACT-GACGGGTGCTAGCCGTG--
GCGGGCTCGCCA-GGTCACCGAGCGTAGT-AATTC-----TTCTCGCTTAGGGGG-CGCT-GGTGGGTGCTAGCCGTG--
GCGGGCTCGCCA-GGTCACCGAGCGTAGT-AATAC-----TTCTCGCTCAGGGGGCCCCT-GGCGGGCGCTGGCCGTG--
GCGGGCTCGCCA-GGTCACCGAGCGTAGT-ATTAC-----TTCTCGCTTAGGGG--CCCT-GGCGGGTGCTAGCCGTG--
GCGGGCTTCCCG-GAAACCCTAGCGCAGT-AGTGT-----ATCTCGCTCGGGGCG-TTTT-GGGGGGTGCTGGCCGTT--
GCGGGCTCTCCA-AGAAGCCGGGCTAGTA-AATGCC----TGCTC------GGCG-TACG-GGAGGGTGCCGGCCGTT--
--------------------------------------------------------------------------------
--------------------------------------------------------------------------------
GCGGGCTCGCTG-TGACCCCGAGCGTAGT-AGATCT-TCTTTCTCGCTTTGGGTG-TCTTAGTGGGCTTCCTGCCATT--
GCGGGCTCGCTG-TGACCCCGAGCGTAGT-AGTTATTTCTTTCTCGCTTTGGGTG-TCCCGGTGGGCTTCCTGCCATC--
GCGGGCTCGCTG-TGACCCCGAGCGTAGT-AGTTTTTTCTTTCTCGCTTTGGGTG-TCTCGGTGGGCTCCCTGCCATC--


AAAAAAAACGCAGAAGCCTCGCTTCTGAAAACACAGTGG-------------------------------------TTTG
----AAAACGCAGAAACTCA-CTTCTACA-AAACAGTGGGCCCCAGTAACGGCGAGTGAAGCGGCAACAGCTCAAATTTG
----AAAACGCAGAAACTCA-CTTCTACA-AAACAGTGG-----AGTAACGGCGAGTGAAGCGGCAACAGCTCAAATTTG
----AAAACGCAGAAACTCA-CTTCTACA-AAACAGTGGGCCCCAGTAACGGCGAGTGAAGCGGCAACAGCTCAAATTTG
----AAAACGCAGAAACTCA-CTTCTACA-AAACAGTGGGCCCCAGTAACGGCGAGTGAAGCGGCAACAGCTCAAATTTG
----AAAACGCAGAAGCTCTGCTTCTACA-CAATAGTGGGCCCTAGTAACGGCGAGTGAAGCGGCAACAGCTCAAATTTG
----AAAACGCAGAAACGCA-CTTTC-----TACAGTGG------GTAACGGCGAGTGAAGCGGCAACAGCTCAAATTTG
---------------------------------------GCCCCAGTAACGGCGAGTGAAGCGGCAACAGCTCAAATTTG
----AAAACGCAGAAACTCA-CTTCTACA-CAATAGTGG----------CGGCGAGTGAAGCGGCAACAGCTCAAATTTG
----AAAACGCAGAAACTCA-CTTCTACA-CAATAGTGG----------------------------CAGCTCAAATTTG
----AAAACGCAGAAACTCA-CTTCTACA-CAATAGTGGGCCCCAGTAACGGCGAGTGAAGCGGCAACAGCTCAAATTTG
----AAAACGCACACCTACG-----------AACAGTGG-----------------------------------------
----AAAACACACACCTACG-----------AACAGTGG----------------GTGAAGCGGCAACAGCTCAAATTTG
----AAAACACACACCTACG-----------AACAGTGG----------------GTGAAGCGGCAACAGCTCAAATTTG
----AAAACGCAGAAACGCA-CTTTC-----TCCAGCGG-------TAACGGCGAGTGAAGCGGCAACAGCTCAAATTTG
----AAAACGCAGAAACGCA-CTTTC-----TACAGTGG-----------------------------------------
----AAAACGCAGAAACTCA-CTTCTACA-AAACAGTGG----------CGGCGAGTGAAGCGGCAACAGCTCAAATTTG
----AAAACGCAGAAACTCA-CTTCTACA-AAACAGTGGGCCCCAGTAACGGCGAGTGAAGCGGCAACAGCTCAAATTTG
AAAAAAAACGCAGAACCTCG-GTTCTGAA-ACACAGTGGGCCCCAGTAACGGCGAGTGAAGCGGCAACAGCTCAAATTTG
----AAAAACC------------ACCTATAATTCAATGG-----------------TGAAGCGGCAACAGCTCAAATTTG
----AAAACAA-------------CTTATATTTCAATGGGCCCTAGTAACGGCGAGTGAAGCGGCAACAGCTCAAATTTG
----AAAACAC-------------CCCAAACTTCAATGG-------TAACGGCGAGTGAAGCGGCAACAGCTCAAATTTG
-AAAAAAACTA--------------------CTTCATGGGCCCTAGTAACGGCGAGTGAAGCGGCAACAGCTCAAATTTG
----AAACCAC-------------CCTATATTCTAAAT-GCCCTAGTAACGGCGAGTGAAGCGGCAACAGCTCAAATTTG
----AAACCTT-------------CCGCAAGGACCACTG------------------------------GCTCAAATTTG
---------------------------------------GCCCCAGTAACGGCGAGTGAAGCGGCAACAGCTCAAATTTG
---------------------------------------GCCCCAGTAACGGCGAGTGAAGCGGCAACAGCTCAAATTTG
----AAACC-----------CATCTCTTTTACTGAAATG-----------------------------------AATTTG
----AAACCTCT--------TCTTTTTTTTACTGAAAGGGCCCTAGTAACGGCGAGTGAAGCGGCAACAGCTCAAATTTG
----AAACC-----------CTCCTTTTTTACTGAAAGGGCCCTAGTAACGGCGAGTGAAGCGGCAACAGCTCAAATTTG


AAATCTGGTCCCCA-GGGCCCGAGTTGTAATTTGTAGAGGATGCTTTTGGCGCGGTGCCTTCTGAGTTCCCTGGAACGGG
AAATCTGGCCCCCA-GGGTCCGAGTTGTAATTTGTAGAGGATGCTTTTGGCGCGGTGCCTTCTGAGTTCCCTGGAACGGG
AAATCTGGCCCCCA-GGGTCCGAGTTGTAATTTGTAGAGGATGCTTTTGGCGCGGTGCCTTCTGAGTTCCCTGGAACGGG
AAATCTGGCCC-CA-GGGTCCGAGTTGTAATTTGTAGAGGATGCTTTTGGCGCGGTGCCTTCTGAGTTCCCTGGAACGGG
AAATCTGGCCC-CA-GGGTCCGAGTTGTAATTTGTAGAGGATGCTTTTGGCGCGGTGCCTTCTGAGTTCCCTGGAACGGG
AAATCTGGCCCCCA-GGGTCCGAGTTGTAATTTGTAGAGGATGCTTTTGGCGCGGTGCCTTCTGAGTTCCCTGGAACGGG
AAATCTGGCCCCTA-GGGTCCGAGTTGTAATTTGTAGAGGATGCTTTTGGCGCGGTGCCTTCTGAGTTCCCTGGAACGGG
AAATCTGGCCCCCA-GGGTCCGAGTTGTAATTTGTAGAGGATGCTTTTGGCGCGGTGCCTTCTGAGTTCCCTGGAACGGG
AAATCTGGCCCCCA-GGGTCCGAGTTGTAATTTGTAGAGGATGCTTTTGGCGCGGTGCCTTCTGAGTTCCCTGGAACGGG
AAATCTGGCCCCCA-GGGTCCGAGTTGTAATTTGTAGAGGATGCTTTTGGCGCGGTGCCTTCTGAGTTCCCTGGAACGGG
AAATCTGGCCCCCA-GGGTCCGAGTTGTAATTTGTAGAGGATGCTTTTGGCGCGGTGCCTTCTGAGTTCCCTGGAACGGG
--------------------------------------------------------------------------------
AAATCTGGCCCCTA-GGGTCCGAGTTGTAATTTGTAGAGGATGCTTTTGGCGCGGTGCCTTCTGAGTTCCCTGGAACGGG
AAATCTGGCCCCTA-GGGTCCGAGTTGTAATTTGTAGAGGATGCTTTTGGCGCGGTGCCTTCTGAGTTCCCTGGAACGGG
AAATCTGGCCCCTA-GGGTCCGAGTTGTAATTTGTAGAGGATGCTTTTGGCGCGGTGCCTTCTGAGTTCCCTGGAACGGG
--------------------------------------------------------------------------------
AAATCTGGCCCCCA-GGGTCCGAGTTGTAATTTGTAGAGGATGCTTTTGGCGCGGTGCCTTCTGAGTTCCCTGGAACGGG
AAATCTGGCCCCCA-GGGTCCGAGTTGTAATTTGTAGAGGATGCTTTTGGCGCGGTGCCTTCTGAGTTCCCTGGAACGGG
AAATCTGGTCCCCA-GGGCCCGAGTTGTAATTTGTAGAGGATGCTTTTGGCGCGGTGCCTTCTGAGTTCCCTGGAACGGG
AAATCTGGCC-CTA--GGCCCGAATTGTAATTTGTAGAGGATGCTTTTGGTGCGGTGCCTTCTGAGTTCCCTGGAACGGG
AAATCTGGCC-CTA--GGCCCGAATTGTAATTTGTAGAGGATGCTTTTGGTGCGGTGCCTTCTGAGTTCCCTGGAACGGG
AAATCTGGCC-CTA--GGCCCGAGTTGTAATTTGTAGAGGATGCTTTTGGTGCGGTGCCTTCTGAGTTCCCTGGAACGGG
AAATCTGGCC-CTA--GGCCCGAGTTGTAATTTGCAGAGGATGCTTTTGGCGAGGTGCCTTCTGAGTTCCCTGGAACGGG
AAATCTGGCC-CTA--GGCCCGAGTTGTAATTTGTAGAGGATGCTTTTGGTGCGGCGCCTTCTAAGTTCCCTGGAACGGG
AAATCTGGCT-CT---GGCCCGAGTTGTAATTTGTAGAGGATGCTTTTGGTGCGGCGCCTTCTGAGTTCCCTGGAACGGG
AAATCTGGCCTTCC--AGCCCGAATTGTAATTTGTAGAGGATGCTTTTGGTGCGGTGCCTTCTGAGTTCCCTGGAACGGG
AAATCCGGCCCCCCCGGGCCCGAGTTGTAATTTGTAGAGGATGCTTTTGGCGCGGTGCCTTCTGAGTTCCCTGGAACGGG
AAATCTGGCT-CAC---GCCCGAGTTGTAATTTGTAGAGGATGCTTTTGGTGCGGTGCCTTCTGAGTTCCCTGGAACGGG
AAATCTGGCT-CAC---GCCCGAGTTGTAATTTGTAGAGGATGCTTTTGGTTAGGTGCCTTCTGAGTTCCCTGGAACGGG
AAATCTGGCT-CAC---GCCCGAGTTGTAATTTGTAGAGGATGCTTTTGGTGCGGTGCCTTCTGAGTTCCCTGGAACGGG


ACGCCACAGAGGGTGAGAGCCCCGTATAGTCGGACACCAAGCCTCTGTAAAGCTCCTTCGACGAGTCGAGTAGTTTGGGA
ACGCCACAGAGGGTGAGAGCCCCGTATAGTCGGACACCAAGCCTCTGTAAAGCTCCTTCGACGAGTCGAGTAGTTTGGGA
ACGCCACAGAGGGTGAGAGCCCCGTATAGTCGGACACCAAGCCTCTGTAAAGCTCCTTCGACGAGTCGAGTAGTTTGGGA
ACGCCACAGAGGGTGAGAGCCCCGTATAGTCGGACACCAAGCCTCTGTAAAGCTCCTTCGACGAGTCGAGTAGTTTGGGA
ACGCCACAGAGGGTGAGAGCCCCGTATAGTCGGACACCAAGCCTCTGTAAAGCTCCTTCGACGAGTCGAGTAGTTTGGGA
ACGCCATAGAGGGTGAGAGCCCCGTATAGTCGGACACCAAGCCTCTGTAAAGCTCCTTCGACGAGTCGAGTAGTTTGGGA
ACGCCACAGAGGGTGAGAGCCCCGTATAGTCGGACACCAAGCCTCTGTAAAGCTCCTTCGACGAGTCGAGTAGTTTGGGA
ACGCCACAGAGGGTGAGAGCCCCGTATAGTCGGACACCAAGCCTCTGTAAAGCTCCTTCGACGAGTCGAGTAGTTTGGGA
ACGCCACAGAGGGTGAGAGCCCCGTATAGTCGGACACCAAGCCTCTGTAAAGCTCCTTCGACGAGTCGAGTAGTTTGGGA
ACGCCACAGAGGGTGAGAGCCCCGTATAGTCGGACACCAAGCCTCTGTAAAGCTCCTTCGACGAGTCGAGTAGTTTGGGA
ACGCCACAGAGGGTGAGAGCCCCGTATAGTCGGACACCAAGCCTCTGTAAAGCTCCTTCGACGAGTCGAGTAGTTTGGGA
--------------------------------------------------------------------------------
ACGCCACAGAGGGTGAGAGCCCCGTATAGTCGGACACCAAGCCTCTGTAAAGCTCCTTCGACGAGTCGAGTAGTTTGGGA
ACGCCACAGAGGGTGAGAGCCCCGTATAGTCGGACACCAAGCCTCTGTAAAGCTCCTTCGACGAGTCGAGTAGTTTGGGA
ACGCCACAGAGGGTGAGAGCCCCGTATAGTCGGACACCAAGCCTCTGTAAAGCTCCTTCGACGAGTCGAGTAGTTTGGGA
-------------------------------------CAAGCCTCTGTAAAGCTCCTTCGGCGAGTCGAGTAGTTTGGGA
ACGCCACAGAGGGTGAGAGCCCCGTATAGTCGGACACCAAGCCTCTGTAAAGCTCCTTCGACGAGTCGAGTAGTTTGGGA
ACGCCACAGAGGGTGAGAGCCCCGTATAGTCGGACACCAAGCCTTTGTAAAGCTCCTTCGACGAGTCGAGTAGTTTGGGA
ACGCCACAGAGGGTGAGAGCCCCGTATAGTCGGACACCAAGCCTCTGTAAAGCTCCTTCGACGAGTCGAGTAGTTTGGGA
ACGCCAAAGAGGGTGAGAGCCCCGTATAGTCGGACACCAAGCCTCTGTAAAGCTCCTTCGACGAGTCGAGTAGTTTGGGA
ACGCCAAAGAGGGTGAGAGCCCCGTATAGTCGGACACCAATCCTCTGTAAAGCTCCTTCGACGAGTCGAGTAGTTTGGGA
ACGCCAAAGAGGGTGAGAGCCCCGTATAGTCGGACACCAAGCCTCTGTAAAGCTCCTTCGACGAGTCGAGTAGTTTGGGA
ACGCCACAGAGGGTGAGAGCCCCGTATAGTCGGACACCAAGCCTCTGTAAAGCTCCTTCGACGAGTCGAGTAGTTTGGGA
ACGCCGGAGAGGGTGAGAGCCCCGTATAGTCGGCAGCCAAGCCTCTGTAAAGCTCCTTCGACGAGTCGAGTAGTTTGGGA
ACGCCGGAGAGGGTGAGAGCCCCGTATAGTCGGCAGCCAAGCCAGTGTAAAGCTCCTTCGACGAGTCGAGTAGTTTGGGA
ACGCCATAGAGGGTGAGAGCCCCGTATAGTCGGACACCAAGCCTCTGTAAAGCTCCTTCGACGAGTCGAGTAGTTTGGGA
ACGCCGGAGAGGGTGAGAGCCCCGTATAGTCGGACACCAAGCCTCTGTAAAGCTCCTTCGACGAGTCGAGTAGTTTGGGA
ACGCCAGAGAGGGTGAGAGCCCCGTATAGTTGGACACCAAACCTCTGTAAAGCTCCTTCGACGAGTCGAGTAGTTTGGGA
ACGCCAGAGAGGGTGAGAGCCCCGTATAGTTGGACACCAAGCCTCTGTAAAGCTCCTTCGACGAGTCGAGTAGTTTGGGA
ACGCCATAGAGGGTGAGAGCCCCGTATAGTTGGACACCAAGCCTCTGTAAAGCTCCTTCGACGAGTCGAGTAGTTTGGGA


ATGCTGCTCAAAATGGGAGGTAAATCTCTTCTAAAGCTAAATACAGGCTAGAGACCGATAGCGCACAAGTAGAGTGATCG
ATGCTGCTCAAAATGGGAGGTAAATCTCTTCTAAAGCTAAATACAGGCTAGAGACCGATAGCGCACAAGTAGAGTGATCG
ATGCTGCTCAAAATGGGAGGTAAATCTCTTCTAAAGCTAAATACAGGCTAGAGACCGATAGCGCACAAGTAGAGTGATCG
ATGCTGCTCAAAATGGGAGGTAAATCTCTTCTAAAGCTAAATACAGGCTAGAGACCGATAGCGCACAAGTAGAGTGATCG
ATGCTGCTCAAAATGGGAGGTAAATCTCTTCTAAAGCTAAATACAGGCTAGAGACCGATAGCGCACAAGTAGAGTGATCG
ATGCTGCTCAAAATGGGAGGTAAATCTCTTCTAAAGCTAAATATAGGCTAGAGACCGATAGCGCACAAGTAGAGTGATCG
ATGCTGCTCAAAATGGGAGGTAAATCTCTTCTAAAGCTAAATACAGGCTAGAGACCGATAGCGCACAAGTAGAGTGATCG
ATGCTGCTCAAAATGGGAGGTAAATCTCTTCTAAAGCTAAATACAGGCTAGAGACCGATAGCGCACAAGTAGAGTGATCG
ATGCTGCTCAAAATGGGAGGTAAATCTCTTCTAAAGCTAAATACAGGCTAGAGACCGATAGCGCACAAGTAGAGTGATCG
ATGCTGCTCAAAATGGGAGGTAAATCTCTTCTAAAGCTAAATACAGGCTAGAGACCGATAGCGCACAAGTAGAGTGATCG
ATGCTGCTCAAAATGGGAGGTAAATCTCTTCTAAAGCTAAATACAGGCTAGAGACCGATAGCGCACAAGTAGAGTGATCG
--------------------------------------------------------------------------------
ATGCTGCTCAAAATGGGAGGTAAATCTCTTCTAAAGCTAAATACAGGCTAGAGACCGATAGCGCACAAGTAGAGTGATCG
ATGCTGCTCAAAATGGGAGGTAAATCTCTTCTAAAGCTAAATACAGGCTAGAGACCGATAGCGCACAAGTAGAGTGATCG
ATGCTGCTCAAAATGGGAGGTAAATCTCTTCTAAAGCTAAATACAGGCTAGAGACCGATAGCGCACAAGTAGAGTGATCG
ATGCTGCTCAAAATGGGAGGTAAATCTCTTCTAAAGCTAAATACAGGCTAGAGACCGATAGCGCACAAGTAGAGTGATCG
ATGCTGCTCAAAATGGGAGGTAAATCTCTTCTAAAGCTAAATACAGGCTAGAGACCGATAGCGCACAAGTAGAGTGATCG
ATGCTGCTCAAAATGGGAGGTAAATCTCTTCTAAAGCTAAATACAGGCTAGAGACCGATAGCGCACAAGTAGAGTGATCG
ATGCTGCTCAAAATGGGAGGTAAATCTCTTCTAAAGCTAAATACAGGCTAGAGACCGATAGCGCACAAGTAGAGTGATCG
ATGCTGCTCAAAATGGGAGGTAAATCTCTTCTAAAGCTAAATACCGGCTAGAGACCGATAGCGCACAAGTAGAGTGATCG
ATGCTGCTCAAAATGGGAGGTAAATCTCTTCTAAAGCTAAATACCGGCTAGAGACCGATAGCGCACAAGTAGAGTGATCG
ATGCTGCTCAAAATGGGAGGTAAATCTCTTCTAAAGCTAAATACCGGCTAGAGACCGATAGCGCACAAGTAGAGTGATCG
ATGCTGCTCAAAATGGGAGGTAAATCTCTTCTAAAGCTAAATACCGGCTAGAGACCGATAGCGCACAAGTAGAGTGATCG
ATGCTGCTCAAAATGGGAGGTAAATTTCTTCTAAAGCTAAATACCGGCTAGAGACCGATAGCGCACAAGTAGAGTGATCG
ATGCTGCTCAAAATGGGAGGTAAATTTCTTCTAAAGCTAAATACCGGCTAGAGACCGATAGCGCACAAGTAGAGTGATCG
ATGCTGCTCAAAATGGGAGGTAAATCTCTTCTAAAGCTAAATACCGGCTAGAGACCGATAGCGCACAAGTAGAGTGATCG
ATGCTGCTCTAAATGGGAGGTAAATTTCTTCTAAAGCTAAATACCGGCTAGAGACCGATAGCGCACAAGTAGAGTGATCG
ATGCTGCTCAAAATGGGAGGTAAATTTCTTCTAAAGCTAAATACCGGCCAGAGACCGATAGCGCACAAGTAGAGTGATCG
ATGCTGCTCAAAATGGGAGGTAAATTTCTTCTAAAGCTAAATACCGGCCAGAGACCGATAGCGCACAAGTAGAGTGATCG
ATGCTGCTCAAAATGGGAGGTAAATTTCTTCTAAAGCTAAATACCGGCCAGAGACCGATAGCGCACAAGTAGAGTGATCG


AAAGATGAAAAGTACTTTGAAAAGAGGGTTAAAAAGCACGTGAAATTGTTGAAAGGGAAGCGCTTGTGACCAGACTTGCG
AAAGATGAAAAGCACTTTGAAAAGAGGGTTAAAAAGCACGTGAAATTGTTGAAAGGGAAGCGCTTGTGACCAGACTTGCG
AAAGATGAAAAGCACTTTGAAAAGAGGGTTAAAAAGCACGTGAAATTGTTGAAAGGGAAGCGCTTGTGACCAGACTTGCG
AAAGATGAAAAGCACTTTGAAAAGAGGGTTAAAAAGCACGTGAAATTGTTGAAAGGGAAGCGCTTGTGACCAGACTTGCG
AAAGATGAAAAGCACTTTGAAAAGAGGGTTAAAAAGCACGTGAAATTGTTGAAAGGGAAGCGCTTGTGACCAGACTTGCG
AAAGATGAAAAGCACTTTGAAAAGAGGGTTAAAAAGCACGTGAAATTGTTGAAAGGGAAGCGCTCGTGGCCAGACTTGCG
AAAGATGAAAAGCACTTTGAAAAGAGGGTTAAAAAGCACGTGAAATTGTTGAAAGGGAAGCGCTTGTGACCAGACTTGCG
AAAGATGAAAAGCACTTTGAAAAGAGGGTTAAAAAGCACGTGAAATTGTTGAAAGGGAAGCGCTTGTGACCAGACTTGCG
AAAGATGAAAAGCACTTTGAAAAGAGGGTTAAAAAGCACGTGAAATTGTTGAAAGGGAAGCGCTTGTGACCAGACTTGCG
AAAGATGAAAAGCACTTTGAAAAGAGGGTTAAAAAGCACGTGAAATTGTTGAAAGGGAAGCGCTTGTGACCAGACTTGCG
AAAGATGAAAAGCACTTTGAAAAGAGGGTTAAAAAGCACGTGAAATTGTTGAAAGGGAAGCGCTTGTGACCAGACTTGCG
--------------------------------------------------------------------------------
AAAGATGAAAAGCACTTTGAAAAGAGGGTTAAAAAGCACGTGAAATTGTTGAAAGGGAAGCGCTCGTGACCAGACTTGCG
AAAGATGAAAAGCACTTTGAAAAGAGGGTTAAAAAGCACGTGAAATTGTTGAAAGGGAAGCGCTCGTGACCAGACTTGCG
AAAGATGAAAAGCACTTTGAAAAGAGGGTTAAAAAGCACGTGAAATTGTTGAAAGGGAAGCGCTTGTGACCAGACTTGCG
AAAGATGAAAAGCACTTTGAAAAGAGGGTTAAAAAGCACGTGAAATTGTTGAAAGGGAAGCGCTTGTGACCAGACTTGCG
AAAGATGAAAAGCACTTTGAAAAGAGGGTTAAAAAGCACGTGAAATTGTTGAAAGGGAAGCGCTTGTGACCAGACTTGCG
AAAGATGAAAAGCACTTTGAAAAGAGGGTTAAAAAGCACGTGAAATTGTTGAAAGGGAAGCGCTTGTGACCAGACTTGCG
AAAGATGAAAAGCACTTTGAAAAGAGGGTTAAACAGCACGTGAAATTGTTGAAAGGGAAGCGCTTGTGACCAGACTTGCG
AAAGATGAAAAGCACTTTGAAAAGAGGGTTAAACAGCACGTGAAATTGTTGAAAGGGAAGCGCTTGTGACCAGACTTGCG
AAAGATGAAAAGCACTTTGAAAAGAGGGTTAAACAGCACGTGAAATTGTTGAAAGGGAAGCGCTTGTGACCAGACTTGCG
AAAGATGAAAAGCACTTTGAAAAGAGGGTTAAACAGCACGTGAAATTGTTGAAAGGGAAGCGCTTGTGACCAGACTTGCG
AAAGATGAAAAGCACTTTGAAAAGAGGGTTAAACAGCACGTGAAATTGTTGAAAGGGAAGCGCTTGTGACCAGACTTGCG
AAAGATGAAAAGCACTTTGAAAAGAGGGTTAAACAGCACGTGAAATTGTTGAAAGGGAAGCGCTTGTGACCAGACTTGCG
AAAGATGAAAAGCACTTTGAAAAGAGGGTTAAACAGCACGTGAAATTGTTGAAAGGGAAGCGCTCGTGACCAGACTTGCG
AAAGATGAAAAGCACTTTGAAAAGAGGGTTAAACAGCACGTGAAATTGTTGAAAGGGAAGCGCTTGTGACCAGACTTGTG
AAAGATGAAAAGCACTTTGAAAAGAGGGTTAAACAGCACGTGAAATTGTTGAAAGGGAAGCGTTTGTGACCAGACTTGCG
AAAGATGAAAAGCACTTTGAAAAGAGGGTTAAACAGCACGTGAAATTGTTGAAAGGGAAGCGCTTGTGACCAGACTTGCG
AAAGATGAAAAGCACTTTGAAAAGAGGGTTAAACAGCACGTGAAATTGTTGAAAGGGAAGCGCTTGTGACCAGACTTGCG
AAAGATGAAAAGCACTTTGAAAAGAGGGTTAAACAGCACGTGAAATTGTTGAAAGGGAAGCGCTCGTGACCAGACTTGCG


CCCGGTTGATCATCCAGCGTTCTCGCTGGTGCACTCTGCCGGGCTCAGGCCAGCATCGGTTCTTGCGGGGGGATAAAAGC
CCCGGTTGATCATCCAGCGTTCTCGCTGGTGCACTCTGCCGGGCTCAGGCCAGCATCGGTTCTTGCGGGGGGATAAAAGC
CCCGGTTGATCATCCAGCGTTCTCGCTGGTGCACTCTGCCGGGCTCAGGCCAGCATCGGTTCTTGCGGGGGGATAAAAGC
CCCGGTTGATCATCCAGCGTTCTCGCTGGTGCACTCTGCCGGGCTCAGGCCAGCATCGGTTCTTGCGGGGGGATAAAAGC
CCCGGTTGATCATCCAGCGTTCTCGCTGGTGCACTCTGCCGGGCTCAGGCCAGCATCGGTTCTTGCGGGGGGATAAAAGC
CCCGGTTGATCATCCAGCGTTCTCGCTGGTGCACTCTGCCGGGCTCAGGCCAGCATCGGTTCTCGCGGGGGGATAAAAGC
CCCGGTTGATCATCCAGCGTTCTCGCTGGTGCACTCTGCCGGGCTCAGGCCAGCATCGGTTCTTGCGGGGGGATAAAAGC
CCCGGTTGATCATCCAGCGTTCTCGCTGGTGCACTCTGCCGGGCTCAGGCCAGCATCGGTTCTTGCGGGGGGATAAAAGC
CCCGGTTGATCATCCAGCGTTCTCGCTGGTGCACTCTGCCGGGCTCAGGCCAGCATCGGTTCTTGCGGGGGGATAAAAGC
CCCGGTTGATCATCCAGCGTTCTCGCTGGTGCACTCTGCCGGGCTCAGGCCAGCATCGGTTCTTGCGGGGGGATAAAAGC
CCCGGTTGATCATCCAGCGTTCTCGCTGGTGCACTCTGCCGGGCTCAGGCCAGCATCGGTTCTTGCGGGGGGATAAAAGC
--------------------------------------------------------------------------------
CCCGGTTGATCATCCAGCGTTCTCGCTGGTGCACTCTGCCGGGCTCAGGCCAGCATCGGTTCTTGCGGGGGGATAAAAGC
CCCGGTTGATCATCCAGCGTTCTCGCTGGTGCACTCTGCCGGGCTCAGGCCAGCATCGGTTCTTGCGGGGGGATAAAAGC
CCCGGTTGATCATCCAGCGTTCTCGCTGGTGCACTCTGCCGGGCTCAGGCCAGCATCGGTTCTTGCGGGGGGATAAAAGC
CCCGGTTGATCATCCAGTGTTCTCGCTGGTGCACTCTGCCGGGCTCAGGCCAGCATCGGTTCTTGCGGGGGGATAAAAGC
CCCGGTTGATCATCCAGCGTTCTCGCTGGTGCACTCTGCCGGGCTCAGGCCAGCATCGGTTCTTGCGGGGGGATAAAAGC
CCCGGTTGATCATCCAGCGTTCTCGCTGGTGCACTCTGCCGGGCTCAGGCCAGCATCGGTTCTTGCGGGGGGATAAAAGC
CCCGGTTGATCATCCAGCGTTCTCGCTGGTGCACTCTGCCGGGCTCAGGCCAGCATCGGTTCTTGCGGGGGGTTAAAAGC
CCCGGTTGATCATCCAGCGTTCTCGCTGGTGCACTCTGCCGGGCTCAGGCCAGCATCGGTTCTCGCGGGGGGATAAAAGC
CCCGGTTGATCATCCAGCGTTCTCGCTGGTGCACTCTGCCGGGTTCAGGCCAGCATCGGTTCTCGCGGGGGGATAAAAGC
CCCGGTTGATCATCCAGCGTTCTCGCTGGTGCACTCTGCCGGGCTCAGGCCAGCATCGGTTCTCGCGGGGGGATAAAAGC
CCCGGTTGATCATCCAGCGTTCTCGCTGGTGCACTCTGCCGGGTTCAGGCCAGCATCGGTTTTCGCAGGGGGATAAAAGC
CCCCGCGGATCACCCGTCGTTCTCGCCGGGGCACTCCACGGGGCTCAGGCCAGCATCGGTTTCGCCGGGGGGATAAAAGT
CCC-GCGGCTCTCCCGGTGTTCTCGCCGGAGTATTCCGCCGGGCTCAGGCCAGCATCGGTTTCGACGGGGCGATAAAAGC
CCCGGTGAATCATCCAGCGTTCTCGCTGGTGCACTTTGCCGGGTTCAGGCCAGCATCGGTTCTCGCAGGGGGATAAAAGC
CCCGGCGAATCATCCGGCGTTCTCGCCGGTGCACTTCGCCGGGTTCAGGCCAGCATCGGTTCTCTTAGGGGGATAAAAGC
CCTTGCGAATCATCCAGCGTTCTCGCTGGTGCACTTCGTTTGGCTCAGGCCAGCATCGGTTTTCCCAGGGGGATAAAGGC
CCAGGCGAATCATCCAGCGTTCTCGCTGGTGCACTTCGCCTGGCTCAGGCCAGCATCGGTTTTCCCAGGGGGATAAAGGC
CCTTGCGAATCATCCAGCGTTCTCGCTGGTGCACTTCGCTTGGCTCAGGCCAGCATCGGTTTTCCTAGGGAGATAAAGAC


CCCGGGAATGTAGCTCCCTC--GGGAGTGTTATAGCCCGCTGCAGAATACCCCCGCGGGGACCGAGGTACGCGT-TCCGC
TGTGGGAATGTAGCTCCCTC--GGGAGTGTTATAGCCCGCTGCAGAATACCCCCGCGGGGACCGAGGTACGCGT-TCCGC
TGTGGGAATGTAGCTCCCTC--GGGAGTGTTATAGCCCGCTGCAGAATACCCCCGCGGGGACCGAGGTACGCGT-TCCGC
TGTGGGAATGTAGCTCCCTC--GGGAGTGTTATAGCCCGCTGCAGAATACCCCCGCGGGGACCGAGGTACGCGT-TCCGC
TGTGGGAATGTAGCTCCCTC--GGGAGTGTTATAGCCCGCTGCAGAATACCCCCGCGGGGACCGAGGTACGCGT-TCCGC
AGTGGGAATGTAGCTCCCTC--GGGAGTGTTATAGCCCGCTGCAGAATACCCTCGCGGGGACCGAGGTACGCGT-TCCGC
TGTGGGAATGTAGCTCCCTC--GGGAGTGTTATAGCCCGCTGCAGAATACCCCCGCGGGGACCGAGGTACGCGT-TCCGC
TGTGGGAATGTAGCTCCCTC--GGGAGTGTTATAGCCCGCTGCAGAATACCCCCGCGGGGACCGAGGTACGCGT-TCCGC
TGTGGGAATGTAGCTCCCTC--GGGAGTGTTATAGCCCGCTGCAGAATACCCCCGCGGGGACCGAGGTACGCGT-TCCGC
TGTGGGAATGTAGCTCCCTC--GGGAGTGTTATAGCCCGCTGCAGAATACCCCCGCGGGGACCGAGGTACGCGT-TCCGC
TGTGGGAATGTAGCTCCCTC--GGGAGTGTTATAGCCCGCTGCAGAATACCCCCGCGGGGACCGAGGTACGCGT-TCCGC
--------------------------------------------------------------------------------
TGTGGGAATGTAGCTCCCTC--GGGAGTGTTATAGCCCGCTGCAGAATACCCCCGCGGGGACCGAGGTACGCGT-TCCGC
TGTGGGAATGTAGCTCCCTC--GGGAGTGTTATAGCCCGCTGCAGAATACCCCCGCGGGGACCGAGGTACGCGT-TCCGC
GGTGGGAATGTAGCTCCCTC--GGGAGTGTTATAGCCCGCCGCAGAATACCCCCGCGGGGACCGAGGTACGCGT-TCCGC
TGTGGGAATGTAGCTCCCTC--GGGAGTGTTATAGCCCGCTGCAGAATACCCCCGCGGGGACCGAGGTACGCGT-TCCGC
TGTGGGAATGTAGCTCCCTC--GGGAGTGTTATAGCCCGCTGCAGAATACCCCCGCGGGGACCGAGGTACGCGT-TCCGC
TGTGGGAATGTAGCTCCCTC--GGGAGTGTTATAGCCCGCTGCAGAATACCCCCGCGGGGACCGAGGTACGCGT-TCCGC
CCCGGGAATGTAGCTCCCTC--GGGAGTGTTATAGCCCGCTGCAGAATACCCCCGCGGGGACCGAGGTACGCGT-TCCGC
TTCGGGAATGTAGCTCCCTC--GGGAGTGTTATAGCCCGCTGCAGAATACCCTCGCGGGGACCGAGGTTCGCGC-TCCGC
TTCGGGAATGTAGCTCCCTC--GGGAGTGTTATAGCCCGCTGCAGAATACCCTCGCGGGGACCGAGGTTCGCGC-TCCGC
TTCGGGAATGTGGCTCCCTC--GGGAGTGTTATAGCCCGCTGCAGAATACCCTCGCGGGGACCGAGGTTCGCGC-TCCGC
TTCGGGAATGTGGCTCCCTC--GGGAGTGTTATAGCCCGCTGCAGAATACCCTTGCGGGGACCGAGGTTCGCGT-TCTGC
TTAGGGAACGTGGCTCCCCC--GGGAGTGTTATAGCCCTCTACAGAATACCCCC--CGGGACCGAGGTTCGCGC-TCTGC
TTGGGGAACGTAGCTCCTCC--GGGAGTGTTATAGCCCTCTGCAAAATAGCCCTGACGGGACCGAGGTTCGCGC-TCTGC
CTTGGGAATGTAGCTCCCTC--GGGAGTGTTATAGCCCGTTGCATAATACCCTTGTGGGGACCGAGGTTCGCGC-TCCGC
GGTGGGAATGTAGCTCCCTC--GGGAGTGTTATAGCCTGCCGCACAATGCCCTTGGGGGGACCGAGGTTCGCGCGTCTGC
GTCGGGAACGTAGCTCTCTCCGGGGAGTGTTATAGCCCGGCGTACAATATCCTTGGGGGGACCGAGGTTCGCGC-TCTGC
GCCGGGAACGTGGCTCTCTCCGGGGAGTGTTATAGCCCGGTGTACAATATCCTTGGGGGGACCGAGGTTCGCGC-TCTGC
AGCGGGAACGTAGCTCTCTACGGGGAGTGTTATAGCCTGTTGTACAATATCCTTGGGGGGACCGAGGTTCGCGC-TCTGC


AAGGATGCTGGCGTAATGGTCACCAGCGACCCGTCTTGAAACACGGACCAAGGAGTCAAGCATTAGGGCGAGTGTTTGGG
AAGGATGCTGGCGTAATGGTCACCAGCGACCCGTCTTGAAACACGGACCAAGGAGTCAAGCATTAGGGCGAGTGTTTGGG
AAGGATGCTGGCGTAATGGTCACCAGCGACCCGTCTTGAAACACGGACCAAGGAGTCAAGCATTAGGGCGAGTGTTTGGG
AAGGATGCTGGCGTAATGGTCACCAGCGACCCGTCTTGAAACACGGACCAAGGAGTCAAGCATTAGGGCGAGTGTTTGGG
AAGGATGCTGGCGTAATGGTCACCAGCGACCCGTCTTGAAACACGGACCAAGGAGTCAAGCATTAGGGCGAGTGTTTGGG
AAGGATGCTGGCGTAATGGCCACCAGCGACCCGTCTTGAAACACGGACCAAGGAGTCAAGCATTAGGGCGAGTGTTTGGG
AAGGATGCTGGCGTAATGGTCACCAGCGACCCGTCTTGAAACACGGACCAAGGAGTCAAGCATTAGGGCGAGTGTTTGGG
AAGGATGCTGGCGTAATGGTCACCAGCGACCCGTCTTGAAACACGGACCAAGGAGTCAAGCATTAGGGCGAGTGTTTGGG
AAGGATGCTGGCGTAATGGTCACCAGCGACCCGTCTTGAAACACGGACCAAGGAGTCAAGCATTAGGGCGAGTGTTTGGG
AAGGATGCTGGCGTAATGGTCACCAGCGACCCGTCTTGAAACACGGACCAAGGAGTCAAGCATTAGGGCGAGTGTTTGGG
AAGGATGCTGGCGTAATGGTCACCAGCGACCCGTCTTGAAACACGGACCAAGGAGTCAAGCATTAGGGCGAGTGTTTGGG
--------------------------------------------------------------------------------
AAGGATGCTGGCGTAATGGTCACCAGCGACCCGTCTTGAAACACGGACCAAGGAGTCAAGCATTAGGGCGAGTGTTTGGG
AAGGATGCTGGCGTAATGGTCACCAGCGACCCGTCTTGAAACACGGACCAAGGAGTCAAGCATTAGGGCGAGTGTTTGGG
AAGGATGCTGGCGTAATGGTCACCAGCGACCCGTCTTGAAACACGGACCAAGGAGTCAAGCATTAGGGCGAGTGTTTGGG
AAGGATGCTGGCGTAATGGTCACCAGCGACCCGTCTTGAAACACGGACCAAGGAGTCAAGCATTAGGGCGAGTGTTTGGG
AAGGATGCTGGCGTAATGGTCACCAGCGACCCGTCTTGAAACACGGACCAAGGAGTCAAGCATTAGGGCGAGTGTTTGGG
AAGGATGCTGGCGTAATGGTCACCAGCGACCCGTCTTGAAACACGGACCAAGGAGTCAAGCATTAGGGCGAGTGTTTGGG
AAGGATGCTGGCGTAATGGTCACCAGCGACCCGTCTTGAAACACGGACCAAGGAGTCAAGCATTAGGGCGAGTGTTTGGG
AAGGATGCTGGCGTAATGGTCATCAGCGACCCGTCTTGAAACACGGACCAAGGAGTCAAGCATTAGGGCGAGTGTTTGGG
AAGGATGCTGGCGTAATGGTCATCAGCGACCCGTCTTGAAACACGGACCAAGGAGTCAAGCATTAGGGCGAGTGTTTGGG
AAGGATGCTGGCGTAATGGTCATCAGCGACCCGTCTTGAAACACGGACCAAGGAGTCAAGCATTAGGGCGAGTGTTTGGG
AAGGA------------------------------------------------------------------GTGTTTGGG
AAGGATGCTGGCGTAATGGTCATCAGCGACCCGTCTTGAAACACGGACCAAGGAGTCAAGCATTAGGGCGAGTGTTTGGG
AAGGATGCTGGCGTAATGGTCACCAGCGACCCGTCTTGAAACACGGACCAAGGAGTCAAGCATTAGGGCGAGTGTTTGGG
AAGGATGCTGGCGTAATGGTCATCAGCGACCCGTCTTGAAACACGGACCAAGGAGTCAAGCATTAGGGCGAGTGTTTGGG
AAGGATGCTGGCGTAATGGTCACCAGCGACCCGTCTTGAAACACGGATCAAGGAGTCAAGCAGTAGGGCGAGTGTTTGGG
AAGGATGCTGGCGTAATGGTCATCAGCGACCCGTCTTGAAACACGGACCAAGGAGTCAAGCATTAGGGCGAGTGTTTGGG
AAGGATGCTGGCGTAATGGTCATCAGCGACCCGTCTTGAAACACGGACCAAGGAGTCAAGCATTAGGGCGAGTGTTTGGG
AAGGATGCTGGCGTAATGGTCATCGGCGACCCGTCTTGAAACACGGACCAAGGAGTCAAGCATTAGGGCGAGTGTTTGGG


TGTCAAACCCGCACGCGAAATGAAAGTGAACGTAGGTGAGAGCTTCGGCGCATCATCGACCGATCCTGATGTATTCGGAT
TGTCAAACCCGCACGCGAAATGAAAGTGAACGTAGGTGAGAGCTTCGGCGCATCATCGACCGATCCTGATGTATTCGGAT
TGTCAAACCCGCACGCGAAATGAAAGTGAACGTAGGTGAGAGCTTCGGCGCATCATCGACCGATCCTGATGTATTCGGAT
TGTCAAACCCGCACGCGAAATGAAAGTGAACGTAGGTGAGAGCTTCGGCGCATCATCGACCGATCCTGATGTATTCGGAT
TGTCAAACCCGCACGCGAAATGAAAGTGAACGTAGGTGAGAGCTTCGGCGCATCATCGACCGATCCTGATGTATTCGGAT
TGTCAAACCCGCACGCGAAATGAAAGTGAATGTAGGTGAGAGCTTCGGCGCATCATCGACCGATCCTGATGTATTCGGAT
TGTTAAACCCGCACGCGAAATGAAAGTGAATGTAGGTGAGAGCTTCGGCGCATCATCGACCGATCCTGATGTATTCGGAT
TGTCAAACCCGCACGCGAAATGAAAGTGAACGTAGGTGAGAGCTTCGGCGCATCATCGACCGATCCTGATGTATTCGGAT
TGTCAAACCCGCACGCGAAATGAAAGTGAACGTAGGTGAGAGCTTCGGCGCATCATCGACCGATCCTGATGTATTCGGAT
TGTCAAACCCGCACGCGAAATGAAAGTGAACGTAGGTGAGAGCTTCGGCGCATCATCGACCGATCCTGATGTATTCGGAT
TGTCAAACCCGCACGCGAAATGAAAGTGAACGTAGGTGAGAGCTTCGGCGCATCATCGACCGATCCTGATGTATTCGGAT
--------------------------------------------------------------------------------
TGTCAAACCCGCACGCGAAATGAAAGTGAATGTAGGTGAGAGCTTCGGCGCATCATCGACCGATCCTGAAGTATTCGGAT
TGTCAAACCCGCACGCGAAATGAAAGTGAATGTAGGTGAGAGCTTCAGCGCATCATCGACCGATCCTGAAGTATTCGGAT
TGTCAAACCCGCACGCGAAATGAAAGTGAATGTAGGTGAGAGCTTCGGCGCATCATCGACCGATCCTGATGTATTCGGAT
TGTCAAACCCGCACGCGAAATGAAAGTGAATGTAGGTGAGAGCTTCGGCGCATCATCGACCGATCCTGATGTATTCGGAT
TGTCAAACCCGCACGCGAAATGAAAGTGAACGTAGGTGAGAGCTTCGGCGCATCATCGACCGATCCTGATGTATTCGGAT
TGTCAAACCCGCACGCGAAATGAAAGTGAACGTAGGTGAGAGCTTCGGCGCATCATCGACCGATCCTGATGTATTCGGAT
TGTCAAACCCGCACGCGAAATGAAAGTGAACGTAGGTGAGAGCTTCGGCGCATCATCGACCGATCCTGATGTATTCGGAT
TGTAAAACCCGCACGCGTAATGAAAGTGAATGTAGGTGAGAGCTTCGGCGCATCATCGACCGATCCTGATGTATTCGGAT
TGTAAAACCCGCACGCGTAATGAAAGTGAATGTAGGTGAGAGCTTCGGCGCATCATCGACCGATCCTGATGTATTCGGAT
TGTAAAACCCGCACGCGTAATGAAAGTGAATGTAGGTGAGAGCTTCGGCGCATCATCGACCGATCCTGATGTATTCGGAT
TGTAAAACCCGCACGCGAAATGAAAGTGAACGTAGGTGAGAGCTTCGGCGCATCATCGACCGATCCTGATGTATTCGGAT
TGTAAAACCCGCACGCGTAATGAAAGTGAACGTAGGTGAGAGCTTCGGCGCATCATCGACCGATCCTGAAGTATTCGGAT
TGTAAAACCCGCACGCGTAATGAAAGTGAACGTAGGTGAGAGCTTCGGCGCATCATCGACCGATCCTGAAGTATTCGGAT
TGTAAAACCCGCACGCGTAATGAAAGTGAATGTAGGTGAGAGCTTCGGCGCATCATCGACCGATCCTGATGTATTCGGAT
TGCCAAACCCGCACGCGTAATGAAAGTGAATGTAGGTGAGAGCTTCGGCGCATCATCGACCGATCCTGAAGTATTCGGAT
TGTCAAACCCGCACGCGTAATGAAAGTGAACGTAGGTGAGAGCTTCGGCGCATCATCGACCGATCCTGATGTATTCGGAT
TGTTAAACCCGCACGCGAAATGAAAGTGAACGCAGGTGAGAGCTTCGGCGCATCATCGACCGATCCTGATGTATTCGGAT
TGTCAAACCCGCACGCGAAATGAAAGTGAACGTAGGTGAGAGCTTCGGCGCATCATCGACCGATCCTGATGTATTCGGAT


GGATTTGAGTAAGAGCCTTACCGCTTGGACCCGAAAGATGGTGAACTATGCTTGAATA----------------------
GGATTTGAGTAAGAGCCTTACCGCTTGGACCCGAAAGATGGTGAACTATGCTTGAATAGGGTGAAGCCAGAGGAAACTCT
GGATTTGAGTAAGAGCCTTACCGCTTGGACCCGAAAGATGGTGAACTATGCTTGAATAGGGTGAAGCCAGAGGAAACTCT
GGATTTGAGTAAGAGCCTTACCGCTTGGACCCGAAAGATGGTGAACTATGCTTGAATAGGGTGAAGCCAGAGGAAACTCT
GGATTTGAGTAAGAGCCTTACCGCTTGGACCCGAAAGATGGTGAACTATGCTTGAATAGGGTGAAGCCAGAGGAAACTCT
GGATTTGAGTAAGAGCCTTACCGCTTGGACCCGAAAGATGGTGAACTATGCTTGAATAGGGTGAAGCCAGAGGAAACTCT
GGATTTGAGTAAGAGCCTTACCGCTTGGACCCGAAAGATGGTGAACTATGCTTGAATAGGGTGAAGCCAGAGGAAACTCT
GGATTTGAGTAAGAGCCTTACCGCTTGGACCCGAAAGATGGTGAACTATGCTTGAATAGGGTGAAGCCAGAGGAAACTCT
GGATTTGAGTAAGAGCCTTACCGCTTGGACCCGAAAGATGGTGAACTATGCTTGAATAGGGTGAAGCCAGAGGAAACTCT
GGATTTGAGTAAGAGCCTTACCGCTTGGACCCGAAAGATGGTGAACTATGCTTGAATAGGGTGAAGCCAGAGGAAACTCT
GGATTTGAGTAAGAGCCTTACCGCTTGGACCCGAAAGATGGTGAACTATGCTTGAATAGGGTGAAGCCAGAGGAAACTCT
--------------------------------------------------------------------------------
GGATT---------------------------------------------------------------------------
GGATT---------------------------------------------------------------------------
GGATTTGAGTAAGAGCCTTACCGCTTGGACCCGAAAGATGGTGAACTATGCTTGAATAGGGTGAAGCCAGAGGAAACTCT
GGATTTGAGTAAGAGCCTTACCGCTTGGACCCGAAAGATGGTGAACTATGCTTGAATAGGGTGAAGCCAGAGGAAACTCT
GGATTTGAGTAAGAGCCTTACCGCTTGGACCCGAAAGATGGTGAACTATGCTTGAATAGGGTGAAGCCAGAGGAAACTCT
GGATTTGAGTAAGAGCCTTACCGCTTGGACCCGAAAGATGGTGAACTATGCTTGAATAGGGTGAAGCCAGAGGAAACTCT
GGATTTGAGTAAGAGCCTTACCGCTTGGACCCGAAAGATGGTGAACTATGCTTGAATAGGGTGAAGCCAGAGGAAACTCT
GGATTTGAGTAAGAGCCTTACCGCTTGGACCCGAAAGATGGTGAACTATGCATGAATAGGGTGAAGCCAGAGGAAACTCT
GGATTTGAGTAAGAGCCTTACCGCTTGGACCCGAAAGATGGTGAACTATGCATGAATAGGGTGAAGCCAGAGGAAACTCT
GGATTTGAGTAAGAGCCTTACCGCTTGGACCCGAAAGATGGTGAACTATGCATGAATAGGGTGAAGCCAGAGGAAACTCT
GGATTTGAGTAAGAGCCTTACCGCTTGGACCCGAAAGATGGTGAACTATGCTTGAATAGGGTGAAGCCAGAGGAAACTCT
GGATTTGAGTATGAGCCTTACCGCTTGGACCCGAAAGATGGTGAACTATGCCTGTATAGGGTGAAGTCAGAGGAAACTCT
GGATTTGAGTAGGAGCCTTACCGCTTGGACCCGAAAGATGGTGAACTATGCTTGTATAGGGTGAAGTCAGAGGAAACTCT
GGATTTGAGTAAGAGCCTTACCGCTTGGACCCGAAAGATGGTGAACTATGCTTGAATAGGGTGAAGCCAGAGGAAACTCT
GGATTTGAGTAAGAGCCTTACCGCTTGGACCCGAAAGGTGGTGAACTATGCCTGTATAGGGTGAAGCCAGAGGAAACTCT
GGATTTGAGTAAGAGCCTTACCGCTTGGACCCGAAAGATGGTGAACTATGCTTGTATAGGGTGAAGCCAGAGGAAACTCT
GGATTTGAGTAAGAGCCTTACCGCTTGGACCCGAAAGATGGTGAACTATGCTTGTATAGGGTGAAGCCAGAGGAAACTCT
GGATTTGAGTAAGAGCCTTACCGCTTGGACCCGAAAGATGGTGAACTATGCTTGTATAGGGTGAAGCCAGAGGAAACTCT


--------------------------------------------------------------------------------
GGTGGAGGCTCGCAGCGGTTCTGACGTGCAAATCGATCGTCAAATTTGAGCATGGGGGCGAAAGACTAATCGAAC-----
GGTGGAGGCTCGCAGCGGTTCTGACGTGCAAATCGATCGTCAAATTTGAGCAT---------------------------
GGTGGAGGCTCGCAGCGGTTCTGACGTGCAAATCGATCGTCAAATTTGAGCATGGGGGCGAAAGACTAATCGAACCATCT
GGTGGAGGCTCGCAGCGGTTCTGACGTGCAAATCGATCGTCAAATTTGAGCATGGGGGCGAAAGACTAATCGAACCATCT
GGTGGAGGCTCGCAGCGGTTCTGACGTGCAAATCGATCGTCAAATTTGAGCATGGGGGCGAAAGACTAATCGAACCATCT
GGTGGAGGCTCGCAGCGGTTCTGACGTGCAAATCGATCGTCAAATTTGAGCATGGGGGCGAAAGACTAATCGAACCATCT
GGTGGAGGCTCGCAGCGGTTCTGACGTGCAAATCGATCGTCAAATTTGAGCAT---------------------------
GGTGGAGGCTCGCAGCGGTTCTGACGTGCAAATCGATCGTCAAA------------------------------------
GGTGGAGGCTCGCAGCGGTTCTGACGTGCAAATCGATCGTCAAATTTGAGCATGGGGGCGAAAGACTAATCGAACCATCT
GGTGGAGGCTCGCAGCGGTTCTGACGTGCAAATCGATCGTCAAATTTGAGCATGGGGGCGAAAGACTAATCGAACCATCT
--------------------------------------------------------------------------------
--------------------------------------------------------------------------------
--------------------------------------------------------------------------------
GGTGGAGGCTCGCAGCGGTTCTGACGTGCAAATCGATCGTCAAATTTGAGCAT---------------------------
GGTGGAGGCTCGCAGCGGTTCTGACGTGCAAATCGATCGTCAAATTTGAGCATGGGGGCGAAAGACTAATCGAACCATCT
GGTGGAGGCTCGCAGCGGTTCTGACGTGCAAATCGATCGTCAAATTTGAGC-----------------------------
GGTGGAGGCTCGCAGCGGTTCTGACGTGCAAATCGATCGTCAAATTTGAGCATGGGGGCGAAAGACTAATCGA-------
GGTGGAGGCTCGCAGCGGTTCTGACGTGCAAATCGATCGTCAAATTTGAGCATGGGGGCGAAAGACTAATCGAACCATCT
GGTGGAGGCTCGCAGCGGTTCTGACGTGCAAATCGATCGTCAAATTTGTGCATGGGGGCGAAAGACTAATCGAACCAT--
GGTGGAGGCTCGCAGCGGTTCTGACGTGCAAATCGATCGTCAAATTTGTGCATGGGGGCGAAAGACTAATCGAACCATCT
GGTGGAGGCTCGCAGCGGTTCTGACGTGCAAATCGATCGTCAAATTTGTGCATGGGGGCGAAAGACTAATCGAACCATCT
GGTGGAGGCTCGCAGCGGTTCTGACGTGCAAATCGATCGTCAAATTTAAGCATGGGGGCGAAAGACTAATCGAACCA---
GATGGAGGCTCGCAGCGGTTCTGACGTGCAAATCGATCGTCAAATATGGGCATGGGGGCGAAAGACTAATCGA-------
GATGGAGGCTCGCAGCGGTTCTGACGTGCAAATCGATCGTCAAATATGAGCATGGGGGCGAAAG----------------
GGTGGAGGCTCGCAGCGGTTCTGACGTGCAAATCGATCGTCAAATTTGAGCATGGGGGCGAAAGACTAATCGAACCAT--
GGTGGAGGCTCGCAGCGGTTCTGACGTGCAAATCGATCGTCAAATATGGGCATGGGGGCGAAAGACTAATCGAACCATCT
GGTGGAGGCTCGCAGCGGTTCTGACGTGCAAATCGATCGTCAAATA----------------------------------
GGTGGAGGCTCGCAGCGGTTCTGACGTGCAAATCGATCGTCAAATATGAGCATGGGGGCGAAAGACTAATCGAACCATCT
GGTGGAGGCTCGCAGCGGTTCTGACGTGCAAATCGATCGTCAAATATGAGCATGGGGGCGAAAGACTAATCGAACCATCT


-------------------------------------------------------------TTTATTTGATAGTACCTTA
-------------------TTATACGGCGAAACTGCGAATGGCTCATTAAATCAGTTATCGTTTATTTGATAGTACCTTA
------------------------------------------------AAATCAGTTATCGTTTATTTGATAGTACCTTA
AGTAGCTGGTTACCGCCGATTATACGGCGAAACTGCGAATGGCTCATTAAATCAGTTATCGTTTATTTGATAGTACCTTA
AGTAGCTGGTTACCGCC--TTATACGGCGAAACTGCGAATGGCTCATTAAATCAGTTATCGTTTATTTGATAGTACCTTA
AGTAGCTGGT----------------------------------------------------------------------
ACTAGGTG----------------------AACTGCGAATGGCTCATTAAATCAGTTATCGTTTATTTGATAGTACCTTA
--------------------------GCGAAACTGCGAATGGCTCATTAAATCAGTTATCGTTTATTTGATAGTACCTTA
--------------------------------------------------------------------------------
AGTAGCTGGTTACCGCCGA-------------CTGCGAATGGCTCATTAAATCAGTTATCGTTTATTTGATAGTACCTTA
AGTAGCTGGTTACCGCCGATTATACGGCGAAACTGCGAATGGCTCATTAAATCAGTTATCGTTTATTTGATAGTACCTTA
--------------------------------------------------------------------------------
--------------------------------------------------------------------------------
--------------------------------------------------------------------------------
--------------------------------------------------------------------------------
ACTAGGTGGTTA--------------------------------------------TATCGTTTATTTGATAGTACCTTA
---------------------------------------------------TCAGTTATCGTTTATTTGATAGTACCTTA
-------------------TTATACGGCGAAACTGCGAATGGCTCATTAAATCAGTTATCGTTTATTTGATAGTACCTTA
AGTAGCTGGTTACCGCCGA--------------------------------TCAGTTATCGTTTATTTGATAGTACCTTA
-------------------TTATACAGCGAAACTGCGAATGGCTCATTAAATCAGTTATCGTTTATTTGATAGTACCTTA
AGTAGCTGGT---------TTATACAGCGAAACTGCGAATGGCTCATTAAATCAGTTATCGTTTATTTGATAGTACCTTA
AGTAGC--------------------------------------------------------------------------
--------------------------------------------------------------------------------
-------------------TTATACCGCGAAACTGCGAATGGCTCATTAAATCAGTTATCGTTTATTTGATAGTACCTTA
--------------------------------------------------------------------------------
---------------------------CGAAACTGCGAATGGCTCATTAAATCAGTTATCGTTTATTTGATAGTACCTTA
AGTAGCTGGTTACCGCCGA------------------------------------------TTTATTTGATAGTACCTTA
-------------------TTATACAGCGAAACTGCGAATGGCTCATTAAATCAGTTATCGTTTATTTGATAGTACCTTA
AGTAGCT------------TTATACAGCGAAACTGCGAATGGCTCATTAAATCAGTTATCGTTTATTTGATAGTACCTTA
AGTAGCTGGTTACCGCCGATTATACAGCGAAACTGCGAATGGCTCATTAAATCAGTTATCGTTTATTTGATAGTACCTTA


CTACAAGGATAACCGTGGTAATTCTAGAGCTAATACTTGCACAAAATCCCGACTTCGGAAGGGATGTATTTATTAGATTA
CTACAAGGATAACCGTGGTAATTCTAGAGCTAATACTTGCACAAAATCCCGACTTCGGAAGGGATGTATTTATTAGATTA
CTACAAGGATAACCGTGGTAATTCTAGAGCTAATACTTGCACAAAATCCCGACTTCGGAAGGGATGTATTTATTAGATTA
CTACAAGGATAACCGTGGTAATTCTAGAGCTAATACTTGCACAAAATCCCGACTTCGGAAGGGATGTATTTATTAGATTA
CTACAAGGATAACCGTGGTAATTCTAGAGCTAATACTTGCACAAAATCCCGACTTCGGAAGGGATGTATTTATTAGATTA
--------------------------------------------------------------------------------
CTACAAGGATAACCGTGGTAATTCTAGAGCTAATACTTGCACAAAATCCCGACTTCGGAAGGGATGTATTTATTAGATTA
CTACAAGGATAACCGTGGTAATTCTAGAGCTAATACTTGCACAAAATCCCGACTTCGGAAGGGATGTATTTATTAGATTA
------------CCGTGGTAATTCTAGAGCTAATACTTGCACAAAATCCCGACTTCGGAAGGGATGTATTTATTAGATTA
CTACAAGGATAACCGTGGTAATTCTAGAGCTAATACTTGCACAAAATCCCGACTTCGGAAGGGATGTATTTATTAGATTA
CTACAAGGATAACCGTGGTAATTCTAGAGCTAATACTTGCACAAAATCCCGACTTCGGAAGGGATGTATTTATTAGATTA
--------------------------------------------------------------------------------
--------------------------------------------------------------------------------
--------------------------------------------------------------------------------
--------------------------------------------------------------------------------
CTACAAGGATAACCGTGGTAATTCTAGAGCTAATACTTGCACAAAATCCCAACTTCGGAAGGGATGTATTTATTAGATTA
CTACAAGGATAACCGTGGTAATTCTAGAGCTAATACTTGCACAAAATCCCGACTTCGGAAGGGATGTATTTATTAGATTA
CTACAAGGATAACCGTGGTAATTCTAGAGCTAATACTTGCACAAAATCCCGACTTCGGAAGGGATGTATTTATTAGATTA
CTACAAGGATAACCGTGGTAATTCTAGAGCTAATACTTGTACAAAATCCCGACTTCGGAAGGGATGTATTTATTAGATTA
CTACTTGGATAACCGTGGTAATTCTAGAGCTAATACATGCTAAAAATCCCGACTTCGGAAGGGATGTATTTATTAGATTA
CTACTTGGATAACCGTGGTAATTCTAGAGCTAATACATGCTAAAAATCCCGACTTCGGAAGGGATGTATTTATTAGATTA
--------------------------------------------------------------------------------
--------------------------------------------------------------------------------
CTACAAGGATAACCGTGGTAATTCTAGAGCTAATACTTGCTAAAAATCCCGACTTCGGAAGGGATGTATTTATTAGATTA
--------------------------------------------------------------------------------
CTACAAGGATAACCGTGGTAATTCTAGAGCTAATACTTGCAAAAAATCCCGACTTCGGAAGGGATGTATTTATTAGATTA
CTACAAGGATAACCGTGGTAATTCTAGAGCTAATACTTGCAAAAAATCCCGACTCCGGAAGGGATGTATTTATTAGATTA
CTACTTGGATAACCGTGGTAATTCTAGAGCTAATACATGCTAAAAATCCCGACTTCGGAAGGGATGTATTTATTAGATTA
CTACTTGGATAACCGTGGTAATTCTAGAGCTAATACATGCTAAAAATCCCGACTTCGGAAGGGATGTATTTATTAGATTA
CTACTTGGATAACCGTGGTAATTCTAGAGCTAATACATGCTAAAAATCCCGACTTCGGAAGGGATGTATTTATTAGATTA


AAAACCAACGCCCTCTGGGGCTCACTGGTGATTCATGATAACTTTTCGAATCGCATGGCCTTGCGCCGGCGATGGTTCAT
AAAACCAATGCCCTCCGGGGCTCACTGGTGATTCATGATAACTTTTCGAATCGCATGGCCTTGCGCCGGCGATGGTTCAT
AAAACCAATGCCCTCCGGGGCTCACTGGTGATTCATGATAACTTTTCGAATCGCATGGCCTTGCGCCGGCGATGGTTCAT
AAAACCAATGCCCTCCGGGGCTCACTGGTGATTCATGATAACTTTTCGAATCGCATGGCCTTGCGCCGGCGATGGTTCAT
AAAACCAATGCCCTCCGGGGCTCACTGGTGATTCATGATAACTTTTCGAATCGCATGGCCTTGCGCCGGCGATGGTTCAT
--------------------------------------------------------------------------------
AAAACCAATGCCCTCCGGGGCTCACTGGTGATTCATGATAACTTTTCGAATCGCATGGCCTTGCGCCGGCGATGGTTCAT
AAAACCAATGCCCTCCGGGGCTCCCTGGTGATTCATGATAACTTTTCGAATCGCATGGCCTTGCGCCGGCGATGGTTCAT
AAAACCAATGCCCTCCGGGGCTCCCTGGTGATTCATGATAACTTTTCGAATCGCATGGCCTTGCGCCGGCGATGGTTCAT
AAAACCAATGCCCTCCGGGGCTCCCTGGTGATTCATGATAACTTTTCGAATCGCATGGCCTTGCGCCGGCGATGGTTCAT
AAAACCAATGCCCTCCGGGGCTCCCTGGTGATTCATGATAACTTTTCGAATCGCATGGCCTTGCGCCGGCGATGGTTCAT
--------------------------------------------------------------------------------
--------------------------------------------------------------------------------
--------------------------------------------------------------------------------
--------------------------------------------------------------------------------
AAAACCAATGCCCTCCGGGGCTCACTGGTGATTCATGATAACTTTTCGAATCGCATGGCCTTGCGCCGGCGATGGTTCAT
AAAACCAATGCCCTCCGGGGCTCACTGGTGATTCATGATAACTTTTCGAATCGCATGGCCTTGCGCCGGCGATGGTTCAT
AAAACCAATGCCCTCCGGGGCTCACTGGTGATTCATGATAACTTTTCGAATCGCATGGCCTTGCGCCGGCGATGGTTCAT
AAAACCAACGCCCTCTGGGGCTCACTGGTGATTCATGATAACTTTTCGAATCGCATGGCCTTGCGCCGGCGATGGTTCAT
AAAACCAATGCCCTTCGGGGCTCACTGGTGATTCATGATAACTTCTCGAATCGCATGGCCTTGCGCCGGCGATGGTTCAT
AAAACCAATGCCCTTCGGGGCTCACTGGTGATTCATGATAACTTCTCGAATCGCATGGCCTTGCGCCGGCGATGGTTCAT
--------------------------------------------------------------------------------
--------------------------------------------------------------------------------
AAAACCAATGCCCTTCGGGGCTCTTTGGTGATTCATAATAACTTCTCGAATCGCATGGCCTTGCGCCGGCGATGGTTCAT
--------------------------------------------------------------------------------
AAAACCAATGCCCTTCGGGGCTCTCTGGTGATTCATAATAACTTCTCGAATCGCATGGCCTTGCGCCGGCGATGGTTCAT
AAAACCAATGCCCTTTTGGGCTCTCTGGTGATTCATAATAACTTTTCGAATCGCACGGCCTTGTGCCGGCGATGGTTCAT
AAAACCAATGCCCTTCGGGGCTCACTGGTGATTCATGATAACTTCTCGAATCGCATGGCCTTGCGCCGGCGATGGTTCAT
AAAACCAATGCCCTTCGGGGCTCACTGGTGATTCATGATAACTTCTCGAATCGCATGGCCTTGCGCCGGCGATGGTTCAT
AAAACCAATGCCCTTCGGGGCTCACTGGTGATTCATGATAACTTCTCGAATCGCATGGCCTTGCGCCGGCGATGGTTCAT


TCAAATTTCTGCCCTATCAACTTTCGACGGCTGGGTCTTGGCCAGCCGTGGTGACAACGGGTAACGGAGAGTTAGGGCTC
TCAAATTTCTGCCCTATCAACTTTCGACGGCTGGGTCTTGGCCAGCCGTGGTGACAACGGGTAACGGAGAGTTAGGGCTC
TCAAATTTCTGCCCTATCAACTTTCGACGGCTGGGTCTTGGCCAGCCGTGGTGACAACGGGTAACGGAGAGTTAGGGCTC
TCAAATTTCTGCCCTATCAACTTTCGACGGCTGGGTCTTGGCCAGCCGTGGTGACAACGGGTAACGGAGAGTTAGGGCTC
TCAAATTTCTGCCCTATCAACTTTCGACGGCTGGGTCTTGGCCAGCCGTGGTGACAACGGGTAACGGAGAGTTAGGGCTC
--------------------------------------------------------------------------------
TCAAATTTCTGCCCTATCAACTTTCGACGGCTGGGTCTTGGCCAGCCGTGGTGACAACGGGTAACGGAGAGTTAGGGCTC
TCAAATTTCTGCCCTATCAACTTTCGACGGCTGGGTCTTGGCCAGCCGTGGTGACAACGGGTAACGGAGAGTTAGGGCTC
TCAAATTTCTGCCCTATCAACTTTCGACGGCTGGGTCTTGGCCAGCCGTGGTGACAACGGGTAACGGAGAGTTAGGGCTC
TCAAATTTCTGCCCTATCAACTTTCGACGGCTGGGTCTTGGCCAGCCGTGGTGACAACGGGTAACGGAGAGTTAGGGCTC
TCAAATTTCTGCCCTATCAACTTTCGACGGCTGGGTCTTGGCCAGCCGTGGTGACAACGGGTAACGGAGAGTTAGGGCTC
--------------------------------------------------------------------------------
--------------------------------------------------------------------------------
--------------------------------------------------------------------------------
--------------------------------------------------------------------------------
TCAAATTTCTGCCCTATCAACTTTCGACGGCTGGGTCTTGGCCAGCCGTGGTGACAACGGGTAACGGAGAGTTAGGGCTC
TCAAATTTCTGCCCTATCAACTTTCGACGGCTGGGTCTTGGCCAGCCGTGGTGACAACGGGTAACGGAGAGTTAGGGCTC
TCAAATTTCTGCCCTATCAACTTTCGACGGCTGGGTCTTGGCCAGCCGTGGTGACAACGGGTAACGGAGAGTTAGGGCTC
TCAAATTTCTGCCCTATCAACTTTCGACGGCTGGGTCTTGGCCAGCCGTGGTGACAACGGGTAACGGAGAGTTAGGGCTC
TCAAATTTCTGCCCTATCAACTTTCGACGGCTGGGTCTTGGCCAGCCATGGTGACAACGGGTAACGGAGGGTTAGGGCTC
TCAAATTTCTGCCCTATCAACTTTCGACGGCTGGGTCTTGGCCAGCCATGGTGACAACGGGTAACGGAGGGTTAGGGCTC
--------------------------------------------------------------------------------
--------------------------------------------------------------------------------
TCAAATTTCTGCCCTATCAACTTTCGACGGCTGGGTCTTGGCCAGCCGTGGTTACAACGGGTAACGGAGGGTTAGGGCTC
--------------------------------------------------------------------------------
TCAAATTTCTGCCCTATCAACTTTCGACGGCTGGGTCTTGGCCAGCCGTGGTGACAACGGGTAACGGAGAGTTAGGGCTC
TCAAATTTCTGCCCTATCAACTTTCGACGGCTGGGTCTTGGCCAGCCGTGGTGACAACGGGTAACGGAGGGTTAGGGCTC
TCAAATTTCTGCCCTATCAACTTTCGACGGCTGGGTCTTGGCCAGCCATGGTGACAACGGGTAACGGAGGGTTAGGGCTC
TCAAATTTCTGCCCTATCAACTTTCGACGGCTGGGTCTTGGCCAGCCATGGTGACAACGGGTAACGGAGGGTTAGGGCTC
TCAAATTTCTGCCCTATCAACTTTCGACGGCTGGGTCTTGGCCAGCCATGGTGACAACGGGTAACGGAGGGTTAGGGCTC


GACTCCGGAGAAGGAGCCTGAGAAACGGCTACTACATCCAAGGAAGGCAGCAGGCGCGCAAATTACCCAATGGCGACACG
GACTCCGGAGAAGGAGCCTGAGAAACGGCTACTACATCCAAGGAAGGCAGCAGGCGCGCAAATTACCCAATGACGACACG
GACTCCGGAGAAGGAGCCTGAGAAACGGCTACTACATCCAAGGAAGGCAGCAGGCGCGCAAATTACCCAATGACGACACG
GACTCCGGAGAAGGAGCCTGAGAAACGGCTACTACATCCAAGGAAGGCAGCAGGCGCGCAAATTACCCAATGACGACACG
GACTCCGGAGAAGGAGCCTGAGAAACGGCTACTACATCCAAGGAAGGCAGCAGGCGCGCAAATTACCCAATGACGACACG
--------------------------------------------------------------------------------
GACTCCGGAGAAGGAGCCTGAGAAACGGCTACTACATCCAAGGAAGGCAGCAGGCGCGCAAATTACCCAATGACGACACG
GACTCCGGAGAAGGAGCCTGAGAAACGGCTACTACATCCAAGGAAGGCAGCAGGCGCGCAAATTACCCAATGACGACACG
GACTCCGGAGAAGGAGCCTGAGAAACGGCTACTACATCCAAGGAAGGCAGCAGGCGCGCAAATTACCCAATGACGACACG
GACTCCGGAGAAGGAGCCTGAGAAACGGCTACTACATCCAAGGAAGGCAGCAGGCGCGCAAATTACCCAATGACGACACG
GACTCCGGAGAAGGAGCCTGAGAAACGGCTACTACATCCAAGGAAGGCAGCAGGCGCGCAAATTACCCAATGACGACACG
--------------------------------------------------------------------------------
--------------------------------------------------------------------------------
--------------------------------------------------------------------------------
--------------------------------------------------------------------------------
GACTCCGGAGAAGGAGCCTGAGAAACGGCTACTACATCCAAGGAAGGCAGCAGGCGCGCAAATTACCCAATGACGACACG
GACTCCGGAGAAGGAGCCTGAGAAACGGCTACTACATCCAAGGAAGGCAGCAGGCGCGCAAATTACCCAATGACGACACG
GACTCCGGAGAAGGAGCCTGAGAAACGGCTACTACATCCAAGGAAGGCAGCAGGCGCGCAAATTACCCAATGACGACACG
GACTCCGGAGAAGGAGCCTGAGAGACGGCTACTACATCCAAGGAAGGCAGCAGGCGCGCAAATTACCCAATGGCGACACG
GACCCCGGAGAAGGAGCCTGAGAGACGGCTACTACATCCAAGGAAGGCAGCAGGCGCGCAAATTACCCAATCCCGACACG
GACCCCGGAGAAGGAGCCTGAGAGACGGCTACTACATCCAAGGAAGGCAGCAGGCGCGCAAATTACCCAATCCCGACACG
--------------------------------------------------------------------------------
--------------------------------------------------------------------------------
GACCCCGGAGAAGGAGCCTGAGAAACGGCTACTACATCCAAGGAAGGCAGCAGGCGCGCAAATTACCCAATCCCGATTCG
--------------------------------------------------------------------------------
GACTCCGGAGAAGGAGCCTGAGAAACGGCTACTACATCCAAGGAAGGCAGCAGGCGCGCAAATTACCCAATACCGACACG
GACCCCGGAGAAGGAGCCTGAGAAACGGCTACTACATCCAAGGAAGGCAGCAGGCGCGCAAATTACCCAATCCCGACTCG
GACCCCGGAGAAGGAGCCTGAGAGACGGCTACTACATCCAAGGAAGGCAGCAGGCGCGCAAATTACCCAATCCCGACACG
GACCCCGGAGAAGGAGCCTGAGAGACGGCTACTACATCCAAGGAAGGCAGCAGGCGCGCAAATTACCCAATCCCGACACG
GACCCCGGAGAAGGAGCCTGAGAGACGGCTACTACATCCAAGGAAGGCAGCAGGCGCGCAAATTACCCAATCCCGACACG


CCGAGGTAGTGACAATAAATACTGATACAGGGCTCTTTTGGGTCTTGTAATTGGAATGAGTACAATTTAAATCCCTTAAC
TCGAGGTAGTGACAATAAATACTGATACAGGGCTCTTTTGGGTCTTGTAATTGGAATGAGTACAATTTAAATCCCTTAAC
TCGAGGTAGTGACAATAAATACTGATACAGGGCTCTTTTGGGTCTTGTAATTGGAATGAGTACAATTTAAATCCCTTAAC
TCGAGGTAGTGACAATAAATACTGATACAGGGCTCTTTTGGGTCTTGTAATTGGAATGAGTACAATTTAAATCCCTTAAC
TCGAGGTAGTGACAATAAATACTGATACAGGGCTCTTTTGGGTCTTGTAATTGGAATGAGTACAATTTAAATCCCTTAAC
--------------------------------------------------------------------------------
TCGAGGTAGTGACAATAAATACTGATACAGGGCTCTTTTGGGTCTTGTAATTGGAATGAGTACAATTTAAATCCCTTAAC
TCGAGGTAGTGACAATAAATACTGATACAGGGCTCTTTTGGGTCTTGTAATTGGAATGAGTACAATTTAAATCCCTTAAC
TCGAGGTAGTGACAATAAATACTGATACAGGGCTCTTTTGGGTCTTGTAATTGGAATGAGTACAATTTAAATCCCTTAAC
TCGAGGTAGTGACAATAAATACTGATACAGGGCTCTTTTGGGTCTTGTAATTGGAATGAGTACAATTTAAATCCCTTAAC
TCGAGGTAGTGACAATAAATACTGATACAGGGCTCTTTTGGGTCTTGTAATTGGAATGAGTACAATTTAAATCCCTTAAC
--------------------------------------------------------------------------------
--------------------------------------------------------------------------------
--------------------------------------------------------------------------------
--------------------------------------------------------------------------------
TCGAGGTAGTGACAATAAATACTGATACAGGGCTCTTTTGGGTCTTGTAATTGGAATGAGTACAATTTAAATCCCTTAAC
TCGAGGTAGTGACAATAAATACTGATACAGGGCTCTTTTGGGTCTTGTAATTGGAATGAGTACAATTTAAATCCCTTAAC
TCGAGGTAGTGACAATAAATACTGATACAGGGCTCTTTTGGGTCTTGTAATTGGAATGAGTACAATTTAAATCCCTTAAC
CCGAGGTAGTGACAATAAATACTGATACAGGGCCCTTTTGGGTCTTGTAATTGGAATGAGTACAATTTAAATCCCTTAAC
GGGAGGTAGTGACGATAAATACTGATACAGGGCTCTTTTGGGTCTTGTAATTGGAATGAGTACAATTTAAATCCCTTAAC
GGGAGGTAGTGACGATAAATACTGATACAGGGCTCTTTTGGGTCTTGTAATTGGAATGAGTACAATTTAAATCCCTTAAC
--------------------------------------------------------------------------------
--------------------------------------------------------------------------------
GGGAGGTAGTGACAATAAATACTGATACAGGGCTCTTTTGGGTCTTGTAATTGGAATGAGTACAATTTAAATCCCTTAAC
--------------------------------------------------------------------------------
GTGAGGTAGTGACAATAAATACTGATACAGGGCTCTTTTGGGTCTTGTAATTGGAATGAGTACAATTTAAATCCCTTAAC
GGGAGGTAGTGACGATAAATACTGATACAGGGCTCTTTTGGGTCTTGTAATTGGAATGAGTACAATTTAAATCCCTTAAC
GGGAGGTAGTGACGATAAATACTGATACAGGGCTCTTTTGGGTCTTGTAATTGGAATGAGTACAATTTAAATCCCTTAAC
GGGAGGTAGTGACGATAAATACTGATACAGGGCTCTTTTGGGTCTTGTAATTGGAATGAGTACAATTTAAATCCCTTAAC
GGGAGGTAGTGACGATAAATACTGATACAGGGCTCTTTTGGGTCTTGTAATTGGAATGAGTACAATTTAAATCCCTTAAC


GAGGAACAATTGGAGGGCAAGTCTGGTGCCAGCAGCCGCGGTAATTCCAGCTCCAATAGCGTATATTAAAGTTGTTGCGG
GAGGAACAATTGGAGGGCAAGTCTGGTGCCAGCAGCCGCGGTAATTCCAGCTCCAATAGCGTATATTAAAGTTGTTGCGG
GAGGAACAATTGGAGGGCAAGTCTGGTGCCAGCAGCCGCGGTAATTCCAGCTCCAATAGCGTATATTAAAGTTGTTGCGG
GAGGAACAATTGGAGGGCAAGTCTGGTGCCAGCAGCCGCGGTAATTCCAGCTCCAATAGCGTATATTAAAGTTGTTGCGG
GAGGAACAATTGGAGGGCAAGTCTGGTGCCAGCAGCCGCGGTAATTCCAGCTCCAATAGCGTATATTAAAGTTGTTGCGG
--------------------------------------------------------------------------------
GAGGAACAATTGGAGGGCAAGTCTGGTGCCAGCAGCCGCGGTAATTCCAGCTCCAATAGCGTATATTAAAGTTGTTGCGG
GAGGAACAATTGGAGGGCAAGTCTGGTGCCAGCAGCCGCGGTAATTCCAGCTCCAATAGCGTATATTAAAGTTGTTGCGG
GAGGAACAATTGGAGGGCAAGTCTGGTGCCAGCAGCCGCGGTAATTCCAGCTCCAATAGCGTATATTAAAGTTGTTGCGG
GAGGAACAATTGGAGGGCAAGTCTGGTGCCAGCAGCCGCGGTAATTCCAGCTCCAATAGCGTATATTAAAGTTGTTGCGG
GAGGAACAATTGGAGGGCAAGTCTGGTGCCAGCAGCCGCGGTAATTCCAGCTCCAATAGCGTATATTAAAGTTGTTGCGG
--------------------------------------------------------------------------------
--------------------------------------------------------------------------------
--------------------------------------------------------------------------------
--------------------------------------------------------------------------------
GAGGAACAATTGGAGGGCAAGTCTGGTGCCAGCAGCCGCGGTAATTCCAGCTCCAATAGCGTATATTAAAGTTGTTGCGG
GAGGAACAATTGGAGGGCAAGTCTGGTGCCAGCAGCCGCGGTAATTCCAGCTCCAATAGCGTATATTAAAGTTGTTGCGG
GAGGAACAATTGGAGGGCAAGTCTGGTGCCAGCAGCCGCGGTAATTCCAGCTCCAATAGCGTATATTAAAGTTGTTGCGG
GAGGAACAATTGGAGGGCAAGTCTGGTGCCAGCAGCCGCGGTAATTCCAGCTCCAATAGCGTATATTAAAGTTGTTGCGG
GAGGAACAATTGGAGGGCAAGTCTGGTGCCAGCAGCCGCGGTAATTCCAGCTCCAATAGCGTATATTAAAGTTGTTGCAG
GAGGAACAATTGGAGGGCAAGTCTGGTGCCAGCAGCCGCGGTAATTCCAGCTCCAATAGCGTATATTAAAGTTGTTGCAG
--------------------------------------------------------------------------------
--------------------------------------------------------------------------------
GAGGAACAATTGGAGGGCAAGTCTGGTGCCAGCAGCCGCGGTAATTCCAGCTCCAATAGCGTATATTAAAGTTGTTGCGG
--------------------------------------------------------------------------------
GAGGAACAATTGGAGGGCAAGTCTGGTGCCAGCAGCCGCGGTAATTCCAGCTCCAATAGCGTATATTAAAGTTGTTGCGG
GAGGAACAATTGGAGGGCAAGTCTGGTGCCAGCAGCCGCGGTAATTCCAGCTCCAATAGCGTATATTAAAGTTGTTGCGG
GAGGAACAATTGGAGGGCAAGTCTGGTGCCAGCAGCCGCGGTAATTCCAGCTCCAATAGCGTATATTAAAGTTGTTGCAG
GAGGAACAATTGGAGGGCAAGTCTGGTGCCAGCAGCCGCGGTAATTCCAGCTCCAATAGCGTATATTAAAGTTGTTGCAG
GAGGAACAATTGGAGGGCAAGTCTGGTGCCAGCAGCCGCGGTAATTCCAGCTCCAATAGCGTATATTAAAGTTGTTGCAG


TTAAAAAGCTCGTAGTTGAACCTTGGGCCTGGCTGGCCGGTCCGCCTCACCGCGTGCACTGGTCCGGCCGGGCCTTTCCC
TTAAAAAGCTCGTAGTTGAACCTTGGGCCTGGCTGGCCGGTCCGCCTCACCGCGTGCACTGGTCCGGCCGGGCCTTTCCC
TTAAAAAGCTCGTAGTTGAACCTTGGGCCTGGCTGGCCGGTCCGCCTCACCGCGTGCACTGGTCCGGCCGGGCCTTTCCC
TTAAAAAGCTCGTAGTTGAACCTTGGGCCTGGCTGGCCGGTCCGCCTCACCGCGTGCACTGGTCCGGCCGGGCCTTTCCC
TTAAAAAGCTCGTAGTTGAACCTTGGGCCTGGCTGGCCGGTCCGCCTCACCGCGTGCACTGGTCCGGCCGGGCCTTTCCC
--------------------------------------------------------------------------------
TTAAAAAGCTCGTAGTTGAACCTTGGGCCTGGCTGGCCGGTCCGCCTCACCGCGTGCACTGGTCCGGCCGGGCCTTTCCC
TTAAAAAGCTCGTAGTTGAACCTTGGGCCTGGCTGGCCGGTCCGCCTCACCGCGTGCACTGGTCCGGCCGGGCCTTTCCC
TTAAAAAGCTCGTAGTTGAACCTTGGGCCTGGCTGGCCGGTCCGCCTCACCGCGTGCACTGGTCCGGCCGGGCCTTTCCC
TTAAAAAGCTCGTAGTTGAACCTTGGGCCTGGCTGGCCGGTCCGCCTCACCGCGTGCACTGGTCCGGCCGGGCCTTTCCC
TTAAAAAGCTCGTAGTTGAACCTTGGGCCTGGCTGGCCGGTCCGCCTCACCGCGTGCACTGGTCCGGCCGGGCCTTTCCC
--------------------------------------------------------------------------------
--------------------------------------------------------------------------------
--------------------------------------------------------------------------------
--------------------------------------------------------------------------------
TTAAAAAGCTCGTAGTTGAACCTTGGGCCTGGCTGGCCGGTCCGCCTCACCGCGTGCACTGGTCCGGCCGGGCCTTTCCC
TTAAAAAGCTCGTAGTTGAACCTTGGGCCTGGCTGGCCGGTCCGCCTCACCGCGTGCACTGGTCCGGCCGGGCCTTTCCC
TTAAAAAGCTCGTAGTTGAACCTTGGGCCTGGCTGGCCGGTCCGCCTCACCGCGTGCACTGGTCCGGCCGGGCCTTTCCC
TTAAAAAGCTCGTAGTTGAACCTTGGGCCTGGCTGGCCGGTCCGCCTCACCGCGTGCACTGGTCCGGCCGGGCCTTTCCC
TTAAAAAGCTCGTAGTTGAACCTTGGGCCTGGCTGGCCGGTCCGCCTCACCGCGTGCACTGGTCCGGCCGGGCCTTTCCC
TTAAAAAGCTCGTAGTTGAACCTTGGGCCTGGCTGGCCGGTCCGCCTCACCGCGTGCACTGGTCCGGCCGGGCCTTTCCC
--------------------------------------------------------------------------------
--------------------------------------------------------------------------------
TTAAAAAGCTCGTAGTTGAACCTTGGGCCTGGTCGGCCGGTCTGCCTCACCGCATGCACTGGTCCGGCCGGGTCTTTCAC
--------------------------------------------------------------------------------
TTAAAAAGCTCGTAGTTGAAC-TTGGGCCTGGCTGGCCGGTCCGCCTCACCGCGTGCACTGGTCCGGCCGGGCCTTTCCC
TTAAAAAGCTCGTAGTTGAACCTTGGGCCTGGCTGGCCGGTCCGCCTCACCGCGTGCACTGGTCCGGCCGGGCCTTTCCC
TTAAAAAGCTCGTAGTTGAACCTTGGGCCTGGCTGGCCGGTCCGCCTCACCGCGTGCACTGGTCCGGCCGGGCCTTTCCC
TTAAAAAGCTCGTAGTTGAACCTTGGGCCTGGCTGGCCGGTCCGCCTCACCGCGTGCACTGGTCCGGCCGGGCCTTTCCC
TTAAAAAGCTCGTAGTTGAACCTTGGGCCTGGCTGGCCGGTCCGCCTCACCGCGTGCACTGGTCCGGCCGGGCCTTTCCC


TCTGGGGAACCGCATGCCCTTCACTGGGTGTGTCGGGGAACCAGGACTTTTACTTTGAAAAAATTAGAGTGTTCAAAGCA
TCTGGGGAACCGCATGCCCTTCACTGGGTGTGTCGGGGAACCAGGACTTTTACTTTGAAAAAATTAGAGTGTTCAAAGCA
TCTGGGGAACCGCATGCCCTTCACTGGGTGTGTCGGGGAACCAGGACTTTTACTTTGAAAAAATTAGAGTGTTCAAAGCA
TCTGGGGAACCGCATGCCCTTCACTGGGTGTGTCGGGGAACCAGGACTTTTACTTTGAAAAAATTAGAGTGTTCAAAGCA
TCTGGGGAACCGCATGCCCTTCACTGGGTGTGTCGGGGAACCAGGACTTTTACTTTGAAAAAATTAGAGTGTTCAAAGCA
--------------------------------------------------------------------------------
TCTGGGGAACCGCATGCCCTTCACTGGGTGTGTCGGGGAACCAGGACTTTTACTTTGAAAAAATTAGAGTGTTCAAAGCA
TCTGGGGAACCGCATGCCCTTCACTGGGTGTGTCGGGGAACCAGGACTTTTACTTTGAAAAAATTAGAGTGTTCAAAGCA
TCTGGGGAACCGCATGCCCTTCACTGGGTGTGTCGGGGAACCAGGACTTTTACTTTGAAAAAATTAGAGTGTTCAAAGCA
TCTGGGGAACCGCATGCCCTTCACTGGGTGTGTCGGGGAACCAGGACTTTTACTTTGAAAAAATTAGAGTGTTCAAAGCA
TCTGGGGAACCGCATGCCCTTCACTGGGTGTGTCGGGGAACCAGGACTTTTACTTTGAAAAAATTAGAGTGTTCAAAGCA
--------------------------------------------------------------------------------
--------------------------------------------------------------------------------
--------------------------------------------------------------------------------
--------------------------------------------------------------------------------
TCTGGGGAACCGCATGCCCTTCACTGGGTGTGTCGGGGAACCAGGACTTTTACTTTGAAAAAATTAGAGTGTTCAAAGCA
TCTGGGGAACCGCATGCCCTTCACTGGGTGTGTCGGGGAACCAGGACTTTTACTTTGAAAAAATTAGAGTGTTCAAAGCA
TCTGGGGAACCGCATGCCCTTCACTGGGTGTGTCGGGGAACCAGGACTTTTACTTTGAAAAAATTAGAGTGTTCAAAGCA
TCTGGGGAACCGCATGCCCTTCACTGGGTGTGTCGGGGAACCAGGACTTTTACTTTGAAAAAATTAGAGTGTTCAAAGCA
TCTGGGGAGCCGCATGCCCTTTACTGGGCGTGTCGGGGAACCAGGACTTTTACTTTGAAAAAATTAGAGTGTTCAAAGCA
TCTGGGGAGCCGCATGCCCTTTACTGGGCGTGTCGGGGAACCAGGACTTTTACTTTGAAAAAATTAGAGTGTTCAAAGCA
--------------------------------------------------------------------------------
--------------------------------------------------------------------------------
TCTGGGGAGCCTCATGCCCTTCACTGGGCGTGCTGGGGAACCAGGACTTTTACTTTGAAAAAATTAGAGTGTTCAAAGCA
--------------------------------------------------------------------------------
TCTGGGGAACCGCATGCCCTTCACTGGGTGTGTCGGGGAACCAGGACTTTTACTTTGAAAAAATTAGAGTGTTCAAAGCA
TCTGGGGAACCGCATGCCCTTCACTGGGCGTGTCGGGGAACCAGGACTTTTACTTTGAAAAAATTAGAGTGTTCAAAGCA
TCTGGGGAGCCGCATGCCCTTTACTGGGCGTGTCGGGGAACCAGGACTTTTACTTTGAAAAAATTAGAGTGTTCAAAGCA
TCTGGGGAGCCGCATGCCCTTTACTGGGCGTGTCGGGGAACCAGGACTTTTACTTTGAAAAAATTAGAGTGTTCAAAGCA
TCTGGGGAGCCGCATGCCCTTTACTGGGCGTGTCGGGGAACCAGGACTTTTACTTTGAAAAAATTAGAGTGTTCAAAGCA


GGCCTATGCTCGAATACATTAGCATGGAATAATAGAATAGGACGTGCGGTTCTATTTTGTTGGTTTCTAGGACCGCCGTA
GGCCTATGCTCGAATACATTAGCATGGAATAATAGAATAGGACGTGCGGTTCTATTTTGTTGGTTTCTAGGACCGCCGTA
GGCCTATGCTCGAATACATTAGCATGGAATAATAGAATAGGACGTGCGGTTCTATTTTGTTGGTTTCTAGGACCGCCGTA
GGCCTATGCTCGAATACATTAGCATGGAATAATAGAATAGGACGTGCGGTTCTATTTTGTTGGTTTCTAGGACCGCCGTA
GGCCTATGCTCGAATACATTAGCATGGAATAATAGAATAGGACGTGCGGTTCTATTTTGTTGGTTTCTAGGACCGCCGTA
--------------------------------------------------------------------------------
GGCCTATGCTCGAATACATTAGCATGGAATAATAGAATAGGACGTGCGGTTCTATTTTGTTGGTTTCTAGGACCGCCGTA
GGCCTATGCTCGAATACATTAGCATGGAATAATAGAATAGGACGTGCGGTTCTATTTTGTTGGTTTCTAGGACCGCCGTA
GGCCTATGCTCGAATACATTAGCATGGAATAATAGAATAGGACGTGCGGTTCTATTTTGTTGGTTTCTAGGACCGCCGTA
GGCCTATGCTCGAATACATTAGCATGGAATAATAGAATAGGACGTGCGGTTCTATTTTGTTGGTTTCTAGGACCGCCGTA
GGCCTATGCTCGAATACATTAGCATGGAATAATAGAATAGGACGTGCGGTTCTATTTTGTTGGTTTCTAGGACCGCCGTA
--------------------------------------------------------------------------------
--------------------------------------------------------------------------------
--------------------------------------------------------------------------------
--------------------------------------------------------------------------------
GGCCTATGCTCGAATACATTAGCATGGAATAATAGAATAGGACGTGCGGTTCTATTTTGTTGGTTTCTAGGACCGCCGTA
GGCCTATGCTCGAATACATTAGCATGGAATAATAGAATAGGACGTGCGGTTCTATTTTGTTGGTTTCTAGGACCGCCGTA
GGCCTATGCTCGAATACATTAGCATGGAATAATAGAATAGGACGTGCGGTTCTATTTTGTTGGTTTCTAGGACCGCCGTA
GGCCTATGCTCGAATACATTAGCATGGAATAATAGAATAGGACGTGCGGTTCTATTTTGTTGGTTTCTAGGACCGCCGTA
GGCCTATGCTCGAATACATTAGCATGGAATAATAAAATAGGACGCGCGGTTCTATTTTGTTGGTTTCTAGGACCGCCGTA
GGCCTATGCTCGAATACATTAGCATGGAATAATAAAATAGGACGCGCGGTTCTATTTTGTTGGTTTCTAGGACCGCCGTA
--------------------------------------------------------------------------------
--------------------------------------------------------------------------------
GGCCTATGCTCGAATATATTAGCATGGAATAATAGAATAGGACGTGCGGTTCTATTTTGTTGGTTTCTAGGACCGCCGTA
--------------------------------------------------------------------------------
GGCCTATGCTCGGATACATTAGCATGGAATAATAGAATAGGACGTGCGGTTCTATTTTGTTGGTTTCTAGGACCGCCGTA
GGCCTATGCTCGGATACATTAGCATGGAATAATAGAATAGGACGCGCGGTTCTATTTTGTTGGTTTCTAGGACCGCCGTA
GGCCTATGCTCGAATACATTAGCATGGAATAATAAAATAGGACGCGCGGTTCTATTTTGTTGGTTTCTAGGACCGCCGTA
GGCCTATGCTCGAATACATTAGCATGGAATAATAAAATAGGACGCGCGGTTCTATTTTGTTGGTTTCTAGGACCGCCGTA
GGCCTATGCTCGAATACATTAGCATGGAATAATAAAATAGGACGCGCGGTTCTATTTTGTTGGTTTCTAGGACCGCCGTA


ATGATTAATAGGGACAGTCGGGGGCATCAGTATTCAATTGTCAGAGGTGAAATTCTTGGATTTATTGAAGACTAACTACT
ATGATTAATAGGGACAGTCGGGGGCATCAGTATTCAATTGTCAGAGGTGAAATTCTTGGATTTATTGAAGACTAACTACT
ATGATTAATAGGGACAGTCGGGGGCATCAGTATTCAATTGTCAGAGGTGAAATTCTTGGATTTATTGAAGACTAACTACT
ATGATTAATAGGGACAGTCGGGGGCATCAGTATTCAATTGTCAGAGGTGAAATTCTTGGATTTATTGAAGACTAACTACT
ATGATTAATAGGGACAGTCGGGGGCATCAGTATTCAATTGTCAGAGGTGAAATTCTTGGATTTATTGAAGACTAACTACT
--------------------------------------------------------------------------------
ATGATTAATAGGGACAGTCGGGGGCATCAGTATTCAATTGTCAGAGGTGAAATTCTTGGATTTATTGAAGACTAACTACT
ATGATTAATAGGGACAGTCGGGGGCATCAGTATTCAATTGTCAGAGGTGAAATTCTTGGATTTATTGAAGACTAACTACT
ATGATTAATAGGGACAGTCGGGGGCATCAGTATTCAATTGTCAGAGGTGAAATTCTTGGATTTATTGAAGACTAACTACT
ATGATTAATAGGGACAGTCGGGGGCATCAGTATTCAATTGTCAGAGGTGAAATTCTTGGATTTATTGAAGACTAACTACT
ATGATTAATAGGGACAGTCGGGGGCATCAGTATTCAATTGTCAGAGGTGAAATTCTTGGATTTATTGAAGACTAACTACT
--------------------------------------------------------------------------------
--------------------------------------------------------------------------------
--------------------------------------------------------------------------------
--------------------------------------------------------------------------------
ATGATTAATAGGGACAGTCGGGGGCATCAGTATTCAATTGTCAGAGGTGAAATTCTTGGATTTATTGAAGACTAACTACT
ATGATTAATAGGGACAGTCGGGGGCATCAGTATTCAATTGTCAGAGGTGAAATTCTTGGATTTATTGAAGACTAACTACT
ATGATTAATAGGGACAGTCGGGGGCATCAGTATTCAATTGTCAGAGGTGAAATTCTTGGATTTATTGAAGACTAACTACT
ATGATTAATAGGGACAGTCGGGGGCATCAGTATTCAATTGTCAGAGGTGAAATTCTTGGATTTATTGAAGACTAACTACT
ATGATTAATAGGGACAGTCGGGGGCATCAGTATTCAATTGTCAGAGGTGAAATTCTTGGATTTATTGAAGACTAACTACT
ATGATTAATAGGGACAGTCGGGGGCATCAGTATTCAATTGTCAGAGGTGAAATTCTTGGATTTATTGAAGACTAACTACT
--------------------------------------------------------------------------------
--------------------------------------------------------------------------------
ATGATTAATAGGGACAGTCGGGGGCATCAGTATTCAATTGTCAGAGGTGAAATTCTTGGATTTATTGAAGACTAACTACT
--------------------------------------------------------------------------------
ATGATTAATAGGGACAGTCGGGGGCATCAGTATTCAATTGTCAGAGGTGAAATTCTTGGATTTATTGAAGACTAACTACT
ATGATTAATAGGGACAGTCGGGGGCATCAGTATTCAATTGTCAGAGGTGAAATTCTTGGATTTATTGAAGACTAACTACT
ATGATTAATAGGGACAGTCGGGGGCATCAGTATTCAATTGTCAGAGGTGAAATTCTTGGATTTATTGAAGACTAACTACT
ATGATTAATAGGGACAGTCGGGGGCATCAGTATTCAATTGTCAGAGGTGAAATTCTTGGATTTATTGAAGACTAACTACT
ATGATTAATAGGGACAGTCGGGGGCATCAGTATTCAATTGTCAGAGGTGAAATTCTTGGATTTATTGAAGACTAACTACT


GCGAAAGCATTTGCCAAGGATGTTTTCATTAATCAGGAACGAAAGTTAGGGGATCGAAGACGATCAGATACCGTCGTAGT
GCGAAAGCATTTGCCAAGGATGTTTTCATTAATCAGGAACGAAAGTTAGGGGATCGAAGACGATCAGATACCGTCGTAGT
GCGAAAGCATTTGCCAAGGATGTTTTCATTAATCAGGAACGAAAGTTAGGGGATCGAAGACGATCAGATACCGTCGTAGT
GCGAAAGCATTTGCCAAGGATGTTTTCATTAATCAGGAACGAAAGTTAGGGGATCGAAGACGATCAGATACCGTCGTAGT
GCGAAAGCATTTGCCAAGGATGTTTTCATTAATCAGGAACGAAAGTTAGGGGATCGAAGACGATCAGATACCGTCGTAGT
--------------------------------------------------------------------------------
GCGAAAGCATTTGCCAAGGATGTTTTCATTAATCAGGAACGAAAGTTAGGGGATCGAAGACGATCAGATACCGTCGTAGT
GCGAAAGCATTTGCCAAGGATGTTTTCATTAATCAGGAACGAAAGTTAGGGGATCGAAGACGATCAGATACCGTCGTAGT
GCGAAAGCATTTGCCAAGGATGTTTTCATTAATCAGGAACGAAAGTTAGGGGATCGAAGACGATCAG-------------
GCGAAAGCATTTGCCAAGGATGTTTTCATTAATCAGGAACGAAAGTTAGGGGATCGAAGACGATCAGATACCGTCGTAGT
GCGAAAGCATTTGCCAAGGATGTTTTCATTAATCAGGAACGAAAGTTAGGGGATCGAAGACGATCAGATACCGTCGTAGT
--------------------------------------------------------------------------------
--------------------------------------------------------------------------------
--------------------------------------------------------------------------------
--------------------------------------------------------------------------------
GCGAAAGCATTTGCCAAGGATGTTTTCATTAATCAGGAACGAAAGTTAGGGGATCGAAGACGATCAGATACCGTCGTAGT
GCGAAAGCATTTGCCAAGGATGTTTTCATTAATCAGGAACGAAAGTTAGGGGATCGAAGACGATCAGATACCGTCGTAGT
GCGAAAGCATTTGCCAAGGATGTTTTCATTAATCAGGAACGAAAGTTAGGGGATCGAAGACGATCAGATACCGTCGTAGT
GCGAAAGCATTTGCCAAGGATGTTTTCATTAATCAGGAACGAAAGTTAGGGGATCGAAGACGATCAGATACCGTCGTAGT
GCGAAAGCATTTGCCAAGGATGTTTTCATTAATCAGGAACGAAAGTTAGGGGATCGAAGACGATCAGATACCGTCGTAGT
GCGAAAGCATTTGCCAAGGATGTTTTCATTAATCAGGAACGAAAGTTAGGGGATCGAAGACGATCAGATACCGTCGTAGT
--------------------------------------------------------------------------------
--------------------------------------------------------------------------------
GCGAAAGCATTTGCCAAGGATGTTTTCATTAATCAGGAACGAAAGTTAGGGGATCGAAGACGATCAGATACCGTCGTAGT
--------------------------------------------------------------------------------
GCGAAAGCATTTGCCAAGGATGTTTTCATTAATCAGGAACGAAAGTTAGGGGATCGAAGACGATCAGATACCGTCGTAGT
GCGAAAGCATTTGCCAAGGATGTTTTCATTAATCAGGAACGAAAGTTAGGGGATCGAAGACGATCAGATACCGTCGTAGT
GCGAAAGCATTTGCCAAGGATGTTTTCATTAATCAGGAACGAAAGTTAGGGGATCGAAGACGATCAGATACCGTCGTAGT
GCGAAAGCATTTGCCAAGGATGTTTTCATTAATCAGGAACGAAAGTTAGGGGATCGAAGACGATCAGATACCGTCGTAGT
GCGAAAGCATTTGCCAAGGATGTTTTCATTAATCAGGAACGAAAGTTAGGGGATCGAAGACGATCAGATACCGTCGTAGT


CTTAACCATAAACTATGCCAACTAGGG-----------------------------------------------------
CTTAACCATAAACTATGCCAACTAGGGATCGGACGATGT-----------------------------------------
CTTAACCATAAACTATGCCAACTAGGGATCGGACGATGT-----------------------------------------
CTTAACCATAAACTATGCCAACTAGGGATCGGACGATGTTATTATTTGACTCGTTCGGCACCTTACACGAAAGTACAAGT
CTTAACCATAAACTATGCCAACTAGGGATCGGACGATGTTATTATTTGACTCGTTCGGCACCTTACACGAAAGTACAAG-
--------------------------------------------------------------------------------
CTTAACCATAAACTATGCCAACTAGGGATCGGACGATGTTATTATTTGACTCGTTCGGCACCTTACACGAAA--------
CTTAACCATAAACTATGCCAACTAGGGATCGGACGATGTTATTATTTGACTCGTTCGGCACCTTACACGAAAGTACAAGT
--------------------------------------------------------------------------------
CTTAACCATAAACTATGCCAACTAGGGATCGGACGATGTTATTATTTGACTCGTTCGGCACCTTACACGAAAGTACAA--
CTTAACCATAAACTATGCCAACTAGGGATCGGACGATGTTATTATTTGACTCGTTCGGCACCTTACACGAAAGTACAAG-
--------------------------------------------------------------------------------
--------------------------------------------------------------------------------
--------------------------------------------------------------------------------
--------------------------------------------------------------------------------
CTTAACCATAAACTATGCCAACTAGGGATCGGACGATG------------------------------------------
CTTAACCATAAACTATGCCAACTAGGGATCGGACGATGTTATTATTTGACTCG---------------------------
CTTAACCATAAACTATGCCAACTAGGGATCGGACGATGTTATTATTTGACTCGTTCGGCACCTTACACGAAAGTACAAGT
CTTAACCATAAACTATGCCAACTAGGGATCGGACGATGTTATTATTTGACTCGTTCGGCACCTTACACGAAAGTACAAGT
CTTAACCATAAACTATGCCGACTAGGGATCGGACGATGTTATTTTTTGACTCGTTCGGCACCTTACACGAAAGTACAAGT
CTTAACCATAAACTATGCCGACTAGGGATCGGACGATGTTATTTTTTGACTCGTTCGGCACCTTACACGAAAGTACAAGT
--------------------------------------------------------------------------------
--------------------------------------------------------------------------------
CTTAACCATAAACTATGCCAACTAGGGATCGGACGATGTTATTTTTTGACTCGTTCGGCACCTTACACGAAAGTACAAGT
--------------------------------------------------------------------------------
CTTAACCATAAACTATGCCAACTAGGGATCGGACGATGTTATTTTTTGACTCGTTCGGCACCTTACACGAAAGTACAAGT
CTTAACCATAAACTATGCCAACTAGGGATCGGACGATGTTATTTTTTGACTCGTTCGGCACCTTACACGAAAGTACAAGT
CTTAACCATAAACTATGCCGACTAGGGATCGGACGATGTTATTTTTTGACTCGTTCGGCACCTTACACGAAAGTACAAGT
CTTAACCATAAACTATGCCGACTAGGGATCGGACGATGTTATTTTTTGACTCGTTCGGCACCTTACACGAAAGTACAAGT
CTTAACCATAAACTATGCCGACTAGGGATCGGACGATGTTATTTTTTGACTCGTTCGGCACCTTACACGAAAGTACAAGT


--------------------------------CAACGATGGCAAATACTTCGATATCAGGATAGGCATGAGGCACAACAC
--------------------------------CAACGATGGAAAACAGTTCGACATTCGTATAGGCATGAGACATAACAC
-----------------------------------------AAAACAGTTCGACATTCGTATAGGCATGAGACATAACAC
--------------------------------------------------------------------------------
--------------------------------------------------------------------------------
--------------------------------------------------------------------------------
ATGAGTTTGATGGCACATCTTCGAAGGTCCATCAATGATGGCAAACTCTTCGACATCCGTATAGGCATGAGACACAATAC
AATGAGTTGATGGCAACTCTTCGAAGGTCCATCAACGATGGAAAACAGTTCGACATCCGTATAGGCATGAGGCATAACAC
--------------------------------------------------------------------------------
--------------------------------------------------------------------------------
--------------------------------------------------------------------------------
--------------------------------------------------------------------------------
--------------------------------------------------------------------------------
--------------------------------------------------------------------------------
--------------------------------------------------------------------GAGACATAACAC
--------------------------------------------------------------------------------
---------------------------TCTATCAACGATGGAAAACAGTTCGACATTCGTATAGGCATGAGACATAACAC
--------------------------------------------------------------------------------
AACGAATTGATGGCACATCTTCGAAGGTCCATCAACGATGGCAAATACTTCGATATCAGGATAGGCATGAGGCATAACAC
AATGAGATGATGGGGGTTCTTCGAAAGTGCATCAACGAAGGCAAGAACTTTGACATCCGCGTGGGCATGAGGCACAACAC
--------------------------------------------------------------------------------
--------------------------------------------------------------------------------
--------------------------------------------------------------------------------
--------------------------------------------------------------------------------
AACGAGCTTATGGGCCATCTGCGGCGGTGCATCGACCAAAGCAGACAGTTCGACTTGCGTATTGGCATGAGACATCAGAC
AATGAGATGATGGGATACCTGCGGAGATGCATCAATGACGGTAAACAGTTTGACATTCGGGTGGGCATGAGACATCACAC
AATGAGTTGATGGGCCATCTCAGGCGATGCATCGATCAGAGCAAGCAGTTTGACCTGCGGGTCGGTATGAGGCATCAGAC
--------------------------------------------------------------------------------
GGAGAATTAATGAACCACCTCAAGCGGTGCATCGATGGAGGCAAGCACTTCGACTTGCGGGTTGGCATAAGGCATCAAAC
GGAGAGCTCATGAACCATCTCAAGCGGTGTATCGATGGAGGCAAGCACTTCGACTTGCGGGTTGGCATAAGACACCAAAC


CCTCACTAATGGCCTGAAGTATTCTCTCGCCACTGGCAACTGGGGCGAGCAGAAGAAGGCAATGAGCTCCACTGCGGGTG
CCTCACCAACGGCCTGAAGTACTCCCTCGCCACTGGCAATTGGGGTGAGCAGAAGAAGGCCATGAGCTCCACAGCGGGTG
TCTCACCAACGGCCTGAAGTACTCCCTCGCCACTGGCAACTGGGGTGAGCAGAAGAAGGCCATGAGCTCCACGGCGGGGG
----------------------------------------------------------------AGCTCCACGGCGGGTG
--------------------------------------------------------AGGCCATGAGCTCCACGGCGGGTG
--------------------------------------------------------------------------------
CCTCACTAATGGCCTGAAGTACTCTCTCGCCACTGGCAACTGGGGTGAGCAGAAGAAGGCCATGAGCTCCACGGCGGGTG
CCTCACCAACGGCCTGAAGTACTCCCTCGCCACTGGCAACTGGGGTGAGCAGAAGAAGGCCATGAGCTCCACGGCGGGTG
--------------------------------------------------------------------------------
--------------------------------------------------------------------------------
--------------------------------------------------------------------------------
--------------------------------------------------------------------------------
--------------------------------------------------------------------------------
--------------------------------------------------------------------------------
GCTCACTAATGGCCTGAAGTACTCTCTCGCCACTGGCAACTGGGGCGAGCAGAAGAAGGCTATGAGCTCCACGGCGGGTG
--------------------------------------------------------AGGCCATGAGCTCCACGGCGGGTG
CCTCACCAACGGCCTGAAGTACTCCCTCGCCACTGGCAACTGGGGTGAACAGAAGAAGGCCATGAGCTCCACGGCGGGTG
--------------------------------------------------------------------------------
CCTCACTAATGGCCTGAAGTATTCTCTCGCCACTGGCAACTGGGGCGAGCAGAAGAAGGCAATGAGCTCCACTGCGGGTG
TCTCACAAACGCTCTGAAGTATTCTCTTGCCACCGGCAATTGGGGCGATCAGAAGAAGGCCATGAGTTCGACAGCAGGAG
--------------------------------------------------------------------------------
--------------------------------------------------------------------------------
--------------------------------------------------------------------------------
--------------------------------------------------------------------------------
TTTGACAAATGCTCTGAAGTACTCCCTCGCCACGGGCAACTGGGGCGAGCAGAAGAAGGCCATGAGTTCTACGGCTGGAG
CCTTACCAATGCTCTCAAGTATTCTCTTGCTACAGGAAACTGGGGTGATCAGAAGAAGGCTATGAGCTCTACAGCAGGAG
CCTGACCAACGCTCTGAAGTACTCCCTTGCCACTGGTAACTGGGGTGATCAGAAAAAGGCCATGAGCTCCACAGCTGGAG
--------------------------------------------------------------------------------
CTTGACAAATGCTCTCAAGTACTCGCTTGCCACCGGTAACTGGGGTGATCAGAAGAAGGCCATGAACTCGACTGCCGGTG
CTTGACAAATGCTCTGAAATACTCGCTTGCTACCGGCAACTGGGGTGACCAGAAGAAGGCTATGAGCTCGACTGCTGGTG


TCTCCCAAGTTTTGAATCGTTACACCTTTGCGTCCACTCTCTCCCACTTGCGACGGACGAACACCCCCATTGGCAGAGAC
TTTCCCAAGTATTGAACCGTTACACCTTCGCATCCACGCTGTCCCATTTGCGGCGTACGAACACGCCCATTGGCAGAGAC
TTTCCCAAGTATTGAACCGTTACACCTTCGCATCCACGCTGTCCCATTTGCGGCGTACGAACACGCCCATTGGCAGAGAC
TTTCCCAGGTATTGAATCGTTACACCTTCGCATCCACGCTGTCCCATTTGCGGCGTACGAACACGCCCATTGGCAGAGAC
TTTCCCAGGTATTGAATCGTTACACCTTCGCATCCACGCTGTCCCATTTGCGGCGTACGAACACGCCCATTGGCAGAGAC
--------GTATTGAATCGTTACACCTTCGCGTCCACCCTCTCCCACTTGCGGCGTACGAACACGCCCATTGGCAGAGAT
TTTCCCAGGTTTTGAATCGTTATACCTTCGCATCCACTCTCTCTCATTTGCGGCGCACGAACACGCCCATTGGCAGAGAC
TTTCCCAAGTATTGAACCGTTACACCTTCGCATCCACGCTGTCCCATTTGCGGCGTACGAACACGCCCATTGGCAGAGAC
--------------------------------------------------------------------------------
--------------------------------------------------------------------------------
--------------------------------------------------------------------------------
--------------------------------------------------------------------------------
--------------------------------------------------------------------------------
--------------------------------------------------------------------------------
TTTCCCAAGTATTGAATCGTTACACCTTCGCATCCACCCTCTCTCACTTGCGGCGCACGAACACGCCCATTGGCAGAGAC
TTTCCCAGGTTCTGAATCGTTATACCTTCGCATCCACTCTCTCTCACTTGCGGCGCACGAACACGCCCATTGGCAGAGAC
TTTCCCAGGTATTGAATCGTTACACCTTCGCATCCACGCTGTCCCATTTGCGGCGTACGAACACGCCCATTGGCAGAGAC
--------------------------------------------------------------------------------
TCTCCCAAGTTTTGAATCGTTACACCTTTGCGTCCACTCTCTCCCACTTGCGACGGACGAACACCCCCATTGGCAGAGAC
TGTCGCAGGTGCTGAATCGCTACACTTTTGCGTCTACACTATCTCATTTAAGGCGAACAAACACGCCAATTGGCAGGGAT
--------------------------------------------------------------------------------
--------------------------------------------------------------------------------
--------------------------------------------------------------------------------
--------------------------------------------------------------------------------
TGTCGCAGGTGTTGAATCGCTACACATTTGCCTCTACTCTTTCCCATTTGAGACGGACGAACACTCCGATTGGCAGGGAT
TGTCTCAGGTCTTAAACCGGTACACGTTTGCATCGACACTGTCTCATTTGAGGCGGACTAATACACCTATTGGCAGGGAC
TCTCGCAAGTCTTGAACCGCTACACCTTCGCCTCAACTCTGTCTCATCTGAGACGAACGAATACGCCCATTGGCAGAGAC
--------------------------------------------------------------------------------
TCTCGCAGGTTCTGAATCGTTATACCTTCGCTTCAACGCTCTCACATCTGCGGCGAACAAACACTCCTATTGGAAGGGAC
TCTCGCAGGTTTTGAATCGCTACACCTTCGCTTCAACGCTGTCACATCTACGGCGAACAAACACTCCTATCGGGAGAGAC


GGCAAGCTTGCAAAGCCGCGCCAGCTTCACAACACCCACTGGGGCTTGGTCTGCCCGGCAGAAACGCCAGAAGGCCAGGC
GGCAAGCTAGCGAAGCCGCGTCAGCTTCACAACACGCACTGGGGTTTAGTCTGTCCCGCAGAAACGCCGGAAGGCCAGGC
GGCAAGCTAGCGAAGCCGCGTCAGCTTCACAACACGCACTGGGGCTTAGTCTGTCCCGCAGAAACGCCAGAAGGCCAGGC
GGCAAGCTAGCGAAGCCGCGTCAGCTTCATAACACGCACTGGGGCTTAGTTTGTCCCGCAGAAACGCCAGAAGGCCAGGC
GGCAAGCTAGCGAAGCCGCGTCAGCTTCATAACACGCACTGGGGCTTAGTTTGTCCCGCAGAAACGCCAGAAGGCCAGGC
GGCAAGCTAGCGAAGCCGCGTCAGCTTCACAATACGCACTGGGGCTTGGTCTGTCCGGCAGAAACGCCAGAAGGCCAGGC
GGCAAGCTAGCGAAGCCGCGTCAGCTTCACAACACGCACTGGGGCTTGGTCTGTCCGGCAGAAACGCCAGAGGGACAAGC
GGCAAGCTAGCGAAGCCGCGTCAGCTTCACAACACGCACTGGGGCTTAGTCTGTCCGGCAGAAACGCCAGAAGGCCAGGC
--------------------------------------------------------------------------------
--------------------------------------------------------------------------------
--------------------------------------------------------------------------------
--------------------------------------------------------------------------------
--------------------------------------------------------------------------------
--------------------------------------------------------------------------------
GGCAAGCTGGCGAAGCCGCGTCAGCTTCACAACACGCACTGGGGCTTGGTCTGTCCGGCAGAAACGCCAGAAGGCCAGGC
GGCAAGCTAGCGAAGCCGCGTCAGCTTCACAACACGCACTGGGGCTTGGTCTGTCCGGCAGAAACGCCAGAGGGCCAAGC
GGCAAGCTAGCGAAGCCGCGTCAGCTTCATAACACGCACTGGGGCTTAGTTTGTCCCGCAGAAACGCCAGAAGGCCAGGC
--------------------------------------------------TTGTCCCGCAGAAACGCCAGAAGGCCAGGC
GGCAAGCTTGCAAAGCCACGCCAGCTTCACAACACCCATTGGGGCTTGGTCTGCCCGGCAGAAACGCCAGAAGGCCAAGC
GGCAAGCTCGCCAAACCGCGCCAACTTCACAATACTCACTGGGGTTTGGTCTGTCCTGCGGAAACTCCTGAAGGGCAAGC
--------------------------------------------------------------------------------
--------------------------------------------------------------------------------
--------------------------------------------------------------------------------
--------------------------------------------------------------------------------
GGCAAGCTGGCAAAGCCTCGACAACTTCACAACACCCACTGGGGCTTGGTCTGTCCGGCAGAAACGCCGGAAGGACAAGC
GGCAAGCTCGCAAAGCCACGCCAACTTCACAATACCCACTGGGGTTTGGTCTGCCCAGCAGAGACGCCAGAGGGCCAAGC
GGAAAATTGGCGAAGCCTCGTCAGCTTCACAATACGCACTGGGGCTTGGTCTGTCCCGCAGAGACGCCAGAGGGCCAAGC
--------------------------------------------------------------------------------
GGCAAGCTGGCGAAGCCTCGGCAACTCCACAATACGCACTGGGGCTTGGTGTGCCCTGCCGAGACGCCCGAGGGACAGGC
GGCAAGCTGGCGAAGCCTCGTCAACTCCACAACACTCACTGGGGTTTGGTGTGCCCTGCTGAGACGCCGGAAGGGCAAGC


TTGTGGTTTGGTGAAGAACCTGTCTCTCATGTGCTACGTCAGCGTCGGAACACCGGCTGACCCTATTGTCGAATTCATGA
CTGTGGTTTGGTGAAGAATCTGTCTCTGATGTGCTACGTCAGTGTCGGCACGCCCGCTGACCCTATCGTGGAATTCATGA
CTGTGGTTTGGTGAAGAATCTGTCTCTAATGTGTTACGTCAGTGTCGGCACGCCCGCTGACCCTATCGTGGAATTCATGA
CTGTGGTTTGGTGAAGAATCTGTCTCTGATGTGCTACGTCAGTGTCGGCACGCCCGCTGACCCTATTGTGGAATTCATGA
CTGTGGTTTGGTGAAGAATCTGTCTCTGATGTGCTACGTCAGTGTCGGCACGCCCGCTGACCCTATTGTGGAATTCATGA
TTGTGGTTTGGTGAAGAACCTGTCTCTAATGTGCTACGTCAGTGTCGGCACCCCGGCTGATCCCATCGTGGAATTCATGA
TTGTGGCTTGGTGAAGAACTTGTCTCTAATGTGCTACGTCAGTGTCGGCACACCGGCTGATCCTATCGTGGAATTTATGA
CTGTGGTCTGGTGAAGAATCTGTCTCTGATGTGCTACGTCAGTGTCGGCACGCCGGCTGACCCTATCGTGGAATTCATGA
--------------------------------------------------------------------------------
--------------------------------------------------------------------------------
--------------------------------------------------------------------------------
--------------------------------------------------------------------------------
--------------------------------------------------------------------------------
--------------------------------------------------------------------------------
TTGTGGTTTGGTGAAGAACCTGTCTCTAATGTGCTACGTCAGTGTCGGCACCCCGGCTGATCCTATCGTGGAATTCATGA
TTGTGGCTTGGTGAAGAACTTGTCTCTAATGTGCTATGTCAGTGTCGGCACACCGGCTGATCCTATCGTGGAATTCATGA
CTGTGGTTTGGTGAAGAATCTGTCTCTGATGTGCTACGTCAGTGTCGGCACGCCCGCTGACCCTATTGTGGAATTCATGA
CTGTGGTTTGGTGAAGAATCTGTCTCTGATGTGCTACGTCAGTGTCGGCACGCCCGCTGACCCTATCGTGGAATTCATGA
TTGTGGTTTGGTAAAGAACCTGTCTCTGATGTGCTACGTCAGCGTCGGGACACCGGCTGATCCTATTGTCGAATTCATGA
TTGTGGATTGGTGAAGAACTTATCCCTGATGTGTTACGTCAGTGTAGGCACACCGGCTGACCCTATCGTCGAGTTCATGA
--------------------------------------------------------------------------------
--------------------------------------------------------------------------------
--------------------------------------------------------------------------------
--------------------------------------------------------------------------------
CTGCGGCTTGGTGAAAAACTTGTCTCTCATGTGTTATGTGAGCGTCGGCACACCGGCAGAGCCAATCAACGAGTTCATGA
TTGTGGTCTCGTGAAGAATCTATCCCTAATGTGTTACGTCAGCGTCGGCACTCCAGCAGAGCCCATCGTGGAGTTCATGA
TTGCGGCCTGGTGAAGAATCTGTCACTTATGTGCTATGTCAGCGTCGGTACTCCTGCTGAACCAATCGTTGAGTTTATGA
--------------------------------------------------------------------------------
TTGCGGTTTGGTGAAGAACCTCTCTCTGATGTGCTATGTGAGTGTGGGGACGCCCGCAGAGCCCATCGTGGAGTTCATGA
TTGCGGTTTGGTCAAGAACCTCTCTCTGATGTGCTATGTGAGCGTGGGAACGCCCGCAGAACCTATCGTGGAGTTCATGA


TCGCCAGGAATATGGAAGTCCTGGAGGAATACGAGCCGCTGCGGTACCCAAACGCAACGAAGGTCTTTGTCAACGGCAGT
TTGCCAGGAATATGGAAGTGCTCGAGGAGTACGAGCCGCTGCGGTACCCGAACGCAACCAAGGTCTTTGTCAACGGCAGC
TTGCCAGGAATATGGAAGTGCTCGAGGAGTACGAGCCGCTGCGGTACCCGAACGCAACCAAGGTCTTTGTCAACGGCAGC
TTGCCAGGAATATGGAAGTGCTCGAGGAGTACGAGCCGCTGCGGTACCCGAACGCAACCAAGGTCTTTGTCAACGGCAGC
TTGCCAGGAATATGGAAGTGCTCGAGGAGTACGAGCCGCTGCGGTACCCGAACGCAACCAAGGTCTTTGTCAACGGCAGC
TTGCCAGGAATATGGAAGTTCTAGAGGAATACGAGCCGTTGCGGTATCCGAACGCAACCAAGGTCTTTGTCAACGGTAGC
TTGCCAGGAATATGGAAGTGCTCGAGGAGTACGAGCCGCTGCGGTACCCGAACGCAACCAAGGTCTTTGTCAATGGTAGC
TTGCTAGGAATATGGAAGTGCTCGAGGAGTACGAGCCGCTGCGGTACCCGAACGCAACCAAGGTCTTTGTAAATGGCAGC
--------------------------------------------------------------------------------
--------------------------------------------------------------------------------
--------------------------------------------------------------------------------
--------------------------------------------------------------------------------
--------------------------------------------------------------------------------
--------------------------------------------------------------------------------
TTGCCAGGAATATGGAAGTGCTCGAGGAGTACGAGCCACTGCGGTACCCGAACGCAACCAAGGTCTTTGTCAACGGCAGC
TTGCCAGGAATATGGAAGTGCTCGAGGAGTACGAGCCGCTGCGGTACCCGAACGCAACCAAGGTCTTTGTCAATGGTAGC
TTGCCAGGAATATGGAAGTGCTCGAGGAGTACGAGCCGCTGCGGTACCCGAACGCAACCAAGGTCTTTGTCAACGGCAGC
TTGCCAGGAATATGGAAGTGCTCGAGGAGTACGAGCCGCTGCGGTACCCGAACGCAACCAAGGTCTTTGTCAACGGCAGC
TCGCCAGGAACATGGAGGTCCTCGAGGAGTACGAGCCACTGCGGTACCCAAACGCAACGAAGGTTTTTGTCAACGGCAGT
TCGCCAGGAATATGGAGGTACTTGAGGAGTACGAGCCTCTGCGATATCCCAACGCAACGAAAGTATTCGTCAACGGCAGT
--------------------------------------------------------------------------------
--------------------------------------------------------------------------------
--------------------------------------------------------------------------------
--------------------------------------------------------------------------------
TTGCTAGGAACATGGAGGTTCTCGAAGAGTACGAGCCGTTGCGATACCCGAACGCGACAAAAGTGTTCATAAACGGCACG
TCGCGAGAAATATGGAAGTCCTCGAGGAGTACGAACCTCTGCGATATCCGAATGCAACCAAGGTCTTCGTCAATGGCAGT
TTGCTAGGAATATGGAGGTTCTTGAAGAGTACGAGCCGTTGCGTTATCCGAACGCAACCAAGATCTTCGTGAACGGTACT
--------------------------------------------------------------------------------
TTGCCCGAAATATGGAGGTCCTGGAAGAGTACGAGCCGCTTCGCTACCCGAACGCGACGAAGATCTTTGTCAACGGAACC
TTGCCCGAAATATGGAGGTCCTAGAGGAATACGAACCACTTCGCTACCCGAACGCGACTAAGATCTTTGTCAACGGAACC


TGGGTAGGCGTGCACCAAGATCCAAAGCATCTTGTTGGTTTGGTTCAAAATCTTCGACGGCGCAACGTCATCCAAGCCGA
TGGGTAGGTGTACATCAAGATCCAAAGCATCTTGTTGGTCTAGTCCAGAACCTCCGGCGGCGCAACGTCATCCAAGCCGA
TGGGTAGGTGTACATCAAGACCCAAAGCATCTTGTTGGCCTAGTCCAGAACCTCCGGCGGCGCAACGTCATCCAAGCCGA
TGGGTAGGTGTACATCAAGATCCAAAGCATCTTGTCGGTCTAGTCCAGAACCTCCGGCGGCGCAACGTCATCCAAGCCGA
TGGGTAGGTGTACATCAAGATCCAAAGCATCTTGTCGGTCTAGTCCAGAACCTCCGGCGGCGCAACGTCATCCAAGCCGA
TGGGTAGGTGTGCACCAAGATCCAAAGCATCTTGTTGGTCTAGTCCAGAACCTCCGGCGGCGCAACGTCATCCAAGCCGA
TGGGTGGGTGTGCACCAAGATCCAAAGCATCTTGTTGGTCTGGTCCAGAATCTCCGCCGACGCAACGTCATTCAAGCCGA
TGGGTAGGTGTACACCAAGATCCAAAACATCTTGTTGGTCTAGTCCAGAACCTCCGGCGGCGCAACGTCATTCAAGCCGA
--------------------------------------------------------------------------------
--------------------------------------------------------------------------------
--------------------------------------------------------------------------------
--------------------------------------------------------------------------------
--------------------------------------------------------------------------------
--------------------------------------------------------------------------------
TGGGTGGGTGTGCACCAAGATCCAAAGCATCTTGTTGGTCTAGTCCAGAATCTCCGGCGGCGCAACGTCATCCAAGCCGA
TGGGTGGGTGTGCACCAAGACCCAAAGCACCTTGTTGGTCTAGTTCAGAACCTCCGCCGGCGCAACGTCATCCAAGCCGA
TGGGTAGGTGTACATCAAGATCCAAAGCATCTTGTTGGTCTAGTCCAGAACCTCCGGCGGCGCAACGTCATCCAAGCCGA
TGGGTAGGTGTACATCAAGATCCAAAGCATCTTGTTGGTCTAGTCCAGAACCTCCGGCGGCGCAACGTCATTCAAGCCGA
TGGGTAGGCGTGCACCAAGATCCAAAGCATCTTGTTGGTTTGGTTCAAAATCTTCGACGGCGCAACGTCATCCAAGCCGA
TGGGTCGGGGTGCATCAAGATCCAAAGCACTTGGTGGGATTGGTCCAGAACCTGCGACGGCGTAATGTGATCCAGGCCGA
--------------------------------------------------------------------------------
--------------------------------------------------------------------------------
--------------------------------------------------------------------------------
--------------------------------------------------------------------------------
TGGGTGGGTGTACATCAGGACCCGAAGCATCTCGTCACGCTTGTTCAGGGTCTCCGGCGAAAAGGTATCATTCAAGGCGA
TGGGTAGGTGTGCACCAAGACCCGAAGCATTTGGTCGGGTTGGTTCAGAATCTCCGGCGGAGAGGCGTCATTCAGGGCGA
TGGGTTGGTGTGCATCAAGACCCGAAGCATTTAGTAGGATTGGTCCAGGACCTCAGGCGCAAGGGTGTGATCCAGGGCGA
--------------------------------------------------------------------------------
TGGGTTGGCGTCCACCAGGATCCAAAGCATCTTGTCAGCCTTGTCCAGGGCCTTAGACGGAGAGGCGTGATTCAAGGCGA
TGGGTTGGCGTCCATCAGGATCCAAAGCATCTTGTCAGCCTTGTCCAAGGCCTTAGACGGAGAGGCGTGATTCAGGGTGA


GGTCTCGCTTGTTAGAGACATTCGAGATCGGGAGTTCAAGATCTTTTCCGATGCAGGGCGAGTGATGCGGCCGCTCTTCG
GGTTTCCCTTGTTAGAGACATTCGAGACCGCGAGTTCAAGATATTTTCCGACGCTGGCCGAGTGATGCGGCCGCTCTTTG
GGTTTCCCTTGTTAGAGACATTCGAGACCGCGAGTTCAAGATATTTTCCGACGCTGGCCGAGTGATGCGACCGCTCTTTG
GGTTTCCCTTGTTAGAGACATTCGAGACCGCGAGTTCAAGATATTTTCCGACGCTGGCCGAGTGATGCGGCCGCTCTTTG
GGTTTCCCTTGTTAGAGACATTCGAGACCGCGAGTTCAAGATATTTTCCGACGCTGGCCGAGTGATGCGGCCGCTCTTTG
GGTTTCGCTTGTTAGAGACATTCGAGACCGTGAATTCAAGATATTTTCCGATGCTGGCCGAGTGATGCGGCCGCTCTTTG
GGTTTCACTTGTTAGAGACATTCGAGACCGCGAGTTCAAAATCTTTTCCGACGCTGGCCGAGTGATGCGGCCGCTCTTTG
GGTTTCGCTTGTTAGAGACATTCGGGACCGCGAGTTCAAGATATTTTCCGACGCTGGCCGAGTGATGCGGCCGCTCTTTG
--------------------------------------------------------------------------------
--------------------------------------------------------------------------------
--------------------------------------------------------------------------------
--------------------------------------------------------------------------------
--------------------------------------------------------------------------------
--------------------------------------------------------------------------------
GGTTTCACTTGTTAGAGACATTCGAGACCGCGAATTCAAGATCTTTTCCGACGCTGGCCGAGTGATGCGGCCGCTCTTTG
GGTTTCGCTTGTTAGAGACATTCGAGACCGCGAGTTCAAAATCTTTTCCGACGCTGGCCGAGTGATGCGGCCGCTCTTTG
GGTTTCCCTTGTTAGAGACATTCGAGACCGCGAGTTCAAGATATTTTCCGACGCTGGCCGAGTGATGCGGCCGCTCTTTG
GGTTTCCCTTGTTAGAGACATTCGAGACCGCGAGTTCAAGATATTTTCCGACGCTGGCCGAGTGATGCGGCCGCTCTTTG
GGTCTCGCTTGTTAGAGACATTCGAGATCGGGAGTTCAAGATCTTTTCCGATGCAGGGCGAGTGATGCGGCCGCTCTTCG
GGTCTCGCTTGTTAGAGACATTCGAGACCGAGAGTTCAAGATCTTCTCTGACGCCGGGCGTGTGATGCGACCACTCTTCG
--------------------------------------------------------------------------------
--------------------------------------------------------------------------------
--------------------------------------------------------------------------------
--------------------------------------------------------------------------------
GGTTTCTCTTGTTAGAGACATTCGAGACCGCGAATTCAAGATCTTTTCCGACGCCGGACGCGTGATGCGGCCCCTGTTTG
GGTCTCGCTTGTTAGAGACATTCGAGACCGAGAGTTCAAGATCTT-TCCGATGCCGGACGGGTGATGCGACCATTGTTTG
GGTTTCGCTTGTGAGAGACATCCGAGACCGAGAGTTCAAGATCTTCTCCGATGCCGGTCGTGTCATGCGTCCCTTGTTCG
--------------------------------------------------------------------------------
GGTGTCGCTGATCCGCGATATCCGAGACCGGGAATTCAAGATCTTCTCTGACGCTGGTCGTGTCATGAGGCCCCTCTTCG
GGTGTCACTGATCCGCGATATCCGAGACCGAGAATTCAAGATCTTTTCCGACGCTGGTCGTGTCATGAGGCCCCTCTTCG


CAGTTGAGCAAGAGGACAATCCGGACAAGGGCCAAATCAAGGGGTCGTTGATTCTCAACAAAAACCATATCAAGCGGCTC
CTGTTGAGCAGGAGGACAATCCGGACAAGGGCCAAATCAAAGGGTCGCTAATTCTCAACAAGAACCATATTAGGCGTCTT
CTGTTGAGCAGGAGGACAATCCGGACAAGGGCCAAATCAAAGGGTCGCTAATTCTCAACAAGAACCATATCAGGCGTCTT
CTGTCGAGCAGGAGGACAATCCGGACAAGGGCCAAATCAAAGGGTCGCTAATTCTCAACAAGAACCATATCAGGCGTCTT
CTGTCGAGCAGGAGGACAATCCGGACAAGGGCCAAATCAAAGGGTCGCTAATTCTCAACAAGAACCATATCAGGCGTCTT
CTGTCGAGCAGGAAGACAATCCGGATAAGGGCCAAATCAAAGGGTCGCTAATTCTCAACAAGAACCATATCAGGCGGCTC
CTGTCGAGCAGGAGGACAATCCGGACAAGGGCCAAATCAAAGGGTCGCTCATTCTCAACAAGAACCATATCAGGCGGCTC
CTGTGGAGCAGGAGGACAATCCGGACAAGGGCCAAATCAAAGGGTCGCTAATTCTCAACAAGAACCATATCAGGCGTCTT
--------------------------------------------------------------------------------
--------------------------------------------------------------------------------
--------------------------------------------------------------------------------
--------------------------------------------------------------------------------
--------------------------------------------------------------------------------
--------------------------------------------------------------------------------
CTGTCGAGCAGGAGGACAATCCGGACAAGGGCCAAATCAAGGGCTCGCTCATTCTCAATAAGAACCATATCAGGCGGCTC
CTGTCGAGCAGGAGGACAATCCGGACAAGGGCCAAATCAAAGGGTCGCTCATTCTCAACAAGAACCATATCAGGCGGCTC
CTGTCGAGCAGGAGGACAATCCGGACAAGGGCCAAATCAAAGGGTCGCTAATTCTCAACAAGAACCATATCAGGCGTCTT
CTGTCGAGCAGGAGGACAATCCGGACAAGGGCCAAATCAAAGGGTCGCTAATTCTCAACAAGAACCATATCAGGCGTCTC
CAGTTGAGCAAGAGGACAATCCGGACAAGGGCCAAATCAAGGGGTCGTTGATTCTCAACAAAAACCATATCAAGCGGCTC
CCGTAGAACAAGAGGACAACCCCGAGAAGGATCAAATTAAGGGGTCTTTGATTCTCAAGAAGCATCATATCCAGCGGCTC
--------------------------------------------------------------------------------
--------------------------------------------------------------------------------
--------------------------------------------------------------------------------
--------------------------------------------------------------------------------
CTGTCGAGCAGGAGGACAATGCAGAGACGGGTCAATCAAAGGGTTCCCTAATCCTGACGAAGGCGCACATCAAGCGACTG
CGGTTGAGCAAGAGGACAATGCAGAGACTGGACAAGTCAAGGGTTCTCTGATCCTTACTAAGCAGCATGTCAAGCGACTG
CGGTCGAGCAGGACGACAACCAGGAGACTGGCCTGGCCAAGGGTTCTCTGATTCTTACCAAAGCGCACATTAAGCGACTT
--------------------------------------------------------------------------------
CCGTAGAACAGGAGGACAACCCGGAGACGGGCCAGTCCAGTGGCAACCTGGTGCTCTCGAAGGAACATATCAAGAGGTTG
CCGTGGAACAAGAGGACAACCCGGAGACCGGACAGTCCAGCGGCAACCTGGTGCTCACAAAGGAGCATATCAAGCGGCTG


GAGGATGACGAGTCACTCGATGACACGGATCCAAAGTACTTTGGCTGGGATGGAATCGCCGACACTGGCGCCATCGAGTA
GAGGAAGATGAAACCCTCGATGACACGGATCCAAGGTACTTTGGCTGGGATGGAATTGCCGACACCGGCGCGATCGAGTA
GAGGAAGATGAAACCCTTGATGACACGGATCCAAGGTACTTTGGCTGGGATGGAATTGCCGACACCGGTGCGATCGAGTA
GAGGAAGATGAAACTCTCGATGACACGGATCCAAGGTACTTTGGCTGGGATGGAATCGCCGACACCGGCGCGATCGAGTA
GAGGAAGATGAAACTCTCGATGACACGGATCCAAGGTACTTTGGCTGGGATGGAATCGCCGACACCGGCGCGATCGAGTA
GAGGAAGATGAAACCCTCGATGACACAGATCCAAGGTACTTCGGCTGGGATGGTATCGCCGACACTGGCGCGATCGAGTA
GAGGAAGACGAAACTCTTGATGACACTGACCCAAGGTACTTTGGCTGGGATGGAATCGCCGACACCGGTGCGATCGAGTA
GAGGAAGATGAAACTCTCGATGACACGGATCCAAGGTACTTTGGATGGGACGGAATCGCCGACACCGGCGCGATCGAGTA
--------------------------------------------------------------------------------
--------------------------------------------------------------------------------
--------------------------------------------------------------------------------
--------------------------------------------------------------------------------
--------------------------------------------------------------------------------
--------------------------------------------------------------------------------
GAGGAAGACGAAACCCTCGATGACACGGACCCAAGGTACTTTGGCTGGGATGGAATTGCTGACACCGGCGCAATCGAGTA
GAGGAAGACGAAACTCTTGATGACACGGACCCAAGGTACTTTGGCTGGGATGGAATCGCCGACACCGGCGCGATCGAGTA
GAGGAAGATGAAACTCTCGATGACACGGATCCAAGGTACTTTGGCTGGGATGGAATCGCCGACACCGGCGCGATCGAGTA
GAGGAAGATGAAACTCTCGATGACACGGATCCAAGGTACTTTGGCTGGGATGGAATCGCCGACACCGGCGCGATCGAGTA
GAGGATGACGAGTCGCTCGATGACACGGATCCAAAGTACTTTGGCTGGGATGGAATCGCCGACACTGGCGCCATCGAGTA
GAGGACGACGAGGCTTTGGATGACACCGATCCAAAGTACTTTGGCTGGGATGGTATTGCATTGACTGGTGCAATCGAGTA
--------------------------------------------------------------------------------
--------------------------------------------------------------------------------
--------------------------------------------------------------------------------
--------------------------------------------------------------------------------
GAGGCTGACGAGACCTTGGACAACACCCATGAAGACTACTTCGGCTGGGATGGTGTCTGCGAAGCTGGCGCTATCGAATA
GAGGCCGATGAGTCTCTGGATGACACGCATCAAGACTATTTCGGCTGGGACGGTGTTTGCGAGGCTGGAGCCATAGAGTA
GAGGCTGACGAAACCCTGGATAACATGCACGAGGACTATTTCGGCTGGGACGGGGTGTGCGAAGCTGGTGCGATCGAGTA
--------------------------------------------------------------------------------
GAGAACGATCGGGACATTGGTAAAGACAACCCCGGCTACTTTGGATGGCAAGGTCTCTGCGACGCCGGAGCTATAGAATA
GAGAGTGATCGGGACATTGGTAAGGACAATCCCGGCTACTTTGGATGGCAAGGTCTCTGTGATGCTGGGGTTATAGAGTA


TTTGGATGCTGAGGAGGAAGAGACCGCCATGATCTGCATGACGCCAGAGGATTTGGAGAATTACCGACTGCAGAAGCAAC
CTTGGATGCGGAAGAGGAGGAGACTGCCATGATCTGCATGACGCCAGAGGACTTGGAGAATTACCGATTGCAGAAGCAAC
CTTGGATGCGGAAGAGGAGGAGACTGCCATGATCTGCATGACGCCAGAGGACTTGGAGAATTACCGATTGCAGAAGCAAC
CTTAGATGCGGAAGAGGAGGAGACTGCCATGATCTGCATGACGCCAGAGGACTTGGAGAATTACCGATTGCAGAAGCAAC
CTTAGATGCGGAAGAGGAGGAGACTGCCATGATCTGCATGACGCCAGAGGACTTGGAGAATTACCGATTGCAGAAGCAAC
CTTGGATGCGGAAGAGGAGGAGACCGCCATGATCTGCATGACGCCAGAGGACTTGGAGAATTACCGATTGCAGAAGCAAC
CATAGATGCAGAAGAGGAGGAGACCGCCATGATCTGCATGACGCCAGAGGATTTGGAGAATTATCGATTGCAGAAACAAC
CTTGGATGCGGAAGAGGAGGAGACTGCCATGATCTGCATGACGCCAGAGGACTTGGAGAATTACCGATTGCAGAAGCAAC
--------------------------------------------------------------------------------
--------------------------------------------------------------------------------
--------------------------------------------------------------------------------
--------------------------------------------------------------------------------
--------------------------------------------------------------------------------
--------------------------------------------------------------------------------
CTTGGATGCGGAAGAAGAGGAGACTGCCATGATTTGCATGACGCCAGAGGACTTGGAGAATTACCGATTGCAGAAACAAC
CATAGATGCAGAAGAGGAGGAGACCGCCATGATCTGCATGACGCCAGAGGATTTGGAGAATTACCGATTGCAGAAACAAC
CTTAGATGCGGAAGAGGAGGAGACTGCCATGATCTGCATGACGCCAGAGGACTTGGAGAATTACCGATTGCAGAAGCAAC
CTTAGATGCGGAAGAGGAGGAGACTGCCATGATCTGCATGACGCCAGAGGACTTGGAGAATTACCGATTGCAGAAGCAAC
CTTGGATGCTGAGGAGGAAGAGACCGCCATGATCTGCATGACGCCAGAGGATTTGGAGAATTACCGACTGCAGAAGCAAC
CCTAGATGCCGAGGAAGAAGAGACTGCCATGATTTGCATGACACCCGAGGATCTTGAGAATTACCGACTCCAGAAG---G
--------------------------------------------------------------------------------
--------------------------------------------------------------------------------
--------------------------------------------------------------------------------
--------------------------------------------------------------------------------
TCTCGATGCGGA--------------------------------------------------------------------
TTTGGATGCTGAGGAGGAGGAGACCGCAATGATTTGCATGACGCCAGAAGACTTGGAGAATTACCGCCTGCAGAAGGCGG
TTTGGATGCCGAAGAAGAAGAGACTGCCATGATCTGCATGACTCCCGAGGACCTGGAGAATTACCGACTTCAGAAGGCTG
--------------------------------------------------------------------------------
CCTTGACGCCGAAGAGGAGGAGACTGCCATGATTTGCATGACGCCCGAAGACCTGGAGAATTACAGGCTGCAGAAGGCTG
CCTTGACGCCGAAGAGGAGGAGACTGCCATGATTTGCATGACGCCCGAGGACTTGGAGAATTACAGGCTACAGAAGGCTG


TTGGCTACGAGATCCCCGAG------GATGACAATGATGATCTCAACAAGCGTGTTAAAACGAAACAGAATCCGGGGACT
TTGGCTACGAAATCCCTGAG------GATGACAACGACGACCTCAACAAGCGTGTTAAGACGAAGCAGAACCCGGGAACC
TTGGCTACGAAATCCCTGAG------GATGACAACGACGACCTCAACAAGCGTGTTAAGACGAAGCAGAACCCGGGAACC
TTGGCTACGAAATCCCTGAG------GATGACAACGACGACCTCAACAAGCGTGTTAAGACGAAGCAGAACCCGGGAACC
TTGGCTACGAAATCCCTGAG------GATGACAACGACGACCTCAACAAGCGTGTTAAGACGAAGCAGAACCCGGGAACC
TTGGCTATGAGATCCCTGAG------GATGACAATGATGACCTCAACAAGCGTGTTAAGACGAAGCAGAATCCGGGAACT
TTGGCTACGAAATCCCCGAG------GATGACAATGACGACCTCAACAAGCGTGTCAAGACGAAGCAGAACCCGGGAACT
TTGGCTACGAAATCCCAGAG------GATGACAACGACGATCTTAACAAGCGTGTAAAGACAAAGCAGAACCCGGGAACT
--------------------------------------------------------------------------------
--------------------------------------------------------------------------------
--------------------------------------------------------------------------------
--------------------------------------------------------------------------------
--------------------------------------------------------------------------------
--------------------------------------------------------------------------------
TTGGCTACGAAATCCCTGAG------GATGACAATGACGACCTCAACAAGCGTGTTAAGACGAAGCAGAATCCGGGAACT
TTGGCTACGAAATCCCCGAG------GATGACAACGACGACCTCAACAAGCGTGTCAAGACGAAGCAGAACCCGGGAACT
TTGGCTACGAAATCCCTGAG------GATGACAACGACGACCTCAACAAGCGTGTTAAGACGAAGCAGAACCCGGGAACC
TTGGCTACGAAATCCCTGAG------GATGACAACGACGACCTCAACAAGCGTGTTAAGACGAAGCAGAACCCGGGAACC
TCGGCTACGAGATTCCCGAG------GATGACAATGATGATCTCAACAAGCGTGTTAAAACGAAACAGAATCCGGGGACT
CCGGCTACGAAGTCCCTGACGACTATGGTGACGAGGGCGACCTCAACAAGCGGTTGAAGACGAAGATGAATCCAACCACA
--------------------------------------------------------------------------------
--------------------------------------------------------------------------------
--------------------------------------------------------------------------------
--------------------------------------------------------------------------------
--------------------------------------------------------------------------------
GCCACGAGATTCTCGAGGAC------TATGGCGAGGAGGATCTCAACAAGCGCCTAAAGACGAAGCTGAATCCTACTACC
GCTACCAAGTGCCCGAAGAA------TTCGGAGACGAGGATCTCAATAAGCGGTTAAAGACAAGGTTGAATCCCACTACA
--------------------------------------------------------------------------------
GATACGAAGTACCAGATGAT------TACGGAGATGAGGATCTCAACCGCCGCCTGAAGACGAAGATGAATCCTACTACG
GATACGAAGTGCCTGACGAT------TACGGGGACGAGGATCTCAACCGCCGTCTGAAGACGAAGATGAATCCTACTACG


CACATGTACACTCACTGTGAGATTCATCCAAGCATGTTGCTAGGCATCTGCGCC--------------------------
CACATGTACACTCATTGTGAGATCCATCCAAGCATGTTGCTGGGCATTTGCGCCA-------------------------
CACATGTACACTCATTGCGAGATCCATCCAAGCATGTTGCTGGGCATTTGCGCCAGCATCATTCCATTCCCGGATC----
CACATGTACACTCATTGTGAGATCCATCCAAGCATGTTGCTGGGCATTTGCGCCAGCATCATTCCATTCCCGGATCACAA
CACATGTACACTCATTGTGAGATCCATCCAAGCATGTTGCTGGGCATTTGCGCCAGCATCATTCCATTCCCGGATCACAA
CACATGTACACTCATTGTGAGATCCATCCAAGTATGTTGCTGGGTATCTGCGCCAGCATCATTCCATTCCCGGATCATAA
CATATGTACACCCATTGTGAGATCCATCCAAGCATGTTGCTGGGCATTTGCGCCAGCATCATTCCATTCCCGGATCATAA
CACATGTACACTCATTGTGAGATCCATCCAAGCATGTTGCTGGGCATTTGCGCCAGCATCATTCCATTCCCGGATCACAA
--------------------------------------------------------------------------------
--------------------------------------------------------------------------------
--------------------------------------------------------------------------------
--------------------------------------------------------------------------------
--------------------------------------------------------------------------------
--------------------------------------------------------------------------------
CATATGTACACTCACTGTGAGATC--------------------------------------------------------
CATATGTACACCCATTGTGAGATCCATCCAAGCATGTTGCTGGGCATTTGCGCCAGCATCATTCCATTCCCGGATCATAA
CACATGTACACTCATTGTGAGATCCATCCAAGCATGTTGCTGGGCATTTGCGCCAGCATCATTCCATTCCCGGATCACAA
CACATGTACACTCATTGTGAGATCCATCCAAGCATGTTGCTGGGCATTTGCGCCAGCATCATTCCATTCCCGGATCACAA
CACATGTACACTCACTGTGAGATTCATCCAAGCATGTTGCTGGGCATCTGCGCCAGCATCATTCCGTTCCCGGATCACAA
CACATGTACACTCATTGTGAGATTCATCCTAGTATGCTTCTGGGTATCTGCGCAAGCATCATCCCATTCCCAGATCACAA
--------------------------------------------------------------------------------
--------------------------------------------------------------------------------
--------------------------------------------------------------------------------
--------------------------------------------------------------------------------
--------------------------------------------------------------------------------
CACATGTATACTCACTGCGAGATCCATCCCAGCATGCTCTTGGGTATTTGTGCCAGCATCATCCCATTTCCGGATCACAA
CACATATACACCCACTGCGAGATCCATCCGAGCATGCTCTTGGGTATCTGCGCCAGCATCATCCCTTTCCCGGATCA---
--------------------------------------------------------------------------------
CACAAGTACACCCACTGCGAGATTCATCCGAGCATGCTTCTTGGTATCTGTGCCAGCATTATCCCGTTCCCCGATCATAA
CACAAGTACACACACTGTGAGATTCATCCGAGTATGCTTCTTGGCATCTGTGCCAGCATCATCCCGTTCCCCGACCACAA


--------------------------------------------------------------------------------
-------------------------------------CCAGGCCGATTGCGCTATCCTCATTATCGCTGCCGGTACTGGT
-------------------------------------CCAGGCCGATTGCGCTATCCTCATTATCGCTGCCGGTACTGGT
TCAGGTATGTAATCAAGAACATGATCACTGGCACCTCCCAGGCCGATTGCGCTATTCTCATTATCGCTGCCGGTACTGGT
TCAGGTATGTAATCAAGAACATGATCACTGGCACCTCCCAGGCCGATTGCGCTATTCTCATTATCGCTGCCGGTACTGGT
TCAGGTATGTG---------------------------------------------------------------------
TCAGGTACGTA------------------------------------TGCGCTATTCTCATTATCGCTGCCGGTACTGGT
TCAGGTATGTA---------------------------------GATTGCGCTATTCTCATTATCGCTGCCGGTACTGGT
--------------------------------------------------------------------------------
--------------------------------------------------------------------------------
--------------------------------------------------------------------------------
--------------------------------------------------------------------------------
--------------------------------------------------------------------------------
--------------------------------------------------------------------------------
--------------------------------------------------------------------------------
TCAGGTACGTAATCAAGAACATGATCACTGGCACCTCCCAGGCCGACTGCGCTATTCTCATTATCGCTGCCGGTACTGGT
TCAGGTATGTA---------------------------------------------------------------------
TCAGGTATGTA----------------------------------ATTGCGCTATTCTCATTATCGCTGCCGGTACTGGT
TCAGGTATGTGATCAAGAACATGATTACCGGTACCTCGCAAGCCGACTGCGCCATTCTCATCATCGCTGCCGGTACTGGT
TCAGGTG------------CATGATCACCGGTACCTCCCAGGCCGACTGCGCTATTCTCATCATTGCCGCCGGTACTGGT
------------------------------------------CCGACTGCGCTATTCTCATCATCGCTGCCGGTACTGGT
--------------------------------------------------------------------------------
--------------------------------------------------------------------------------
--------------------------------------------------------------------------------
-----------------------------------------------------------------------------GGT
CCAGGTATGTC-------------------------------CCGACTGCGCTATTCTCATTATCGCTGCCGGTACTGGT
--------------------------------------------------------------------------------
--------------------------------------------------------------------------------
CCAGGTAAGCC--------CATGATCACGGGTACCTCCCAGGCCGACTGCGCTATCCTCATTATCGCTGCTGGTACTGGT
CCAGGTAAG-----------------------------------------------------------------------


GAGTTCGAGGCTGGTATCTCCAAGGATGGCCAGACTCGCGAGCACGCCCTGCTTGCCTACACCCTGGGTGTCAAGCAGCT
GAGTTCGAGGCTGGTATCTCCAAGGATGGCCAGACTCGCGAGCACGCCCTGCTTGCCTACACCCTGGGTGTCAAGCAGCT
GAGTTCGAGGCTGGTATCTCCAAGGATGGCCAGACTCGCGAGCACGCCCTGCTTGCCTACACCCTGGGTGTCAAGCAGCT
GAGTTCGAGGCTGGTATCTCCAAGGATGGCCAGACTCGCGAGCACGCCCTGCTTGCCTACACCCTGGGTGTCAAGCAGCT
GAGTTCGAGGCTGGTATCTCCAAGGATGGCCAGACTCGCGAGCACGCCCTGCTTGCCTACACCCTGGGTGTCAAGCAGCT
--------------------------------------------------------------------------------
GAGTTCGAGGCTGGTATCTCCAAGGATGGCCAGACTCGCGAGCACGCCCTGCTTGCCTACACCCTGGGTGTCAAGCAGCT
GAGTTCGAGGCTGGTATCTCCAAGGATGGCCAGACTCGCGAGCACGCCCTGCTTGCCTACACCCTGGGTGTCAAGCAGCT
--------------------------------------------------------------------------GCAGCT
----------------------------------------------------------------------------AGCT
--------------------------------------------------------------------------------
---------------------------------------GAGCACGCCCTGCTTGCATACACCCTGGGTGTCAAGCAGCT
--------------------------------------------------------------------------------
---------------------------------------GAGCACGCCCTGCTTGCATACACCCTGGGTGTCAAGCAGCT
--------------------------------------------------------------------------------
GAGTTCGAGGCTGGTATCTCCAAGGATGGCCAGACTCGCGAGCACGCCCTGCTTGCCTACACCCTGGGTGTCAAGCAGCT
--------------------------------------------------------------------------GCAGCT
GAGTTCGAGGCTGGTATCTCCAAGGATGGCCAGACTCGCGAGCACGCCCTGCTTGCCTACACCCTGGGTGTCAAGCAGCT
GAGTTCGAGGCTGGTATCTCCAAGGATGGCCAGACTCGCGAGCACGCCCTGCTTGCCTACACCCTGGGTGTCAAGCAGCT
GAGTTCGAGGCCGGTATCTCCAAGGATGGCCAGACTCGCGAGCACGCTCTGCTTGCCTACACCCTGGGTGTCAAGCAGCT
GAGTTCGAGGCTGGTATCTCCAAGGATGGCCAGACTCGCGAGCACGCTCTTCTTGCCTACACCCTGGGTGTCAAGCAGCT
--------------------------------------------------------------------------------
--------------------------------------------------------------------------------
--------------------------------------------------------------------------------
GAGTTCGAGGCTGGTATCTCCAAGGATGGCCAAACTCGCGAGCACGCTCTGCTTGCCTTCACCCTTGGTGTGCGGCAGCT
GAGTTCGAGGCCGGTATCTCCAAGGATGGCCAGACTCGCGAGCACGCTCTGCTTGCCTACACCCTGGGTGTCAAGCAGCT
--------------------------------------------------------------------------------
-------------------------------------------------------------------------AGCAGCT
GAGTTCGAGGCTGGTATCTCCAAGGATGGCCAGACTCGTGAGCACGCTCTGCTCGCCTACACCCTGGGTGTCAAGCAGCT
--------------------------------------------------------------------------------


CATCGTGGCCATCAACAAGATGGACACGGCCAAGTGGGCCGAGGCTCGTTATAACGAGATCATCAAGGAGACGTCCAATT
GATTGTGGCCATCAACAAGATGGACACTGCTCAGTGGGCCGAGGCTCGTTACAACGAGATCATCAAGGAGACCTCCAACT
GATTGTGGCCATCAACAAGATGGACACTGCTCAGTGGGCCGAGGCTCGTTACAACGAGATCATCAAGGAGACCTCCAACT
GATTGTGGCCATCAACAAGATGGACACTGCTCAGTGGGCCGAGGCTCGTTACAACGAGATCATCAAGGAGACCTCCAACT
GATTGTGGCCATCAACAAGATGGACACTGCTCAGTGGGCCGAGGCTCGTTACAACGAGATCATCAAGGAGACCTCCAACT
--------------------------------------------------------------------------------
GATCGTGGCCATCAACAAGATGGACACAGCCAAGTGGGCCGAGGCTCGTTACAACGAGATTATCAAGGAGACGTCCAACT
GATTGTGGCCATCAACAAGATGGACACTGCTCAGTGGGCCGAGGCTCGTTACAACGAGATCATCAAGGAGACGTCCAACT
GATTGTGGCCATCAACAAGATGGACACTGCTCAGTGGGCCGAGGCTCGTTACAACGAGATCATCAAGGAGACGTCCAACT
GATTGTGGCCATCAACAAGATGGACACTGCTCAGTGGGCCGAGGCTCGTTACAACGAGATCATCAAGGAGACGTCCAACT
--------------------------------------------------------------------------------
GATCGTCGCCATCAACAAGATGGACACCGCTCAGTGGGCTGAGGCTCGCTACAATGAAATTATCAAGGAGACGTCGAACT
--------------------------------------------------------------------------------
GATCGTCGCCATCAACAAGATGGACACCGCTCAGTGGGCTGAGGCTCGCTACAATGAAATTATCAAGGAGACGTCGAACT
--------------------------------------------------------------------------------
GATCGTGGCCATCAACAAGATGGACACCGCCAAGTGGGCCGAGGCTCGTTACAACGAGATCATCAAGGAGACGTCCAACT
GATTGTGGCCATCAACAAGATGGACACTGCTCAGTGGGCCGAGGCTCGTTACAACGAGATCATCAAGGAGACCTCCAACT
GATTGTGGCCATCAACAAGATGGACACTGCTCAGTGGGCCGAGGCTCGTTACAACGAGATCATCAAGGAGACCTCCAACT
CATCGTGGCCATCAACAAGATGGACACCGCCAAGTGGGCCGAGGCTCGTTACAACGAGATCATCAAGGAGACTTCCAACT
GATCGTCGCCATCAACAAGATGGACACCACCAAGTGGTCCGAGGATCGGTACAACGAGATCATCAAGGAGACCTCCAACT
GATCGTCGCCATCAACAAGATGGACACCACCAAGTGGTCCGAGGATCGGTACAACGAGATCATCAAGGAGACCTCCAACT
--------------------------------------------------------------------------------
--------------------------------------------------------------------------------
--------------------------------------------------------------------------------
GATCGTCGCCATCAACAAGATGGACACCGCCAAGTGGGCTGAGGATCGGTACAACGAAATTATCAAGGAGACTTCCAACT
GATCGTCGCCATCAACAAGATGGACACCACCAAGTGGTCCGAGGATCGGTACAACGAGATCATCAAGGAGACCTCCAACT
--------------------------------------------------------------------------------
CATTGTCGCGATCAACAAGATGGACACCACCAAGTGGTCCGAGGATCGTTACAACGAGATCATCAAGGAGACCTCCAACT
CATTGTCGCGATCAACAAGATGGACACCACCAAGTGGTCTGAGGATCGTTACAACGAGATCATCAAGGAGACGTCCAACT
--------------------------------------------------------------------------------


TCATCAAGAAGGTCGGCTACAACCCCAAGACCGTCGCCTTCGTTCCCATCTCCGGGTTCAACGGCGACAACATGCTGGCT
TCATCAAGAAGGTCGGCTACAACCCCAAGACTGTTGCCTTCGTCCCCATCTCGGGCTTCAACGGCGACAACATGTTGGCG
TCATCAAGAAGGTCGGCTACAACCCCAAGACTGTTGCCTTCGTCCCCATCTCGGGCTTCAACGGCGACAACATGTTGACG
TCATCAAGAAGGTCGGCTACAACCCCAAGACTGTTGCCTTCGTCCCCATCTCGGGCTTCAACGGCGACAACATGTTGACG
TCATCAAGAAGGTCGGCTACAACCCCAAGACTGTTGCCTTCGTCCCCATCTCGGGCTTCAACGGCGACAACATGTTGACG
--------------------------------------------------------------------------------
TCATCAAGAAGGTCGGCTACAACCCCAAGACTGTTGCCTTCGTTCCCATCTCCGGGTTCAACGGCGACAACATGCTGGCG
TCATCAAGAAGGTCGGCTACAACCCCAAGACTGTTGCCTTCGTCCCCATCTCGGGCTTCAACGGCGACAACATGTTGGCG
TCATCAAGAAGGTCGGCTACAACCCCAAGACTGTTGCCTTCGTCCCCATCTCGGGCTTCAACGGCGACAACATGTTGACG
TCATCAAGAAGGTCGGCTACAACCCCAAGACTGTTGCCTTCGTCCCCATCTCGGGCTTCAACGGCGACAACATGTTGACG
--------------------------------------------------------------------------------
TCATCAAGAAGGTCGGCTACAACCCCAAGACTGTTGCCTTTGTGCCCATCTCCGGCTTCAACGGCGACAACATGCTTGCC
--------------------------------------------------------------------------------
TCATCAAGAAGGTCGGCTACAACCCCAAGACTGTTGCCTTTGTGCCCATCTCCGGCTTCAACGGCGACAACATGCTTGCC
--------------------------------------------------------------------------------
TCATCAAGAAGGTCGGCTACAACCCCAAGACTGTTGCCTTCGTTCCCATCTCCGGGTTCAACGGCGACAACATGCTGGCT
TCATCAAGAAGGTCGGCTACAACCCCAAGACTGTTGCCTTCGTCCCCATCTCGGGCTTCAACGGCGACAACATGTTGACG
TCATCAAGAAGGTCGGCTACAACCCCAAGACTGTTGCCTTCGTCCCCATCTCGGGCTTCAACGGCGACAACATGTTGACG
TCATCAAGAAGGTCGGCTACAACCCCAAGACCGTTGCCTTCGTTCCCATCTCCGGGTTCAACGGCGACAACATGCTGGCT
TCATCAAGAAGGTCGGCTACAACCCCAAGAACGTTGCCTTCGTGCCCATCTCGGGCTTCAACGGTGACAACATGCTGGCT
TCATCAAGAAGGTCGGCTACAACCCCAAGAACGTTGCCTTTGTGCCCATCTCGGGCTTCAACGGCGACAACATGCTGGCT
--------------------------------------------------------------------------------
--------------------------------------------------------------------------------
--------------------------------------------------------------------------------
TCATCAAGAAGGTCGGCTACAACCCCAAGCAGGTTGCCTTCGTCCCCATCTCGGGCTTCAACGGCGACAACATGCTTGCG
TTATCAAGAAGGTCGGCTATAACCCCAAGCAGGTTGCCTTCGTTCCCATTTCGGGTTTCAACGGCGACAACATGCTGGCC
--------------------------------------------------------------------------------
TCATCAAGAAGGTCGGCTACAACCCCAAGCAGGTCGCCTTCGTCCCCATCTCCGGCTTCAACGGCGACAACATGCTTACC
TCATCAAGAAGGTCGGCTACAACCCCAAGCAGGTCGCCTTTGTCCCCATCTCCGGCTTCAACGGCGACAACATGCTTGCC
--------------------------------------------------------------------------------


GCTTCCTCCAACTGCCCGTGGTACAAGGGCTGGTCCAAGGAGGGCAAGGGTGGCTCGGTCACCGGCAAGACTCTGCTGGA
CCCTCCACCAACTGCCCGTGGTACAAGGGCTGGACCAAGGAGTCCAAGGGTGGCAACGTCACCGGCAAGACCCTGCTCGA
GCCTCCACCAACTGCCCGTGGTACAAGGGCTGGACCAAGGAGGCCAAGGGTGGCAACGTCACCGGCAAGACCCTGCTCGA
CCCTCCACCAACTGCCCGTGGTACAAGGGCTGGACCAAGGAGGCCAAGGGTGGCAACGTCACCGGCAAGACCCTGCTCGA
CCCTCCACCAACTGCCCGTGGTACAAGGGCTGGACCAAGGAGGCCAAGGGTGGCAACGTCACCGGCAAGACCCTGCTCGA
--------------------------------------------------------------------------------
CCCTCGACCAACTGCCCGTGGTACAAGGGCTGGACCAAGGAGGGCAAGGGCGGCAACGTCACCGGCAAGACCCTGCTGGA
GCCTCCACCAACTGCCCGTGGTACAAGGGCTGGACCAAGGAGGGCAAGGGTGGCAACGTCACCGGCAAGACCCTGCTCGA
GCCTCCACCAACTGCCCGTGGTACAAGGGCTGGACCAAGGAGGGCAAGGGTGGCAACGTCACCGGCAAGACCCTGCTCGA
GCCTCCACCAACTGCCCGTGGTACAAGGGCTGGACCAAGGAGGGCAAGGGTGGCAACGTCACCGGCAAGACCCTGCTCGA
--------------------------------------------------------------------------------
GCCTCCAGCAACTGCCCGTGGTACAAGGGCTGGAGCAAGGAGGGCAAGGGTGGCTCCGTCACCGGCAAGACCCTACTGGA
--------------------------------------------------------------------------------
GCCTCCAGCAACTGCCCGTGGTACAAGGGCTGGAGCAAGGAGGGCAAGGGTGGCTCCGTCACCGGCAAGACCCTACTGGA
--------------------------------------------------------------------------------
GCCTCGAGCAACTGCCCGTGGTACAAGGGCTGGACCAAGGAGGGCAAGGGTGGCACCGTCACCGGCAAGACCCTGCTGGA
CCCTCCACCAACTGCCCGTGGTACAAGGGCTGGACCAAGGAGGCCAAGGGTGGCAACGTCACCGGCAAGACCCTGCTCGA
GCCTCCACCAACTGCCCGTGGTACAAGGGCTGGACCAAGGAGGCCAAGGGTGGCAACGTCACCGGCAAGACCCTGCTCGA
GCTTCCACCAACTGCCCGTGGTACAAGGGCTGGACCAAGGAGGGCAAGGGTGGCTCGGTCACCGGCAAGACTCTGCTGGA
CCCTCCACCAACTGCCCGTGGTACAAGGGCTGGAAGAAGGAGATCAAGGGTGGCGAGGTCACCGGCAAGACCCTGCTGGA
CCCTCCACCAACTGCCCGTGGTACAAGGGCTGGAAGAAGGAGATCAAGGGTGGTGAGGTCACCGGCAAGACCCTGCTGGA
--------------------------------------------------------------------------------
--------------------------------------------------------------------------------
--------------------------------------------------------------------------------
GCCTCATCCAACTGCCCCTGGTACAAGGGGTGGAAGAAGGAGACCAAGGGTGGTGAGGTCACTGGCAAGACCCTGCTTGA
CCTTCCACCAACTGCCCCTGGTACAAGGGCTGGAAGAAGGAGGGCAAGGGTGGTGATGTCACCGGCAAGACTCTCCTCGA
--------------------------------------------------------------------------------
CCCTCGACCAACTGCCCCTGGTACAAGGGCTGGAAGAAGGACGTCAAGGGTGGTGAGGTCAGTGGCAAGACCCTCCTCGA
CCCTCGACCAACTGCCCCTGGTACAAGGGCTGGAAGAAGGAGACCAAGGGTGGTGAGGTCAGCGGCAAGACCCTCCTCGA
--------------------------------------------------------------------------------


GGCCATCGATGCCATTGAGCCCCCCCGCCGTCCCACCGACAAGCCCCTTCGCCTGCCCCTTCAGGATGTGTACAAGATCG
GGCTATCGACGCCATTGAGCCCCCTCGCCGTCCCACCGACAAGCCCCTGCGTCTGCCCCTTCAGGATGTGTACAAGATCG
GGCTATCGACGCCATTGAGCCCCCTCGCCGTCCCACCGACAAGCCCCTGCGTCTGCCCCTTCAGGATGTGTACAAGATCG
GGCTATCGACGCTATTGAGCCCCCTCGCCGTCCCACCGACAAGCCCCTGCGTCTGCCCCTTCAGGATGTGTACAAGATCG
GGCTATCGACGCTATTGAGCCCCCTCGCCGTCCCACCGACAAGCCCCTGCGTCTGCCCCTTCAGGATGTGTACAAGATCG
--------------------------------------------------------------------------------
GGCTATCGATGCTATTGAGCCCCCTCGCCGTCCCACCGACAAGCCCCTGCGTCTACCCCTTCAGGATGTGTACAAGATCG
GGCTATCGACGCCATTGAGCCCCCTCGCCGTCCCACCGACAAGCCCCTGCGTCTGCCCCTTCAGGATGTGTACAAGATTG
GGCTATCGACGCCATTGAGCCCCCTCGCCGTCCCACCGACAAGCCCCTGCGTCTGCCCCTTCAGGATGTGTACAAGATTG
GGCTATCGACGCCATTGAGCCCCCTCGCCGTCCCACCGACAAGCCCCTGCGTCTGCCCCTTCAGGATGTGTACAAGATTG
--------------------------------------------------------------------------------
GGCCATTGACGCCATTGAGCCCCCTCGTCGCCCTACGGACAAGCCCCTTCGTCTTCCCCTTCAGGATGTCTACAAGATTG
--------------------------------------------------------------------------------
GGCCATTGACGCCATTGAGCCCCCTCGTCGCCCTACGGACAAGCCCCTTCGTCTTCCCCTTCAGGATGTCTACAAGATTG
--------------------------------------------------------------------------------
GGCCATCGATGCCATTGAGCCCCCTCGCCGTCCCACCGACAAGCCCCTGCGTCTACCCCTTCAGGATGTGTACAAGATCG
GGCTATCGACGCTATTGAGCCCCCTCGCCGTCCCACCGACAAGCCCCTGCGTCTGCCCCTTCAGGATGTGTACAAGATCG
GGCTATCGACGCCATTGAGCCCCCTCGCCGTCCCACCGACAAGCCCCTGCGTCTGCCTCTTCAGGATGTGTACAAGATCG
GGCCATCGATGCCATTGAGCCCCCCCGCCGTCCCACCGACAAGCCCCTTCGCCTGCCCCTTCAGGATGTGTACAAGATCG
GGCCATTGACGCCATTGAGCCCCCTCGCCGTCCCACCGACAAGCCACTGCGTCTTCCTCTGCAGGACGTCTACAAGATTG
GGCCATCGACGCCATTGAGCCCCCTCGCCGTCCCACCGACAAGCCCCTGCGTCTTCCTCTGCAGGATGTCTACAAGATTG
--------------------------------------------------------------------------------
--------------------------------------------------------------------------------
--------------------------------------------------------------------------------
GGCCATCGATGCCGTTGAGCCTCCCAAGCGTCCCACCGACAAGCCCCTCCGTCTTCCCCTTCAGGATGTCTACAAGATCG
GGCTATTGATGCCGTTGAGCCTCCCAAGCGTCCCACGGACAAGCCTCTGCGCCTTCCCCTACAGGATGTCTACAAGATTG
--------------------------------------------------------------------------------
GGCCATCGATGCCATTGAGCCCCCCAAGCGTCCCACCGACAAGCCCCTTCGTCTCCCGCTCCAGGATGTCTACAAGATTG
GGCCATCGACGCCATCGAGCCCCCCAAGCGTCCCACCGACAAGCCCCTCCGTCTCCCGCTCCAGGATGTCTACAAGATTG
--------------------------------------------------------------------------------


GCGGTATTGGAACTGTCCCTGTCGGCCGTATCGAGACTGGTATCCTAAAGCCCGGTATGGTCGTCACGTTCGCGCCTTCC
GCGGTATTGGCACTGTCCCTGTCGGCCGTATCGAGACTGGTATCCTGAAGCCCGGTATGGTCGTCACTTTCGCTCCCTCC
GCGGTATTGGCACTGTCCCTGTCGGCCGTATCGAGACTGGTGTCCTGAAGCCCGGTATGGTCGTCACCTTCGCTCCCTCC
GCGGTATTGGCACTGTCCCTGTCGGCCGTATCGAGACTGGTGTCCTGAAGCCCGGTATGGTTGTCACCTTCGCTCCCTCC
GCGGTATTGGCACTGTCCCTGTCGGCCGTATCGAGACTGGTGTCCTGAAGCCCGGTATGGTTGTCACCTTCGCTCCCTCC
--------------------------------------------------------------------------------
GTGGTATTGGCACTGTCCCTGTCGGCCGTATCGAGACTGGTGTCCTGAAGCCCGGTATGGTCGTCACCTTCGCTCCCTCC
GCGGTATTGGCACTGTCCCTGTCGGCCGTATCGAGACTGGTATCCTGAAGCCCGGTATGGTCGTTACCTTCGCTCCCTCC
GCGGTATTGGCACTGTCCCTGTCGGCCGTATCGAGACTGGTGTCCTGAAGCCCGGTATGGTCGTCACCTTCGCTCCCTCC
GCGGTATTGGCACTGTCCCTGTCGGCCGTATCGAGACTGGTGTCCTGAAGCCCGGTATGGTCGTCACCTTCGCTCCCTCC
--------------------------------------------------------------------------------
GCGGCATTGGCACTGTCCCTGTCGGCCGTATCGAGACTGGTGTCCTGAAGCCCGGTATGGTCGTCACCTTCGCTCCGTCC
--------------------------------------------------------------------------------
GCGGCATTGGCACTGTCCCTGTCGGCCGTATCGAGACTGGTGTCCTGAAGCCCGGTATGGTCGTCACCTTCGCTCCGTCC
--------------------------------------------------------------------------------
GTGGTATTGGTACTGTCCCTGTCGGCCGTATCGAGACTGGTGTCCTGAAGCCCGGTATGGTCGTCACTTTCGCTCCCTCC
GCGGTATTGGCACTGTCCCTGTCGGCCGTATCGAGACTGGTGTCCTGAAGCCCGGTATGGTTGTCACCTTCGCTCCCTCC
GCGGTATTGGCACTGTCCCTGTCGGCCGTATCGAGACTGGTGTCCTGAAGCCCGGTATGGTCGTCACCTTCGCTCCCTCC
GCGGTATTGGAACTGTCCCTGTCGGCCGTATCGAGACTGGTGTCCTGAAGCCCGGTATGGTCGTCACATTCGCGCCTTCC
GCGGTATTGGAACTGTTCCCGTCGGCCGTATCGAGACTGGTATCCTGAAGCCCGGTATGGTCGTCACTTTCGCTCCCTCC
GCGGTATTGGAACTGTGCCCGTCGGCCGTATCGAGACTGGTATCCTGAAGCCCGGTATGGTCGTCACTTTCGCTCCCTCC
--------------------------------------------------------------------------------
--------------------------------------------------------------------------------
--------------------------------------------------------------------------------
GCGGTATTGGGACAGTTCCCGTCGGCCGTATCGAGACTGGTATCCTCAAGCCCGGTATGGTCGTTACTTTCGCTCCCACC
GTGGTATCGGAACTGTCCCTGTCGGCCGTATCGAGACTGGTGTTCTCAAGCCCGGTATGGTCGTCACCTTCGCTCCTTCC
--------------------------------------------------------------------------------
GCGGTATCGGAACTGTGCCCGTCGGCCGTATCGAGACTGGTGTCCTCAAGCCCGGTATGGTCGTCACTTTCGCTCCCTCC
GCGGTATCGGAACTGTGCCCGTCGGCCGTATCGAGACTGGTATCCTCAAGCCCGGTATGGTCGTCACTTTCGCTCCCTCC
--------------------------------------------------------------------------------


AACGTCACCACTGAAGTCAAGTCCGTCGAGATGCATCACGAGCAACTTACCGAGGGTATGCCGGGTGACAACGTTGGATT
AACGTCACCACTGAAGTCAAGTCCGTGGAGATGCACCACGAGCAGCTTCAGGAGGGTATGCCGGGCGACAATGTCGGCTT
AACGTCACCACTGAAGTCAAGTCCGTGGAGATGCACCACGAGCAGCTTCAGGAGGGTATGCCGGGCGACAATGTCGGCTT
AACGTCACCACTGAAGTCAAGTCCGTGGAGATGCACCACGAGCAGCTTCAGGAGGGTGTGCCGGGCGACAATGTCGGCTT
AACGTCACCACTGAAGTCAAGTCCGTGGAGATGCACCACGAGCAGCTTCAGGAGGGTGTGCCGGGCGACAATGTCGGCTT
--------------------------------------------------------------------------------
AACGTCACCACTGAAGTCAAGTCCGTCGAGATGCACCATGAGCAGCTTTCCGAGGGTGTGCCCGGCGACAACGTTGGATT
AACGTCACCACTGAAGTCAAGTCCGTGAAGATGCACCATGAGCAGCTTCAGGAGGGTATGCCCGGCGACAATGTCGGCTT
AACGTCACCACTGAAGTCAAGTCCGTGGAGATGCACCACGAGCAGCTTCAGGAGGGTATGCCCGGCGACAATGTCGGCTT
AACGTCACCACTGAAGTCAAGTCCGTGGAGATGCACCACGAGCAGCTTCAGGAGGGTATGCCCGGCGACAATGTCGGCTT
--------------------------------------------------------------------------------
AACGTCACCACTGAAGTCAAGTCCGTCGAGATGCACCACGAGCAGCTTACTGAGGGTATGCCGGGCGACAACGTTGGCTT
--------------------------------------------------------------------------------
AACGTCACCACTGAAGTCAAGTCCGTCGAGATGCACCACGAGCAGCTTACTGAGGGTATGCCGGGCGACAACGTTGGCTT
--------------------------------------------------------------------------------
AACGTCACCACTGAAGTCAAGTCCGTCGAGATGCACCACGAGCAGCTTACCGAGGGTATGCCCGGCGACAACGTTGGATT
AACGTCACCACTGAAGTCAAGTCCGTGGAGATGCACCACGAGCAGCTTCAGGAGGGTGTGCCGGGCGACAATGTCGGCTT
AACGTCACCACTGAAGTCAAGTCCGTGGAGATGCACCACGAGCAGCTTCAGGAGGGTGTGCCGGGCGACAATGTCGGCTT
AACGTCACCACTGAAGTCAAGTCCGTCGAGATGCATCACGAGCAACTTACCGAGGGTATGCCGGGTGACAACGTTGGATT
AACGTCACCACTGAAGTCAAGTCCGTCGAGATGCACCACGAGCAGCTGTCCGAGGGTGTTCCGGGCGACAACGTCGGCTT
AACGTCACCACTGAAGTCAAGTCCGTCGAGATGCACCACGAGCAGCTGTCCGAGGGTGTTCCGGGTGACAACGTCGGCTT
--------------------------------------------------------------------------------
--------------------------------------------------------------------------------
--------------------------------------------------------------------------------
ATGGTCACCACTGAAGTCAAGTCCGTCGAGATGCACCACGAGCAGCTTACTGAGGGTGTCCCCGGCGACAACGTCGGCTT
AACGTCACCACTGAAGTCAAATCCGTCGAAATGCACCACGAGCAGCTTGCTGAGGGTGTTCCGGGCGACAACGTCGGCTT
--------------------------------------------------------------------------------
AACGTCACCACTGAAGTCAAGTCCGTCGAGATGCACCACGAGCAGCTCGTTGAGGGTGTTCCCGGCGACAACGTCGGCTT
AACGTCACCACTGAAGTCAAGTCCGTCGAGATGCACCACGAGCAGCTTACCGAGGGTGTTCCCGGCGACAACGTCGGCTT
--------------------------------------------------------------------------------


CAACGTCAAGAACGTCTCCGTCAAGGAGATCCGCCGTGGCAACGTTGCTGGTGACTCCAAGAACGACCCCCCTCTAGGTG
CAATGTCAAGAACGTCTCCGTCAAGGAGATTCGCCGTGGCAACGTCGCTGGTGACTCCAAGAACGACCCGCCTGCCGGTG
CAATGTCAAGAACGTCTCCGTCAAGGAGATTCGCCGTGGCAACGTCGCTGGTGACTCCAAGAACGACCCGCCTGCCGGTG
CAATGTCAAGAACGTCTCCGTCAAGGAGATTCGCCGTGGCAACGTCGCTGGTGACTCCAAGAACGACCCGCCTGCCGGTG
CAATGTCAAGAACGTCTCCGTCAAGGAGATTCGCCGTGGCAACGTCGCTGGTGACTCCAAGAACGACCCGCCTGCCGGTG
--------------------------------------------------------------------------------
CAACGTCAAGAACGTCTCCGTCAAGGAGATTCGCCGTGGAAACGTTGCTGGTGACTCCAAGAACGACCCGCCTCTGGGTG
CAATGTCAAGAACGTCTCCGTCAAGGAGATTCGCCGTGGCAACGTCGCTGGTGACTCCAAGAACGACCCGCCTGCCGGTG
CAATGTCAAGAACGTCTCCGTCAAGGAGATTCGCCGTGGCAACGTCGCTGGTGACTCCAAGAACGACCCGCCTGCCGGCG
CAATGTCAAGAACGTCTCCGTCAAGGAGATTCGCCGTGGCAACGTCGCTGGTGACTCCAAGAACGACCCGCCTGCCGGCG
--------------------------------------------------------------------------------
CAATGTCAAGAACGTCTCCGTCAAGGAGATTCGTCGTGGCAACGTTGCGGGTGACTCCAAGAACGACCCGCCTGCCGGTG
--------------------------------------------------------------------------------
YAATGTCAAGAACGTCTCCGTCAAGGAGATTCGTCGTGGCAACGTTGCGGGTGACTCCAAGAACGACCCGCCTGCCGGTG
--------------------------------------------------------------------------------
CAATGTCAAGAACGTCTCCGTCAAGGAGATTCGCCGTGGAAACGTTGCTGGTGACTCCAAGAACGACCCGCCTCTAGGTG
CAATGTCAAGAACGTCTCCGTCAAGGAGATTCGCCGTGGCAACGTCGCTGGTGACTCCAAGAACGACCCGCCTGCCGGTG
CAATGTCAAGAACGTCTCCGTCAAGGAGATTCGCCGTGGCAACGTCGCTGGTGACTCCAAGAACGACCCGCCCGCCGGTG
CAACGTCAAGAACGTCTCAGTCAAGGAGATCCGCCGTGGCAACGTTGCTGGTGACTCCAAGAACGACCCCCCTCTAGGTG
CAACGTCAAGAACGTCTCCGTCAAGGAGATTCGTCGTGGCAACGTTGCTGGTGACTCCAAGAACGACCCCCCTGCCGGTG
CAACGTCAAGAACGTCTCCGTCAAGGAGATTCGTCGTGGCAACGTTGCTGGTGACTCCAAGAACGACCCCCCTGCCGGTG
--------------------------------------------------------------------------------
--------------------------------------------------------------------------------
--------------------------------------------------------------------------------
CAACGTGAAGAACGTTTCCGTCAAGGAAATCCGTCGTGGAAACGTTGCCGGTGACTCCAAGAACGACCCCCCGGCTGGCG
CAACGTGAAGAACGTTTCCGTCAAGGAAATCCGTCGTGGCAATGTTGCTGGTGACTCCAAGAACGACCCCCCTGCTGGTG
--------------------------------------------------------------------------------
CAACGTGAAGAACGTCTCCGTCAAGGAAATCCGCCGTGGCAACGTCGCTGGTGACTCCAAGAACGACCCCCCAGCTGGTG
CAACGTGAAGAACGTCTCCGTCAAGGAAATCCGCCGTGGCAACGTCGCTGGCGACTCCAAGAACGACCCCCCGGCTGGTG
--------------------------------------------------------------------------------


CTGCTTCCTTCACCGCCCAAGTCATCGTCCTCAACCACCCTGGCCAGGTTGGTGCTGGTTACGCCCCTGTCCTGGACTGC
CTGCTTCCTTCACCGCCCAGGTCATCGTCCTCAACCACCCCGGCCAGGTTGGTGCTGGTTACGCCCCTGTCCTGGATTGC
CTGCTTCCTTCACCGCCCAGGTCATCGTCCTCAACCACCCCGGCCAGGTTGGTGCTGGTTACGCCCCTGTCCTGGATTGC
CTGCTTCCTTCACCGCCCAGGTCATCGTCCTCAACCACCCCGGCCAGGTTGGTGCTGGTTACGCTCCTGTCCTGGATTGC
CTGCTTCCTTCACCGCCCAGGTCATCGTCCTCAACCACCCCGGCCAGGTTGGTGCTGGTTACGCTCCTGTCCTGGATTGC
--------------------------------------------------------------------------------
CTGCTTCCTTCACCGCCCAGGTCATCGTCCTGAACCACCCTGGCCAGGTCGGTGCTGGTTACGCCCCTGTGCTGGACTGC
CTGCTTCCTTCACCGCCCAGGTCATCGTCCTCAACCACCCTGGCCAGGTTGGTGCTGGTTACGCCCCCGTCCTGGATTGC
CTGCTTCCTTCACCGCCCAGGTCATCGTCCTCAACCACCCTGGCCAGGTTGGTGCTGGTTACGCCCCCGTCCTGGATTGC
CTGCTTCCTTCACCGCCCAGGTCATCGTCCTCAACCACCCTGGCCAGGTTGGTGCTGGTTACGCCCCCGTCCTGGATTGC
--------------------------------------------------------------------------------
CTGCTTCCTTCACCGCCCAGGTCATCGTCCTGAACCACCCTGGTCAGGTTGGTGCTGGCTACGCTCCGGTCCTGGATTGC
--------------------------------------------------------------------------------
CTGCTTCCTTCACCGCCCAGGTCATCGTCCTGAACCACCCTGGTCAGGTTGGTGCTGGCTACGCTCCGGTCCTGGATTGC
--------------------------------------------------------------------------------
CTGCTTCCTTCACCGCTCAGGTCATCGTCCTGAACCACCCTGGCCAGGTCGGTGCTGGTTACGCCCCTGTGCTGGACTGC
CTGCTTCCTTCACCGCCCAGGTCATCGTCCTCAACCACCCGGGCCAGGTTGGTGCTGGTTACGCTCCTGTCCTGGATTGC
CTGCTTCCTTCACCGCCCAGGTCATCGTCCTCAACCACCCCGGCCAGGTTGGTGCTGGTTACGCCCCTGTCCTGGATTGC
CTGCTTCCTTCACCGCCCAAGTCATCGTCCTCAACCATCCTGGCCAGGTTGGTGCTGGTTACGCCCCTGTCCTGGACTGC
CTGCTTCCTTCACCGCCCAGGTTATCGTTCTGAACCACCCTGGCCAGGTTGGTGCTGGTTACGCTCCCGTTCTGGACTGC
CTGCTTCCTTCA--------------------------------------------------------------------
--------------------------------------------------------------------------------
--------------------------------------------------------------------------------
--------------------------------------------------------------------------------
CTGCCTCGTTCACCGCTCAGGTCATCGTCCTCAACCACCCCGGCCAAGTCGGTGCTGGCTATGCCCCCGTCTTGGACTGC
CTGCTTCCTTCACCGCTCAGGTCATCGTCCTCAACCACCCCGGTCAGGTCGGTGCTGGCTACGCCCCCGTCTTGGATTGC
--------------------------------------------------------------------------------
CCGCCTCCTTCACCGCCCAGGTCATCGTCCTCAACCACCCCGGCCAGGTCGGTGCTGGTTACGCCCCTGTCCTGGATTGC
CTGCCTCCTTCACCGCCCAGGTCATCGTCCTCAACCACCCCGGCCAGGTCGGTGCTGGTTACGCCCCTGTCTTGGATTGC
--------------------------------------------------------------------------------


CATACCGCCCACATTGCCTGCAAGTTCGCCGAGATCACTGAGAAGATCGACCGTCGTACCGGCAAGTCAGTTGAGAACGC
CACACTGCCCACATTGCCTGCAAGTTCGCCGAGATCACCGAGAAGATCGACCGCCGTACCGGCAAGTCGGTTGAGAACGC
CACACTGCCCACATTGCCTGCAAGTTCGCCGAGATCACCGAGAAGATCGACCGCCGTACCGGCAAGTCGGTTGAGAACGC
CACACTGCCCACATTGCCTGCAAGTTCGCCGAGATTACCGAGAAGATCGACCGCCGTACCGGCAAGTCGGTTGAGAACGC
CACACTGCCCACATTGCCTGCAAGTTCGCCGAGATTACCGAGAAGATCGACCGCCGTACCGGCAAGTCGGTTGAGAACGC
--------------------------------------------------------------------------------
CACACTGCCCATATCGCTTGCAAGTTCGCCGAGATCACCGAGAAGATTGACCGCCGTACCGGCAAGTCGGTCGAGAACGC
CACACTGCCCACATTGCCTGCAAGTTCGCCGAGATCACCGAGAAGATCGACCGCCGTACCGGCAAGTCGGTTGAGAACGC
CACACTGCCCACATTGCCTGCAAGTTCGCCGAGATCACCGAGAAGATCGACCGCCGTACCGGCAAGTCGGTTGAGAACGC
CACACTGCCCACATTGCCTGCAAGTTCGCCGAGATCACCGAGAAGATCGACCGCCGTACCGGCAAGTCGGTTGAGAACGC
--------------------------------------------------------------------------------
CACACTGCCCACATTGCCTGCAAGTTCGCCGAGATCACGGAGAAGATCGACCGCCGTAC---------------------
--------------------------------------------------------------------------------
CACACTGCCCACATTGCCTGCAAGTTCGCTGAGATCACGGAGAAGATCGACCGCCGTAC---------------------
--------------------------------------------------------------------------------
CACACTGCCCACATCGCTTGCAAGTTCGCCGAGATCACCGAGAAGATCGACCGTCGTACCGGCAAGTCGGTCGAGAACGC
CACACTGCCCACATTGCCTGCAAGTTCGCCGAGATTACCGAGAAGATCGACCGCCGTACCGGCAAGTCGGTTGAGAACGC
CACACTGCCCACATTGCCTGCAAGTTCGCCGAGATCACCGAGAAGATTGACCGCCGTACCGGCAAGTCGGTTGAGAACGC
CATACCGCCCACATTGCCTGCAAGTTCGCCGAGATCACTGAGAAGATCGACCGTCGTACCGGCAAGTCGGTTGAGAACGC
CACACCGCCCACATCGCCTGCAAGTTCGCCGAGATCACCGAGAAGATTGACCGCCGTACTGGTAAGTCGGTCGAGAACTC
--------------------------------------------------------------------------------
--------------------------------------------------------------------------------
--------------------------------------------------------------------------------
--------------------------------------------------------------------------------
CACACTGCCCACATCGCCTGCAAGTTCTCCGAGATCCAGGAGAAGATCGATCGCCGAACCGGCAAGTCGGTTGAGTCCAA
CATACTGCCCACATCGCTTGCAAGTTCGCCGAGATCACCGAGAAGATCGATCGCCGAACTGGTAAGTCGGTTGAGAACGC
--------------------------------------------------------------------------------
CACACTGCCCACATTGCCTGCAAGTTCGCCGAGATCCTTGAGAAGATCGACCGCCGTACCGGCAAGTCGGTCGAGAACAA
CACACTGCCCATATCGCCTGCAAGTTCGCCGAGATCCTTGAGAAGATCGACCGCCGTACCGGCAAGTCGGTCGAGAACAA
--------------------------------------------------------------------------------


CCCCAAGTTCATCAAGTCGGGTGACGCTGCCATCGTCAAGATGATTCCGTCCAAGCCC--------------
CCCCAAGTTCATCAAGTCGGGTGACGCTGCCATCGTCAAGATGATTCCATCCAAGCCCATGTGCGTTGAGGC
TCCCAAGTTCATCAAGTCGGGTGACGCTGCCATCGTCAAGATGATTCCGTCCAAGC----------------
TCCCAAGTTCATCAAGTCGGGTGACGCTGCCATCGTCAAGATGATTCCGTCCAAACCCATGTGCGTTGAGGC
TCCCAAGTTCATCAAGTCGGGTGACGCTGCCATCGTCAAGATGATTCCGTCCAAACCCATGTGCGTTGAGGC
------------------------------------------------------------------------
CCCCAAGTTCATCAAATCGGGTGACGCTGCCATCGTCAAGATGATTCCGTCCA-------------------
TCCCAAGTTCATCAAGTCGGGTGACGCTGCCATCGTCAAGATGATTCCGT----------------------
TCCCAAGTTCATCAAGTCGGGTGACGCTGCCATCGTCAAGATGATTCCGTCCAAGCCCATGTGCG-------
TCCCAAGTTCATCAAGTCGGGTGACGCTGCCATCGTCAAGATGATTCCGTCCAAGCCCA-------------
------------------------------------------------------------------------
------------------------------------------------------------------------
------------------------------------------------------------------------
------------------------------------------------------------------------
------------------------------------------------------------------------
CCCCAAGTTCATTAAGTCGGGTGACGCTGCCATCGTCAAGATGATTCCGTCCAAGCCCATGTGCGTTGAGGC
TCCCAAGTTCATCAAGTCGGGTGACGCTGCCATCGTCAAGATGATTCCGTCCAAGCCCATGTGC--------
TCCCAAGTTCATCAAGTCGGGTGATGCTGCCATCGTCAAGATGATTCCGTCCAAGCCCATGTGCGTTGAGGC
CCCCAAGTTCATCAAGTCGGGTGACGCTGCCATCGTCAAGATGATTCCGTCCAAGCCCATGTGCGTTGAGGC
GCCCAAGTTCATCAAGTCCGGTGACGCTGCCATCGTCAAGATGATTCCGTCCAAGCCTATGTGCGTTGAGGC
------------------------------------------------------------------------
------------------------------------------------------------------------
------------------------------------------------------------------------
------------------------------------------------------------------------
CCCCAAGTTCATCAAGTCCGGTGACGCTGCCATCGTCAAGATGATTCCGTCCAA------------------
CCCCAAGTTCATCAAGTCTGG-GACGCTGCCATCGTCAAGATGA----------------------------
------------------------------------------------------------------------
CCCCAAGTTCATCAAGTCCGGTGACGCCGCCATCGTCAAGATGATTCCCTCCAAGCCCATGTGCGTCGAGGC
CCCCAAGTTCATCAAGTCCGGTGACGCCGCCATCGTCAAGATGATTCCCTCCAAGCCCATGTGCGTCGAGGC
------------------------------------------------------------------------


Analysis 4 (Tubeufiaceae)

74 3512
Botryosphaeria_agaves_MFLUCC_100051             --------------------------------------------------------------------------------
Botryosphaeria_wangensis_HGUP190007             CATTACCGAGTTGATT-CGGGC--TCC----GGCCCG--ATC-C-TCC---CACCC-TTTGTGTACCT-----------A
Botryosphaeria_dothidea_CBS_115476              CATTACCGAGTTGATT-CGGGC--TCC----GGCCCG--ATC-C-TCC---CACCC-TTTGTGTACCT-----------A
Acanthohelicospora_pinicola_MFLUCC_100116       CATTACTGAGTA--CC--GGGTC-TTTC---AGGCCC--TTA-C-TCC---CACCC-TTTGTGTACCTTACCACT---TA
Acanthostigma_chiangmaiensis_MFLUCC_100125      CATTACCGAGTA--CC--GGGTC-TTTT---AGGCCC--TTA-C-TCC---CACCC-TTTGTGTACTTAAAAA-----AA
Acanthostigma_perpusillum_UAMH_7237             CATTACCGAGTA--CC--GGGTC-CTCT---GGACCC--TTA-C-TCC---CACCC-TTTGTGTATCTACCAT------T
Aquaphila_albicans_MFLUCC_160010                CATTACCGAGTA--CC--GGGTC-TCTT--TAGGCCC--ATA-C-TCC---CACCC-TATGTGTATCTACCAC-----TT
Berkleasmium_aquaticum_MFLUCC_170049            CATTATCGAGTT--CT--GGGTC-GTTT----GGCCC--ACA-C-TCC---CACCC-TTTGTGTACTCAAATTC----TT
Berkleasmium_fusiforme_MFLUCC_171978            CATTATCGAGTT--CT--GGGTC-TCTT--TAGGCCC--TTA-C-TCC---CACCC-TTTGTGTACTCTATTCTC---TT
Boerlagiomyces_macrospora_MFLUCC_120388         ------------------GGGTC-TCCC---AGGCCC--TTA-C-TCC---CACCC-TATGTGTACCTATTTC-----TG
Camporesiomyces_mali_KUMCC_190216               CATTACTGAGTT--CT--GGGTC-TCCA---AGGCCC--TCA-C-TCC---CACCC-TTTGTGTACCTACC-------TC
Camporesiomyces_vaccinii_CBS_21690              CATTACCGAGTA--CC--GGGTC-TTCT---AGGCCC--TTA-C-TCC---CACCC-TTTGTGTACCTACCT------AT
Camporesiomyces_bhatii_GMBCC_1120               CATTACCGAGTA--CC--GGGTC-TTC----GGGCCT--CTA-C-TCC---CACCC-TTTGTGTACCTACC-------AT
Camporesiomyces_puerensis_GMBCC_1113            CATTACCGAGTA--CC--GGGTC-TTCT---AGGCCC--TTA-C-TCC---CACCC-TTTGTGTATCTACC-------TG
Camporesiomyces_coffeae_GMBCC_1130              CATTACCGAGTA--CC--GGGTC-TTCT---AGGCCC--TTA-C-TCC---CACCC-TTTGTGTACCTACC-------TA
Camporesiomyces_patagoniensis_BBB_MVB_573       --------------------------------------------------------------------------------
Camporesiomyces_coffeae_GMBCC_1131              CATTACCGAGTA--CC--GGGTC-TTCT---AGGCCC--TTA-C-TCC---CACCC-TTTGTGTACCTACC-------TA
Camporesiomyces_puerensis_GMBCC_1114            CATTACCGAGTA--CC--GGGTC-TTCT---AGGCCC--TTA-C-TCC---CACCC-TTTGTGTATCTACC-------TG
Camporesiomyces_bhatii_GMBCC_1125               ---TACCGAGTA--CC--GGGTC-TTC----GGGCCT--CTA-C-TCC---CACCC-TTTGTGTACCTACC-------AT
Chlamydotubeufia_cylindrica_MFLUCC_161130       CATTACTGAGTAAACT-AGGGTC-TCTT---AGGCCC--TTA-C-TCTC--CACCC-TTTGTGAACCTCAACTAAACCTT
Chlamydotubeufia_krabiensis_MFLUCC_161134       CATTACCGAGTA--TC--GGGTC-TCTC---AGGCCC---TA-C-TCC---CACCC-TTTGTGTACCTACCA------CT
Dematiohelicomyces_helicosporus_MFLUCC_160213   CATTACCGAGTG--TT-GGGGTC-TCTC---AGGCCC--CTAAC-TCC---CACCC-CATGTGTACTTACCA------AT
Dematiohelicosporum_guttulatum_MFLUCC_172011    CATTACCGAGTA--CC--GGGTC-TCTC---AGGCCC--ATA-C-TCC---CACCC-TTTGTGTACCTTACCTCTA--TC
Dematiotubeufia_chiangraiensis_MFLUCC_100115    CATTACTGAGTA--TC--GGGTC-TTTT--AAGGCCC--TTA-C-TCCTCCCACCC-TTTGTGTACATTATATT----TA
Dictyosporahailandica_MFLUCC_160001             CATTACCGAGTA--CT--GGGTC-TCTT--GAGGCCC---TA-C-TCCC--CACCCTTTTGTGTACCTACCTA-----TT
Helicangiospora_lignicola_MFLUCC_110378         CATTACTGAGTA--CC--GGGTC-TTCT--CAGGCCC--TTA-C-TCC---CACCC-TTTGTGTACCTTACCTTT---TT
Helicoarctatus_aquaticus_MFLUCC_171996          CATTACTGAGTA--AT-TGGGT--TCTCTAAGAGCCT--ATA-C-TCT---CACCC-TTTGTGTACTCAAACCA----AA
Helicodochium_aquaticum_MFLUCC_172016           CATTACCGAGTG--TT-GGGGCC-TCTC---AGGCCCC-GTA-C-TCC---CCCCC-CATGTGTACCTACCA------CT
Helicohyalinum_aquaticum_MFLUCC_160014          CATTACCGAGTG--TTGGGGGCC-TCTC---AGGCCCCTGTA-C-TCC---CACCC-CATGTGTACCTACCA------CT
Helicohyalinum_infundibulum_MFLUCC_161133       CATTACCGAGTG--TTGGGGGCC-TCTC---AGGCCCCTGTA-C-TCC---CACCC-CATGTGTACCTACCA------CT
Helicoma_brunneisporum_MFLUCC_171983            CATTACTGAGTT--CT--GGGTC-TCTA---AGGCCC--TTA-C-TCC---CACCC-TTTGTGTATTCAAATTT----TA
Helicoma_longisporum_MFLUCC_171997              CATTACTGAGTT--CT--GGGTC-TCTA---AGGCCC--TTA-C-TCC---CACCC-TTTGTGTATTCAAAATTC---TA
Helicomyces_hyalosporus_MFLUCC_170051           CATTACTGAGTA--CC--GGGTC-TTTT---AGGCCC--TTA-C-TCCC--CACCC-TTTGTGTACCTTACCAAA---AT
Helicomycesorquatus_MFLUCC_160217               CATTACTGAGTA--CC--GGGTC-TTTT---AGGCCC--TTA-C-TCCCT-CACCC-TTTGTGTACCTTACCAAA---AT
Helicosporium_luteosporum_MFLUCC_160226         CATTACCGAGTA--CC--GGGTC-TTCT---AGGCCC--TTA-C-TCC---CACCC-TTTGTGTACCTAAACC-----TT
Helicosporium_aquaticum_MFLUCC_172008           CATTACCGAGTA--CC--GGGTC-TTCT---AGGCCC--TTA-C-TCT---CACCC-TTTGTGTACCTAATCT------C
Helicosporium_flavisporum_MFLUCC_172020         CATTACCGAGTA--CC--GGGTC-TTTAT--AGGCCC--ATA-C-TCC---CACCC-TTTGTGTACCACACCT------C
Helicosporium_vesicarium_MFLUCC_171795          CATTACCGAGTA--CC--AGGTC-TTTAT--AGGCCC--ATA-C-TCC---CACCC-TTTGTGTACCACACCT------C
Helicosporium_setiferum_MFLUCC_171994           CATTACCGAGTA--CC--GGGTC-TTCT---AGGCCC--TTA-C-TCC---CACCC-TTTGTGTACCTAATCT------C
Helicosporium_vegetum_CBS_25475                 --------------------------------------------------------------------------------
Helicotubeufia_guangxiensis_MFLUCC_170040       CATTATCGAGTAATTT--GGGTC-TC-----AGGCCC-AATA-C-TCC---CACCC-CATGTGTACCTTAAACCAC--TT
Helicotubeufia_hydei_MFLUCC_171980              CATTATCGAGTAATTT--GGGTC-TC-----AGGCCC-AATA-C-TCC---CACCC-CATGTGTACCTTAAACCAC--TT
Kamalomyceshailandicus_MFLUCC_130233            -ATTACTGAGTAA-AT--GGGTC-TTTT-ATAGGTCC--ATA-C-TCCC--CACCC-TTTGTGTACCAAACCAT----TT
Kamalomyces_bambusicola_MFLU_110228             --------------------------------------------------------------------------------
Manoharachariellaectonae_MFLUCC_120170          CATTACTGAGTA--CC--GGGCC-TCC----GGGCCC--CTA-C-TCC---CACCC-TATGTGTACCGACATC-----TG
Muripulchra_aquatica_KUMCC_150276               ----------------------------------------TA-C-TCC---CACCCTTTTGTGTACCTTACCAAA---TC
Neoacanthostigma_fusiforme_MFLUCC_110510        CATTACCGAGTA--CT--GGATC-TTC----GGATCC--AAA-C-TCC---CACCC-TTTGTGAACTTTACCT-----TT
Neodictyospora_karsti_GZAAS_191751              --------------------------------------------------------------------------------
Neohelicoma_fagacearum_MFLUCC_110379            CATTACTGAGTAG-CT--GGGTCTTCTT--TAGGCCC--TTA-C-TCC---CACCC-TTTGTGTACCAAACCTTT---AA
Neohelicomyces_aquaticus_MFLUCC_160993          CATTACTGAGTAA-TT--GGGTC-TCTA---AGGCCC--ATA-C-TCC---CACCCTTTTGTATACCTTACCA-----TA
Neohelicomyces_grandisporus_KUMCC_150470        CATTACTGAGTAA-TT--GGGTC-TTTA---AGGCCC--ATA-C-TCC---CACCC-TTTGTATACCTTACCAT----AT
Neohelicosporium_guangxiense_MFLUCC_171522      CATTACTGAGTA--CC--GGGTC-TCTC---AGGCCC--TTA-C-TCC---CACCC-TTTGTGTACCTTACCAC----AT
Neohelicosporium_parvisporum_MFLUCC_171523      CATTACTGAGTA--CC--GGGTC-TCTC---AGGCCC--TTA-C-TCC---CACCC-TTTGTGTACCTTACCAC----AT
Neochlamydotubeufia_fusiformis_MFLUCC_160016    CATTACCGAGTG--TT-GGGGTC-TCTC---AGGCCCC-TTA-C-TCC---CACCC-CATGTGTACCTACCT------TT
Neochlamydotubeufia_khunkornensis_MFLUCC_100118 CATTACCGAGTG--TT-GGGGTC-TCTC---AGGCCCC-TTA-C-TCC---CACCC-CATGTGTACCTACCT------TT
Neomanoharachariella_aquatica_CGMCC_323539      -----------------------------------------------------CCC-TTTGTGTACCAAATTT-----AT
Neotubeufia_krabiensis_MFLUCC_161125            CATTACTGAGTA--CC--GGGTC-TTCT-GAAGGCCC--TTA-C-TCC---CACCC-TTTGTGTATCTACCGATT---TA
Parahelicomyces_hyalosporus_CGMCC_323535        -----------------------------------CC--CTA-C-TCC---CACCC-TTTGTGTATCTTATCAAA---TT
Parahelicomycesalbotii_MFLUCC_172021            CATTACTGAGTA--CC--GGGTC-TTTTTTAAGGCCC--TTA-C-TCC---CACCC-TTTGTGTATTTTACCAAA---TT
Pleurohelicosporium_hyalinum_GZCC_200489        CATTACCGAGTA--CC--GGGTC-TCTC---AGGCCC--TTA-C-TCC---CACCCTTTTGTGTACCTTACCTTT---TA
Pleurohelicosporium_parvisporum_MFLUCC_171982   CATTACTGAGTA--CC--GGGTC-TCTC---AGGCCC--ATA-C-TCC---CACCCTTTTGTGTACCTTACCGTT---TA
Pseudotubeufia_hyalospora_GZCC_222010           CATTACTGAGTAA-TA--GGGTC-TCTA---AGGCCC--TTA-C-TCC---CACCC-TTTGTGTACCTTTACCTT---TT
Pseudotubeufia_laxispora_GZCC_222011            CATTACTGAGTAA-TA--GGGTC-TCTA---AGGCCC--TTA-C-TCC---CACCC-TTTGTGTACCTTTACCTT---TT
Thaxteriellopsis_lignicola_MFLUCC_100124_E      CATTACCGAGTA--CC--GGGTC-TCTC---AGGCCC--TTA-C-TCC---CACCC-TTTGTGTACCTATCTT-----AC
Thaxteriellopsis_lignicola_MFLUCC_160024        CATTACCGAGTA--CC--GGGTC-TCTC---AGGCCC--TTA-C-TCC---CACCC-TTTGTGTACCTATCTT-----AC
Tubeufia_eccentrica_MFLUCC_171524               CATTACTGAGTA--CC--GGGTC-TCTC---AGGCCC--TTA-C-TCC---CACCC-TTTGTGTACCTTACCA-----AA
Tubeufia_inaequalis_MFLUCC_170053               CATTACTGAGTA--CC--GGGTC-TTTT---AGGCCC--TTA-C-TCT---CACCC-TTTGTGTACCTTACCA-----AA
Zaanenomyces_quadripartis_CBS_148310            CATTACCGAGTA--CC--GGGTC-TTC----GGGCCC--TG--C-TCC---CACCC-CATGTGTACCTACC------TTT
Zaanenomyces_hilifer_CBS_113561                 CATTACCGAGTA--CC--GGGTC-TTC----GGGCCC--TG--C-TCC---CACCC-CATGTGTACCTACC---------
Skoliomycella_flava_CBS_122759                  CATTACCGAGTA--CC--GGGTC-TTTC---AGGCCC--TTA-C-TCC---CACCC-TTTGTGTACCTACC-------TT
Zaanenomyces_versatilis_CBS_149453              CATTACCGAGTA--CC--GGGTC-CTCT---GGGCCC--TTA-C-TCC---CACCC-TTTGTGTACCTACC-------AT
Zaanenomyces_versatilis_CBS_148312              CATTACCGAGTA--CC--GGGTC-CTCT---GGGCCC--TTA-C-TCC---CACCC-TTTGTGTACCTACC-------AT
Zaanenomyces_quadripartis_CBS_148272            CATTACCGAGTA--CC--GGGTC-TTC----GGGCCC--TG--C-TCC---CACCC-CATGTGTACCTACC------TTT
Zaanenomyces_moderatricis_academiae_CBS_148315  CATTACCGAGTA--CC--GGGTC-CTCT---GGGCCC-CTG--CGTCC---CACCC-TTTGTGTACCTACC-------AT


---CTGTTGCTTTGGCGGGCCGCGGTCCTCCGCGGCCGC----CCCCCTCCCCG--------------------------
CCTCTGTTGCTTTGGCGGGCCGCGGTCCTCCGCGGCCGCC----CCCCTCCCCG--------------------------
CCTCTGTTGCTTTGGCGGGCCGCGGTCCTCCGCGGCCGGC---CCCCCTCCCCG--------------------------
TTTCAGTTGCTTTGGCGGGTGTTTGACTCCCGGGACCTTT-----------------------GCTGGTCCT--------
AGTTCGTTGCTTCGGCGAGGTTGATCTCTAGGCTTCGCGG----------------------------------------
TGTTCGTTGCCTCGGCGGGGTTGATCCCTGGGCCTCACAG----------------------------------------
CTTCAGTTGCCTTGGCAGGTCTCCTCCTCACTGAGGACTG---GGTTCGCCC----------------------------
CTTTTGTTGCCTTGGTAGGTTGAAAAGCCTGCCCCTTCCC---GCCTATACAGGTT------------------------
CTTTTGTTGCCTTGGTAGGTTGAAAAGCCTGCCTCCTCCC---GCCTATCATGGTAG----------------AAGG---
ATTCAGTTGCCTTGGCGGGATCTCCCCCCCGGGCCCCTCA---------------------------------GGGGG--
TTTTCGTTGCCTTGGCGGGGACGATCCCT---------------------------------------------------
ATTTTGTTGCCTTGGTGGGGTTGATCCT-GGAGCCTACCGGC--------------------------------------
ATTTCGTTGCCTTGGCGGGGTTGATCCCCGGAGCCTCACGGT--------------------------------------
TTTCTGTTGCCTTGGTGGGGTTGATCCCTA-GGCCTCGCGGC--------------------------------------
TTTTCGTTGCCTTGGTGGGGTTGATCCTAA-TGCCTCACGGC--------------------------------------
--------------------------------------------------------------------------------
TTTTCGTTGCCTTGGTGGGGTTGATCCTAA-TGCCTCACGGC--------------------------------------
TTTCTGTTGCCTTGGTGGGGTTGATCCCTA-GGCCTCGCGGC--------------------------------------
ATTTCGTTGCCTTGGCGGGGTTGATCCCCGGAGCCTCACGG---------------------------------------
TTCAAGTTGCCTTGGTGGGAATCCCTCCTCCCCTTAGACT---AGCTCT------------------------TGG----
CTTCAGTTGCCTTGGCGGGTTCCCACCAGGACCGGCCTCC----------------------------------------
CTTCAGTTGCCTTGGCGGGTCTCCCTTCCCTCATC---------------------------------------GAGG--
ATTCAGTTGCCTTGGCGGGTCCTGCCATCCCGTCTCTTCG----------------------------------------
ATTTAGTTGCTTTGGCGAGTTAATCAGCTAAGCAGAAAAC---GATC---------------------------------
TATTCGTTGCCTTGGCGGGTTAGATCTGCCTGAGATTTTC----------------------------------------
ATTCAGTTGCCTTGGCGGGGCTGTTGGCTTCGCTCAGGGG---GGACTGAAAGGTCT------------CCT-CGGGG--
CTTTAGTTGCCTTGCTGGATCTTTATGCCAGCAAGAGGTT---GCCTCT------------------------AGGCG--
CTTCAGTTGCCTTGGCGGGTCTCTCCCAGTCCTCTGACCG---------------------------------AGGGC--
CTTCAGTTGCCTTGGTGGGTCTCTCTCCATCCTCTGGCCG---------------------------------AGGGC--
CTTCAGTTGCCTTGGTGGGTCTCTCTCCATCCTCTGGCCG---------------------------------AGGGC--
TTTTAGTTGCCTTGGTGGGTTCTTTTCTAAACCCTCCTCC---CTTTTTTTA---------------------AGGGAGT
TTTTAGTTGCTTTGGTGGGTTCTTTTCTAAACCCTCCTCC---CT-TGAAAA---------------------AGGGAGA
CTTCAGTTGCCTTGGTGGGAAACCTCTGACCTCCCCGGAC---TAGTTTTT------------ACTGGTCTT-TGGGGAC
TTTCAGTTGCCTTGGTGGGAAACCTTTGCCCTCCTCGAAC---TAGTTTAT------------ACTGGTCCT-TGGGGAC
TGTTCGTTGCCTCGGTGGGGTTGATCCCG---------------------------------------------------
TGTTCGTTGCCTCGGCGGGGTCGATCTCA---------------------------------------------------
TGTTCGTTGCCTCGGCGGGGTCGATCCCAT--------------------------------------------------
TGTTCGTTGCCTCGGCGGGGTCGATCCCAT--------------------------------------------------
TGTTCGTTGCCTCGGCGGGGTCGATCCCA---------------------------------------------------
--------------------------------------------------------------------------------
CTTCAGTTGCCTTGGTGGGTTCTCCTCTCCTCTTCCCTCC---CTTCTTGAG---------------------GGGGA--
CTTCAGTTGCCTTGGTGGGTTCTCCTCTCCTCTTCCCTCC---CTTCTTGAG---------------------GGGGA--
ATTTAGTTGCCTTGGCGGGGTTGCCTTCTAAGTTGGGGAT---TATCCCCTTTGT-------------------------
--------------------------------------------------------------------------------
ATTCAGTTGCCTTGGCGGGATCTCCCCCCTCGGGCCCTCA--------------------------------CGGGGG--
TTCAAGTTGCCTTGGTGGGACCCTAATCCTCCTTTTTCTT---TTCCTTTGA---------------------AAAGA--
ATTTCGTTGCTTTGGCAGGCGACCTCCTTA--------------------------------------------------
--------------------------------------------------------------------------------
TTTTAGTTGCCTTGGTGGTTCTTTTGCCCTTAAATCTTTT----------------------------------------
TTTAAGTTGCCTTGGTAGGAACCTAACCCCACCTCTTAAT----------------------------------------
TTTAAGTTGCCTTGGTAGGAACCTAACCCACCTCTAACAAG---------------------------------------
CTTCAGTTGCCTTGGTGGGACCTTCCCCCCTCGGACCCCC----------------T--AAAACCGGGTCCT-T------
CTTCAGTTGCCTTGGCGGGACCTTCCCCCCTTGGACCCCC----------------T--AAAACCGGGTCCT-T------
CTTCAGTTGCCTTGGCGGGTCCCTCCCTCAGC------------------------------------------------
CTTCAGTTGCCTTGGCGGGTCCCTCCCTCAGC------------------------------------------------
ATTTCGTTGCCTTGGTGGGCTATTTAACCCCCCTAAGGGA---GTCTCTAGACACCCTC---------------------
TTTCAGTTGCTTTGGCGGGGTCGATCTTCCCCCGTCCCCT---CTTAAACCA---------------------GGGGC--
ATTCAGTTGCCTTGGTGGGGACTCCTAACCCCCTAGGAAA---CGGGTTTTCTT-----AAACCTAATTCCT-TGG----
ATTCAGTTGCCTTGGTGGGGACTTTCCCAACCCTCCTAGGAAACGGGTTTTTCTTCA--AAACCTAATTCCT-TGGG---
ATTCAGTTGCCTTGGTGGGTTATACATTTTTCTACCCTCC--TAGTGACCAAT------AAAACCGGTTACT-TGG----
ATTCAGTTGCCTTGGTGGGTCTTTTTCTATGCCCTCCTAGGAACC----------GC--TAACCCGGTTCCT-TGAG---
TTCGAGTTGCTTTGGTGGGAACATGTTCCATCTTTTT-------------------------------------------
TTCGAGTTGCTTTGGTGGGAACATGTTCCATCTTTTT-------------------------------------------
CTTTAGTTGCCTTGGCGGGCACCTCTATC---------------------------------------------------
CTTTAGTTGCCTTGGCGGGCACCTCTATC---------------------------------------------------
TTTCAGTTGCTTTGGTGGAGTCTCTTTTTTATTTCTTCCT----------------------------TTTC-GGAGG--
TTTCAGTTGCTTTGGTGGAGTCTCTTTTTATTTCTCCTTT----------------------------TTTT-AGG----
GTTTCGTTGCCTCGGCGGGGTTGATCCTGCGCAGCCCCTG---------------------------------TGG----
TCTTCGTTGCCTCGGTGGGGTTGATCCCGCTC-GGCCCTG---------------------------------TG-----
TTTTCGTTGCTTTGGCGGGGGAGATCCCGGGC--TTCACA--GCC-----------------------------------
TTTTCGTTGCCTTGACGGGGTAGATCCCGGGTCCTTCACA---------------------------------CAG----
TTTTCGTTGCCTTGACGGGGTAGATCCCGGGTCCTTCACA---------------------------------CAG----
GTTTCGTTGCCTCGGCGGGGTTGATCCTGCGCAGCCCCTG---------------------------------TGG----
TTTTCGTTGCCTTGGCGGGGTAGATCCCGGGCCCTTCACA----------------------------------------


--GGGGG-TGGCCGGCGCCCGCCAGAGGACCATC------AAACTCCA--GTCAGTGAA-CGATG------CAGTCTGAA
-GGGGGG-TGGCCAGCGCCCGCCAGAGGACCATC------AAACTCCA--GTCAGTAAA-CGATG------CAGTCTGAA
--GGGGG-TGGCCAGCGCCCGCCAGAGGACCATC------AAACTCCA--GTCAGTAAA-CGATG------CAGTCTGAA
--------TGGGGGTCACCCGCCAGGGGAACTCTCTTA--AAACTCTT--GTT----AA-TTGGG------TTGTCTGAG
-----CC-GTGGAGAGACTCGCCGAAGAGACACTTCT---AAACTACT--GTC----AA-CTTTG------CTGTCTGAG
-----CC-CTCGGGGGACTCGCCGGGGGGACACCTAT---AAACTATT--GTC----AA-CTGTA------TCGTCTGAG
--AGTCC-GTGGGAGGTCCTGCCAGGGGGACCCCCCCA--AAACTCTT--TTA----AC-TTGAGAAT--ATTGTCTGAG
--TGAGG-GGAAGGGCTCCTACCAGGGGAACACATC---CAAACTCGT--TTG----AA-TAGAG------TTGTCTGAG
----GGA-CAATGGGCTCCTACCAGGGGGACACACCTT-TAAACTCGTTTACA----AA-CCGAG------TCGTCTGAG
--TCCCA-GGGCGGGTGCCCGTCAGTGGAACGCTCCC---AAACTCTT-CCTG----AA-TTGGG------CAGTCTGAG
--------CCGGGGGGACTCGCCAGGGTAGCACCCAC---AAACTCTT--GTT----GA-CAGTG------TTGCCTGAG
--------TCTGGGGGACCCGCCAGGGGGACACACATT--AAACTCCA--GTT----AA-CGGTA------CCGTCTGAG
--------TCTGGAGGACCCGCCAGGGGGACACCCATC--AAACTCTT--GTC----AA-CGGTG------TCGTCTGAG
--------CGTGGGGGACTCGCCAGGGGGACGTCTAT---AAACTCTT--GT-----AA-CCGTG------TCGTCTGAG
--------CTTGGGGGACCTGCCAGGGGGACATATCT---AAACTCTT--GTC----AA-CTGTG------TCGTCTGAG
--------------------------------------------------------------------------------
--------CTTGGGGGACCTGCCAGGGGGACATATCT---AAACTCTT--GTC----AA-CTGTG------TCGTCTGAG
--------CGTGGGGGACTCGCCAGGGGGACGTCTAT---AAACTCTT--GT-----AA-CCGTG------TCGTCTGAG
-------TTCTGGAGGACCCGCCAGGGGGACACCCATC--AAACTCTT--GTC----AA-CGGTG------TCGTCTGAG
--------GGAAGGGAACCCACCATGGGGACTCCCTA---AAACTCTTTTATA----AA-TTGGG------CTGTCTGAG
--AGTCC-GCGGTGCGGCCCGCCAGGGGACTCCTCCA---AAACCCTT--CTG----AACTTGGG------TCGTCTGAG
--GAAAG-GAGGTTCAGCCCGCCAGGGGGACTATCTCA--AAACTCTT--TG-----AACTTGGG------TCGTCTGAG
--------GGACGGCATCCCGCCAGGGGAACCATCTCA--AAACTCTT--GAA----AATTCGGG------TCGTCTGAG
--TCTGT-CAACCGATTCTCGCCAAAGGAACAACCTTT-TAAACTCTT-------CAAA-TTAAGTAT--TCTGTCTGAG
--ACTCT-CAGGCGGTCACCGCCAGGGGAACACCCCTT-AAAACTCTT--GTT----AAATAGGG-----ATTGTCTGAG
--GTCTC-CGAGGCCCCTCCGCCAGGGGAACTTCTCCT-CAAACTCTT--GTT----AA-CGGGG------TCGTCTGAG
--GCTTC-TAGCGATAAAGATCCAGGGCAGCACCCACT-AAAACTCTT-ATTG----AA-TTGGG------CTGTCTGAG
--GGGGA-GGGGTTCAGCCCGCCAGGGGGACTCTCCCT--AAACTCTT---TG----AA-TTGGG------TCGTCTGAG
--GGGGAGGGGGTTCAGCCCGCCAGGGGGACTCTACCT--AAACTCTT---TG----AACTTGGG------TCGTCTGAG
--GGGGA-GGGGTTCAGCCCGCCAGGGGGACTCTACCT--AAACTCTT---TG----AACTTGGG------TCGTCTGAG
T-TTGGG-CGAGGAAATCCCACCATTGGGAACACCCTT-AAAACTCTT--AGA----AA-CTGAACTTTGTTTGTCTGAG
T-TTGGG-CAAGGAAATCCCACCATTGGAACACCCCT---AAACTCTT--AGA----AA-CTGAACTTTGTTTGTCTGAG
A-AAAAG-GGCCGGGGACCCACCATGGGAACTTTCCTT--AAACTCTT-TATG----AA-TTGGA------TTGTCTGAG
GAAAAGG-GCTGAGGGGCCCACCATGGGAACTTTCCTT--AAACTCTT-TATG----AA-TTGGG------TTGTTTGAG
--------TTAGGGGGACCCGCCGGGGGGACACCACT---AAACTCTT--GTC----AA-CGGTG------AAGTCTGAG
--------TTAGGGGGACCCGCCGGGGGAACACCACT---AAACTCTT--GTT----AA-TGGTG------ACGTCTGAG
--------CTAGGGGGACTCGCCGGGGGGACACCGCC---AAACTCTT--GTC----AA-CGGTG------AAGTCTGAG
--------CTAGGGGGACCCGCCGGGGGGACACCGCC---AAACTCTT--GTC----AA-CGGTG------AAGTCTGAG
--------CTAGGGGGACCCGCCGGGGGGACACCACT---AAACTCTT--GTC----AA-CGGTG------ACGTCTGAG
--------------------------------------------------------------------------------
--ATTTA-GGGAGAGGTCCTGCCAGGGGGACTCTCTA---AAACCATTT-CTG----AACTTGGGTT----TTGTCTGAG
--ATTTA-GGGAGAAGTCCTGCCAGGGGGACTCTCTA---AAACTATTT-CTG----AACTTGGGTT----TTGTCTGAG
--TAGGC-TTATGGGCTACTGCCAAGGGAACACCCCAT--AAACTCTTTATTG----AA-TTGGG------CTGTCTGAG
--------------------------------------------------------------------------------
--TCCAA-GGACGGGTGCCCGCCATGGGGACGCTCTT---AAACTCTT-CTTG----AA-TTGGG------CCGTCTGAG
--AGGTC-GGAGCAGGGCCTGCCAGGGGGACTCACCCATTAAACTCTT--TTG----AA-CCGAG-----TTTGTCTGAG
--------GGGGGGAGACCTGCCAAAGGAACACCTTTA--AAACTCTT--GTT----AA-TGGGG-----ATTGTCTGAG
--------------------------------------------------------------------------------
-TTTAAA-GGGACAGACCCCACCAAGGGAACATTCTT---AAACTCTT-TTTG----AA-CCGAG------CTGTCTGAG
-TGAGGA-GGGCGAAGGCCTACCATTGGAACTCTTTTA--AAACTCTT--ATC----AA-TTGAG------TTGTCTGAG
--------GAGGGCGGCCCTACCATTGGAACTCTTTT---AAACTCTT---TG----AA-TTGAG------TCGTCTGAG
--------GGGCGGGTGCCCACCAGGGGAACCCCCCA---AAACTCTT--TTG----AA-TTGGG------CTGTCTGAG
--------GGGCGGGTGCCCGCCAGGGGGACCCCCCA---AAACTCTT--TTG----AA-CTGGG------TCGTCTGAG
---GGGA-GGGGTTCAGCCCGCCAGGGGGACTCCCCTT--GAACTCTT---TG----AACTTGGG------TCGTCTGAG
---GGGA-GGGGTTCAGCCCGCCAGGGGGACTCCCCCT--AAACTCTT---TG----AACTTGGG------TCGTCTGAG
--TGGTC-CTCGGTAAACCCACCAAGGGAACACTACCA--AAACTCTT--ATT----AC-TTGGG------ATGTCTGAG
--GCGGA-GGGGGTTGTCCCGCCGGAGGGACTCCCTAA--AAACTCTT--GTT----AA-CAGGG------TAGTCTGAG
--------GGCAAGGAACCCACCATTGGAACTCCTCCA--AAACTCTT--ATG----AA-TTGGG-----ATTGTCTGAG
--------CAAGGAAAACCCACCATCGGAACTCCCCA---AAACTCTT--ATG----AA-TTGGGA----TTTGTCTGAG
-----GC-AGGAAAAAACCCACCAGGGGGACT-CCCTT--AAACTCTT-ATTG----AA-TTGGG------TCGTCTGAG
----GCA-AAAGGAAAACCCGCCAGGGGGACTACCCTT--AAACTCTT-ATTG----AA-TTGGG------ATGTCTGAG
--------TGGACGGTGCCCACCATTGGGACTCTTTAA--AAACTCTT--ATG----AA-TTGGGT----TTTGTCTGAG
--------TGGACGGTGCCCACCATTGGGACTCTTTAA-AAAACTCTT--ATG----AA-TTGGGT----TTTGTCTGAG
--------CCTAGAGGTCCCGCCATGGGAACGCTTATT--AAACTCTT--GTC----AA-CGGTG------TAGTCTGAG
--------CCTAGAGGTCCCGCCATGGGAACGCTCATT--AAACTCTT--GTC----AA-CGGTG------TAGTCTGAG
--------GTTTAGAGGCCCACCATTGGAACTTTCTT---AAACTCTT--GAT----AA-TTGAG------TTGTCTGAG
--------GGGTTAGAGCCCACCATTGGAACTTTCTT---AAACTCTT--GAT----AA-TTGAG------TTGTCTGAG
----CCG-CGTGGAGGACCTGCCGGGGGGACAACGCT---AAACTCTA--ATT----TA-ACGTC------GAGTCTGAG
----CCG-CGTGGGGGACCCGCCGGGGGGACACAGCC---AAACTCTA--ATT----TA-ACGTC------GAGTCTGAG
--------CTAGGGGGACCCGCCAGAGGGACAACACC---AAACCATT--GTT----AA-CCGTG------TCGTCTGAG
--AGGGC-CCGAGGGGACCCGTCAGGGGGACACGCCT---AAACTCTT--GTC----AA-CGGTG------ACGTCTGAG
--AGGGC-CCGAGGGGACCCGTCAGGGGGACACGCCT---AAACTCTT--GTC----AA-CGGTG------ACGTCTGAG
----CCG-CGTGGAGGACCTGCCGGGGGGACAACGCT---AAACTCTA--ATT----TA-ACGTC------GAGTCTGAG
---GGGC-TCGCGGGGACTCGTCAGGGGGACATGCCT---AAACTCTT--GTC----AA-CAGTG------ACGTCTGAG


AA------ACATTCAAT-AAA-CTAAAACTTTCAACAACGGATCTCTTGGTTCTGGCATCGATGAAGAACGCAGCGAAAT
AA------ACATTTAAT-AAA-CTAAAACTTTCAACAACGGATCTCTTGGTTCTGGCATCGATGAAGAACGCAGCGAAAT
AA------ACATTTAAT-AAA-CTAAAACTTTCAACAACGGATCTCTTGGTTCTGGCATCGATGAAGAACGCAGCGAAAT
AAC----AAACTAAAAT-AAA-TCAAAACTTTCAACAACGGATCTCTTGGTTCTGGCATCGATGAAGAACGCAGCGAAAT
AAC------AAATAAAT-AAG-TCAAAACTTTCAACAACGGATCTCTTGGTTCTGGCGTCGATGAAGAACGCAGCGAAAT
AAT------AAAATAAT-AAG-TTAAAACTTTCAACAACGGATCTCTTGGTTCTGGCATCGATGAAGAACGCAGCGAAAT
AAT------AAGCAAAT-AAA-TGAAAACTTTCAACAACGGATCTCTTGGTTCTGGCATCGATGAAGAACGCAGCGAAAT
AAC----AAACCAAAAT-AAA-TCAAAACTTTCAACAACGGATCTCTTGGTTCTGGCATCGATGAAGAACGCAGCGAAAT
AAT----TAAATCAAAT-AAA-TCAAAACTTTCAACAACGGATCTCTTGGTTCTGGCATCGATGAAGAACGCAGCGAAAT
AAA----GCATCATAAT-AAG-TTAAAACTTTCAACAACGGATCTCTTGGTTCTGGCATCGATGAAGAACGCAGCGAAAT
AAA------AAAACAAT-AAG-TTAAAACTTTCAACAACGGATCTCTTGGTTCTGGCATCGATGAAGAACGCAGCGAAAT
AAA------AACTTAAT-AAG-TTAAAACTTTCAACAACGGATCTCTTGGTTCTGGCATCGATGAAGAACGCAGCGAAAT
AAC-----ATACTTAAC-AAG-TTAAAACTTTCAACAACGGATCTCTTGGTTCTGGCATCGATGAAGAACGCAGCGAAAT
AAA------AACTTAAA-CAG-TTAAAACTTTCAACAACGGATCTCTTGGTTCTGGCATCGATGAAGAACGCAGCGAA-T
AAC------AACATAAC-AAA-TTAAAACTTTCAACAACGGATCTCTTGGTTCTGGCATCGATGAAGAACGCAGCGAAAT
-------------------------AAACTTTCAACAACGGATCTCTTGGTTCTGGCATCGATGAAGAACGCAGCGAAAT
AAC-----AAACATAAC-AAA-TTAAAACTTTCAACAACGGATCTCTTGGTTCTGGCATCGATGAAGAACGCAGCGAAAT
AAA------AACTTAAA-CAG-TTAAAACTTTCAACAACGGATCTCTTGGTTCTGGCATCGATGAAGAACGCAGCGAAAT
AAC-----ATACTTAAC-AAG-TTAAAACTTTCAACAACGGATCTCTTGGTTCTGGCATCGATGAAGAACGCAGCGAAAT
AA-----CAAAACAAAT-AAA-TTAAAACTTTCAACAACGGATCTCTTGGTTCTGGCATCGATGAAGAACGCAGCGAAAT
AAA----GCAAAGCAAT-GAA-TTAAAACTTTCAACAACGGATCTCTTGGTTCTGGCATCGATGAAGAACGCAGCGAAAT
AAA---AGCAATCAAAT-GAA-TAAAAACTTTCAACAACGGATCTCTTGGTTCTGGCATCGATGAAGAACGCAGCGAAAT
TCT---GAAACTGAAATAAAA-TAAAAACTTTCAACAACGGATCTCTTGGTTCTGGCATCGATGAAGAACGCAGCGAAAT
TTT----TAAAAAATAA-AAT-TTAAAACTTTCAACAACGGATCTCTTGGTTCTGGCATCGATGAAGAACGCAGCGAAAT
AA-----ATAAAGAAAT-AAA-TTAAAACTTTCAACAACGGATCTCTTGGTTCTGGCATCGATGAAGAACGCAGCGAAAT
AAC---AAAAATAAGTTTAGTTTTAAAACTTTCAACAACGGATCTCTTGGTTCTGGCATCGATGAAGAACGCAGCGAAAT
TCTTAAAAAATTCAAAT-AAATTCAAAACTTTCAACAACGGATCTCTTGGTTCTGGCATCGATGAAGAACGCAGCGAAAT
AAA---GCAAATCAAAT-GAA-TGAAAACTTTCAACAACGGATCTCTTGGTTCTGGCATCGATGAAGAACGCAGCGAAAT
AAA---GCAAATCAAAT-GAA-TGAAAACTTTCAACAACGGATCTCTTGGTTCTGGCATCGATGAAGAACGCAGCGAAAT
AAA---GCAAATCAAAC-GAA-TGAAAACTTTCAACAACGGATCTCTTGGTTCTGGCATCGATGAAGAACGCAGCGAAAT
TAA---AAAATTTAAAT-AAA-TTAAAACTTTCAACAACGGATCTCTTGGTTCTGGCATCGATGAAGAACGCAGCGAAAT
TAA---AAAAATTAAAT-AAA-TTAAAACTTTCAACAACGGATCTCTTGGTTCTGGCATCGATGAAGAACGCAGCGAAAT
AAC---AAAAATAAATC-AAA-TTAAAACTTTCAACAACGGATCTCTTGGTTCTGGCATCGATGAAGAACGCAGCGAAAT
AAT---AAAAATAAATC-AAA-TTAAAACTTTCAACAACGGATCTCTTGGTTCTGGCATCGATGAAGAACGCAGCGAAAT
AAC----ACACTTAAAC-AAG-TTAAAACTTTCAACAACGGATCTCTTGGTTCTGGCATCGATGAAGAACGCAGCGAAAT
AAA-----ACATTAAAT-AAG-TCAAAACTTTCAACAACGGATCTCTTGGTTCTGGCATCGATGAAGAACGCAGCGAAAT
AAA----ATATACAAAC-TAG-TCAAAACTTTCAACAACGGATCTCTTGGTTCTGGCATCGATGAAGAACGCAGCGAAAT
AAA----ACATACAAAC-TAG-TCAAAACTTTCAACAACGGATCTCTTGGTTCTGGCATCGATGAAGAACGCAGCGAAAT
AAA----ACATTAAAAT-AAG-TCAAAACTTTCAACAACGGATCTCTTGGTTCTGGCATCGATGAAGAACGCAGCGAAAT
--------------------------------------------------------------------------------
AA-----AGAATAAAAA-AAA-TCAAAACTTTCAACAACGGATCTCTTGGTTCTGGCATCGATGAAGAACGCAGCGAAAT
AAA----CATTAAAAAA-AAA-TCAAAACTTTCAACAACGGATCTCTTGGTTCTGGCATCGATGAAGAACGCAGCGAAAT
TTTT-TGAAATTCAAAT-GAA-TTAAAACTTTCAACAACGGATCTCTTGGTTCTGGCATCGATGAAGAACGCAGCGAAAT
--------------------------------------------------------------------------------
AA-----AGCACCAAAT-AAA-TTAAAACTTTCAACAACGGATCTCTTGGTTCTGGCATCGATGAAGAACGCAGCGAAAT
AAC---AAAAACAAATT-AAA-TTAAAACTTTCAACAACGGATCTCTTGGTTCTGGCATCGATGAAGAACGCAGCGAAAT
AAA----GCAAACAAAT-AAA-TTAAAACTTTCAACAACGGATCTCTTGGTTCTGGCATCGATGAAGAACGCAGCGAAAT
--------------------------------------------------------------------------------
TTA----AAATTCAAAA-GAA-TTAAAACTTTCAACAACGGATCTCTTGGTTCTGGCATCGATGAAGAACGCAGCGAAAT
AAA---TAAATTCAAAT-GAA-TTAAAACTTTCAACAACGGATCTCTTGGTTCTGGCATCGATGAAGAACGCAGCGAAAT
AAT----AAATTCAAAT-GAA-TTAAAACTTTCAACAACGGATCTCTTGGTTCTGGCATCGATGAAGAACGCAGCGAAAT
AAC----AAAACATAAT-AAA-TTAAAACTTTCAACAACGGATCTCTTGGTTCTGGCATCGATGAAGAACGCAGCGAAAT
AAT----AAAATACAAT-AAA-TTAAAACTTTCAACAACGGATCTCTTGGTTCTGGCATCGATGAAGAACGCAGCGAAAT
AAA----GCAATCAAAT-GAA-TGAAAACTTTCAACAACGGATCTCTTGGTTCTGGCATCGATGAAGAACGCAGCGAAAT
AAA----GCAATCAAAT-GAA-TGAAAACTTTCAACAACGGATCTCTTGGTTCTGGCATCGATGAAGAACGCAGCGAAAT
ATT----TATTTCAAAT-AAA-TTAAAACTTTCAACAACGGATCTCTTGGTTCTGGCATCGATGAAGAACGCAGCGAAAT
AACA--AAAATTTAAATAAAG-TTAAAACTTTCAACAACGGATCTCTTGGTTCTGGCATCGATGAAGAACGCAGCGAAAT
AAC---AAAAAACAAAT-AAA-TTAAAACTTTCAACAACGGATCTCTTGGTTCTGGCATCGATGAAGAACGCAGCGAAAT
AAC---AAAAAACAAAT-AAA-TTAAAACTTTCAACAACGGATCTCTTGGTTCTGGCATCGATGAAGAACGCAGCGAAAT
AAA---AAATATTAAAT-AAAATTAAAACTTTCAACAACGGATCTCTTGGTTCTGGCATCGATGAAGAACGCAGCGAAAT
AAAA--CAAATCAAATA-AAA-TTAAAACTTTCAACAACGGATCTCTTGGTTCTGGCATCGATGAAGAACGCAGCGAAAT
AAAT--AAAACAAAATT-AAA-TTAAAACTTTCAACAACGGATCTCTTGGTTCTGGCATCGATGAAGAACGCAGCGAAAT
AAAT--AAAACAAAATT-AAA-TTAAAACTTTCAACAACGGATCTCTTGGTTCTGGCATCGATGAAGAACGCAGCGAAAT
TAT-----AAGTTTAAT-AAA-TTAAAACTTTCAACAACGGATCTCTTGGTTCTGGCATCGATGAAGAACGCAGCGAAAT
TAT-----AAGTTTAAT-AAA-TTAAAACTTTCAACAACGGATCTCTTGGTTCTGGCATCGATGAAGAACGCAGCGAAAT
AAC----AAAAACAAAT-GAA-TTAAAACTTTCAACAACGGATCTCTTGGTTCTGGCATCGATGAAGAACGCAGCGAAAT
AAC----AAAAACAAAT-GAA-TTAAAACTTTCAACAACGGATCTCTTGGTTCTGGCATCGATGAAGAACGCAGCGAAAT
AAA------ACACAAAT-AAG-TTAAAACTTTCAACAACGGATCTCTTGGTTCTGGCATCGATGAAGAACGCAGCGAAAT
AAA------ACACAAAT-AAG-TTAAAACTTTCAACAACGGATCTCTTGGTTCTGGCATCGATGAAGAACGCAGCGAAAT
AAA-----AATCTAAAT-AAA-TTAAAACTTTCAACAACGGATCTCTTGGTTCTGGCATCGATGAAGAACGCAGCGAAAT
CGA----CAAAATAAAC-TAG-TCAAAACTTTCAACAACGGATCTCTTGGTTCTGGCATCGATGAAGAACGCAGCGAAAT
CGA----CAAAATAAAC-TAG-TCAAAACTTTCAACAACGGATCTCTTGGTTCTGGCATCGATGAAGAACGCAGCGAAAT
AAA------ACACAAAT-AAG-TTAAAACTTTCAACAACGGATCTCTTGGTTCTGGCATCGATGAAGAACGCAGCGAAAT
CGA----CAAAATAAAC-TAG-TCAAAACTTTCAACAACGGATCTCTTGGTTCTGGCATCGATGAAGAACGCAGCGAAAT


GCGATAAGTAATGTGAATTGCAGAATTCAGTGAATCATCGAATCTTTGAACGCACATTGCGCCCTTTGGTATTCCGAAGG
GCGATAAGTAATGTGAATTGCAGAATTCAGTGAATCATCGAATCTTTGAACGCACATTGCGCCCTTTGGTATTCCGAAGG
GCGATAAGTAATGTGAATTGCAGAATTCAGTGAATCATCGAATCTTTGAACGCACATTGCGCCCTTTGGTATTCCGAAGG
GCGATAAGTAATGTGAATTGCAGAATTCAGTGAATCATCGAATCTTTGAACGCACATTGCGCCCTCTGGTATTCCGAAGG
GCGATAAGTAATGTGAATTGCAGAATTTAGTGAATCATCGAATCTTTGAACGCACATTGCGCCCTTTGGTATTCCGAAGG
GCGATAAGTAATGTGAATTGCAGAATTCAGTGAATCATCGAATCTTTGAACGCACATTGCGCCCTTTGGTATTCCGAAGG
GCGATAAGTAATGTGAATTGCAGAATTCAGTGAATCATCGAATCTTTGAACGCACATTGCGCCCTCTGGTATTCCGGGGG
GCGATAAGTAATGTGAATTGCAGAATTCAGTGAATCATCGAATCTTTGAACGCATATTGCGCCCTTTGGTATTCCGAGGG
GCGATAAGTAATGTGAATTGCAGAATTCAGTGAATCATCGAATCTTTGAACGCATATTGCGCCCTTTGGTATTCCGAGGG
GCGATAAGTAATGTGAATTGCAGAATTTAGTGAATCATCGAATCTTTGAACGCACATTGCGCCCCTTGGTATTCCGAGGG
GCGATAAGTAATGTGAATTGCAGAATTCAGTGAATCATCGAATCTTTGAACGCACATTGCGCCCCTTGGTATTCCGAGGG
GCGATAAGTAATGTGAATTGCAGAATTCAGTGAATCATCGAATCTTTGAACGCACATTGCGCCCTTTGGTATTCCGAAGG
GCGATAAGTAATGTGAATTGCAGAATTCAGTGAATCATCGAATCTTTGAACGCACATTGCGCCCTTTGGTATTCCGAAGG
GCGATAAGTAATGTGAATTGCAGAATTCAGTGAATCATCGAATCTTTGAACGCACATTGCGCCCTTTGGTATTCCGAAGG
GCGATAAGTAATGTGAATTGCAGAATTCAGTGAATCATCGAATCTTTGAACGCACATTGCGCCCTTTGGTATTCCGAAGG
GCGATAAGTAATGTGAATTGCAGAATTCAGTGAATCATCGAATCTTTGAACGCACATTGCGCCCTTTGGTATTCCGAAGG
GCGATAAGTAATGTGAATTGCAGAATTCAGTGAATCATCGAATCTTTGAACGCACATTGCGCCCTTTGGTATTCCGAAGG
GCGATAAGTAATGTGAATTGCAGAATTCAGTGAATCATCGAATCTTTGAACGCACATTGCGCCCTTTGGTATTCCGAAGG
GCGATAAGTAATGTGAATTGCAGAATTCAGTGAATCATCGAATCTT-GAACGCACATTGCGCCCTTTGGTATTCCGAAGG
GCGATAAGTAATGTGAATTGCAGAATTCAGTGAATCATCGAATCTTTGAACGCACATTGCGCCCCTTGGTATTCCGGGGG
GCGATAAGTAATGTGAATTGCAGAATTCAGTGAATCATCGAATCTTTGAACGCACATTGCGCCCTCTGGTATTCCGGGGG
GCGATAAGTAATGTGAATTGCAGAATTCAGTGAATCATCGAATCTTTGAACGCACATTGCGCCCTCTGGTATTCCGGGGG
GCGATAAGTAATGTGAATTGCAGAATTCAGTGAATCATCGAATCTTTGAACGCACATTGCGCCCTTTGGTATTCCGAGGG
GCGATAAGTAATGTGAATTGCAGAATTCAGTGAATCATCGAATCTTTGAACGCACATTGCGCCCTTTGGTATTCCGAGGG
GCGATAAGTAATGTGAATTGCAGAATTCAGTGAATCATCGAATCTTTGAACGCACATTGCGCCCTTTGGTATTCCGAAGG
GCGATAAGTAATGTGAATTGCAGAATTCAGTGAATCATCGAATCTTTGAACGCACATTGCGCCCCTTGGTATTCCGAAGG
GCGATAAGTAATGTGAATTGCAGAATTCAGTGAATCATCGAATCTTTGAACGCACATTGCGCCCTTTGGTATTCCGAGGG
GCGATAAGTAATGTGAATTGCAGAATTCAGTGAATCATCGAATCTTTGAACGCACATTGCGCCCTCTGGTATTCCGGGGG
GCGATAAGTAATGTGAATTGCAGAATTCAGTGAATCATCGAATCTTTGAACGCACATTGCGCCCTCTGGTATTCCGGGGG
GCGATAAGTAATGTGAATTGCAGAATTCAGTGAATCATCGAATCTTTGAACGCACATTGCGCCCTCTGGTATTCCGGGGG
GCGATAAGTAATGTGAATTGCAGAATTCAGTGAATCATCGAATCTTTGAACGCACATTGCGCCCTTTGGTATTCCGAAGG
GCGATAAGTAATGTGAATTGCAGAATTCAGTGAATCATCGAATCTTTGAACGCACATTGCGCCCTTTGGTATTCCGAAGG
GCGATAAGTAATGTGAATTGCAGAATTCAGTGAATCATCGAATCTTTGAACGCACATTGCGCCCCTTGGTATTCCGAGGG
GCGATAAGTAATGTGAATTGCAGAATTCAGTGAATCATCGAATCTTTGAACGCACATTGCGCCCCTTGGTATTCCGAGGG
GCGATAAGTAATGTGAATTGCAGAATTCAGTGAATCATCGAATCTTTGAACGCACATTGCGCCCTCTGGTATTCCGGGGG
GCGATAAGTAATGTGAATTGCAGAATTCAGTGAATCATCGAATCTTTGAACGCACATTGCGCCCTCTGGTATTCCGGAGG
GCGATAAGTAATGTGAATTGCAGAATTCAGTGAATCATCGAATCTTTGAACGCACATTGCGCCCCCTGGTATTCCGGGGG
GCGATAAGTAATGTGAATTGCAGAATTCAGTGAATCATCGAATCTTTGAACGCACATTGCGCCCCCTGGTATTCCGGGGG
GCGATAAGTAATGTGAATTGCAGAATTCAGTGAATCATCGAATCTTTGAACGCACATTGCGCCCTCTGGTATTCCGGAGG
--------------------------------------------------------------------------------
GCGATAAGTAATGTGAATTGCAGAATTCAGTGAATCATCGAATCTTTGAACGCACATTGCGCCCTCTGGTATTCCGGGGG
GCGATAAGTAATGTGAATTGCAGAATTCAGTGAATCATCGAATCTTTGAACGCACATTGCGCCCTCTGGTATTCCGGGGG
GCGATAAGTAATGTGAATTGCAGAATTTAGTGAATCATCGAATCTTTGAACGCACATTGCGCCCTTTGGTATTCCGAGGG
--------------------------------------------------------------------------------
GCGATAAGTAATGTGAATTGCAGAATTCAGTGAATCATCGAATCTTTGAACGCACATTGCGCCCCTTGGTATTCCGAGGG
GCGATAAGTAATGTGAATTGCAGAATTCAGTGAATCATCGAATCTTTGAACGCACATTGCGCCCCTTGGTATTCCGAGGG
GCGATAAGTAATGTGAATTGCAGAATTCAGTGAATCATCGAATCTTTGAACGCACATTGCGCCCTTTGGTATTCCGAGGG
--------------------------------------------------------------------------------
GCGATAAGTAATGTGAATTGCAGAATTCAGTGAATCATCGAATCTTTGAACGCACATTGCGCCCTTTGGTATTCCGAAGG
GCGATAAGTAATGTGAATTGCAGAATTCAGTGAATCATCGAATCTTTGAACGCACATTGCGCCCTTTGGTATTCCGAGGG
GCGATAAGTAATGTGAATTGCAGAATTCAGTGAATCATCGAATCTTTGAACGCACATTGCGCCCCTTGGTATTCCGAGGG
GCGATAAGTAATGTGAATTGCAGAATTCAGTGAATCATCGAATCTTTGAACGCACATTGCGCCCCTTGGTATTCCGAGGG
GCGATAAGTAATGTGAATTGCAGAATTCAGTGAATCATCGAATCTTTGAACGCACATTGCGCCCTTTGGTATTCCGAGGG
GCGATAAGTAATGTGAATTGCAGAATTCAGTGAATCATCGAATCTTTGAACGCACATTGCGCCCTCTGGTATTCCGGGGG
GCGATAAGTAATGTGAATTGCAGAATTCAGTGAATCATCGAATCTTTGAACGCACATTGCGCCCTCTGGTATTCCGGGGG
GCGATAAGTAATGTGAATTGCAGAATTCAGTGAATCATCGAATCTTTGAACGCACATTGCGCCCTTTGGTATTCCGAAGG
GCGATAAGTAATGTGAATTGCAGAATTCAGTGAATCATCGAATCTTTGAACGCACATTGCGCCCTTTGGTATTCCGAGGG
GCGATAAGTAATGTGAATTGCAGAATTCAGTGAATCATCGAATCTTTGAACGCACATTGCGCCCTTTGGTATTCCGAGGG
GCGATAAGTAATGTGAATTGCAGAATTCAGTGAATCATCGAATCTTTGAACGCACATTGCGCCCTTTGGTATTCCGAGGG
GCGATAAGTAATGTGAATTGCAGAATTCAGTGAATCATCGAATCTTTGAACGCACATTGCGCCCTTTGGTATTCCGAGGG
GCGATAAGTAATGTGAATTGCAGAATTCAGTGAATCATCGAATCTTTGAACGCACATTGCGCCCTTTGGTATTCCGAGGG
GCGATAAGTAATGTGAATTGCAGAATTCAGTGAATCATCGAATCTTTGAACGCACATTGCGCCCTTTGGAATTCCGAGGG
GCGATAAGTAATGTGAATTGCAGAATTCAGTGAATCATCGAATCTTTGAACGCACATTGCGCCCTTTGGAATTCCGAGGG
GCGATAAGTAATGTGAATTGCAGAATTTAGTGAATCATCGAATCTTTGAACGCACATTGCGCCCTTTGGTATTCCGAGGG
GCGATAAGTAATGTGAATTGCAGAATTTAGTGAATCATCGAATCTTTGAACGCACATTGCGCCCTTTGGTATTCCGAGGG
GCGATAAGTAATGTGAATTGCAGAATTCAGTGAATCATCGAATCTTTGAACGCACATTGCGCCCTTTGGTATTCCGAGGG
GCGATAAGTAATGTGAATTGCAGAATTCAGTGAATCATCGAATCTTTGAACGCACATTGCGCCCTTTGGTATTCCGAGGG
GCGATAAGTAATGTGAATTGCAGAATTCAGTGAATCATCGAATCTTTGAACGCACATTGCGCCCTCTGGTATTCCGGAGG
GCGATAAGTAATGTGAATTGCAGAATTCAGTGAATCATCGAATCTTTGAACGCACATTGCGCCCTCTGGTATTCCGGAGG
GCGATAAGTAATGTGAATTGCAGAATTCAGTGAATCATCGAATCTTTGAACGCACATTGCGCCCTCTGGTATTCCGGAGG
GCGATAAGTAATGTGAATTGCAGAATTCAGTGAATCATCGAATCTTTGAACGCACATTGCGCCCCTTGGTATTCCGAGGG
GCGATAAGTAATGTGAATTGCAGAATTCAGTGAATCATCGAATCTTTGAACGCACATTGCGCCCCTTGGTATTCCGAGGG
GCGATAAGTAATGTGAATTGCAGAATTCAGTGAATCATCGAATCTTTGAACGCACATTGCGCCCTCTGGTATTCCGGAGG
GCGATAAGTAATGTGAATTGCAGAATTCAGTGAATCATCGAATCTTTGAACGCACATTGCGCCCCTTGGTATTCCGAGGG


GCATGCCTGTTCGAGCGTCATTACAA--CCCTCAAGC--------TC------------------TGCTTGGTATTGGGC
GCATGCCTGTTCGAGCGTCATTACAA--CCCTCAAGC--------TC------------------TGCTTGGTATTGGGC
GCATGCCTGTTCGAGCGTCATTACAA--CCCTCAAGC--------TC------------------TGCTTGGTATTGGGC
GCATGCCTGTTCGAGCGTCATTTCAA--CCCTCAAGC--------TTC-----------------TGCTTGGTATTGGGC
GCATGCCTGTTCGAGCGTCATTTCAA--CCCTCAAGC--------TTC-----------------TGCTTGGTATTGGGC
GCATGCCTGTTCGAGCGTCATTTCAA--CCCTCAAGC--------TC------------------TGCTTGGTATTGGGC
GCATGCCTGTTCGAGCGTCATTTCAAA-CCCTCAAGC---CCTTTTTT----------------GGGCTTGGTGTTGGGT
GCATGCCTGTTCGAGCGTCATTTCAT--CCCTCAAGC--------TTC-----------------GGCTTGGTATTGGGC
GCATGCCTGTTCGAGCGTCATTTCAC--CCTTCAAGC--------TTT-----------------GGCTTGGTATTGGGC
GCATGCCTGTTCGAGCGTCATTTCGA--CCCTCAAGC--------GTC-----------------AGCTTGGTGTTGGGC
GCATGCCTGTTCGAGCGTCATTTCAA--ACCTCAAGC--------GTC-----------------AGCTTGGTATTGGGC
GCATGCCTGTTCGAGCGTCATTTCAA--ACCTCAAGC--------TTC-----------------TGCTTGGTATTGGGC
GCATGCCTGTTCGAGCGTCATTTCAA--ACCTCAAGC--------TTC-----------------TGCTTGGTATTGGGC
GCATGCCTGTTCGAGCGTCATTTCAA--ACCTCAAGC--------GTG-----------------AGCTTGGTATTGGGC
GCATGCCTGTTCGAGCGTCATTTCAA--ACCTCAAGC--------GTC-----------------AGCTTGGTATTGGGC
GCATGCCTGTTCGAGCGTCATTTCAA--ACCTCAAGC--------GTC-----------------TGCTTGGTATTGGGC
GCATGCCTGTTCGAGCGTCATTTCAA--ACCTCAAGC--------GTC-----------------AGCTTGGTATTGGGC
GCATGCCTGTTCGAGCGTCATTTCAA--ACCTCAAGC--------GTG-----------------AGCTTGGTATTGGGC
GCATGCCTGTTCGAGCGTCATTTCAA--ACCTCAAGC--------TTC-----------------TGCTTGGTATTGGGC
GCATGCCTGTTCGAGCGTCATTTCAA--CCCTCAAGC--------TTC-----------------TGCTTGGTATTGGGC
GCATGCCTGTTCGAGCGTCATTTCAA--CCCTCAAGC--------TCC-----------------GGCTTGGTGTTGGGC
GCATGCCTGTTCGAGCGTCATTTCAAA-CCCTCAAGC--------TCC-----------------GGCTTGGTGTTGGGC
GCATGCCTGTTCGAGCGTCATTTCAAACCCCTCAAGC------TTTCT-----------------TGCTTGGTGTTGGGC
GCATGTCTGTTCGAGCGTCATTTCAAA-CCCTCAAGC------TTTCT-----------------TGCTTGTTATTGGGC
GCATGCCTGTTCGAGCGTCATTTCAAA-CCCTCAAGC-----TCTTTT-----------------TGCTTGGTATTGGGC
GCATGCCTGTTCGAGCGTCATTTCAAA-CCCTCAAGC------TTTTC-----------------TGCTTGGTATTGGGC
GCATGCCTGTTCGAGCGTCATTTCAAA-CCCTCAAGC--TCGATTTTTATTGAAAAAAAGTCAAATGCTTGGAATTGGGT
GCATGCCTGTTCGAGCGTCATTTCAAA-CCCTCAAGC--------TCC-----------------GGCTTGGTGTTGGGC
GCATGCCTGTTCGAGCGTCATTTCAAA-CCCTCAAGC-------TTCC-----------------GGCTTGGTGTTGGGC
GCATGCCTGTTCGAGCGTCATTTCAAA-CCCTCAAGC-------TTCC-----------------GGCTTGGTGTTGGGC
GCATGCCTGTTCGAGCGTCATTTCAAA-CCCTCAAGC--------TTA-----------------TGCTTGGTGTTGGGC
GCATGCCTGTTCGAGCGTCATTTCAAA-CCCTCAAGC--------TTA-----------------TGCTTGGTGTTGGGC
GCATGCCTGTTCGAGCGTCATTTCAAA-CCCTCAAGCAATTCTTTTTT-----------------TGCTTGGTATTGGGC
GCATGCCTGTTCGAGCGTCATTTCAAA-CCCTCAAGCAA---AAAAAT-----------------TGCTTGGTATTGGGC
GCATGCCTGTTCGAGCGTCATTTCAA--ACCTCAAGC--------TTT-----------------TGCTTGGTATTGGGC
GCATGCCTGTTCGAGCGTCATTTCAA--ACCTCAAGC--------TTC-----------------GGCTTGGTATTGGGC
GCATGCCTGTTCGAGCGTCATTTCAA--ACCTCAAGC--------TCC-----------------GGCTTGGTATTGGGC
GCATGCCTGTTCGAGCGTCATTTCAA--ACCTCAAGC--------TCC-----------------GGCTTGGTGTTGGGC
GCATGCCTGTTCGAGCGTCATTTCAA--ACCTCAAGC--------CTC-----------------GGCTTGGTATTGGGC
--------------------------------------------------------------------------------
GCATGCCTGTTCGAGCGTCATTTCAAA-CCCTCAAGC--------TCT-----------------GGCTTGGTGTTGGGT
GCATGCCTGTTCGAGCGTCATTTCAAA-CCCTCAAGC--------TCT-----------------GGCTTGGTGTTGGGT
GCATGCCTGTTCGAGCGTCATTTCAAA-CCCTCAAGC--------TCT-----------------AGCTTGGTATTGGGC
--------------------------------------------------------------------------------
GCATGCCTGTTCGAGCGTCATTGCAA--CCCTCAAGC--------ACC-----------------TGCTTGGCGTTGGGC
GCATGCCTGTTCGAGCGTCATTTCAA--CCCTCAAGC--------TTT-----------------GGCTTGGTATTGGGC
GCATGCTTGTTCGAGCGTCATTTCAC--CACTCAAGC--------TTT-----------------TGCTTGGTATTGGGC
--------------------------------------------------------------------------------
GCATGCCTGTTCGAGCGTCATTTCAAA-CCCTCAAGC--------TTC-----------------TGCTTGGTGTTGGGC
GCATGCCTGTTCGAGCGTCATTTCAA--CCCTCAAGC--------TTT-----------------TGCTTGGTATTGGGC
GCATGCCTGTTCGAGCGTCATTTCAA--CCCTCAAGC--------TTT-----------------TGCTTGGTATTGGGC
GCATGCCTGTTCGAGCGTCATTTCAA--CCCTCAAGC--------TTC-----------------TGCTTGGTATTGGGC
GCATGCCTGTTCGAGCGTCATTTCAA--CCCTCAAGC--------TTC-----------------TGCTTGGTATTGGGC
GCATGCCTGTTCGAGCGTCATTTCAAA-CCCTCAAGC--------TCC-----------------GGCTTGGTGTTGGGC
GCATGCCTGTTCGAGCGTCATTTCAAA-CCCTCAAGC--------TCC-----------------GGCTTGGTGTTGGGC
GCATGCCTGTTCGAGCGTCATTTCAAA-CCCTCAAGC--------GTC-----------------AGCTTGGTATTGGGC
GCATGCCTGTTCGAGCGTCATTTCAAA-CCCTCAAGC--------TTC-----------------TGCTTGGTATTGGGC
GCATGTCTGTTCGAGCGTCATTTCAA--CCCTCAAGC--------TTC-----------------TGCTTGGTATTAGGC
GCATGTCTGTTCGAGCGTCATTTCAA--CCCTCAAGC--------TTC-----------------TGCTTGGTATTGGGC
GCATGTCTGTTCGAGCGTCATTTCAA--CCCTCAAGC--------TTC-----------------GGCTTGGTATTGGGC
GCATGTCTGTTCGAGCGTCATTTCAA--CCCTCAAGC--------TTT-----------------GGCTTGGTATTGGGC
GCATGCCTGTTCGAGCGTCATTACAC--CCCTCAAGC--------TTT-----------------TGCTTGGTATTGGGC
GCATGCCTGTTCGAGCGTCATTACAC--CCCTCAAGC--------TTT-----------------TGCTTGGTATTGGGC
GCATGCCTGTTCGAGCGTCATTTCAA--CCCTCAAGC--------TC------------------TGCTTGGTATTGGGC
GCATGCCTGTTCGAGCGTCATTTCAA--CCCTCAAGC--------TC------------------TGCTTGGTATTGGGC
GCATGTCTGTTCGAGCGTCATTTCAA--CCCTCAAGC--------TTT-----------------TGCTTGGTATTGGGC
GCATGTCTGTTCGAGCGTCATTTCAA--CCCTCAAGC--------TTT-----------------TGCTTGGTATTGGGC
GCATGCCTGTTCGAGCGTCATTTCAA--ACCTCAAGC--------CTC-----------------GGCTTGGTCTTGGGC
GCATGCCTGTTCGAGCGTCATTTCAA--ACCTCAAGC--------CTC-----------------GGCTTGGTCTTGGGC
GCATGCCTGTTCGAGCGTCATTTCAA--ACCTCAAGC--------TTC-----------------TGCTTGGTATTGAGC
GCATGCCTGTTCGAGCGTCATTTCAA--ACCTCAAGC--------GTA-----------------CGCTTGGTATTGGGC
GCATGCCTGTTCGAGCGTCATTTCAA--ACCTCAAGC--------GTA-----------------CGCTTGGTATTGGGC
GCATGCCTGTTCGAGCGTCATTTCAA--ACCTCAAGC--------CTC-----------------GGCTTGGTCTTGGGC
GCATGCCTGTTCGAGCGTCATTTCAA--ACCTCAAGC--------GCA-----------------CGCTTGGTATTGGGC


AC--C--GTCCTCT------------------GCGGGCGCGCCTCAAAGACCTCGGCGGTGGC-GTCTTGC--CTC-AAG
AC--C--GTCCTTT------------------GCGGGCGCGCCTCAAAGACCTCGGCGGTGGC-GTCTTGC--CTC-AAG
AC--C--GTCCTTT------------------GCGGGCGCGCCTCAAAGACCTCGGCGGTGGC-GTCTTGC--CTC-AAG
AC-TT--GTCCGCC--------------TATAAAGGACATGCCTGAAACTTGTCGGCGGTGGC-ACTCAGC--TC-----
-C-TC--GTCCGCC-------------------TGGACGTGCCCGAAACTCGTCGGCGGTGAT-GCCCATC--TCC-CAG
CC-TC--GTCCGCT------------------CAGGACGTGCCCGAAACTCGTAGGCGGTGGT-GCCCATC--TCC-CAG
GT-CC--GTCCGCC-----------------CAAGGACGCGCCTGAAACCCGTAGGCGGTTGC-GCGCAGC--TCCCCAG
TT-CTTCGTCCTGC---------------TTCATGGACGTGCCCGAAACACGTTGGCAGTGGC-AGCCTAG--CTCCTTG
CC-TT-CGTCCTTT---TTTTGGTTTTTCCATTGGGACGTGCCCGAAACTCGTTGGCAGTGGC-AGCCTAG--CTCCTTG
C--TC--GTCCGCC---------------AGGTCGGACGTGCCTGAAACTCATGGGCGGTCGT-GCCCAGC--TCCTCGG
G--TC--GTCCTAC-------------------CGGACGTGCCAGAAACTCGTGGGCGGTGGT-GCCGATC--TTC-CAG
G--TC--GTCCGCT------------------GAGGACGTGCCAGAAACATGTGGGCGGTGGT-GCCGATC--TCC-CAG
G--TC--GTCCGCC------------------TAGGACGTGCCAGAAACACGTGGGCGGTGGT-GCCGGTC--TCC-CAG
T--TC--GTCCGCC------------------TAGGACGTGCCAGAAACTTGTGGGCGGTGGT-GCCGATC--TCC-CAG
C--TC--GTCCGTC------------------TAGGACGTGCCAGAAACTTGTGGGCGGTGGT-ACCGATC--TCC-CAG
A--TC--GTCCGCC------------------TAGGACGTGCCAGAAACTTGTGGGCGGTGGT-GCCAATC--CCC-CAG
C--TC--GTCCGTC------------------TAGGACGTGCCAGAAACTTGTGGGCGGTGGT-ACCGATC--TCC-CAG
T--TC--GTCCGCC------------------TAGGACGTGCCAGAAACTTGTGGGCGGTGGT-GCCGATC--TCC-CAG
G--TC--GTCCGCC------------------TAGGACGTGCCAGAAACACGTGGGCGGTGGT-GCCGGTC--TCC-CAG
TT-TC--GTCCGTC-----------TTTTTTGGAGGACGTGCCTGAAACTCGTAGGCGGTTGT-ACTCAAC--TCCCTTG
GC-CG--CCCCGCC-----------------CGCGGGCGCGCCTGAAACTCGTGGGCGGCCGT-GCTCGGC--TCCTCAG
G--TC--GTCCGCC-----------------TGAGGACGCGCCTGAAACTCGTAGGCGGTCGC-GCGTGGC--TCCTCAG
CC-TC--GTCCGCC------------------TGGGACGTGCCCGAAACCCGTTGGCAGTGGT-GCCCGGC--TCCTTTG
AT----CGTCTGCC-----------------TAAAGATGTGCCTGAAACTCATTGGCAATAGC-GTCTAGC--TTCTTTG
TC-TC--GTCCTGC---------------CTAAAGGACGTGCCCGAAACTCATTGGCAGTGGC-ACCCAGC--TCCCTAG
TC-TC--GTCCTTC------------TTTTCCACGGACGTGCCTGAAACTCATAGGCAGTGAC-GCCCAGC--TCCTCAG
GA----TGTCCTTT-------------TTTAAAAGGACACATCTGAAACTCATTGGCAGTAGCAGTCTGGC--TTCTTTG
G--TC--GTCCGCC-------------------TGGACGCGCCTGAAACTCGTAGGCGGTCGC-GCGCGGC--TCCTCGG
G--TC--GTCCGCC----------------TGAAGGGCGCGCCTGAAACTCGTAGGCGGTCGC-GCGCGGC--TCCTCAG
G--TC--GTCCGCC----------------TGAAGGGCGCGCCTGAAACTCGTAGGCGGTCGC-GCGCGGT--TCCTCAG
TA-TC--GTCTTGT----------------AAAGAGACGTGCCTGAAACTCATTGGCAGTAGC-GCCTAAC--TCTTCAG
TA-TC--GTCTTGT---------------AAAAGAGACGTGCCTGAAACTCATTGGCAGTAGC-GCCTAAC--TCTTCAG
TC-TC--GTCCTGC-------------TTTTCATGGATGTGCCTAAAACTTATAGGCGGTTGT-GCTCAAC--TCCCTTG
TC-TC--GTCCTGC-------------TTTTCATGGACGTGCCTAAAACTTATAGGCGGTTGC-ACTCAAC--TCCCTTG
G--TC--GTCCGCT------------------AGGGACGTGCCAGACACTTGTGGGCGGTGGT-GCCGATC--TCC-CAG
G--TC--GTCCGTC------------------TAGGACGTGCCAGAAACTTGTGGGCGGTGGT-GCCGATC--TCC-CAG
G--CC--GTCCGCC------------------TAGGACGTGCCCGAAACTCGTGGGCGGTGGT-GCCGGTC--TCC-CAG
G--CC--GTCCGCC------------------TAGGACGTGCCCGAAACTCGTGGGCGGTGGT-GCCGGTC--TCC-CAG
G--TC--GTCCGCC------------------GAGGACGTGCCGGAAACTTGTGGGCGGTGGT-GCCGATC--TCC-CAG
--------------------------------------------------------------------------------
GT-CG--TCCTACC-CCTTTTTTTTTTGGGAAAAGGATGCGCCTGAAACTCATAGGCGGTCGT-GCCCAGCTTTCCTCAG
GT-CG--TCCTGCCCCCTTTTTTTTTTGGGAAAAGGATGCGCCTGAAACTCATAGGCGGTCGT-GCCCAGCTTTCCTCAG
TT-TT--GTCCTTT------------CTAGAAAGGGACATGCCTAAAACTCATTGGCAGTGGT-ACTTAGC-TTCT-TAG
--------------------------------------------------------------------------------
G--TC--GTCCGCC---------------AGATCGGACGTGCCTGAAACTCATGGGCGGTCGT-GCTCAGC--TCCTCGG
TT-CT--GTCTTTT-----TTTTC-TTTTTTCAAAGACATGCCTGAAACTCATAGGCAGTTTT-ACTCAAC--TCCTTTG
TT-TC--ATCCCGC----------------CAAAGGATGTGCCTGAAACTCGTTGGCAGTAGC-GCCCAGC--TCC-TTG
--------------------------------------------------------------------------------
GA-AG--TCCTGCC---------------TAAAAGGACCCGCCTAAAACTCATTGGCAGTCTC-ACTTAGC--TCCTTAG
TT-TT-CATCCATC-----------TTTCGGGGAGGATGTGCCTAAAACTCATAGGCGGTT-------------------
TT----CATCCACC---------TTTCGGGGACGGGGTGTGCCTAAAACTCATAGGCGGTTTT-AATCAAC--TCCTTTG
TC-TC--GTCCGCT---------------ATATTGGACGTGCCTGAAACTCATAGGCGGTTGT-GCTCAGC--TCCTTAG
TC-TC--GTCCGCT---------------ATTTAGGACGTGCCTGAAACTCATAGGCGGTTGT-GCTCAGC--TCCTTAG
GC--C--GTCCGCC-----------------TGAGGACGCGCCTGAAACTCGTAGGCGGTCGC-GCGCGGC--TCCTCAG
GC--C--GTCCGCC-----------------TGAGGACGCGCCTGAAACTCGTAGGCGGTCGC-GCGCGGC--TCCTCAG
CTATC--ATCCTGT---------------TAAAGGGATGTGCCTGAAACTCGTTGGCAGTAGC-GCCTAGC--TTCTTTG
TT-TC--GTCCTTG----CTCTTTTCGTAGTGTAGGACGTGCCTGAAACTCATAGGCGGTGGC-ACTCAGC--TCCCTAG
CTTTC--GTCCGCC-----------------TAAGGACGTGCCTGAAACTCATAGGCGGTTGT-ACTTAGC--TCCCTTG
TT-TC--GTCCGCC-----------------TAAGGACGTGCCTGAAACTCATAGGCGGTTGT-ACTCAGC--TCCCTTG
TC-TC--GTCCGCC----------------TTAAGGACGTGCCTGAAACTCATAGGCAGTTAT-GCTCAGC--TTTCTAG
TC-TC--GTCCGCC-----------------TAAGGACGTGCCTGAAACTCATAGGCGGTTGT-GCTCAAC--TTCTTAG
TT-TC--ATCCTTT-------------------GGGATGTGCCTGAAACTCATAGGCGGTTTT-ACTCAAC--TCCTTTG
TT-TC--ATCCTTT-------------------GGGATGTGCCTGAAACTCATAGGCGGTTTT-ACTCAAC--TCCTTTG
CC-TC--GTCCGCC------------------TAGGACGTGCCCGAAACTCGTAGGCGGTAGT-GCCCAGC--TCC-TGG
TC-TC--GTCCGCC------------------TAGGACGTGCCCGAAACTCGTAGGCGGTAGT-GCCCAGC--TCC-TGG
T--TC--ATCCCTTT-------------CTAAAAGGATGTGCCTAAAACTCATAGGCGGTTGC-TCTTAGC--TCCCTTG
T--TC--ATCCTTTT--------------TCGAAGGATGTGCCTAAAACTCATAGGCGGTTGC-TCTTAGC--TCCCTTG
[truncated: 221,827 more chars]
