# Supplementary material for: ﻿Pleurophragmium parvisporum (Ascomycota): One name, seven stories – a case highlighting the need for verification of strains from public culture collections
Source: IMA Fungus. 2025 Nov 25;16:e173033. doi: 10.3897/imafungus.16.173033 (PMC12673336; doi:10.3897/imafungus.16.173033)
Supplement: Supplementary material 2 — Biogeographical distribution, sample type, habitat and other detailed metadata for newly described species inferred from the GlobalFungi database [file imafungus-16-e173033-s002.xlsx]

## Sheet: Pleurophragmium parvisporum
Sample ID	Longitude	Latitude	Elevation (m)	Continent	Country	Location	Sample Type	Biome	Biome Detail	MAT Study (°C)	MAP Study (mm)	Sample Name	Area Sampled (m²)	Area represented by GPS (m²)	Number of Subsamples	Sample Depth (cm)	Year of Sampling	Month of Sampling	Day of Sampling	Sampling Info	Sample Description	Manipulated	Sequencing Platform	Target Marker	DNA Mass Extracted From (g)	DNA Mass Extracted To (g)	DNA Size	DNA Extraction Method	Primers	Primer Sequences	pH	pH Method	Organic Matter Content (%)	Total C Content (%)	Total N Content (%)	Total P (ppm)	Total Ca (ppm)	Total K (ppm)	Dominant Plants	Other Plants	Additional Sample Info	Title	Authors	Year	Journal	DOI	Contact	Submitted by	MAT CHELSA (°C)
GF03009236S	126.955	37.4653	104	Asia	South Korea	Seoul	dust	anthropogenic	urban biome	NA	NA	11W1	1	NA	1	NA	2015	November	NA_	collected on the roof (approx. 20 m above ground) of a building for 1 month in a polypropylene funnel (with its effective collection area of 167 cm2) connected to a 1 L polypropylene bottle by a Teflon adaptor, recovered immediately after each precipitation that typically continued for one to several days, and stored in 250 mL polypropylene bottle(s)	wet deposition sampling	No	Illumina	ITS1	NA	NA	one quarter area fraction of a 47 mm diameter filter using a sterile MiroFunnelTM Filter Funnel (0.45 µm pore size, GN-6 Mericel® white gridded membrane; Pall Corporation, NY, USA)	PowerMax Soil DNA Isolation Kit (MoBio)	ITS1F/ITS2	CTTGGTCATTTAGAGGAAGTAA/GCTGCGTTCTTCATCGATGC	5.5	NA_	NA	NA	NA	NA	NA	NA	NA_	NA_	duplicate 1	Taxonomic diversity of fungi deposited from the atmosphere.	Woo, C., An, C., Xu, S., Yi, S.M. and Yamamoto, N.	2018	The ISME Journal	10.1038/s41396-018-0160-7	nyamamoto@snu.ac.kr	GlobalFungi	12
GF04020376S	114.056	31.8008	341	Asia	China	Jigongshan National Nature Reserve, Xinyang, Henan	soil	forest	broadleaf forest biome	15.2	1119	Sfun01_CK_1	907.9	NA	10	0-10	2017	November	22	3 cm core diameter	soil	No	Illumina	ITS1	0.25	0.25	NA_	PowerSoil DNA Isolation Kit (MoBio)	ITS1F/ITS2	CTTGGTCATTTAGAGGAAGTAA/GCTGCGTTCTTCATCGATGC	6.2	H2O	3.316	3.33	0.19	NA	NA	NA	Quercus acutissima, Quercus variabilis, Liquidambar formosana	NA_	soil type: Ferri-Udic Argosols (yellow-brown sandy-loam soil)	Soil fungal community is more sensitive to nitrogen deposition than increased rainfall in a mixed deciduous forest of China.	Zhao, A., Liu, L., Chen, B., Fu, W., Xie, W., Xu, T., Zhang, W., Ye, Q., Feng, H. and Fu, S.	2020	Soil Ecology Letters	10.1007/s42832-020-0026-6	bdchen@rcees.ac.cn	GlobalFungi	15.3
GF05006032S	106.192	27.4376	948	Asia	China	Guizhou Province, Jinsha	soil	forest	forest biome	14.4	1040	AmpITS_38	900	NA	20	0-15	2018	October	3	3.8 cm core diameter	karst soil	No	Illumina	ITS1	0.5	0.5	NA_	FastDNA Spin Kit (MP Biomedicals)	ITS1F/ITS2	CTTGGTCATTTAGAGGAAGTAA/GCTGCGTTCTTCATCGATGC	6.6	NA_	NA	NA	NA	NA	NA	NA	NA_	Celtis biondii, Cyclobalanopsis glauca, Cupressus funebris, Lindera communis	NA_	Comparison of bacterial and fungal diversity and network connectivity in karst and non-karst forests in southwest China.	Xiao, D., He, X., Zhang, W., Hu, P., Sun, M. and Wang, K.,	2022	Science of The Total Environment	10.1016/j.scitotenv.2022.153179	zhangw@isa.ac.cn, kelin@isa.ac.cn	GlobalFungi	15.8
GF05004745S	114.52	28.54	785	Asia	China	Jiangxi, Guanshan	soil	forest	subtropical forest	16.2	1700	Th-5	1200	NA	36	0-15	2016	August	NA_	three subplots (20x20m), 12 soil cores (2.5 cm in diameter) were homogenized into one sample	soil	No	Illumina	ITS1	0.25	0.25	NA_	PowerSoil DNA Isolation Kit (Mobio)	ITS5/ITS2	GGAAGTAAAAGTCGTAACAAGG/GCTGCGTTCTTCATCGATGC	5.2	NA_	NA	5.884	0.571	720	NA	155.27	Alniphyllum fortune	Dichroa febrifuga, Bothrocaryum controversum, Cunninghamia lanceolata, MaChilus leptophylla, Camellia oleifera, Toona ciliata, Acer davidii, Choerospondias axillaris, Liquidambar formosana, Evodia fargesii	the forest soil after selective cutting 5 years LF5	Soil bacterial and fungal communities and the associated nutrient cycling responses to forest conversion after selective logging in a subtropical forest of China	Jin, X; Liu, YJ; Hu, WJ; Wang, GB; Kong, ZY; Wu, L; Ge, G	2019	Forest Ecology and Management	10.1016/j.foreco.2019.04.032	ncusk724@hotmail.com	GlobalFungi	15.3
GF04003232S	106.3	27.71	901	Asia	China	eastern China	soil	cropland	cropland biome	15.9	1065	JM.80_fun	100	NA	5	0-15	2017	September	NA_	NA_	soil from agricultural field	No	Illumina	ITS1	0.5	0.5	NA_	FastDNA SPIN Kit for Soil (MP Biomedicals)	ITS5/ITS2	GGAAGTAAAAGTCGTAACAAGG/GCTGCGTTCTTCATCGATGC	6.4	H2O	2.88198	NA	0.1902	879.14	NA	19772.5	Zea mays	NA_	Additional physiochemical properties: dissolved organic C (mg/kg) = 24.54313407; microbial biomass C (mg/kg) = 264.0109402; available N (mg/kg) = 147.98; NO3 (mg/kg) = 16.02320055; NH4 (mg/kg) = 3.092813187; microbial biomass N (mg/kg) = 21.87973626; available P (mg/kg) = 28.0875; available K (mg/kg) = 75.1; total S (g/kg) = 0.319426756; available S (mg/kg) = 2.767988736; total Fe (g/kg) = 39.229…	Balance between community assembly processes mediates species coexistence in agricultural soil microbiomes across eastern China.	Jiao, S., Yang, Y., Xu, Y., Zhang, J. and Lu, Y.	2020	The ISME Journal	10.1016/j.scitotenv.2020.141761	luyh@pku.edu.cn	GlobalFungi	15.8
GF03004467S	116.48	39.88	39	Asia	China	campus of Beijing University of Technology, Xidawang Road, Chaoyang district, Beijing	air	anthropogenic	urban biome	NA	NA	Sum_N_1F	1	NA	1	NA	2014	July	9	sampled by a middle-volume (100 L min 1) sampler (KC-6120, Laoshan Electronic Instrument Factory, Qingdao, China) using glass fiber filters (pre-heated at 450 ?C for 4 h) for 24 h (from 8:00 a.m. to 8:00 a.m. on the next day), sampling height was about 1.5m from the ground	airborne PM2.5 samples	No	Illumina	ITS1	NA	NA	one quarter of the whole filter cut into pieces	FastDNA Spin Kit (Qiagen)	ITS5/ITS2	GGAAGTAAAAGTCGTAACAAGG/GCTGCGTTCTTCATCGATGC	8	NA_	NA	NA	NA	NA	NA	NA	NA_	NA_	Air pollution level: Non-pollution	More obvious air pollution impacts on variations in bacteria than fungi and their co-occurrences with ammonia-oxidizing microorganisms in PM2.5.	Fan, X. Y., Gao, J. F., Pan, K. L., Li, D. C., Dai, H. H., and Li, X.	2019	Environmental Pollution	10.1016/j.envpol.2019.05.004	gao.jingfeng@bjut.edu.cn	GlobalFungi	12.6
GF05003476S	135.745	34.9868	26	Asia	Japan	Umekoji Park, Kyoto	water	aquatic	freshwater biome	16.3	1608.4	inoti_01_U_ITS	1	5600	1	NA	2016	December	27	1 L of surface water was collected using bleached plastic bottles	freshwater from small stream	No	Illumina	ITS1	NA	NA	filters used for water filtration -water samples were vacuum-filtered through 47 mm GF/F glass filters (pore size 0.7 μm, GE Healthcare, Little Chalfont, UK). Total DNA was extracted from the filters.	PowerSoil DNA isolation Kit (Qiagen)	ITS1F_KYO2/ITS2_KYO2	TAGAGGAAGTAAAAGTCGTAA/TTYRCTRCGTTCTTCATC	6.3	NA_	NA	NA	NA	NA	NA	NA	Quercus glauca, Castanopsis sieboldii, Quercus serrata	NA_	NA_	Evaluation of seasonal dynamics of fungal DNA assemblages in a flow-regulated stream in a restored forest using eDNA metabarcoding	Matsuoka, S., Sugiyama, Y., Shimono, Y., Ushio, M. and Doi, H.	2021	Environmental Microbiology	10.1111/1462-2920.15669	code_matuoka@hotmail.com	GlobalFungi	16.3
GF05003499S	135.745	34.9868	26	Asia	Japan	Umekoji Park, Kyoto	water	aquatic	freshwater biome	16.3	1608.4	inoti_08_D_ITS	1	5600	1	NA	2017	July	8	1 L of surface water was collected using bleached plastic bottles	freshwater from small stream	No	Illumina	ITS1	NA	NA	filters used for water filtration -water samples were vacuum-filtered through 47 mm GF/F glass filters (pore size 0.7 μm, GE Healthcare, Little Chalfont, UK). Total DNA was extracted from the filters.	PowerSoil DNA isolation Kit (Qiagen)	ITS1F_KYO2/ITS2_KYO2	TAGAGGAAGTAAAAGTCGTAA/TTYRCTRCGTTCTTCATC	6.3	NA_	NA	NA	NA	NA	NA	NA	Quercus glauca, Castanopsis sieboldii, Quercus serrata	NA_	NA_	Evaluation of seasonal dynamics of fungal DNA assemblages in a flow-regulated stream in a restored forest using eDNA metabarcoding	Matsuoka, S., Sugiyama, Y., Shimono, Y., Ushio, M. and Doi, H.	2021	Environmental Microbiology	10.1111/1462-2920.15669	code_matuoka@hotmail.com	GlobalFungi	16.3
GF05003505S	135.745	34.9868	26	Asia	Japan	Umekoji Park, Kyoto	water	aquatic	freshwater biome	16.3	1608.4	inoti_10_U_ITS	1	5600	1	NA	2017	September	16	1 L of surface water was collected using bleached plastic bottles	freshwater from small stream	No	Illumina	ITS1	NA	NA	filters used for water filtration -water samples were vacuum-filtered through 47 mm GF/F glass filters (pore size 0.7 μm, GE Healthcare, Little Chalfont, UK). Total DNA was extracted from the filters.	PowerSoil DNA isolation Kit (Qiagen)	ITS1F_KYO2/ITS2_KYO2	TAGAGGAAGTAAAAGTCGTAA/TTYRCTRCGTTCTTCATC	6.3	NA_	NA	NA	NA	NA	NA	NA	Quercus glauca, Castanopsis sieboldii, Quercus serrata	NA_	NA_	Evaluation of seasonal dynamics of fungal DNA assemblages in a flow-regulated stream in a restored forest using eDNA metabarcoding	Matsuoka, S., Sugiyama, Y., Shimono, Y., Ushio, M. and Doi, H.	2021	Environmental Microbiology	10.1111/1462-2920.15669	code_matuoka@hotmail.com	GlobalFungi	16.3
GF05003500S	135.745	34.9868	26	Asia	Japan	Umekoji Park, Kyoto	water	aquatic	freshwater biome	16.3	1608.4	inoti_09_U_ITS	1	5600	1	NA	2017	August	13	1 L of surface water was collected using bleached plastic bottles	freshwater from small stream	No	Illumina	ITS1	NA	NA	filters used for water filtration -water samples were vacuum-filtered through 47 mm GF/F glass filters (pore size 0.7 μm, GE Healthcare, Little Chalfont, UK). Total DNA was extracted from the filters.	PowerSoil DNA isolation Kit (Qiagen)	ITS1F_KYO2/ITS2_KYO2	TAGAGGAAGTAAAAGTCGTAA/TTYRCTRCGTTCTTCATC	6.3	NA_	NA	NA	NA	NA	NA	NA	Quercus glauca, Castanopsis sieboldii, Quercus serrata	NA_	NA_	Evaluation of seasonal dynamics of fungal DNA assemblages in a flow-regulated stream in a restored forest using eDNA metabarcoding	Matsuoka, S., Sugiyama, Y., Shimono, Y., Ushio, M. and Doi, H.	2021	Environmental Microbiology	10.1111/1462-2920.15669	code_matuoka@hotmail.com	GlobalFungi	16.3
GF05003504S	135.745	34.9868	26	Asia	Japan	Umekoji Park, Kyoto	water	aquatic	freshwater biome	16.3	1608.4	inoti_10_D_ITS	1	5600	1	NA	2017	September	16	1 L of surface water was collected using bleached plastic bottles	freshwater from small stream	No	Illumina	ITS1	NA	NA	filters used for water filtration -water samples were vacuum-filtered through 47 mm GF/F glass filters (pore size 0.7 μm, GE Healthcare, Little Chalfont, UK). Total DNA was extracted from the filters.	PowerSoil DNA isolation Kit (Qiagen)	ITS1F_KYO2/ITS2_KYO2	TAGAGGAAGTAAAAGTCGTAA/TTYRCTRCGTTCTTCATC	6.3	NA_	NA	NA	NA	NA	NA	NA	Quercus glauca, Castanopsis sieboldii, Quercus serrata	NA_	NA_	Evaluation of seasonal dynamics of fungal DNA assemblages in a flow-regulated stream in a restored forest using eDNA metabarcoding	Matsuoka, S., Sugiyama, Y., Shimono, Y., Ushio, M. and Doi, H.	2021	Environmental Microbiology	10.1111/1462-2920.15669	code_matuoka@hotmail.com	GlobalFungi	16.3
GF05014632S	116.674	40.4081	93	Asia	China	Huairou West Campus, Beijing	air	anthropogenic	dense settlement biome	NA	NA	drB2	NA	NA	2	NA	2018	October	27	air filtrate, 4.6 m3/h, 23h 40 min, 30m above the ground	aerosol	No	Illumina	ITS1	NA	NA	quartz membrane, 9 cm diameter	PowerSoil DNA Isolation Kit (MoBio)	ITS5/ITS2	GGAAGTAAAAGTCGTAACAAGG/GCTGCGTTCTTCATCGATGC	7.5	NA_	NA	NA	NA	NA	NA	NA	NA_	NA_	total sampled volume 109 m3	Survey of background microbial index in inhalable particles in Beijing	Chen, H., Du, R., Zhang, Y., Zhang, S., Ren, W. and Du, P	2021	Science of The Total Environment	10.1016/j.scitotenv.2020.143743	ruidu@ucas.ac.cn	GlobalFungi	11.9
GF05003501S	135.745	34.9868	26	Asia	Japan	Umekoji Park, Kyoto	water	aquatic	freshwater biome	16.3	1608.4	inoti_09_D_ITS	1	5600	1	NA	2017	August	13	1 L of surface water was collected using bleached plastic bottles	freshwater from small stream	No	Illumina	ITS1	NA	NA	filters used for water filtration -water samples were vacuum-filtered through 47 mm GF/F glass filters (pore size 0.7 μm, GE Healthcare, Little Chalfont, UK). Total DNA was extracted from the filters.	PowerSoil DNA isolation Kit (Qiagen)	ITS1F_KYO2/ITS2_KYO2	TAGAGGAAGTAAAAGTCGTAA/TTYRCTRCGTTCTTCATC	6.3	NA_	NA	NA	NA	NA	NA	NA	Quercus glauca, Castanopsis sieboldii, Quercus serrata	NA_	NA_	Evaluation of seasonal dynamics of fungal DNA assemblages in a flow-regulated stream in a restored forest using eDNA metabarcoding	Matsuoka, S., Sugiyama, Y., Shimono, Y., Ushio, M. and Doi, H.	2021	Environmental Microbiology	10.1111/1462-2920.15669	code_matuoka@hotmail.com	GlobalFungi	16.3
GF04019417S	118.125	29.2466	442	Asia	China	Gutian Mountain	soil	forest	subtropical forest	15	1889	MF315	NA	NA	4	0-10	2016	July	NA_	3.5 cm core diameter, collected after removal of the litter layer	soil under a tree	No	Illumina	ITS1	0.5	0.5	NA_	FastDNA Spin Kit (MP Biomedicals)	ITS1F/ITS2	CTTGGTCATTTAGAGGAAGTAA/GCTGCGTTCTTCATCGATGC	5.2	H2O	NA	4.24632	0.28226	173.327	3937.56	31798.2	Fraxinus insularis	NA_	Additional tree information: tree height = 3.6; crown diameter = 0.5; DBH = 2.5; Mycorrhizal type = AM. Additional soil properties: soil moisture (%) = 22.19321149; DOC (mg/kg) = 21.66603343; DON (mg/kg) = 15.72669608; NO3--N (mg/kg) = 4.517242491; NH4+-N (mg/kg) = 6.608558459; aluminium (mg/g) = 58.94105894; copper (mg/g) = 0.032967033; iron (mg/g) = 16.45354645; magnesium (mg/g) = 1.629370629; …	Phylogenetic imprint of woody plants on the soil mycobiome in natural mountain forests of eastern China.	Yang, T., Tedersoo, L., Soltis, P.S., Soltis, D.E., Gilbert, J.A., Sun, M., Shi, Y., Wang, H., Li, Y., Zhang, J. and Chen, Z.	2019	The ISME Journal	10.1038/s41396-018-0303-x	hychu@issas.ac.cn	GlobalFungi	16.4
GF05003512S	135.745	34.9868	26	Asia	Japan	Umekoji Park, Kyoto	water	aquatic	freshwater biome	16.3	1608.4	inoti_13_M_ITS	1	5600	1	NA	2017	December	17	1 L of surface water was collected using bleached plastic bottles	freshwater from small stream	No	Illumina	ITS1	NA	NA	filters used for water filtration -water samples were vacuum-filtered through 47 mm GF/F glass filters (pore size 0.7 μm, GE Healthcare, Little Chalfont, UK). Total DNA was extracted from the filters.	PowerSoil DNA isolation Kit (Qiagen)	ITS1F_KYO2/ITS2_KYO2	TAGAGGAAGTAAAAGTCGTAA/TTYRCTRCGTTCTTCATC	6.3	NA_	NA	NA	NA	NA	NA	NA	Quercus glauca, Castanopsis sieboldii, Quercus serrata	NA_	NA_	Evaluation of seasonal dynamics of fungal DNA assemblages in a flow-regulated stream in a restored forest using eDNA metabarcoding	Matsuoka, S., Sugiyama, Y., Shimono, Y., Ushio, M. and Doi, H.	2021	Environmental Microbiology	10.1111/1462-2920.15669	code_matuoka@hotmail.com	GlobalFungi	16.3
GF05003497S	135.745	34.9868	26	Asia	Japan	Umekoji Park, Kyoto	water	aquatic	freshwater biome	16.3	1608.4	inoti_08_U_ITS	1	5600	1	NA	2017	July	8	1 L of surface water was collected using bleached plastic bottles	freshwater from small stream	No	Illumina	ITS1	NA	NA	filters used for water filtration -water samples were vacuum-filtered through 47 mm GF/F glass filters (pore size 0.7 μm, GE Healthcare, Little Chalfont, UK). Total DNA was extracted from the filters.	PowerSoil DNA isolation Kit (Qiagen)	ITS1F_KYO2/ITS2_KYO2	TAGAGGAAGTAAAAGTCGTAA/TTYRCTRCGTTCTTCATC	6.3	NA_	NA	NA	NA	NA	NA	NA	Quercus glauca, Castanopsis sieboldii, Quercus serrata	NA_	NA_	Evaluation of seasonal dynamics of fungal DNA assemblages in a flow-regulated stream in a restored forest using eDNA metabarcoding	Matsuoka, S., Sugiyama, Y., Shimono, Y., Ushio, M. and Doi, H.	2021	Environmental Microbiology	10.1111/1462-2920.15669	code_matuoka@hotmail.com	GlobalFungi	16.3
GF04006689S	-0.799118	39.546	497	Europe	Spain	Bunol	soil	shrubland	mediterranean shrubland biome	NA	NA	B00P2	25	NA	10	0-5	2014	NA_	NA_	Surface soil samples were collected along a linear 25-m transect with a hand shovel after removing the surface layer that included ashes (for burned plots), litter, mosses and stones. One composite sample was taken that consisted of 10 regularly distributed subsamples of c. 100 g.	soil	No	454Roche	ITSboth	0.25	0.25	NA_	PowerSoil DNA Isolation Kit (MoBio)	ITS1F/ITS4	CTTGGTCATTTAGAGGAAGTAA/TCCTCCGCTTATTGATATGC	7.1	NA_	NA	8.93	0.69	NA	NA	NA	Fagaceae, Poaceae, Lamiaceae, Pinaceae, Fabaceae, Cistaceae	NA_	Burned plot. Additional plot information available: Chronosequence: Center, Slope (°) = 15, Fire date = 16th September 2000, Last fire in the area: <1978. Additional soil properties: Gravimetric Humidity (%) = 9.37969532948725, Electrical Conductivity (µS/cm) = 167, N-NH4 (mg/kg dw) = 11.6971577601076, N-NO3 (mg/kg dw) = 26.9255329572287, Total Carbon (g/100g dw) = 9.78, C/N = 12.93; Sand (g/100g…	Resilience to fire of phylogenetic diversity across biological domains.	Pérez-Valera, E., Verdú, M., Navarro-Cano, J. A. and Goberna, M.	2018	Molecular Ecology	10.1111/mec.14729	eduardo.perez-valera@uv.es	GlobalFungi	15.3
GF05003503S	135.745	34.9868	26	Asia	Japan	Umekoji Park, Kyoto	water	aquatic	freshwater biome	16.3	1608.4	inoti_10_M_ITS	1	5600	1	NA	2017	September	16	1 L of surface water was collected using bleached plastic bottles	freshwater from small stream	No	Illumina	ITS1	NA	NA	filters used for water filtration -water samples were vacuum-filtered through 47 mm GF/F glass filters (pore size 0.7 μm, GE Healthcare, Little Chalfont, UK). Total DNA was extracted from the filters.	PowerSoil DNA isolation Kit (Qiagen)	ITS1F_KYO2/ITS2_KYO2	TAGAGGAAGTAAAAGTCGTAA/TTYRCTRCGTTCTTCATC	6.3	NA_	NA	NA	NA	NA	NA	NA	Quercus glauca, Castanopsis sieboldii, Quercus serrata	NA_	NA_	Evaluation of seasonal dynamics of fungal DNA assemblages in a flow-regulated stream in a restored forest using eDNA metabarcoding	Matsuoka, S., Sugiyama, Y., Shimono, Y., Ushio, M. and Doi, H.	2021	Environmental Microbiology	10.1111/1462-2920.15669	code_matuoka@hotmail.com	GlobalFungi	16.3
GF05006030S	106.192	27.4376	948	Asia	China	Guizhou Province, Jinsha	soil	forest	forest biome	14.4	1040	AmpITS_36	900	NA	20	0-15	2018	October	3	3.8 cm core diameter	karst soil	No	Illumina	ITS1	0.5	0.5	NA_	FastDNA Spin Kit (MP Biomedicals)	ITS1F/ITS2	CTTGGTCATTTAGAGGAAGTAA/GCTGCGTTCTTCATCGATGC	6.6	NA_	NA	NA	NA	NA	NA	NA	NA_	Celtis biondii, Cyclobalanopsis glauca, Cupressus funebris, Lindera communis	NA_	Comparison of bacterial and fungal diversity and network connectivity in karst and non-karst forests in southwest China.	Xiao, D., He, X., Zhang, W., Hu, P., Sun, M. and Wang, K.,	2022	Science of The Total Environment	10.1016/j.scitotenv.2022.153179	zhangw@isa.ac.cn, kelin@isa.ac.cn	GlobalFungi	15.8
GF05014613S	116.674	40.4081	93	Asia	China	Huairou West Campus, Beijing	air	anthropogenic	dense settlement biome	NA	NA	drB21	NA	NA	2	NA	2018	July	26	air filtrate, 4.6 m3/h, 23h 40 min, 30m above the ground	aerosol	No	Illumina	ITS1	NA	NA	quartz membrane, 9 cm diameter	PowerSoil DNA Isolation Kit (MoBio)	ITS5/ITS2	GGAAGTAAAAGTCGTAACAAGG/GCTGCGTTCTTCATCGATGC	7.5	NA_	NA	NA	NA	NA	NA	NA	NA_	NA_	total sampled volume 109 m3	Survey of background microbial index in inhalable particles in Beijing	Chen, H., Du, R., Zhang, Y., Zhang, S., Ren, W. and Du, P	2021	Science of The Total Environment	10.1016/j.scitotenv.2020.143743	ruidu@ucas.ac.cn	GlobalFungi	11.9
GF05014624S	116.674	40.4081	93	Asia	China	Huairou West Campus, Beijing	air	anthropogenic	dense settlement biome	NA	NA	drB10	NA	NA	2	NA	2019	April	14	air filtrate, 4.6 m3/h, 23h 40 min, 30m above the ground	aerosol	No	Illumina	ITS1	NA	NA	quartz membrane, 9 cm diameter	PowerSoil DNA Isolation Kit (MoBio)	ITS5/ITS2	GGAAGTAAAAGTCGTAACAAGG/GCTGCGTTCTTCATCGATGC	7.5	NA_	NA	NA	NA	NA	NA	NA	NA_	NA_	total sampled volume 109 m3	Survey of background microbial index in inhalable particles in Beijing	Chen, H., Du, R., Zhang, Y., Zhang, S., Ren, W. and Du, P	2021	Science of The Total Environment	10.1016/j.scitotenv.2020.143743	ruidu@ucas.ac.cn	GlobalFungi	11.9
GF05014607S	116.674	40.4081	93	Asia	China	Huairou West Campus, Beijing	air	anthropogenic	dense settlement biome	NA	NA	drB27	NA	NA	2	NA	2019	January	5	air filtrate, 4.6 m3/h, 23h 40 min, 30m above the ground	aerosol	No	Illumina	ITS1	NA	NA	quartz membrane, 9 cm diameter	PowerSoil DNA Isolation Kit (MoBio)	ITS5/ITS2	GGAAGTAAAAGTCGTAACAAGG/GCTGCGTTCTTCATCGATGC	7.5	NA_	NA	NA	NA	NA	NA	NA	NA_	NA_	total sampled volume 109 m3	Survey of background microbial index in inhalable particles in Beijing	Chen, H., Du, R., Zhang, Y., Zhang, S., Ren, W. and Du, P	2021	Science of The Total Environment	10.1016/j.scitotenv.2020.143743	ruidu@ucas.ac.cn	GlobalFungi	11.9
GF04006701S	-0.252804	38.8803	166	Europe	Spain	Villalonga	soil	shrubland	mediterranean shrubland biome	NA	NA	C98P3	25	NA	10	0-5	2014	NA_	NA_	Surface soil samples were collected along a linear 25-m transect with a hand shovel after removing the surface layer that included ashes (for burned plots), litter, mosses and stones. One composite sample was taken that consisted of 10 regularly distributed subsamples of c. 100 g.	soil	No	454Roche	ITSboth	0.25	0.25	NA_	PowerSoil DNA Isolation Kit (MoBio)	ITS1F/ITS4	CTTGGTCATTTAGAGGAAGTAA/TCCTCCGCTTATTGATATGC	7.3	NA_	NA	11.25	0.68	NA	NA	NA	Fagaceae, Poaceae, Lamiaceae, Pinaceae, Fabaceae, Cistaceae	NA_	Burned plot. Additional plot information available: Chronosequence: South, Slope (°) = 22, Fire date = 19th October 1998, Last fire in the area: <1993. Additional soil properties: Gravimetric Humidity (%) = 16.9768154337491, Electrical Conductivity (µS/cm) = 129, N-NH4 (mg/kg dw) = <1, N-NO3 (mg/kg dw) = 8.19048321926718, Total Carbon (g/100g dw) = 11.5, C/N = 16.47; Sand (g/100g dw) = 51.4, Silt…	Resilience to fire of phylogenetic diversity across biological domains.	Pérez-Valera, E., Verdú, M., Navarro-Cano, J. A. and Goberna, M.	2018	Molecular Ecology	10.1111/mec.14729	eduardo.perez-valera@uv.es	GlobalFungi	16.7
GF04006706S	-0.400349	39.8177	299	Europe	Spain	Soneja	soil	shrubland	mediterranean shrubland biome	NA	NA	A96C1	25	NA	10	0-5	2014	NA_	NA_	Surface soil samples were collected along a linear 25-m transect with a hand shovel after removing the surface layer that included ashes (for burned plots), litter, mosses and stones. One composite sample was taken that consisted of 10 regularly distributed subsamples of c. 100 g.	soil	No	454Roche	ITSboth	0.25	0.25	NA_	PowerSoil DNA Isolation Kit (MoBio)	ITS1F/ITS4	CTTGGTCATTTAGAGGAAGTAA/TCCTCCGCTTATTGATATGC	7.5	NA_	NA	8.68	0.51	NA	NA	NA	Fagaceae, Poaceae, Lamiaceae, Pinaceae, Fabaceae, Cistaceae	NA_	Unburned plot. Additional plot information available: Chronosequence: North, Slope (°) = <5, Fire date = NA_, Last fire in the area: <1978. Additional soil properties: Gravimetric Humidity (%) = 8.64870143985752, Electrical Conductivity (µS/cm) = 222, N-NH4 (mg/kg dw) = 12.3698296336318, N-NO3 (mg/kg dw) = 59.2219277149985, Total Carbon (g/100g dw) = 9.64, C/N = 17.13; Sand (g/100g dw) = 57.2, Si…	Resilience to fire of phylogenetic diversity across biological domains.	Pérez-Valera, E., Verdú, M., Navarro-Cano, J. A. and Goberna, M.	2018	Molecular Ecology	10.1111/mec.14729	eduardo.perez-valera@uv.es	GlobalFungi	16.3
GF05003538S	135.745	34.9868	26	Asia	Japan	Umekoji Park, Kyoto	water	aquatic	freshwater biome	16.3	1608.4	inoti_21_M_ITS	1	5600	1	NA	2018	August	11	1 L of surface water was collected using bleached plastic bottles	freshwater from small stream	No	Illumina	ITS1	NA	NA	filters used for water filtration -water samples were vacuum-filtered through 47 mm GF/F glass filters (pore size 0.7 μm, GE Healthcare, Little Chalfont, UK). Total DNA was extracted from the filters.	PowerSoil DNA isolation Kit (Qiagen)	ITS1F_KYO2/ITS2_KYO2	TAGAGGAAGTAAAAGTCGTAA/TTYRCTRCGTTCTTCATC	6.3	NA_	NA	NA	NA	NA	NA	NA	Quercus glauca, Castanopsis sieboldii, Quercus serrata	NA_	NA_	Evaluation of seasonal dynamics of fungal DNA assemblages in a flow-regulated stream in a restored forest using eDNA metabarcoding	Matsuoka, S., Sugiyama, Y., Shimono, Y., Ushio, M. and Doi, H.	2021	Environmental Microbiology	10.1111/1462-2920.15669	code_matuoka@hotmail.com	GlobalFungi	16.3
GF05003544S	135.745	34.9868	26	Asia	Japan	Umekoji Park, Kyoto	water	aquatic	freshwater biome	16.3	1608.4	inoti_23_D_ITS	1	5600	1	NA	2018	October	13	1 L of surface water was collected using bleached plastic bottles	freshwater from small stream	No	Illumina	ITS1	NA	NA	filters used for water filtration -water samples were vacuum-filtered through 47 mm GF/F glass filters (pore size 0.7 μm, GE Healthcare, Little Chalfont, UK). Total DNA was extracted from the filters.	PowerSoil DNA isolation Kit (Qiagen)	ITS1F_KYO2/ITS2_KYO2	TAGAGGAAGTAAAAGTCGTAA/TTYRCTRCGTTCTTCATC	6.3	NA_	NA	NA	NA	NA	NA	NA	Quercus glauca, Castanopsis sieboldii, Quercus serrata	NA_	NA_	Evaluation of seasonal dynamics of fungal DNA assemblages in a flow-regulated stream in a restored forest using eDNA metabarcoding	Matsuoka, S., Sugiyama, Y., Shimono, Y., Ushio, M. and Doi, H.	2021	Environmental Microbiology	10.1111/1462-2920.15669	code_matuoka@hotmail.com	GlobalFungi	16.3
GF05003498S	135.745	34.9868	26	Asia	Japan	Umekoji Park, Kyoto	water	aquatic	freshwater biome	16.3	1608.4	inoti_08_M_ITS	1	5600	1	NA	2017	July	8	1 L of surface water was collected using bleached plastic bottles	freshwater from small stream	No	Illumina	ITS1	NA	NA	filters used for water filtration -water samples were vacuum-filtered through 47 mm GF/F glass filters (pore size 0.7 μm, GE Healthcare, Little Chalfont, UK). Total DNA was extracted from the filters.	PowerSoil DNA isolation Kit (Qiagen)	ITS1F_KYO2/ITS2_KYO2	TAGAGGAAGTAAAAGTCGTAA/TTYRCTRCGTTCTTCATC	6.3	NA_	NA	NA	NA	NA	NA	NA	Quercus glauca, Castanopsis sieboldii, Quercus serrata	NA_	NA_	Evaluation of seasonal dynamics of fungal DNA assemblages in a flow-regulated stream in a restored forest using eDNA metabarcoding	Matsuoka, S., Sugiyama, Y., Shimono, Y., Ushio, M. and Doi, H.	2021	Environmental Microbiology	10.1111/1462-2920.15669	code_matuoka@hotmail.com	GlobalFungi	16.3
GF05003546S	135.745	34.9868	26	Asia	Japan	Umekoji Park, Kyoto	water	aquatic	freshwater biome	16.3	1608.4	inoti_24_D_ITS	1	5600	1	NA	2018	November	10	1 L of surface water was collected using bleached plastic bottles	freshwater from small stream	No	Illumina	ITS1	NA	NA	filters used for water filtration -water samples were vacuum-filtered through 47 mm GF/F glass filters (pore size 0.7 μm, GE Healthcare, Little Chalfont, UK). Total DNA was extracted from the filters.	PowerSoil DNA isolation Kit (Qiagen)	ITS1F_KYO2/ITS2_KYO2	TAGAGGAAGTAAAAGTCGTAA/TTYRCTRCGTTCTTCATC	6.3	NA_	NA	NA	NA	NA	NA	NA	Quercus glauca, Castanopsis sieboldii, Quercus serrata	NA_	NA_	Evaluation of seasonal dynamics of fungal DNA assemblages in a flow-regulated stream in a restored forest using eDNA metabarcoding	Matsuoka, S., Sugiyama, Y., Shimono, Y., Ushio, M. and Doi, H.	2021	Environmental Microbiology	10.1111/1462-2920.15669	code_matuoka@hotmail.com	GlobalFungi	16.3
GF05003532S	135.745	34.9868	26	Asia	Japan	Umekoji Park, Kyoto	water	aquatic	freshwater biome	16.3	1608.4	inoti_19_D_ITS	1	5600	1	NA	2018	June	10	1 L of surface water was collected using bleached plastic bottles	freshwater from small stream	No	Illumina	ITS1	NA	NA	filters used for water filtration -water samples were vacuum-filtered through 47 mm GF/F glass filters (pore size 0.7 μm, GE Healthcare, Little Chalfont, UK). Total DNA was extracted from the filters.	PowerSoil DNA isolation Kit (Qiagen)	ITS1F_KYO2/ITS2_KYO2	TAGAGGAAGTAAAAGTCGTAA/TTYRCTRCGTTCTTCATC	6.3	NA_	NA	NA	NA	NA	NA	NA	Quercus glauca, Castanopsis sieboldii, Quercus serrata	NA_	NA_	Evaluation of seasonal dynamics of fungal DNA assemblages in a flow-regulated stream in a restored forest using eDNA metabarcoding	Matsuoka, S., Sugiyama, Y., Shimono, Y., Ushio, M. and Doi, H.	2021	Environmental Microbiology	10.1111/1462-2920.15669	code_matuoka@hotmail.com	GlobalFungi	16.3
GF05003539S	135.745	34.9868	26	Asia	Japan	Umekoji Park, Kyoto	water	aquatic	freshwater biome	16.3	1608.4	inoti_22_M_ITS	1	5600	1	NA	2018	September	8	1 L of surface water was collected using bleached plastic bottles	freshwater from small stream	No	Illumina	ITS1	NA	NA	filters used for water filtration -water samples were vacuum-filtered through 47 mm GF/F glass filters (pore size 0.7 μm, GE Healthcare, Little Chalfont, UK). Total DNA was extracted from the filters.	PowerSoil DNA isolation Kit (Qiagen)	ITS1F_KYO2/ITS2_KYO2	TAGAGGAAGTAAAAGTCGTAA/TTYRCTRCGTTCTTCATC	6.3	NA_	NA	NA	NA	NA	NA	NA	Quercus glauca, Castanopsis sieboldii, Quercus serrata	NA_	NA_	Evaluation of seasonal dynamics of fungal DNA assemblages in a flow-regulated stream in a restored forest using eDNA metabarcoding	Matsuoka, S., Sugiyama, Y., Shimono, Y., Ushio, M. and Doi, H.	2021	Environmental Microbiology	10.1111/1462-2920.15669	code_matuoka@hotmail.com	GlobalFungi	16.3
GF05003540S	135.745	34.9868	26	Asia	Japan	Umekoji Park, Kyoto	water	aquatic	freshwater biome	16.3	1608.4	inoti_22_U_ITS	1	5600	1	NA	2018	September	8	1 L of surface water was collected using bleached plastic bottles	freshwater from small stream	No	Illumina	ITS1	NA	NA	filters used for water filtration -water samples were vacuum-filtered through 47 mm GF/F glass filters (pore size 0.7 μm, GE Healthcare, Little Chalfont, UK). Total DNA was extracted from the filters.	PowerSoil DNA isolation Kit (Qiagen)	ITS1F_KYO2/ITS2_KYO2	TAGAGGAAGTAAAAGTCGTAA/TTYRCTRCGTTCTTCATC	6.3	NA_	NA	NA	NA	NA	NA	NA	Quercus glauca, Castanopsis sieboldii, Quercus serrata	NA_	NA_	Evaluation of seasonal dynamics of fungal DNA assemblages in a flow-regulated stream in a restored forest using eDNA metabarcoding	Matsuoka, S., Sugiyama, Y., Shimono, Y., Ushio, M. and Doi, H.	2021	Environmental Microbiology	10.1111/1462-2920.15669	code_matuoka@hotmail.com	GlobalFungi	16.3
GF05014631S	116.674	40.4081	93	Asia	China	Huairou West Campus, Beijing	air	anthropogenic	dense settlement biome	NA	NA	drB3	NA	NA	2	NA	2018	October	10	air filtrate, 4.6 m3/h, 23h 40 min, 30m above the ground	aerosol	No	Illumina	ITS1	NA	NA	quartz membrane, 9 cm diameter	PowerSoil DNA Isolation Kit (MoBio)	ITS5/ITS2	GGAAGTAAAAGTCGTAACAAGG/GCTGCGTTCTTCATCGATGC	7.5	NA_	NA	NA	NA	NA	NA	NA	NA_	NA_	total sampled volume 109 m3	Survey of background microbial index in inhalable particles in Beijing	Chen, H., Du, R., Zhang, Y., Zhang, S., Ren, W. and Du, P	2021	Science of The Total Environment	10.1016/j.scitotenv.2020.143743	ruidu@ucas.ac.cn	GlobalFungi	11.9
GF05006042S	108.152	23.6481	396	Asia	China	Guangxi Autonomous Region, Mashan	soil	forest	forest biome	21.1	1290	AmpITS_128	900	NA	20	0-15	2018	October	3	3.8 cm core diameter	karst soil	No	Illumina	ITS1	0.5	0.5	NA_	FastDNA Spin Kit (MP Biomedicals)	ITS1F/ITS2	CTTGGTCATTTAGAGGAAGTAA/GCTGCGTTCTTCATCGATGC	5.9	NA_	NA	NA	NA	NA	NA	NA	NA_	Castanopsis hystrix, Pittosporum tonkinense, Platycarya longipes, Cinnamomum bodinieri	NA_	Comparison of bacterial and fungal diversity and network connectivity in karst and non-karst forests in southwest China.	Xiao, D., He, X., Zhang, W., Hu, P., Sun, M. and Wang, K.,	2022	Science of The Total Environment	10.1016/j.scitotenv.2022.153179	zhangw@isa.ac.cn, kelin@isa.ac.cn	GlobalFungi	20.5
GF05014608S	116.674	40.4081	93	Asia	China	Huairou West Campus, Beijing	air	anthropogenic	dense settlement biome	NA	NA	drB26	NA	NA	2	NA	2019	January	19	air filtrate, 4.6 m3/h, 23h 40 min, 30m above the ground	aerosol	No	Illumina	ITS1	NA	NA	quartz membrane, 9 cm diameter	PowerSoil DNA Isolation Kit (MoBio)	ITS5/ITS2	GGAAGTAAAAGTCGTAACAAGG/GCTGCGTTCTTCATCGATGC	7.5	NA_	NA	NA	NA	NA	NA	NA	NA_	NA_	total sampled volume 109 m3	Survey of background microbial index in inhalable particles in Beijing	Chen, H., Du, R., Zhang, Y., Zhang, S., Ren, W. and Du, P	2021	Science of The Total Environment	10.1016/j.scitotenv.2020.143743	ruidu@ucas.ac.cn	GlobalFungi	11.9
GF05003530S	135.745	34.9868	26	Asia	Japan	Umekoji Park, Kyoto	water	aquatic	freshwater biome	16.3	1608.4	inoti_19_M_ITS	1	5600	1	NA	2018	June	10	1 L of surface water was collected using bleached plastic bottles	freshwater from small stream	No	Illumina	ITS1	NA	NA	filters used for water filtration -water samples were vacuum-filtered through 47 mm GF/F glass filters (pore size 0.7 μm, GE Healthcare, Little Chalfont, UK). Total DNA was extracted from the filters.	PowerSoil DNA isolation Kit (Qiagen)	ITS1F_KYO2/ITS2_KYO2	TAGAGGAAGTAAAAGTCGTAA/TTYRCTRCGTTCTTCATC	6.3	NA_	NA	NA	NA	NA	NA	NA	Quercus glauca, Castanopsis sieboldii, Quercus serrata	NA_	NA_	Evaluation of seasonal dynamics of fungal DNA assemblages in a flow-regulated stream in a restored forest using eDNA metabarcoding	Matsuoka, S., Sugiyama, Y., Shimono, Y., Ushio, M. and Doi, H.	2021	Environmental Microbiology	10.1111/1462-2920.15669	code_matuoka@hotmail.com	GlobalFungi	16.3
GF05003536S	135.745	34.9868	26	Asia	Japan	Umekoji Park, Kyoto	water	aquatic	freshwater biome	16.3	1608.4	inoti_21_U_ITS	1	5600	1	NA	2018	August	11	1 L of surface water was collected using bleached plastic bottles	freshwater from small stream	No	Illumina	ITS1	NA	NA	filters used for water filtration -water samples were vacuum-filtered through 47 mm GF/F glass filters (pore size 0.7 μm, GE Healthcare, Little Chalfont, UK). Total DNA was extracted from the filters.	PowerSoil DNA isolation Kit (Qiagen)	ITS1F_KYO2/ITS2_KYO2	TAGAGGAAGTAAAAGTCGTAA/TTYRCTRCGTTCTTCATC	6.3	NA_	NA	NA	NA	NA	NA	NA	Quercus glauca, Castanopsis sieboldii, Quercus serrata	NA_	NA_	Evaluation of seasonal dynamics of fungal DNA assemblages in a flow-regulated stream in a restored forest using eDNA metabarcoding	Matsuoka, S., Sugiyama, Y., Shimono, Y., Ushio, M. and Doi, H.	2021	Environmental Microbiology	10.1111/1462-2920.15669	code_matuoka@hotmail.com	GlobalFungi	16.3
GF04006745S	-0.799224	39.546	497	Europe	Spain	Bunol	soil	shrubland	mediterranean shrubland biome	NA	NA	B00P3	25	NA	10	0-5	2014	NA_	NA_	Surface soil samples were collected along a linear 25-m transect with a hand shovel after removing the surface layer that included ashes (for burned plots), litter, mosses and stones. One composite sample was taken that consisted of 10 regularly distributed subsamples of c. 100 g.	soil	No	454Roche	ITSboth	0.25	0.25	NA_	PowerSoil DNA Isolation Kit (MoBio)	ITS1F/ITS4	CTTGGTCATTTAGAGGAAGTAA/TCCTCCGCTTATTGATATGC	7.1	NA_	NA	8.93	0.7	NA	NA	NA	Fagaceae, Poaceae, Lamiaceae, Pinaceae, Fabaceae, Cistaceae	NA_	Burned plot. Additional plot information available: Chronosequence: Center, Slope (°) = 20, Fire date = 16th September 2000, Last fire in the area: <1978. Additional soil properties: Gravimetric Humidity (%) = 11.9992656960272, Electrical Conductivity (µS/cm) = 175, N-NH4 (mg/kg dw) = <1, N-NO3 (mg/kg dw) = 16.022593574385, Total Carbon (g/100g dw) = 9.17, C/N = 12.82; Sand (g/100g dw) = 49.2, Si…	Resilience to fire of phylogenetic diversity across biological domains.	Pérez-Valera, E., Verdú, M., Navarro-Cano, J. A. and Goberna, M.	2018	Molecular Ecology	10.1111/mec.14729	eduardo.perez-valera@uv.es	GlobalFungi	15.3
GF04006718S	-0.399277	39.8188	299	Europe	Spain	Soneja	soil	shrubland	mediterranean shrubland biome	NA	NA	A96P2	25	NA	10	0-5	2014	NA_	NA_	Surface soil samples were collected along a linear 25-m transect with a hand shovel after removing the surface layer that included ashes (for burned plots), litter, mosses and stones. One composite sample was taken that consisted of 10 regularly distributed subsamples of c. 100 g.	soil	No	454Roche	ITSboth	0.25	0.25	NA_	PowerSoil DNA Isolation Kit (MoBio)	ITS1F/ITS4	CTTGGTCATTTAGAGGAAGTAA/TCCTCCGCTTATTGATATGC	7.4	NA_	NA	8.02	0.54	NA	NA	NA	Fagaceae, Poaceae, Lamiaceae, Pinaceae, Fabaceae, Cistaceae	NA_	Burned plot. Additional plot information available: Chronosequence: North, Slope (°) = <5, Fire date = 7th July 1996, Last fire in the area: <1978. Additional soil properties: Gravimetric Humidity (%) = 4.95982490640826, Electrical Conductivity (µS/cm) = 191, N-NH4 (mg/kg dw) = <1, N-NO3 (mg/kg dw) = 16.5193298355556, Total Carbon (g/100g dw) = 10.25, C/N = 14.95; Sand (g/100g dw) = 56.8, Silt (g…	Resilience to fire of phylogenetic diversity across biological domains.	Pérez-Valera, E., Verdú, M., Navarro-Cano, J. A. and Goberna, M.	2018	Molecular Ecology	10.1111/mec.14729	eduardo.perez-valera@uv.es	GlobalFungi	16.2
GF04006775S	-0.556988	39.8815	580	Europe	Spain	Jérica	soil	shrubland	mediterranean shrubland biome	NA	NA	A01C3	25	NA	10	0-5	2014	NA_	NA_	Surface soil samples were collected along a linear 25-m transect with a hand shovel after removing the surface layer that included ashes (for burned plots), litter, mosses and stones. One composite sample was taken that consisted of 10 regularly distributed subsamples of c. 100 g.	soil	No	454Roche	ITSboth	0.25	0.25	NA_	PowerSoil DNA Isolation Kit (MoBio)	ITS1F/ITS4	CTTGGTCATTTAGAGGAAGTAA/TCCTCCGCTTATTGATATGC	7.3	NA_	NA	15.37	0.84	NA	NA	NA	Fagaceae, Poaceae, Lamiaceae, Pinaceae, Fabaceae, Cistaceae	NA_	Unburned plot. Additional plot information available: Chronosequence: North, Slope (°) = 29, Fire date = NA_, Last fire in the area: <1978. Additional soil properties: Gravimetric Humidity (%) = 11.4876200484942, Electrical Conductivity (µS/cm) = 313, N-NH4 (mg/kg dw) = 2.71148510673299, N-NO3 (mg/kg dw) = 28.5835721668103, Total Carbon (g/100g dw) = 18.19, C/N = 18.31; Sand (g/100g dw) = 73, Sil…	Resilience to fire of phylogenetic diversity across biological domains.	Pérez-Valera, E., Verdú, M., Navarro-Cano, J. A. and Goberna, M.	2018	Molecular Ecology	10.1111/mec.14729	eduardo.perez-valera@uv.es	GlobalFungi	14.7
GF04006739S	-0.465039	39.814	341	Europe	Spain	Segorbe	soil	shrubland	mediterranean shrubland biome	NA	NA	A09C3	25	NA	10	0-5	2014	NA_	NA_	Surface soil samples were collected along a linear 25-m transect with a hand shovel after removing the surface layer that included ashes (for burned plots), litter, mosses and stones. One composite sample was taken that consisted of 10 regularly distributed subsamples of c. 100 g.	soil	No	454Roche	ITSboth	0.25	0.25	NA_	PowerSoil DNA Isolation Kit (MoBio)	ITS1F/ITS4	CTTGGTCATTTAGAGGAAGTAA/TCCTCCGCTTATTGATATGC	7.7	NA_	NA	8.42	0.62	NA	NA	NA	Fagaceae, Poaceae, Lamiaceae, Pinaceae, Fabaceae, Cistaceae	NA_	Unburned plot. Additional plot information available: Chronosequence: North, Slope (°) = 24, Fire date = NA_, Last fire in the area: <1978. Additional soil properties: Gravimetric Humidity (%) = 6.10049276389956, Electrical Conductivity (µS/cm) = 211, N-NH4 (mg/kg dw) = <1, N-NO3 (mg/kg dw) = 52.9289252552035, Total Carbon (g/100g dw) = 11.4, C/N = 13.5; Sand (g/100g dw) = 67.6, Silt (g/100g dw) …	Resilience to fire of phylogenetic diversity across biological domains.	Pérez-Valera, E., Verdú, M., Navarro-Cano, J. A. and Goberna, M.	2018	Molecular Ecology	10.1111/mec.14729	eduardo.perez-valera@uv.es	GlobalFungi	16.1
[truncated: 3 more columns]

## Sheet: Skoliomycella_flava
Sample ID	Longitude	Latitude	Elevation (m)	Continent	Country	Location	Sample Type	Biome	Biome Detail	MAT Study (°C)	MAP Study (mm)	Sample Name	Area Sampled (m²)	Area represented by GPS (m²)	Number of Subsamples	Sample Depth (cm)	Year of Sampling	Month of Sampling	Day of Sampling	Sampling Info	Sample Description	Manipulated	Sequencing Platform	Target Marker	DNA Mass Extracted From (g)	DNA Mass Extracted To (g)	DNA Size	DNA Extraction Method	Primers	Primer Sequences	pH	pH Method	Organic Matter Content (%)	Total C Content (%)	Total N Content (%)	Total P (ppm)	Total Ca (ppm)	Total K (ppm)	Dominant Plants	Other Plants	Additional Sample Info	Title	Authors	Year	Journal	DOI	Contact	Submitted by	MAT CHELSA (°C)
GF03007192S	-3.68941	40.4399	682	Europe	Spain	Escuela Superior de Ingenieros Industriales, Universidad Politécnica de Madrid	air	anthropogenic	urban biome	NA	NA	ITS_Spring_E	1	NA	1	NA	2015	April	21 to 28	7-day sample from volumetric spore trap (Burkard Manufacturing Co., England, UK) using Melinex tape attached to the drums which was covered with pharmaceutical sterile petroleum jelly (Vaseline; Interapothek) as an adherence collection surface.	air collected by volumetric Hirst spore trap	No	Illumina	ITS2	NA	NA	petroleum jelly from one half of the Melinex tape	PowerSoil DNA Isolation kit (MoBio)	ITS86F/ITS4	GTGAATCATCGAATCTTTGAA/TCCTCCGCTTATTGATATGC	7.3	NA_	NA	NA	NA	NA	NA	NA	NA_	NA_	21 m above ground level, urban location (99.1% of the surface built in a radius of 1 km)	Temporal patterns of variability for prokaryotic and eukaryotic diversity in the urban air of Madrid (Spain).	Núnez, A., de Paz, G. A., Rastrojo, A., Ferencova, Z., Gutiérrez-Bustillo, A. M., Alcamí, A., Moreno, D. A. and Guantes, R.	2019	Atmospheric Environment	10.1016/j.atmosenv.2019.116972	diego.moreno@upm.es, raul.guantes@uam.es	GlobalFungi	14.5
[truncated: 3 more columns]

## Sheet: Wongia pallidopolaris
Sample ID	Longitude	Latitude	Elevation (m)	Continent	Country	Location	Sample Type	Biome	Biome Detail	MAT Study (°C)	MAP Study (mm)	Sample Name	Area Sampled (m²)	Area represented by GPS (m²)	Number of Subsamples	Sample Depth (cm)	Year of Sampling	Month of Sampling	Day of Sampling	Sampling Info	Sample Description	Manipulated	Sequencing Platform	Target Marker	DNA Mass Extracted From (g)	DNA Mass Extracted To (g)	DNA Size	DNA Extraction Method	Primers	Primer Sequences	pH	pH Method	Organic Matter Content (%)	Total C Content (%)	Total N Content (%)	Total P (ppm)	Total Ca (ppm)	Total K (ppm)	Dominant Plants	Other Plants	Additional Sample Info	Title	Authors	Year	Journal	DOI	Contact	Submitted by	MAT CHELSA (°C)
GF04019702S	-73.5706	45.183	59	North America	Canada	Ferme EDPA, Saint-Edouard-de-Napierville, Quebec	soil	cropland	cropland biome	NA	NA	4_ITS	NA	NA	3	NA	2017	May	NA_	NA_	bulk soil	No	Illumina	ITS1	0.25	0.25	NA_	DNeasy PowerSoil DNA Isolation Kit (Qiagen)	ITS1F/58A2R	CTTGGTCATTTAGAGGAAGTAA/CTGCGTTCTTCATCGAT	6	H2O	4.1	NA	NA	NA	NA	NA	Triticum aestivum	NA_	NA_	Microbial indicators are better predictors of wheat yield and quality than N fertilization.	Yergeau, É., Quiza, L. and Tremblay, J.	2020	FEMS Microbiology Ecology	10.1093/femsec/fiz205	etienne.yergeau@iaf.inrs.ca	GlobalFungi	7.6
GF03002052S	102.52	25.41	2110	Asia	China	Xundian, northwest Yunnan plateau	rhizosphere soil	cropland	plantation	15.92	1009.4	ITS_XDX_HT_2	NA	NA	NA	NA	2017	October	15	red cultivar	rhizosphere soil	No	Illumina	ITS1	0.5	0.5	NA_	FastDNA SPIN Kit for Soil (MP Biomedicals)	ITS1F/ITS2	CTTGGTCATTTAGAGGAAGTAA/GCTGCGTTCTTCATCGATGC	5.9	H2O	2.499	NA	1.6	16000	NA	8340	Chenopodium quinoa	NA_	Bulk soil pH; Bulk soil OM (mg g-1); Bulk soil total N (%); Bulk soil total P (%); Bulk soil total K (mg g-1); Bulk soil C:N; Plant height (cm); Plant biomass (g); Root mass (g); Specific leaf area (cm2.g-1); Leaf N (%)	Distinct factors drive the assembly of quinoa-associated microbiomes along elevation.	Cai, Z., Wang, X., Bhadra, S. and Gao, Q.	2020	Plant and Soil	10.1007/s11104-019-04387-1	zhiquan.cai@126.com	GlobalFungi	15.3
GF04003206S	125.28	43.86	232	Asia	China	eastern China	soil	cropland	cropland biome	5.1	604	JR.129_fun	100	NA	5	0-15	2017	September	NA_	NA_	soil from agricultural field	No	Illumina	ITS1	0.5	0.5	NA_	FastDNA SPIN Kit for Soil (MP Biomedicals)	ITS5/ITS2	GGAAGTAAAAGTCGTAACAAGG/GCTGCGTTCTTCATCGATGC	6.3	H2O	2.81016	NA	0.161	267.393	NA	17103.2	Oryza sativa	NA_	Additional physiochemical properties: dissolved organic C (mg/kg) = 56.62982278; microbial biomass C (mg/kg) = 200.2599156; available N (mg/kg) = 164.78; NO3 (mg/kg) = 0.494335443; NH4 (mg/kg) = 13.23417722; microbial biomass N (mg/kg) = 11.95746835; available P (mg/kg) = 47.25; available K (mg/kg) = 247.8; total S (g/kg) = 0.40019672; available S (mg/kg) = 60.27025948; total Fe (g/kg) = 38.07387…	Balance between community assembly processes mediates species coexistence in agricultural soil microbiomes across eastern China.	Jiao, S., Yang, Y., Xu, Y., Zhang, J. and Lu, Y.	2020	The ISME Journal	10.1016/j.scitotenv.2020.141761	luyh@pku.edu.cn	GlobalFungi	5.8
GF05025579S	29.8148	-23.2963	1091	Africa	South Africa	NA_	soil	shrubland	shrubland	17.9	906	ZA119_S399_L001_R1	4	5000	16	0-5	2017-2018	January to June	NA_	sample replicates were collected in sterile Whirlpak bags from the vertices of a 100 m x 50 m plot	surface soil	No	Illumina	ITSboth	0.25	0.25	NA_	DNeasy PowerSoil Kit (Qiagen)	ITS1F/ITS4	CTTGGTCATTTAGAGGAAGTAA/TCCTCCGCTTATTGATATGC	6.1	H2O	NA	1.21	0.13	25.1	1774.23	419.77	NA_	NA_	Mosaic Forest/Shrubland (50-70%) / Grassland (20-50%)	Biogeographical survey of soil microbiomes across sub-Saharan Africa: structure, drivers, and predicted climate-driven changes.	Cowan, D.A., Lebre, P.H., Amon, C.E.R., Becker, R.W., Boga, H.I., Boulangé, A., Chiyaka, T.L., Coetzee, T., de Jager, P.C., Dikinya, O. and Eckardt, F.	2022	Microbiome	10.1186/s40168-022-01297-w	don.cowan@up.ac.za, pedro.bixiraonetomarinholebre@up.ac.za	GlobalFungi	18.9
GF01000845S	150.73	-33.6046	16	Australia	Australia	Australia	soil	grassland	temperate grassland biome	NA	NA	19488	NA	7700000000000	9	20-30	2015	February	NA_	soil samples from 25 × 25 m quadrat	shallow subsurface depth_20 to 30 cm depth	No	Illumina	ITSboth	0.3	0.75	NA_	EMP DNA Extraction Protocol (https://doi.org/10.17504/protocols.io.nutdewn)	ITS1F/ITS4	CTTGGTCATTTAGAGGAAGTAA/TCCTCCGCTTATTGATATGC	6.7	H2O	NA	NA	NA	NA	NA	NA	NA_	NA_	All information about samples at: https://data.bioplatforms.com/organization/about/australian-microbiome	Introducing BASE: the Biomes of Australian Soil Environments soil microbial diversity database.	Bissett, A., Fitzgerald, A., Meintjes, T., Mele, P.M., Reith, F., Dennis, P.G., Breed, M.F., Brown, B., Brown, M.V., Brugger, J., Byrne, M., Caddy-Retalic, S., Carmody, B., Coates, D.J., Correa, C., Ferrari, B.C., Gupta, V.V.S.R., Hamonts, K., Haslem, A., Hugenholtz, P., Karan, M., Koval, J., Lowe, A.J., Macdonald, S., McGrath, L., Martin, D., Morgan, M., North, K.I., Paungfoo-Lonhienne, C., Pend…	2016	GigaScience	10.1186/s13742-016-0126-5	Andrew.bissett@csiro.au	GlobalFungi	17.6
GF01000852S	150.73	-33.6052	21	Australia	Australia	Australia	soil	grassland	temperate grassland biome	NA	NA	19490	NA	7700000000000	9	20-30	2015	February	NA_	soil samples from 25 × 25 m quadrat	shallow subsurface depth_20 to 30 cm depth	No	Illumina	ITSboth	0.3	0.75	NA_	EMP DNA Extraction Protocol (https://doi.org/10.17504/protocols.io.nutdewn)	ITS1F/ITS4	CTTGGTCATTTAGAGGAAGTAA/TCCTCCGCTTATTGATATGC	6.6	H2O	NA	NA	NA	NA	NA	NA	NA_	NA_	All information about samples at: https://data.bioplatforms.com/organization/about/australian-microbiome	Introducing BASE: the Biomes of Australian Soil Environments soil microbial diversity database.	Bissett, A., Fitzgerald, A., Meintjes, T., Mele, P.M., Reith, F., Dennis, P.G., Breed, M.F., Brown, B., Brown, M.V., Brugger, J., Byrne, M., Caddy-Retalic, S., Carmody, B., Coates, D.J., Correa, C., Ferrari, B.C., Gupta, V.V.S.R., Hamonts, K., Haslem, A., Hugenholtz, P., Karan, M., Koval, J., Lowe, A.J., Macdonald, S., McGrath, L., Martin, D., Morgan, M., North, K.I., Paungfoo-Lonhienne, C., Pend…	2016	GigaScience	10.1186/s13742-016-0126-5	Andrew.bissett@csiro.au	GlobalFungi	17.6
GF01000853S	150.73	-33.6052	21	Australia	Australia	Australia	soil	grassland	temperate grassland biome	NA	NA	19489	NA	7700000000000	9	0-10	2015	February	NA_	soil samples from 25 × 25 m quadrat	surface depth_0 to 10 cm depth	No	Illumina	ITSboth	0.3	0.75	NA_	EMP DNA Extraction Protocol (https://doi.org/10.17504/protocols.io.nutdewn)	ITS1F/ITS4	CTTGGTCATTTAGAGGAAGTAA/TCCTCCGCTTATTGATATGC	6.6	H2O	NA	NA	NA	NA	NA	NA	NA_	NA_	All information about samples at: https://data.bioplatforms.com/organization/about/australian-microbiome	Introducing BASE: the Biomes of Australian Soil Environments soil microbial diversity database.	Bissett, A., Fitzgerald, A., Meintjes, T., Mele, P.M., Reith, F., Dennis, P.G., Breed, M.F., Brown, B., Brown, M.V., Brugger, J., Byrne, M., Caddy-Retalic, S., Carmody, B., Coates, D.J., Correa, C., Ferrari, B.C., Gupta, V.V.S.R., Hamonts, K., Haslem, A., Hugenholtz, P., Karan, M., Koval, J., Lowe, A.J., Macdonald, S., McGrath, L., Martin, D., Morgan, M., North, K.I., Paungfoo-Lonhienne, C., Pend…	2016	GigaScience	10.1186/s13742-016-0126-5	Andrew.bissett@csiro.au	GlobalFungi	17.6
GF04019776S	-73.5706	45.183	59	North America	Canada	Ferme EDPA, Saint-Edouard-de-Napierville, Quebec	soil	cropland	cropland biome	NA	NA	106_ITS	NA	NA	3	NA	2017	May	NA_	NA_	bulk soil	No	Illumina	ITS1	0.25	0.25	NA_	DNeasy PowerSoil DNA Isolation Kit (Qiagen)	ITS1F/58A2R	CTTGGTCATTTAGAGGAAGTAA/CTGCGTTCTTCATCGAT	6	H2O	4.1	NA	NA	NA	NA	NA	Triticum aestivum	NA_	NA_	Microbial indicators are better predictors of wheat yield and quality than N fertilization.	Yergeau, É., Quiza, L. and Tremblay, J.	2020	FEMS Microbiology Ecology	10.1093/femsec/fiz205	etienne.yergeau@iaf.inrs.ca	GlobalFungi	7.6
GF04019734S	-73.5706	45.183	59	North America	Canada	Ferme EDPA, Saint-Edouard-de-Napierville, Quebec	soil	cropland	cropland biome	NA	NA	107_ITS	NA	NA	3	NA	2017	June	NA_	NA_	bulk soil	No	Illumina	ITS1	0.25	0.25	NA_	DNeasy PowerSoil DNA Isolation Kit (Qiagen)	ITS1F/58A2R	CTTGGTCATTTAGAGGAAGTAA/CTGCGTTCTTCATCGAT	6	H2O	4.1	NA	NA	NA	NA	NA	Triticum aestivum	NA_	NA_	Microbial indicators are better predictors of wheat yield and quality than N fertilization.	Yergeau, É., Quiza, L. and Tremblay, J.	2020	FEMS Microbiology Ecology	10.1093/femsec/fiz205	etienne.yergeau@iaf.inrs.ca	GlobalFungi	7.6
GF05014633S	116.674	40.4081	93	Asia	China	Huairou West Campus, Beijing	air	anthropogenic	dense settlement biome	NA	NA	drB1	NA	NA	2	NA	2018	September	25	air filtrate, 4.6 m3/h, 23h 40 min, 30m above the ground	aerosol	No	Illumina	ITS1	NA	NA	quartz membrane, 9 cm diameter	PowerSoil DNA Isolation Kit (MoBio)	ITS5/ITS2	GGAAGTAAAAGTCGTAACAAGG/GCTGCGTTCTTCATCGATGC	7.5	NA_	NA	NA	NA	NA	NA	NA	NA_	NA_	total sampled volume 109 m3	Survey of background microbial index in inhalable particles in Beijing	Chen, H., Du, R., Zhang, Y., Zhang, S., Ren, W. and Du, P	2021	Science of The Total Environment	10.1016/j.scitotenv.2020.143743	ruidu@ucas.ac.cn	GlobalFungi	11.9
GF05006562S	-78.0389	35.3832	22	North America	USA	Goldsboro, North Carolina	soil	cropland	agricultural ecosystem	NA	NA	F3	NA	NA	30	0-10	2016	November	1	2.5 cm soil core diameter	soil	No	Illumina	ITS1	0.6	0.6	NA_	FastDNA SPIN Kit for soil (MP Biomedicals)	ITS1F_KYO2/ITS2_KYO2	TAGAGGAAGTAAAAGTCGTAA/TTYRCTRCGTTCTTCATC	5.4	H2O	NA	1.08	0.09	NA	NA	NA	Zea mays	NA_	management system CON (conventional cropping system)	Eighteen-Year Farming Management Moderately Shapes the Soil Microbial Community Structure but Promotes Habitat-Specific Taxa	Chen, H., Xia, Q., Yang, T., & Shi, W.	2018	Frontiers in Microbiology	10.3389/fmicb.2018.01776	wei_shi@ncsu.edu, wshi3@ncsu.edu	GlobalFungi	16.7
GF01000930S	150.734	-33.621	23	Australia	Australia	Australia	soil	aquatic	xeric basin biome	NA	NA	19470	NA	7700000000000	9	20-30	2015	February	NA_	soil samples from 25 × 25 m quadrat	shallow subsurface depth_20 to 30 cm depth	No	Illumina	ITSboth	0.3	0.75	NA_	EMP DNA Extraction Protocol (https://doi.org/10.17504/protocols.io.nutdewn)	ITS1F/ITS4	CTTGGTCATTTAGAGGAAGTAA/TCCTCCGCTTATTGATATGC	5.9	H2O	NA	NA	NA	NA	NA	NA	NA_	NA_	All information about samples at: https://data.bioplatforms.com/organization/about/australian-microbiome	Introducing BASE: the Biomes of Australian Soil Environments soil microbial diversity database.	Bissett, A., Fitzgerald, A., Meintjes, T., Mele, P.M., Reith, F., Dennis, P.G., Breed, M.F., Brown, B., Brown, M.V., Brugger, J., Byrne, M., Caddy-Retalic, S., Carmody, B., Coates, D.J., Correa, C., Ferrari, B.C., Gupta, V.V.S.R., Hamonts, K., Haslem, A., Hugenholtz, P., Karan, M., Koval, J., Lowe, A.J., Macdonald, S., McGrath, L., Martin, D., Morgan, M., North, K.I., Paungfoo-Lonhienne, C., Pend…	2016	GigaScience	10.1186/s13742-016-0126-5	Andrew.bissett@csiro.au	GlobalFungi	17.6
GF05006572S	-78.0389	35.3832	22	North America	USA	Goldsboro, North Carolina	soil	cropland	agricultural ecosystem	NA	NA	F13	NA	NA	30	0-10	2016	November	1	2.5 cm soil core diameter	soil	No	Illumina	ITS1	0.6	0.6	NA_	FastDNA SPIN Kit for soil (MP Biomedicals)	ITS1F_KYO2/ITS2_KYO2	TAGAGGAAGTAAAAGTCGTAA/TTYRCTRCGTTCTTCATC	5.4	H2O	NA	0.89	0.07	NA	NA	NA	NA_	Solidago virgaurea minuta, Baccharis articulate, Pinus taeda, Andropogon	management system SUC (abandoned agricultural field subject to natural succession)	Eighteen-Year Farming Management Moderately Shapes the Soil Microbial Community Structure but Promotes Habitat-Specific Taxa	Chen, H., Xia, Q., Yang, T., & Shi, W.	2018	Frontiers in Microbiology	10.3389/fmicb.2018.01776	wei_shi@ncsu.edu, wshi3@ncsu.edu	GlobalFungi	16.7
GF05002862S	-85.3729	42.4108	287	North America	USA	Michigan State University , LTER crop rotation experiment in Hickory Corners, Michigan	root	cropland	cropland biome	NA	NA	T1R2CV2R	1	1000000	1	NA	2018	NA_	NA_	whole soybean plants, Roots were sampled by cutting the entire root system at the soil line and placing the roots into a Whirl-Pak bag (Nasco, United States) containing a 0.1% Tween 20 mixture to remove soil before lyophilizing	plant roots	No	Illumina	ITSboth	0.05	0.05	NA_	Mag-Bind Plant DNA Plus Kit (Omega Bio-tek)	ITS1F/ITS4	CTTGGTCATTTAGAGGAAGTAA/TCCTCCGCTTATTGATATGC	6.1	NA_	NA	NA	NA	NA	NA	NA	Glycine max	NA_	Conventional_6, V2_early vegetative stage_two sets of unfolded trifoliate leaves, Pioneer P22T69R Roundup Ready soybean seed	Crop Management Impacts the Soybean (Glycine max) Microbiome	Longley, Reid; Noel, Zachary A.; Benucci, Gian Maria Niccolo; Chilvers, Martin, I; Trail, Frances; Bonito, Gregory	2020	Frontiers in Microbiology	10.3389/fmicb.2020.01116	bonito@msu.edu	GlobalFungi	9.2
GF05022566S	-76.4973	42.5385	280	North America	USA	Lansing Center Trail, Lansing, New York	soil	grassland	temperate grassland	NA	NA	Lp4_ITS	NA	NA	NA	NA	2014	June	26	roots and organic debris removed	soil	No	Illumina	ITS1	NA	NA	NA_	PowerSoil DNA Isolation Kit (MoBio)	ITS1F/58A2R	CTTGGTCATTTAGAGGAAGTAA/CTGCGTTCTTCATCGAT	6.3	NA_	NA	NA	NA	NA	NA	NA	Vincetoxicum rossicum	Solidago spp., Aster spp., Rubus spp., Asclepias spp., Parthenocissus quinquefolia, Toxicodendron radicans, Dactylis glomerata, Rosa multiflora, Lonicera spp., Acer saccharum, Fraxinus americana, Pinus strobus, Carya spp.	NA_	Rethinking Invasion Impacts across Multiple Field Sites Using European Swallowwort (Vincetoxicum rossicum) as a Model Invader	Thompson, GL., Bell, TH. and Kao-Kniffin, J.	2018	Invasive Plant Science and Management	10.1017/inp.2018.22	jtk57@cornell.edu	GlobalFungi	9.2
GF01001060S	150.737	-33.6101	23	Australia	Australia	Australia	soil	grassland	temperate grassland biome	NA	NA	19456	NA	7700000000000	9	20-30	2015	February	NA_	soil samples from 25 × 25 m quadrat	shallow subsurface depth_20 to 30 cm depth	No	Illumina	ITSboth	0.3	0.75	NA_	EMP DNA Extraction Protocol (https://doi.org/10.17504/protocols.io.nutdewn)	ITS1F/ITS4	CTTGGTCATTTAGAGGAAGTAA/TCCTCCGCTTATTGATATGC	6.9	H2O	NA	NA	NA	NA	NA	NA	NA_	NA_	All information about samples at: https://data.bioplatforms.com/organization/about/australian-microbiome	Introducing BASE: the Biomes of Australian Soil Environments soil microbial diversity database.	Bissett, A., Fitzgerald, A., Meintjes, T., Mele, P.M., Reith, F., Dennis, P.G., Breed, M.F., Brown, B., Brown, M.V., Brugger, J., Byrne, M., Caddy-Retalic, S., Carmody, B., Coates, D.J., Correa, C., Ferrari, B.C., Gupta, V.V.S.R., Hamonts, K., Haslem, A., Hugenholtz, P., Karan, M., Koval, J., Lowe, A.J., Macdonald, S., McGrath, L., Martin, D., Morgan, M., North, K.I., Paungfoo-Lonhienne, C., Pend…	2016	GigaScience	10.1186/s13742-016-0126-5	Andrew.bissett@csiro.au	GlobalFungi	17.6
GF04003214S	124.88	45.1	132	Asia	China	eastern China	soil	cropland	cropland biome	5	465	JM.138_fun	100	NA	5	0-15	2017	September	NA_	NA_	soil from agricultural field	No	Illumina	ITS1	0.5	0.5	NA_	FastDNA SPIN Kit for Soil (MP Biomedicals)	ITS5/ITS2	GGAAGTAAAAGTCGTAACAAGG/GCTGCGTTCTTCATCGATGC	7.6	H2O	2.55147	NA	0.1212	628.986	NA	19190.9	Zea mays	NA_	Additional physiochemical properties: dissolved organic C (mg/kg) = 93.74043811; microbial biomass C (mg/kg) = 119.7631174; available N (mg/kg) = 104.58; NO3 (mg/kg) = 6.80324329; NH4 (mg/kg) = 3.48283453; microbial biomass N (mg/kg) = 4.464844755; available P (mg/kg) = 12.275; available K (mg/kg) = 96.8; total S (g/kg) = 0.148665996; available S (mg/kg) = 16.07646094; total Fe (g/kg) = 22.136862…	Balance between community assembly processes mediates species coexistence in agricultural soil microbiomes across eastern China.	Jiao, S., Yang, Y., Xu, Y., Zhang, J. and Lu, Y.	2020	The ISME Journal	10.1016/j.scitotenv.2020.141761	luyh@pku.edu.cn	GlobalFungi	5.5
GF05002968S	-85.3729	42.4108	287	North America	USA	Michigan State University , LTER crop rotation experiment in Hickory Corners, Michigan	soil	cropland	cropland biome	NA	NA	T1R2AV2S	1	1000000	1	NA	2018	NA_	NA_	Soil was sampled by removing whole plants from the soil and placing ∼2 g of soil from the root zone into a coin envelope which was then dried on silica beads upon return to the lab	plant soil	No	Illumina	ITSboth	0.05	0.05	NA_	PowerMag Soil DNA Isolation Kit (Qiagen)	ITS1F/ITS4	CTTGGTCATTTAGAGGAAGTAA/TCCTCCGCTTATTGATATGC	6.1	NA_	NA	NA	NA	NA	NA	NA	Glycine max	NA_	Conventional_4, V2_early vegetative stage_two sets of unfolded trifoliate leaves, Pioneer P22T69R Roundup Ready soybean seed	Crop Management Impacts the Soybean (Glycine max) Microbiome	Longley, Reid; Noel, Zachary A.; Benucci, Gian Maria Niccolo; Chilvers, Martin, I; Trail, Frances; Bonito, Gregory	2020	Frontiers in Microbiology	10.3389/fmicb.2020.01116	bonito@msu.edu	GlobalFungi	9.2
GF05025214S	35.0039	0.995444	1894	Africa	Kenya	NA_	soil	shrubland	shrubland	18.1875	1146	K25_S399_L001_R1	4	5000	16	0-5	2017-2018	January to June	NA_	sample replicates were collected in sterile Whirlpak bags from the vertices of a 100 m x 50 m plot	surface soil	No	Illumina	ITSboth	0.25	0.25	NA_	DNeasy PowerSoil Kit (Qiagen)	ITS1F/ITS4	CTTGGTCATTTAGAGGAAGTAA/TCCTCCGCTTATTGATATGC	5.8	H2O	NA	2.47	0.29	8.55	2840.85	183.33	NA_	NA_	Closed to open (>15%) shrubland (<5m)	Biogeographical survey of soil microbiomes across sub-Saharan Africa: structure, drivers, and predicted climate-driven changes.	Cowan, D.A., Lebre, P.H., Amon, C.E.R., Becker, R.W., Boga, H.I., Boulangé, A., Chiyaka, T.L., Coetzee, T., de Jager, P.C., Dikinya, O. and Eckardt, F.	2022	Microbiome	10.1186/s40168-022-01297-w	don.cowan@up.ac.za, pedro.bixiraonetomarinholebre@up.ac.za	GlobalFungi	18.8
GF05002953S	-85.3729	42.4108	287	North America	USA	Michigan State University , LTER crop rotation experiment in Hickory Corners, Michigan	soil	cropland	cropland biome	NA	NA	T4R6CR6S	1	1000000	1	NA	2018	NA_	NA_	Soil was sampled by removing whole plants from the soil and placing ∼2 g of soil from the root zone into a coin envelope which was then dried on silica beads upon return to the lab	plant soil	No	Illumina	ITSboth	0.05	0.05	NA_	PowerMag Soil DNA Isolation Kit (Qiagen)	ITS1F/ITS4	CTTGGTCATTTAGAGGAAGTAA/TCCTCCGCTTATTGATATGC	6.1	NA_	NA	NA	NA	NA	NA	NA	Glycine max	NA_	Organic_12, R6_late reproductive stage_full pod development, non-genetically modified Viking O.2188AT12N soybean seed	Crop Management Impacts the Soybean (Glycine max) Microbiome	Longley, Reid; Noel, Zachary A.; Benucci, Gian Maria Niccolo; Chilvers, Martin, I; Trail, Frances; Bonito, Gregory	2020	Frontiers in Microbiology	10.3389/fmicb.2020.01116	bonito@msu.edu	GlobalFungi	9.2
GF05010219S	-78.6741	35.7616	81	North America	USA	Lonnie Poole Golf Course, Raleigh, North Carolina	soil	anthropogenic	anthropogenic terrestrial biome	NA	NA	F7SB	1	15000	1	2025-10-05	2018	February to March	NA_	5 cm core diameter	soil	No	Illumina	ITS1	0.5	0.5	NA_	FastDNA Spin kit for Soil (MP Biomedicals)	ITS1F_KYO2/ITS2_KYO2	TAGAGGAAGTAAAAGTCGTAA/TTYRCTRCGTTCTTCATC	5.6	H2O	NA	0.95	0.08	NA	NA	NA	Cynodon spp.	NA_	bermudagrass golf course	Soil microbial diversity and composition: Links to soil texture and associated properties	Xia, Q., Rufty, T. and Shi, W.	2020	Soil Biology and Biochemistry	10.1016/j.soilbio.2020.107953	wei_shi@ncsu.edu	GlobalFungi	16
GF05002238S	109.139	27.5608	732	Asia	China	Guizhou	soil	cropland	cropland	17	1300	Hg120fung	1	NA	1	0-15	2016	August	4	NA_	soil (Haplic Alisol)	No	Illumina	ITS1	0.3	0.3	NA_	PowerSoil DNA isolation Kit (Qiagen)	ITS1F/ITS2	CTTGGTCATTTAGAGGAAGTAA/GCTGCGTTCTTCATCGATGC	6	NA_	NA	NA	NA	NA	NA	NA	NA_	NA_	site17	Microbial taxonomic and functional attributes consistently predict soil CO2 emissions across contrasting croplands	Liu Y.-R., Delgado-Baquerizo M., Yang Z., Feng J., Zhu J., Huang Q.,	2020	Science of The Total Environment	10.1016/j.scitotenv.2019.134885	yrliu@mail.hzau.edu.cn	GlobalFungi	15.7
GF05010171S	-78.4284	35.6465	94	North America	USA	Bayer Research Facility, Clayton, North Carolina	soil	anthropogenic	anthropogenic terrestrial biome	NA	NA	F1SB	1	15000	1	2025-10-05	2018	February to March	NA_	5 cm core diameter	soil	No	Illumina	ITS1	0.5	0.5	NA_	FastDNA Spin kit for Soil (MP Biomedicals)	ITS1F_KYO2/ITS2_KYO2	TAGAGGAAGTAAAAGTCGTAA/TTYRCTRCGTTCTTCATC	5.2	H2O	NA	0.95	0.08	NA	NA	NA	Cynodon spp.	NA_	bermudagrass golf course	Soil microbial diversity and composition: Links to soil texture and associated properties	Xia, Q., Rufty, T. and Shi, W.	2020	Soil Biology and Biochemistry	10.1016/j.soilbio.2020.107953	wei_shi@ncsu.edu	GlobalFungi	16
GF05002997S	-85.3729	42.4108	287	North America	USA	Michigan State University , LTER crop rotation experiment in Hickory Corners, Michigan	soil	cropland	cropland biome	NA	NA	T4R5BV2S	1	1000000	1	NA	2018	NA_	NA_	Soil was sampled by removing whole plants from the soil and placing ∼2 g of soil from the root zone into a coin envelope which was then dried on silica beads upon return to the lab	plant soil	No	Illumina	ITSboth	0.05	0.05	NA_	PowerMag Soil DNA Isolation Kit (Qiagen)	ITS1F/ITS4	CTTGGTCATTTAGAGGAAGTAA/TCCTCCGCTTATTGATATGC	6.1	NA_	NA	NA	NA	NA	NA	NA	Glycine max	NA_	Organic_9, V2_early vegetative stage_two sets of unfolded trifoliate leaves, non-genetically modified Viking O.2188AT12N soybean seed	Crop Management Impacts the Soybean (Glycine max) Microbiome	Longley, Reid; Noel, Zachary A.; Benucci, Gian Maria Niccolo; Chilvers, Martin, I; Trail, Frances; Bonito, Gregory	2020	Frontiers in Microbiology	10.3389/fmicb.2020.01116	bonito@msu.edu	GlobalFungi	9.2
GF04003217S	123.77	43.53	114	Asia	China	eastern China	soil	cropland	cropland biome	6.2	507	JM.132_fun	100	NA	5	0-15	2017	September	NA_	NA_	soil from agricultural field	No	Illumina	ITS1	0.5	0.5	NA_	FastDNA SPIN Kit for Soil (MP Biomedicals)	ITS5/ITS2	GGAAGTAAAAGTCGTAACAAGG/GCTGCGTTCTTCATCGATGC	7.8	H2O	1.50006	NA	0.0773	398.883	NA	18667.7	Zea mays	NA_	Additional physiochemical properties: dissolved organic C (mg/kg) = 103.9519843; microbial biomass C (mg/kg) = 136.7218056; available N (mg/kg) = 105.98; NO3 (mg/kg) = 6.351954393; NH4 (mg/kg) = 2.436043649; microbial biomass N (mg/kg) = 7.588217124; available P (mg/kg) = 19.525; available K (mg/kg) = 103.2; total S (g/kg) = 0.422334521; available S (mg/kg) = 2.84160303; total Fe (g/kg) = 18.9552…	Balance between community assembly processes mediates species coexistence in agricultural soil microbiomes across eastern China.	Jiao, S., Yang, Y., Xu, Y., Zhang, J. and Lu, Y.	2020	The ISME Journal	10.1016/j.scitotenv.2020.141761	luyh@pku.edu.cn	GlobalFungi	7.2
GF05031408S	19.817	51.1183	231	Europe	Poland	NA_	soil	cropland	cropland biome	7.9875	574	ITS__629	8	NA	5	0-20	2018	August	13	five subsamples were collected at each site with one subsample collected at precise location and other four at the four cardinal directions	soil	No	PacBio	ITSboth	0.6	0.6	NA_	DNeasy PowerSoil HTP 96 Kit (Qiagen)	ITS9MUNngs/ITS4ngsUni	TACACACCGCCCGTCG/CCTSCSCTTANTDATATGC	5.2	H2O	NA	1.16	0.11	NA	NA	NA	NA_	NA_	A part of the 2018 LUCAS Soil module; extractable phosphorus: (50.2), and potassium: (87.9) from soil sample in ppm, three 0.2 g aliquots per sample were extracted from soil and were then pooled after extraction	Patterns in soil microbial diversity across Europe	Labouyrie, M., Ballabio, C., Romero, F., Panagos, P., Jones, A., Schmid, M.W., Mikryukov, V., Dulya, O., Tedersoo, L., Bahram, M. and Lugato, E.	2023	Nature Communications	10.1038/s41467-023-37937-4	alberto.orgiazzi@gmail.com, marcel.vanderheijden@agroscope.admin.ch	GlobalFungi	8.3
GF04018109S	115.908	39.048	12	Asia	China	Xiong`an New Area, Hebei Province	soil	anthropogenic	anthropogenic terrestrial biome	NA	NA	G1USf	1	7562	1	1930-10-01	2019	April	20	root-zone soil obtained using a spade in the vicinity of the stem	root-zone soil	No	IonTorrent	ITS1	NA	NA	NA_	phenol-chloroform extraction method and CTAB buffer (Lutz et al. 2011)	ITS5/ITS2	GGAAGTAAAAGTCGTAACAAGG/GCTGCGTTCTTCATCGATGC	8.3	H2O	2.21	NA	0.0968	593.4	NA	23.6	Ginkgo biloba	NA_	unhealthy plant (visible changes in appearance, such as discolored or yellowish leaves, which were partially associated with chlorosis). Additional soil properties: HN (mg/kg) = 113; C/N = 17.51; EC (ms/cm) = 0.18	Community structure and diversity of the microbiomes of two microhabitats at the root-soil interface: implications of meta-analysis of the root-zone soil and root endosphere microbial communities in Xiong’an New Area.	Wang, C., Masoudi, A., Wang, M., Yang, J., Shen, R., Man, M., Yu, Z. and Liu, J.	2020	Canadian Journal of Microbiology	10.1139/cjm-2020-0061	yuzhijun@hebtu.edu.cn (Z. Yu), liujingze@hebtu.edu.cn (J. Liu)	GlobalFungi	13.4
GF05010184S	-78.4679	35.6921	69	North America	USA	Country Club of Salisbury, Salisbury, North Carolina	soil	anthropogenic	anthropogenic terrestrial biome	NA	NA	F4DB	1	15000	1	2025-10-05	2018	February to March	NA_	5 cm core diameter	soil	No	Illumina	ITS1	0.5	0.5	NA_	FastDNA Spin kit for Soil (MP Biomedicals)	ITS1F_KYO2/ITS2_KYO2	TAGAGGAAGTAAAAGTCGTAA/TTYRCTRCGTTCTTCATC	5.2	H2O	NA	0.95	0.08	NA	NA	NA	Cynodon spp.	NA_	bermudagrass golf course	Soil microbial diversity and composition: Links to soil texture and associated properties	Xia, Q., Rufty, T. and Shi, W.	2020	Soil Biology and Biochemistry	10.1016/j.soilbio.2020.107953	wei_shi@ncsu.edu	GlobalFungi	16.2
GF01001310S	150.739	-33.6123	27	Australia	Australia	Australia	soil	grassland	temperate grassland biome	NA	NA	19458	NA	7700000000000	9	20-30	2015	February	NA_	soil samples from 25 × 25 m quadrat	shallow subsurface depth_20 to 30 cm depth	No	Illumina	ITSboth	0.3	0.75	NA_	EMP DNA Extraction Protocol (https://doi.org/10.17504/protocols.io.nutdewn)	ITS1F/ITS4	CTTGGTCATTTAGAGGAAGTAA/TCCTCCGCTTATTGATATGC	6.7	H2O	NA	NA	NA	NA	NA	NA	NA_	NA_	All information about samples at: https://data.bioplatforms.com/organization/about/australian-microbiome	Introducing BASE: the Biomes of Australian Soil Environments soil microbial diversity database.	Bissett, A., Fitzgerald, A., Meintjes, T., Mele, P.M., Reith, F., Dennis, P.G., Breed, M.F., Brown, B., Brown, M.V., Brugger, J., Byrne, M., Caddy-Retalic, S., Carmody, B., Coates, D.J., Correa, C., Ferrari, B.C., Gupta, V.V.S.R., Hamonts, K., Haslem, A., Hugenholtz, P., Karan, M., Koval, J., Lowe, A.J., Macdonald, S., McGrath, L., Martin, D., Morgan, M., North, K.I., Paungfoo-Lonhienne, C., Pend…	2016	GigaScience	10.1186/s13742-016-0126-5	Andrew.bissett@csiro.au	GlobalFungi	17.6
GF04003209S	117.68	26.21	1029	Asia	China	eastern China	soil	cropland	cropland biome	17.5	1734	JR.94_fun	100	NA	5	0-15	2017	September	NA_	NA_	soil from agricultural field	No	Illumina	ITS1	0.5	0.5	NA_	FastDNA SPIN Kit for Soil (MP Biomedicals)	ITS5/ITS2	GGAAGTAAAAGTCGTAACAAGG/GCTGCGTTCTTCATCGATGC	5.2	H2O	6.77713	NA	0.3303	1408.43	NA	13353.3	Oryza sativa	NA_	Additional physiochemical properties: dissolved organic C (mg/kg) = 85.4117027; microbial biomass C (mg/kg) = 146.3369369; available N (mg/kg) = 227.78; NO3 (mg/kg) = 1.233496622; NH4 (mg/kg) = 80.49074324; microbial biomass N (mg/kg) = 13.496; available P (mg/kg) = 94.625; available K (mg/kg) = 141.4; total S (g/kg) = 0.799918892; available S (mg/kg) = 42.18004048; total Fe (g/kg) = 27.37656779;…	Balance between community assembly processes mediates species coexistence in agricultural soil microbiomes across eastern China.	Jiao, S., Yang, Y., Xu, Y., Zhang, J. and Lu, Y.	2020	The ISME Journal	10.1016/j.scitotenv.2020.141761	luyh@pku.edu.cn	GlobalFungi	16
GF05010197S	-78.6179	35.8759	132	North America	USA	North Ridge Country Club, Raleigh, North Carolina	soil	anthropogenic	anthropogenic terrestrial biome	NA	NA	F11DB	1	15000	1	2025-10-05	2018	February to March	NA_	5 cm core diameter	soil	No	Illumina	ITS1	0.5	0.5	NA_	FastDNA Spin kit for Soil (MP Biomedicals)	ITS1F_KYO2/ITS2_KYO2	TAGAGGAAGTAAAAGTCGTAA/TTYRCTRCGTTCTTCATC	5.3	H2O	NA	0.95	0.08	NA	NA	NA	Cynodon spp.	NA_	bermudagrass golf course	Soil microbial diversity and composition: Links to soil texture and associated properties	Xia, Q., Rufty, T. and Shi, W.	2020	Soil Biology and Biochemistry	10.1016/j.soilbio.2020.107953	wei_shi@ncsu.edu	GlobalFungi	15.6
GF04019765S	-73.5706	45.183	59	North America	Canada	Ferme EDPA, Saint-Edouard-de-Napierville, Quebec	soil	cropland	cropland biome	NA	NA	128_ITS	NA	NA	3	NA	2017	July	NA_	NA_	bulk soil	No	Illumina	ITS1	0.25	0.25	NA_	DNeasy PowerSoil DNA Isolation Kit (Qiagen)	ITS1F/58A2R	CTTGGTCATTTAGAGGAAGTAA/CTGCGTTCTTCATCGAT	6	H2O	4.1	NA	NA	NA	NA	NA	Triticum aestivum	NA_	NA_	Microbial indicators are better predictors of wheat yield and quality than N fertilization.	Yergeau, É., Quiza, L. and Tremblay, J.	2020	FEMS Microbiology Ecology	10.1093/femsec/fiz205	etienne.yergeau@iaf.inrs.ca	GlobalFungi	7.6
GF04019743S	-73.5706	45.183	59	North America	Canada	Ferme EDPA, Saint-Edouard-de-Napierville, Quebec	soil	cropland	cropland biome	NA	NA	1_ITS	NA	NA	3	NA	2017	June	NA_	NA_	bulk soil	No	Illumina	ITS1	0.25	0.25	NA_	DNeasy PowerSoil DNA Isolation Kit (Qiagen)	ITS1F/58A2R	CTTGGTCATTTAGAGGAAGTAA/CTGCGTTCTTCATCGAT	6	H2O	4.1	NA	NA	NA	NA	NA	Triticum aestivum	NA_	NA_	Microbial indicators are better predictors of wheat yield and quality than N fertilization.	Yergeau, É., Quiza, L. and Tremblay, J.	2020	FEMS Microbiology Ecology	10.1093/femsec/fiz205	etienne.yergeau@iaf.inrs.ca	GlobalFungi	7.6
GF05002911S	-85.3729	42.4108	287	North America	USA	Michigan State University , LTER crop rotation experiment in Hickory Corners, Michigan	soil	cropland	cropland biome	NA	NA	T2R5AR2S	1	1000000	1	NA	2018	NA_	NA_	Soil was sampled by removing whole plants from the soil and placing ∼2 g of soil from the root zone into a coin envelope which was then dried on silica beads upon return to the lab	plant soil	No	Illumina	ITSboth	0.05	0.05	NA_	PowerMag Soil DNA Isolation Kit (Qiagen)	ITS1F/ITS4	CTTGGTCATTTAGAGGAAGTAA/TCCTCCGCTTATTGATATGC	6.1	NA_	NA	NA	NA	NA	NA	NA	Glycine max	NA_	No-Till_7, R2_growth_stage_full flower inflorescence/reproductive stage, Pioneer P22T69R Roundup Ready soybean seed	Crop Management Impacts the Soybean (Glycine max) Microbiome	Longley, Reid; Noel, Zachary A.; Benucci, Gian Maria Niccolo; Chilvers, Martin, I; Trail, Frances; Bonito, Gregory	2020	Frontiers in Microbiology	10.3389/fmicb.2020.01116	bonito@msu.edu	GlobalFungi	9.2
GF05025621S	29.1092	-26.3834	1606	Africa	South Africa	NA_	soil	grassland	grassland	15.5	691	ZA43_S399_L001_R1	4	5000	16	0-5	2017-2018	January to June	NA_	sample replicates were collected in sterile Whirlpak bags from the vertices of a 100 m x 50 m plot	surface soil	No	Illumina	ITSboth	0.25	0.25	NA_	DNeasy PowerSoil Kit (Qiagen)	ITS1F/ITS4	CTTGGTCATTTAGAGGAAGTAA/TCCTCCGCTTATTGATATGC	6.2	H2O	NA	1.72	0.18	4.51	1597.49	164.98	NA_	NA_	Mosaic Vegetation (grassland, shrubland, forest) (50-70%) / Cropland (20-50%)	Biogeographical survey of soil microbiomes across sub-Saharan Africa: structure, drivers, and predicted climate-driven changes.	Cowan, D.A., Lebre, P.H., Amon, C.E.R., Becker, R.W., Boga, H.I., Boulangé, A., Chiyaka, T.L., Coetzee, T., de Jager, P.C., Dikinya, O. and Eckardt, F.	2022	Microbiome	10.1186/s40168-022-01297-w	don.cowan@up.ac.za, pedro.bixiraonetomarinholebre@up.ac.za	GlobalFungi	15.9
GF01001335S	149.008	-35.881	1112	Australia	Australia	Australia	soil	grassland	temperate grassland biome	NA	NA	12560	NA	7700000000000	9	0-10	2014	November	NA_	soil samples from 25 × 25 m quadrat	surface depth_0 to 10 cm depth	No	Illumina	ITSboth	0.3	0.75	NA_	EMP DNA Extraction Protocol (https://doi.org/10.17504/protocols.io.nutdewn)	ITS1F/ITS4	CTTGGTCATTTAGAGGAAGTAA/TCCTCCGCTTATTGATATGC	6.2	H2O	NA	NA	NA	NA	NA	NA	NA_	NA_	All information about samples at: https://data.bioplatforms.com/organization/about/australian-microbiome	Introducing BASE: the Biomes of Australian Soil Environments soil microbial diversity database.	Bissett, A., Fitzgerald, A., Meintjes, T., Mele, P.M., Reith, F., Dennis, P.G., Breed, M.F., Brown, B., Brown, M.V., Brugger, J., Byrne, M., Caddy-Retalic, S., Carmody, B., Coates, D.J., Correa, C., Ferrari, B.C., Gupta, V.V.S.R., Hamonts, K., Haslem, A., Hugenholtz, P., Karan, M., Koval, J., Lowe, A.J., Macdonald, S., McGrath, L., Martin, D., Morgan, M., North, K.I., Paungfoo-Lonhienne, C., Pend…	2016	GigaScience	10.1186/s13742-016-0126-5	Andrew.bissett@csiro.au	GlobalFungi	9.6
GF05002770S	-85.3729	42.4108	287	North America	USA	Michigan State University , LTER crop rotation experiment in Hickory Corners, Michigan	shoot	cropland	cropland biome	NA	NA	T2R5CV2L	1	1000000	1	NA	2018	NA_	NA_	whole soybean plants, Leaves were sampled by hole punching three 6 mm leaf discs from three leaves into eppendorf tubes (Eppendorf, Germany) containing 500 μl of CSPL buffer	plant leaves	No	Illumina	ITSboth	0.05	0.05	NA_	Mag-Bind Plant DNA Plus Kit (Omega Bio-tek)	ITS1F/ITS4	CTTGGTCATTTAGAGGAAGTAA/TCCTCCGCTTATTGATATGC	6.1	NA_	NA	NA	NA	NA	NA	NA	Glycine max	NA_	No-Till_9, V2_early vegetative stage_two sets of unfolded trifoliate leaves, Pioneer P22T69R Roundup Ready soybean seed	Crop Management Impacts the Soybean (Glycine max) Microbiome	Longley, Reid; Noel, Zachary A.; Benucci, Gian Maria Niccolo; Chilvers, Martin, I; Trail, Frances; Bonito, Gregory	2020	Frontiers in Microbiology	10.3389/fmicb.2020.01116	bonito@msu.edu	GlobalFungi	9.2
GF05002981S	-85.3729	42.4108	287	North America	USA	Michigan State University , LTER crop rotation experiment in Hickory Corners, Michigan	soil	cropland	cropland biome	NA	NA	T2R2BV2S	1	1000000	1	NA	2018	NA_	NA_	Soil was sampled by removing whole plants from the soil and placing ∼2 g of soil from the root zone into a coin envelope which was then dried on silica beads upon return to the lab	plant soil	No	Illumina	ITSboth	0.05	0.05	NA_	PowerMag Soil DNA Isolation Kit (Qiagen)	ITS1F/ITS4	CTTGGTCATTTAGAGGAAGTAA/TCCTCCGCTTATTGATATGC	6.1	NA_	NA	NA	NA	NA	NA	NA	Glycine max	NA_	No-Till_5, V2_early vegetative stage_two sets of unfolded trifoliate leaves, Pioneer P22T69R Roundup Ready soybean seed	Crop Management Impacts the Soybean (Glycine max) Microbiome	Longley, Reid; Noel, Zachary A.; Benucci, Gian Maria Niccolo; Chilvers, Martin, I; Trail, Frances; Bonito, Gregory	2020	Frontiers in Microbiology	10.3389/fmicb.2020.01116	bonito@msu.edu	GlobalFungi	9.2
GF05002954S	-85.3729	42.4108	287	North America	USA	Michigan State University , LTER crop rotation experiment in Hickory Corners, Michigan	soil	cropland	cropland biome	NA	NA	T4R1BR6S	1	1000000	1	NA	2018	NA_	NA_	Soil was sampled by removing whole plants from the soil and placing ∼2 g of soil from the root zone into a coin envelope which was then dried on silica beads upon return to the lab	plant soil	No	Illumina	ITSboth	0.05	0.05	NA_	PowerMag Soil DNA Isolation Kit (Qiagen)	ITS1F/ITS4	CTTGGTCATTTAGAGGAAGTAA/TCCTCCGCTTATTGATATGC	6.1	NA_	NA	NA	NA	NA	NA	NA	Glycine max	NA_	Organic_2, R6_late reproductive stage_full pod development, non-genetically modified Viking O.2188AT12N soybean seed	Crop Management Impacts the Soybean (Glycine max) Microbiome	Longley, Reid; Noel, Zachary A.; Benucci, Gian Maria Niccolo; Chilvers, Martin, I; Trail, Frances; Bonito, Gregory	2020	Frontiers in Microbiology	10.3389/fmicb.2020.01116	bonito@msu.edu	GlobalFungi	9.2
GF05016218S	-73.239	46.0148	NA	North America	Canada	Québec, Mauricie	soil	cropland	cropland biome	NA	NA	ITS_BON225	NA	NA	5	0-10	2018	June	13	five soil samples of approximately 200 g each were taken from the upper 10 cm of soil from each corner and the centre of each field	bulk soil	No	Illumina	ITS1	0.5	0.5	NA_	DNA PowerSoil Kit (Qiagen)	ITS1F/58A2R	CTTGGTCATTTAGAGGAAGTAA/CTGCGTTCTTCATCGAT	5.2	CaCl2	NA	NA	NA	NA	NA	NA	Triticum aestivum	NA_	Triticum aestivum var. Walton	Predictive microbial-based modelling of wheat yields and grain baking quality across a 500 km transect in Québec.	Asad, N.I., Tremblay, J., Dozois, J., Mukula, E., L Espérance, E., Constant, P. and Yergeau, E.,	2021	FEMS Microbiology Ecology	10.1093/femsec/fiab160	Etienne.Yergeau@inrs.ca	GlobalFungi	6.8
GF04018110S	115.908	39.048	12	Asia	China	Xiong`an New Area, Hebei Province	soil	anthropogenic	anthropogenic terrestrial biome	NA	NA	G3Sf	1	7562	1	1930-10-01	2019	April	20	root-zone soil obtained using a spade in the vicinity of the stem	root-zone soil	No	IonTorrent	ITS1	NA	NA	NA_	phenol-chloroform extraction method and CTAB buffer (Lutz et al. 2011)	ITS5/ITS2	GGAAGTAAAAGTCGTAACAAGG/GCTGCGTTCTTCATCGATGC	8.3	H2O	1.27	NA	0.0484	723.6	NA	17.8	Ginkgo biloba	NA_	healthy plant (leaves dark green, no sign of pests or diseases). Additional soil properties: HN (mg/kg) = 137; C/N = 25.94; EC (ms/cm) = 0.145	Community structure and diversity of the microbiomes of two microhabitats at the root-soil interface: implications of meta-analysis of the root-zone soil and root endosphere microbial communities in Xiong’an New Area.	Wang, C., Masoudi, A., Wang, M., Yang, J., Shen, R., Man, M., Yu, Z. and Liu, J.	2020	Canadian Journal of Microbiology	10.1139/cjm-2020-0061	yuzhijun@hebtu.edu.cn (Z. Yu), liujingze@hebtu.edu.cn (J. Liu)	GlobalFungi	13.4
GF05016278S	-73.3066	45.1354	40	North America	Canada	Québec, Monteregie	soil	cropland	cropland biome	NA	NA	ITS_RAY2E	NA	NA	5	0-10	2018	June	5	five soil samples of approximately 200 g each were taken from the upper 10 cm of soil from each corner and the centre of each field	bulk soil	No	Illumina	ITS1	0.5	0.5	NA_	DNA PowerSoil Kit (Qiagen)	ITS1F/58A2R	CTTGGTCATTTAGAGGAAGTAA/CTGCGTTCTTCATCGAT	6.4	CaCl2	NA	NA	NA	NA	NA	NA	Triticum aestivum	NA_	Triticum aestivum var. Warthog	Predictive microbial-based modelling of wheat yields and grain baking quality across a 500 km transect in Québec.	Asad, N.I., Tremblay, J., Dozois, J., Mukula, E., L Espérance, E., Constant, P. and Yergeau, E.,	2021	FEMS Microbiology Ecology	10.1093/femsec/fiab160	Etienne.Yergeau@inrs.ca	GlobalFungi	7.7
GF05005537S	101.18	22.56	1485	Asia	China	Simao District, Pu’er City, Yunnan Province	soil	forest	subtropical broadleaf forest biome	17.7	1547.6	SAMN111	400	NA	5	0-10	2020	June	1	3.8 cm core diameter	soil without roots and stones	No	Illumina	ITS1	0.25	0.25	NA_	PowerSoil DNA Isolation Kit (MoBio)	ITS1F/ITS2	CTTGGTCATTTAGAGGAAGTAA/GCTGCGTTCTTCATCGATGC	5.4	H2O	NA	1.1148	0.05032	2334	NA	9976	Castanopsis echidnocarpa	Schima wallichii, Lithocarpus fenestratus	Sampling area was divided into five microtopography types, namely steep slope, less-steep slope, valley, high plateau, and ridge	Effects of microtopography on soil fungal community diversity, composition, and assembly in a subtropical monsoon evergreen broadleaf forest of Southwest China.	Wang, Y., Li, S., Lang, X., Huang, X. and Su, J.,	2022	Catena	10.1016/j.catena.2022.106025	jianrongsu@vip.sina.com	GlobalFungi	18.7
GF05002970S	-85.3729	42.4108	287	North America	USA	Michigan State University , LTER crop rotation experiment in Hickory Corners, Michigan	soil	cropland	cropland biome	NA	NA	T1R2CV2S	1	1000000	1	NA	2018	NA_	NA_	Soil was sampled by removing whole plants from the soil and placing ∼2 g of soil from the root zone into a coin envelope which was then dried on silica beads upon return to the lab	plant soil	No	Illumina	ITSboth	0.05	0.05	NA_	PowerMag Soil DNA Isolation Kit (Qiagen)	ITS1F/ITS4	CTTGGTCATTTAGAGGAAGTAA/TCCTCCGCTTATTGATATGC	6.1	NA_	NA	NA	NA	NA	NA	NA	Glycine max	NA_	Conventional_6, V2_early vegetative stage_two sets of unfolded trifoliate leaves, Pioneer P22T69R Roundup Ready soybean seed	Crop Management Impacts the Soybean (Glycine max) Microbiome	Longley, Reid; Noel, Zachary A.; Benucci, Gian Maria Niccolo; Chilvers, Martin, I; Trail, Frances; Bonito, Gregory	2020	Frontiers in Microbiology	10.3389/fmicb.2020.01116	bonito@msu.edu	GlobalFungi	9.2
GF05010192S	-78.8577	36.1206	92	North America	USA	Treyburn Country Club, Durham, North Carolina	soil	anthropogenic	anthropogenic terrestrial biome	NA	NA	F12CT	1	15000	1	0-5	2018	February to March	NA_	5 cm core diameter	soil	No	Illumina	ITS1	0.5	0.5	NA_	FastDNA Spin kit for Soil (MP Biomedicals)	ITS1F_KYO2/ITS2_KYO2	TAGAGGAAGTAAAAGTCGTAA/TTYRCTRCGTTCTTCATC	5.5	H2O	NA	3.42	0.28	NA	NA	NA	Cynodon spp.	NA_	bermudagrass golf course	Soil microbial diversity and composition: Links to soil texture and associated properties	Xia, Q., Rufty, T. and Shi, W.	2020	Soil Biology and Biochemistry	10.1016/j.soilbio.2020.107953	wei_shi@ncsu.edu	GlobalFungi	15.7
GF05016224S	-73.1317	45.1641	38	North America	Canada	Québec, Monteregie	soil	cropland	cropland biome	NA	NA	ITS_EBRER7	NA	NA	5	0-10	2018	June	5	five soil samples of approximately 200 g each were taken from the upper 10 cm of soil from each corner and the centre of each field	bulk soil	No	Illumina	ITS1	0.5	0.5	NA_	DNA PowerSoil Kit (Qiagen)	ITS1F/58A2R	CTTGGTCATTTAGAGGAAGTAA/CTGCGTTCTTCATCGAT	6.1	CaCl2	NA	1.07	0.1	NA	NA	NA	Triticum aestivum	NA_	Triticum aestivum var. Walton	Predictive microbial-based modelling of wheat yields and grain baking quality across a 500 km transect in Québec.	Asad, N.I., Tremblay, J., Dozois, J., Mukula, E., L Espérance, E., Constant, P. and Yergeau, E.,	2021	FEMS Microbiology Ecology	10.1093/femsec/fiab160	Etienne.Yergeau@inrs.ca	GlobalFungi	7.7
GF01001402S	149.008	-35.881	1112	Australia	Australia	Australia	soil	grassland	temperate grassland biome	NA	NA	12561	NA	7700000000000	9	20-30	2014	November	NA_	soil samples from 25 × 25 m quadrat	shallow subsurface depth_20 to 30 cm depth	No	Illumina	ITSboth	0.3	0.75	NA_	EMP DNA Extraction Protocol (https://doi.org/10.17504/protocols.io.nutdewn)	ITS1F/ITS4	CTTGGTCATTTAGAGGAAGTAA/TCCTCCGCTTATTGATATGC	6.2	H2O	NA	NA	NA	NA	NA	NA	NA_	NA_	All information about samples at: https://data.bioplatforms.com/organization/about/australian-microbiome	Introducing BASE: the Biomes of Australian Soil Environments soil microbial diversity database.	Bissett, A., Fitzgerald, A., Meintjes, T., Mele, P.M., Reith, F., Dennis, P.G., Breed, M.F., Brown, B., Brown, M.V., Brugger, J., Byrne, M., Caddy-Retalic, S., Carmody, B., Coates, D.J., Correa, C., Ferrari, B.C., Gupta, V.V.S.R., Hamonts, K., Haslem, A., Hugenholtz, P., Karan, M., Koval, J., Lowe, A.J., Macdonald, S., McGrath, L., Martin, D., Morgan, M., North, K.I., Paungfoo-Lonhienne, C., Pend…	2016	GigaScience	10.1186/s13742-016-0126-5	Andrew.bissett@csiro.au	GlobalFungi	9.6
GF03003522S	-76.6707	34.7181	-1	North America	USA	Pivers Island Coastal Observatory (PICO), Beaufort, NC, USA	water	aquatic	marine biome	NA	NA	fungi_ITS1_4_PICO502	1	NA	1	100	2013	February	13	seawater was collected using a 5 liter Niskin bottle centered at 1 m or a peristaltic pump with the tubing open at 1 m	coastal marine water	No	Illumina	ITSboth	NA	NA	extracted from 0.22-µm Sterivex filter units (Millipore) used for filtration of 1 L	physical lysis (0.75 M sucrose, 40 mM EDTA, 50 mM Tris pH 8.0) with bead-beating, lysozyme and SDS, phenol–chloroform extraction, RNase treatment, isopropanol precipitation and PCR inhibitor removal (Zymo) (Ward et al. 2017, Massana et al. 1997)	ITS1F/ITS4	CTTGGTCATTTAGAGGAAGTAA/TCCTCCGCTTATTGATATGC	NA	NA_	NA	NA	NA	NA	NA	NA	NA_	NA_	NA_	A high-resolution time series reveals distinct seasonal patterns of planktonic fungi at a temperate coastal ocean site (Beaufort, North Carolina, USA).	Duan, Y., Xie, N., Song, Z., Ward, C.S., Yung, C.M., Hunt, D.E., Johnson, Z.I. and Wang, G.	2018	Applied and Environmental Microbiology	10.1128/AEM.00967-18	gywang@tju.edu.cn	GlobalFungi	18.8
GF01009676S	-155.826	20.1487	642	North America	USA	Hawaii	soil	grassland	tropical grassland biome	20	1442	SRR5369107	NA	84000000	NA	30	2015	July	NA_	NA_	mineral horizon (+top of subsoil horizon)_30 cm depth	No	Illumina	ITS1	0.25	0.25	NA_	PowerSoil DNA isolation kit (MoBio)	ITS1F/ITS2	CTTGGTCATTTAGAGGAAGTAA/GCTGCGTTCTTCATCGATGC	6.4	H2O	NA	8.4992	0.7548	NA	NA	NA	Cenchrus ciliaris, Prosopis pallida	NA_	NA_	Convergence and contrast in the community structure of Bacteria, Fungi and Archaea along a tropical elevation-climate gradient.	Peay, K.G., von Sperber, C., Cardarelli, E., Toju, H., Francis, C.A., Chadwick, O.A. and Vitousek, P.M.	2017	FEMS Microbiology Ecology	10.1093/femsec/fix045	kpeay@stanford.edu	GlobalFungi	21
GF05002250S	109.156	27.5206	697	Asia	China	Guizhou	soil	cropland	cropland	17	1300	Hg052fung	1	NA	1	0-15	2016	August	2	NA_	soil (Haplic Alisol)	No	Illumina	ITS1	0.3	0.3	NA_	PowerSoil DNA isolation Kit (Qiagen)	ITS1F/ITS2	CTTGGTCATTTAGAGGAAGTAA/GCTGCGTTCTTCATCGATGC	6.3	NA_	NA	NA	NA	NA	NA	NA	NA_	NA_	site18	Microbial taxonomic and functional attributes consistently predict soil CO2 emissions across contrasting croplands	Liu Y.-R., Delgado-Baquerizo M., Yang Z., Feng J., Zhu J., Huang Q.,	2020	Science of The Total Environment	10.1016/j.scitotenv.2019.134885	yrliu@mail.hzau.edu.cn	GlobalFungi	15.9
GF04019746S	-73.5706	45.183	59	North America	Canada	Ferme EDPA, Saint-Edouard-de-Napierville, Quebec	soil	cropland	cropland biome	NA	NA	5_ITS	NA	NA	3	NA	2017	June	NA_	NA_	bulk soil	No	Illumina	ITS1	0.25	0.25	NA_	DNeasy PowerSoil DNA Isolation Kit (Qiagen)	ITS1F/58A2R	CTTGGTCATTTAGAGGAAGTAA/CTGCGTTCTTCATCGAT	6	H2O	4.1	NA	NA	NA	NA	NA	Triticum aestivum	NA_	NA_	Microbial indicators are better predictors of wheat yield and quality than N fertilization.	Yergeau, É., Quiza, L. and Tremblay, J.	2020	FEMS Microbiology Ecology	10.1093/femsec/fiz205	etienne.yergeau@iaf.inrs.ca	GlobalFungi	7.6
GF05010175S	-78.4284	35.6465	94	North America	USA	Bayer Research Facility, Clayton, North Carolina	soil	anthropogenic	anthropogenic terrestrial biome	NA	NA	F1CB	1	15000	1	2025-10-05	2018	February to March	NA_	5 cm core diameter	soil	No	Illumina	ITS1	0.5	0.5	NA_	FastDNA Spin kit for Soil (MP Biomedicals)	ITS1F_KYO2/ITS2_KYO2	TAGAGGAAGTAAAAGTCGTAA/TTYRCTRCGTTCTTCATC	5.2	H2O	NA	0.95	0.08	NA	NA	NA	Cynodon spp.	NA_	bermudagrass golf course	Soil microbial diversity and composition: Links to soil texture and associated properties	Xia, Q., Rufty, T. and Shi, W.	2020	Soil Biology and Biochemistry	10.1016/j.soilbio.2020.107953	wei_shi@ncsu.edu	GlobalFungi	16
GF05016223S	-73.1313	45.1651	38	North America	Canada	Québec, Monteregie	soil	cropland	cropland biome	NA	NA	ITS_EBRER6	NA	NA	5	0-10	2018	June	5	five soil samples of approximately 200 g each were taken from the upper 10 cm of soil from each corner and the centre of each field	bulk soil	No	Illumina	ITS1	0.5	0.5	NA_	DNA PowerSoil Kit (Qiagen)	ITS1F/58A2R	CTTGGTCATTTAGAGGAAGTAA/CTGCGTTCTTCATCGAT	6.1	CaCl2	NA	2.499	0.21	NA	NA	NA	Triticum aestivum	NA_	Triticum aestivum var. Walton	Predictive microbial-based modelling of wheat yields and grain baking quality across a 500 km transect in Québec.	Asad, N.I., Tremblay, J., Dozois, J., Mukula, E., L Espérance, E., Constant, P. and Yergeau, E.,	2021	FEMS Microbiology Ecology	10.1093/femsec/fiab160	Etienne.Yergeau@inrs.ca	GlobalFungi	7.7
GF05006563S	-78.0389	35.3832	22	North America	USA	Goldsboro, North Carolina	soil	cropland	agricultural ecosystem	NA	NA	F4	NA	NA	30	0-10	2016	November	1	2.5 cm soil core diameter	soil	No	Illumina	ITS1	0.6	0.6	NA_	FastDNA SPIN Kit for soil (MP Biomedicals)	ITS1F_KYO2/ITS2_KYO2	TAGAGGAAGTAAAAGTCGTAA/TTYRCTRCGTTCTTCATC	5.4	H2O	NA	1.45	0.13	NA	NA	NA	NA_	Zea, Glycine, Triticum, Sorghum, Helianthus	management system ICL (integrated crop-livestock system)	Eighteen-Year Farming Management Moderately Shapes the Soil Microbial Community Structure but Promotes Habitat-Specific Taxa	Chen, H., Xia, Q., Yang, T., & Shi, W.	2018	Frontiers in Microbiology	10.3389/fmicb.2018.01776	wei_shi@ncsu.edu, wshi3@ncsu.edu	GlobalFungi	16.7
GF05002944S	-85.3729	42.4108	287	North America	USA	Michigan State University , LTER crop rotation experiment in Hickory Corners, Michigan	soil	cropland	cropland biome	NA	NA	T2R1CR6S	1	1000000	1	NA	2018	NA_	NA_	Soil was sampled by removing whole plants from the soil and placing ∼2 g of soil from the root zone into a coin envelope which was then dried on silica beads upon return to the lab	plant soil	No	Illumina	ITSboth	0.05	0.05	NA_	PowerMag Soil DNA Isolation Kit (Qiagen)	ITS1F/ITS4	CTTGGTCATTTAGAGGAAGTAA/TCCTCCGCTTATTGATATGC	6.1	NA_	NA	NA	NA	NA	NA	NA	Glycine max	NA_	No-Till_4, R6_late reproductive stage_full pod development, Pioneer P22T69R Roundup Ready soybean seed	Crop Management Impacts the Soybean (Glycine max) Microbiome	Longley, Reid; Noel, Zachary A.; Benucci, Gian Maria Niccolo; Chilvers, Martin, I; Trail, Frances; Bonito, Gregory	2020	Frontiers in Microbiology	10.3389/fmicb.2020.01116	bonito@msu.edu	GlobalFungi	9.2
GF05002242S	109.14	27.6022	642	Asia	China	Guizhou	soil	cropland	cropland	17	1300	Hg048fung	1	NA	1	0-15	2016	August	2	NA_	soil (Haplic Alisol)	No	Illumina	ITS1	0.3	0.3	NA_	PowerSoil DNA isolation Kit (Qiagen)	ITS1F/ITS2	CTTGGTCATTTAGAGGAAGTAA/GCTGCGTTCTTCATCGATGC	6.3	NA_	NA	NA	NA	NA	NA	NA	NA_	NA_	site16	Microbial taxonomic and functional attributes consistently predict soil CO2 emissions across contrasting croplands	Liu Y.-R., Delgado-Baquerizo M., Yang Z., Feng J., Zhu J., Huang Q.,	2020	Science of The Total Environment	10.1016/j.scitotenv.2019.134885	yrliu@mail.hzau.edu.cn	GlobalFungi	16.2
GF04003225S	124.7	48.35	187	Asia	China	eastern China	soil	cropland	cropland biome	1.5	471	JM.108_fun	100	NA	5	0-15	2017	September	NA_	NA_	soil from agricultural field	No	Illumina	ITS1	0.5	0.5	NA_	FastDNA SPIN Kit for Soil (MP Biomedicals)	ITS5/ITS2	GGAAGTAAAAGTCGTAACAAGG/GCTGCGTTCTTCATCGATGC	7.1	H2O	4.04983	NA	0.2122	218.65	NA	16952.9	Zea mays	NA_	Additional physiochemical properties: dissolved organic C (mg/kg) = 197.5679419; microbial biomass C (mg/kg) = 206.3740464; available N (mg/kg) = 149.38; NO3 (mg/kg) = 17.12691487; NH4 (mg/kg) = 4.085920223; microbial biomass N (mg/kg) = 5.298592756; available P (mg/kg) = 29.4; available K (mg/kg) = 280.4; total S (g/kg) = 0.286944764; available S (mg/kg) = 7.63898807; total Fe (g/kg) = 36.285091…	Balance between community assembly processes mediates species coexistence in agricultural soil microbiomes across eastern China.	Jiao, S., Yang, Y., Xu, Y., Zhang, J. and Lu, Y.	2020	The ISME Journal	10.1016/j.scitotenv.2020.141761	luyh@pku.edu.cn	GlobalFungi	2.7
GF05006561S	-78.0389	35.3832	22	North America	USA	Goldsboro, North Carolina	soil	cropland	agricultural ecosystem	NA	NA	F2	NA	NA	30	0-10	2016	November	1	2.5 cm soil core diameter	soil	No	Illumina	ITS1	0.6	0.6	NA_	FastDNA SPIN Kit for soil (MP Biomedicals)	ITS1F_KYO2/ITS2_KYO2	TAGAGGAAGTAAAAGTCGTAA/TTYRCTRCGTTCTTCATC	5.4	H2O	NA	1.08	0.09	NA	NA	NA	Zea mays	NA_	management system CON (conventional cropping system)	Eighteen-Year Farming Management Moderately Shapes the Soil Microbial Community Structure but Promotes Habitat-Specific Taxa	Chen, H., Xia, Q., Yang, T., & Shi, W.	2018	Frontiers in Microbiology	10.3389/fmicb.2018.01776	wei_shi@ncsu.edu, wshi3@ncsu.edu	GlobalFungi	16.7
GF05025628S	29.4068	-27.059	1625	Africa	South Africa	NA_	soil	grassland	grassland	14.7	685	ZA50_S399_L001_R1	4	5000	16	0-5	2017-2018	January to June	NA_	sample replicates were collected in sterile Whirlpak bags from the vertices of a 100 m x 50 m plot	surface soil	No	Illumina	ITSboth	0.25	0.25	NA_	DNeasy PowerSoil Kit (Qiagen)	ITS1F/ITS4	CTTGGTCATTTAGAGGAAGTAA/TCCTCCGCTTATTGATATGC	6.2	H2O	NA	1.13	0.14	22.19	2600.84	208.43	NA_	NA_	Mosaic Vegetation (grassland, shrubland, forest) (50-70%) / Cropland (20-50%)	Biogeographical survey of soil microbiomes across sub-Saharan Africa: structure, drivers, and predicted climate-driven changes.	Cowan, D.A., Lebre, P.H., Amon, C.E.R., Becker, R.W., Boga, H.I., Boulangé, A., Chiyaka, T.L., Coetzee, T., de Jager, P.C., Dikinya, O. and Eckardt, F.	2022	Microbiome	10.1186/s40168-022-01297-w	don.cowan@up.ac.za, pedro.bixiraonetomarinholebre@up.ac.za	GlobalFungi	15.3
GF05002959S	-85.3729	42.4108	287	North America	USA	Michigan State University , LTER crop rotation experiment in Hickory Corners, Michigan	soil	cropland	cropland biome	NA	NA	T4R5AR6S	1	1000000	1	NA	2018	NA_	NA_	Soil was sampled by removing whole plants from the soil and placing ∼2 g of soil from the root zone into a coin envelope which was then dried on silica beads upon return to the lab	plant soil	No	Illumina	ITSboth	0.05	0.05	NA_	PowerMag Soil DNA Isolation Kit (Qiagen)	ITS1F/ITS4	CTTGGTCATTTAGAGGAAGTAA/TCCTCCGCTTATTGATATGC	6.1	NA_	NA	NA	NA	NA	NA	NA	Glycine max	NA_	Organic_7, R6_late reproductive stage_full pod development, non-genetically modified Viking O.2188AT12N soybean seed	Crop Management Impacts the Soybean (Glycine max) Microbiome	Longley, Reid; Noel, Zachary A.; Benucci, Gian Maria Niccolo; Chilvers, Martin, I; Trail, Frances; Bonito, Gregory	2020	Frontiers in Microbiology	10.3389/fmicb.2020.01116	bonito@msu.edu	GlobalFungi	9.2
GF05002918S	-85.3729	42.4108	287	North America	USA	Michigan State University , LTER crop rotation experiment in Hickory Corners, Michigan	soil	cropland	cropland biome	NA	NA	T4R1BR2S	1	1000000	1	NA	2018	NA_	NA_	Soil was sampled by removing whole plants from the soil and placing ∼2 g of soil from the root zone into a coin envelope which was then dried on silica beads upon return to the lab	plant soil	No	Illumina	ITSboth	0.05	0.05	NA_	PowerMag Soil DNA Isolation Kit (Qiagen)	ITS1F/ITS4	CTTGGTCATTTAGAGGAAGTAA/TCCTCCGCTTATTGATATGC	6.1	NA_	NA	NA	NA	NA	NA	NA	Glycine max	NA_	Organic_2, R2_growth_stage_full flower inflorescence/reproductive stage, non-genetically modified Viking O.2188AT12N soybean seed	Crop Management Impacts the Soybean (Glycine max) Microbiome	Longley, Reid; Noel, Zachary A.; Benucci, Gian Maria Niccolo; Chilvers, Martin, I; Trail, Frances; Bonito, Gregory	2020	Frontiers in Microbiology	10.3389/fmicb.2020.01116	bonito@msu.edu	GlobalFungi	9.2
GF05002928S	-85.3729	42.4108	287	North America	USA	Michigan State University , LTER crop rotation experiment in Hickory Corners, Michigan	soil	cropland	cropland biome	NA	NA	T1R6BR6S	1	1000000	1	NA	2018	NA_	NA_	Soil was sampled by removing whole plants from the soil and placing ∼2 g of soil from the root zone into a coin envelope which was then dried on silica beads upon return to the lab	plant soil	No	Illumina	ITSboth	0.05	0.05	NA_	PowerMag Soil DNA Isolation Kit (Qiagen)	ITS1F/ITS4	CTTGGTCATTTAGAGGAAGTAA/TCCTCCGCTTATTGATATGC	6.1	NA_	NA	NA	NA	NA	NA	NA	Glycine max	NA_	Conventional_11, R6_late reproductive stage_full pod development, Pioneer P22T69R Roundup Ready soybean seed	Crop Management Impacts the Soybean (Glycine max) Microbiome	Longley, Reid; Noel, Zachary A.; Benucci, Gian Maria Niccolo; Chilvers, Martin, I; Trail, Frances; Bonito, Gregory	2020	Frontiers in Microbiology	10.3389/fmicb.2020.01116	bonito@msu.edu	GlobalFungi	9.2
GF01009678S	-155.826	20.1487	642	North America	USA	Hawaii	soil	grassland	tropical grassland biome	20	1442	SRR5369104	NA	84000000	NA	30	2015	July	NA_	NA_	mineral horizon (+top of subsoil horizon)_30 cm depth	No	Illumina	ITS1	0.25	0.25	NA_	PowerSoil DNA isolation kit (MoBio)	ITS1F/ITS2	CTTGGTCATTTAGAGGAAGTAA/GCTGCGTTCTTCATCGATGC	6.4	H2O	NA	NA	NA	NA	NA	NA	Cenchrus ciliaris, Prosopis pallida	NA_	NA_	Convergence and contrast in the community structure of Bacteria, Fungi and Archaea along a tropical elevation-climate gradient.	Peay, K.G., von Sperber, C., Cardarelli, E., Toju, H., Francis, C.A., Chadwick, O.A. and Vitousek, P.M.	2017	FEMS Microbiology Ecology	10.1093/femsec/fix045	kpeay@stanford.edu	GlobalFungi	21
GF05002936S	-85.3729	42.4108	287	North America	USA	Michigan State University , LTER crop rotation experiment in Hickory Corners, Michigan	soil	cropland	cropland biome	NA	NA	T1R5BR6S	1	1000000	1	NA	2018	NA_	NA_	Soil was sampled by removing whole plants from the soil and placing ∼2 g of soil from the root zone into a coin envelope which was then dried on silica beads upon return to the lab	plant soil	No	Illumina	ITSboth	0.05	0.05	NA_	PowerMag Soil DNA Isolation Kit (Qiagen)	ITS1F/ITS4	CTTGGTCATTTAGAGGAAGTAA/TCCTCCGCTTATTGATATGC	6.1	NA_	NA	NA	NA	NA	NA	NA	Glycine max	NA_	Conventional_8, R6_late reproductive stage_full pod development, Pioneer P22T69R Roundup Ready soybean seed	Crop Management Impacts the Soybean (Glycine max) Microbiome	Longley, Reid; Noel, Zachary A.; Benucci, Gian Maria Niccolo; Chilvers, Martin, I; Trail, Frances; Bonito, Gregory	2020	Frontiers in Microbiology	10.3389/fmicb.2020.01116	bonito@msu.edu	GlobalFungi	9.2
GF05009330S	123.667	44.549	145	Asia	China	northern China	soil	grassland	meadow	5.94583	436	S121.fungi.19	NA	NA	3	0-10	2019	August	1	5 cm core diameter	soil	No	Illumina	ITS1	0.5	0.5	NA_	PowerSoil DNA Isolation Kit (MoBio)	ITS1F/ITS2	CTTGGTCATTTAGAGGAAGTAA/GCTGCGTTCTTCATCGATGC	7.9	NA_	NA	1.34497	0.150667	NA	NA	NA	NA_	NA_	Meadow steppe	Plant diversity has stronger linkage with soil fungal diversity than with bacterial diversity across grasslands of northern China.	Wang, C., Ma, L., Zuo, X., Ye, X., Wang, R., Huang, Z., Liu, G. and Cornelissen, J.H.	2022	Global Ecology and Biogeography	10.1111/geb.13462	wangcw@ibcas.ac.cn	GlobalFungi	6.3
GF01001552S	150.732	-33.6096	25	Australia	Australia	Australia	soil	grassland	temperate grassland biome	NA	NA	19496	NA	7700000000000	9	20-30	2015	February	NA_	soil samples from 25 × 25 m quadrat	shallow subsurface depth_20 to 30 cm depth	No	Illumina	ITSboth	0.3	0.75	NA_	EMP DNA Extraction Protocol (https://doi.org/10.17504/protocols.io.nutdewn)	ITS1F/ITS4	CTTGGTCATTTAGAGGAAGTAA/TCCTCCGCTTATTGATATGC	6.6	H2O	NA	NA	NA	NA	NA	NA	NA_	NA_	All information about samples at: https://data.bioplatforms.com/organization/about/australian-microbiome	Introducing BASE: the Biomes of Australian Soil Environments soil microbial diversity database.	Bissett, A., Fitzgerald, A., Meintjes, T., Mele, P.M., Reith, F., Dennis, P.G., Breed, M.F., Brown, B., Brown, M.V., Brugger, J., Byrne, M., Caddy-Retalic, S., Carmody, B., Coates, D.J., Correa, C., Ferrari, B.C., Gupta, V.V.S.R., Hamonts, K., Haslem, A., Hugenholtz, P., Karan, M., Koval, J., Lowe, A.J., Macdonald, S., McGrath, L., Martin, D., Morgan, M., North, K.I., Paungfoo-Lonhienne, C., Pend…	2016	GigaScience	10.1186/s13742-016-0126-5	Andrew.bissett@csiro.au	GlobalFungi	17.6
GF04019752S	-73.5706	45.183	59	North America	Canada	Ferme EDPA, Saint-Edouard-de-Napierville, Quebec	soil	cropland	cropland biome	NA	NA	108_ITS	NA	NA	3	NA	2017	July	NA_	NA_	bulk soil	No	Illumina	ITS1	0.25	0.25	NA_	DNeasy PowerSoil DNA Isolation Kit (Qiagen)	ITS1F/58A2R	CTTGGTCATTTAGAGGAAGTAA/CTGCGTTCTTCATCGAT	6	H2O	4.1	NA	NA	NA	NA	NA	Triticum aestivum	NA_	NA_	Microbial indicators are better predictors of wheat yield and quality than N fertilization.	Yergeau, É., Quiza, L. and Tremblay, J.	2020	FEMS Microbiology Ecology	10.1093/femsec/fiz205	etienne.yergeau@iaf.inrs.ca	GlobalFungi	7.6
GF05002947S	-85.3729	42.4108	287	North America	USA	Michigan State University , LTER crop rotation experiment in Hickory Corners, Michigan	soil	cropland	cropland biome	NA	NA	T2R2CR6S	1	1000000	1	NA	2018	NA_	NA_	Soil was sampled by removing whole plants from the soil and placing ∼2 g of soil from the root zone into a coin envelope which was then dried on silica beads upon return to the lab	plant soil	No	Illumina	ITSboth	0.05	0.05	NA_	PowerMag Soil DNA Isolation Kit (Qiagen)	ITS1F/ITS4	CTTGGTCATTTAGAGGAAGTAA/TCCTCCGCTTATTGATATGC	6.1	NA_	NA	NA	NA	NA	NA	NA	Glycine max	NA_	No-Till_7, R6_late reproductive stage_full pod development, Pioneer P22T69R Roundup Ready soybean seed	Crop Management Impacts the Soybean (Glycine max) Microbiome	Longley, Reid; Noel, Zachary A.; Benucci, Gian Maria Niccolo; Chilvers, Martin, I; Trail, Frances; Bonito, Gregory	2020	Frontiers in Microbiology	10.3389/fmicb.2020.01116	bonito@msu.edu	GlobalFungi	9.2
GF04019754S	-73.5706	45.183	59	North America	Canada	Ferme EDPA, Saint-Edouard-de-Napierville, Quebec	soil	cropland	cropland biome	NA	NA	45_ITS	NA	NA	3	NA	2017	July	NA_	NA_	bulk soil	No	Illumina	ITS1	0.25	0.25	NA_	DNeasy PowerSoil DNA Isolation Kit (Qiagen)	ITS1F/58A2R	CTTGGTCATTTAGAGGAAGTAA/CTGCGTTCTTCATCGAT	6	H2O	4.1	NA	NA	NA	NA	NA	Triticum aestivum	NA_	NA_	Microbial indicators are better predictors of wheat yield and quality than N fertilization.	Yergeau, É., Quiza, L. and Tremblay, J.	2020	FEMS Microbiology Ecology	10.1093/femsec/fiz205	etienne.yergeau@iaf.inrs.ca	GlobalFungi	7.6
GF05011274S	-85.3635	43.1256	276	North America	USA	Michigan	soil	cropland	orchard	NA	NA	ITS_F38_S39_L001_R1_001	NA	NA	10	0-20	2017	June	26	2.5 cm core diameter, soil cores were collected from the bases of each of 10 trees in a single tree row. These soil cores were composited into a homogenized soil sample to represent the tree row and rootstock/scion combination. Soil cores were used to collect root zone samples and were cored within 15 to 20 cm of the base of a tree trunk.	root zone soil	No	Illumina	ITS1	0.25	0.25	NA_	PowerSoil DNA isolation kit (MoBio)	ITS1F/ITS2	CTTGGTCATTTAGAGGAAGTAA/GCTGCGTTCTTCATCGATGC	6.2	NA_	2.6	NA	NA	127	1093	133	Malus domestica	NA_	Jona Gold/Bud9 (scion/rootstock); Kropf; F38	Biogeography and Diversity of Multi-Trophic Root Zone Microbiomes in Michigan Apple Orchards: Analysis of Rootstock, Scion, and Local Growing Region	Bintarti, A.F., Wilson, J.K., Quintanilla-Tornel, M.A. and Shade, A.	2020	Phytobiomes Journal	10.1094/PBIOMES-01-20-0007-R	shadeash@msu.edu	GlobalFungi	8.7
GF04019760S	-73.5706	45.183	59	North America	Canada	Ferme EDPA, Saint-Edouard-de-Napierville, Quebec	soil	cropland	cropland biome	NA	NA	85_ITS	NA	NA	3	NA	2017	May	NA_	NA_	bulk soil	No	Illumina	ITS1	0.25	0.25	NA_	DNeasy PowerSoil DNA Isolation Kit (Qiagen)	ITS1F/58A2R	CTTGGTCATTTAGAGGAAGTAA/CTGCGTTCTTCATCGAT	6	H2O	4.1	NA	NA	NA	NA	NA	Triticum aestivum	NA_	NA_	Microbial indicators are better predictors of wheat yield and quality than N fertilization.	Yergeau, É., Quiza, L. and Tremblay, J.	2020	FEMS Microbiology Ecology	10.1093/femsec/fiz205	etienne.yergeau@iaf.inrs.ca	GlobalFungi	7.6
GF01013171S	8.39958	50.0074	95	Europe	Germany	Flörsheim, Germany	soil	grassland	temperate grassland biome	10.2	648.2	NA_	1	NA	1	10	2012	March	NA_	NA_	surface soil_0 to 10 cm depth	No	Illumina	ITS1	0.3	0.3	NA_	Fast DNA Spin for Soil kit (MP Biomedicals)	ITS1FI2/ITS2	GAACCWGCGGARGGATCA/GCTGCGTTCTTCATCGATGC	6.8	CaCl2	2.93	NA	NA	NA	NA	NA	NA_	NA_	NA_	Illumina metabarcoding of a soil fungal community.	Schmidt, P.A., Bálint, M., Greshake, B., Bandow, C., Römbke, J. and Schmitt, I.	2013	Soil Biology and Biochemistry	10.1016/j.soilbio.2013.05.014	mbalint@senckenberg.de, ischmitt@senckenberg.de	GlobalFungi	10.6
GF05010196S	-78.6179	35.8759	132	North America	USA	North Ridge Country Club, Raleigh, North Carolina	soil	anthropogenic	anthropogenic terrestrial biome	NA	NA	F11DT	1	15000	1	0-5	2018	February to March	NA_	5 cm core diameter	soil	No	Illumina	ITS1	0.5	0.5	NA_	FastDNA Spin kit for Soil (MP Biomedicals)	ITS1F_KYO2/ITS2_KYO2	TAGAGGAAGTAAAAGTCGTAA/TTYRCTRCGTTCTTCATC	5.3	H2O	NA	3.42	0.28	NA	NA	NA	Cynodon spp.	NA_	bermudagrass golf course	Soil microbial diversity and composition: Links to soil texture and associated properties	Xia, Q., Rufty, T. and Shi, W.	2020	Soil Biology and Biochemistry	10.1016/j.soilbio.2020.107953	wei_shi@ncsu.edu	GlobalFungi	15.6
GF01001622S	150.726	-33.6116	30	Australia	Australia	Australia	soil	woodland	temperate woodland biome	NA	NA	19502	NA	7700000000000	9	20-30	2015	February	NA_	soil samples from 25 × 25 m quadrat	shallow subsurface depth_20 to 30 cm depth	No	Illumina	ITSboth	0.3	0.75	NA_	EMP DNA Extraction Protocol (https://doi.org/10.17504/protocols.io.nutdewn)	ITS1F/ITS4	CTTGGTCATTTAGAGGAAGTAA/TCCTCCGCTTATTGATATGC	6.1	H2O	NA	NA	NA	NA	NA	NA	NA_	NA_	All information about samples at: https://data.bioplatforms.com/organization/about/australian-microbiome	Introducing BASE: the Biomes of Australian Soil Environments soil microbial diversity database.	Bissett, A., Fitzgerald, A., Meintjes, T., Mele, P.M., Reith, F., Dennis, P.G., Breed, M.F., Brown, B., Brown, M.V., Brugger, J., Byrne, M., Caddy-Retalic, S., Carmody, B., Coates, D.J., Correa, C., Ferrari, B.C., Gupta, V.V.S.R., Hamonts, K., Haslem, A., Hugenholtz, P., Karan, M., Koval, J., Lowe, A.J., Macdonald, S., McGrath, L., Martin, D., Morgan, M., North, K.I., Paungfoo-Lonhienne, C., Pend…	2016	GigaScience	10.1186/s13742-016-0126-5	Andrew.bissett@csiro.au	GlobalFungi	17.6
GF05016216S	-73.3054	45.1489	41	North America	Canada	Québec, Monteregie	soil	cropland	cropland biome	NA	NA	ITS_24B	NA	NA	5	0-10	2018	June	5	five soil samples of approximately 200 g each were taken from the upper 10 cm of soil from each corner and the centre of each field	bulk soil	No	Illumina	ITS1	0.5	0.5	NA_	DNA PowerSoil Kit (Qiagen)	ITS1F/58A2R	CTTGGTCATTTAGAGGAAGTAA/CTGCGTTCTTCATCGAT	6.2	CaCl2	NA	3.816	0.36	NA	NA	NA	Triticum aestivum	NA_	Triticum aestivum var. Warthog	Predictive microbial-based modelling of wheat yields and grain baking quality across a 500 km transect in Québec.	Asad, N.I., Tremblay, J., Dozois, J., Mukula, E., L Espérance, E., Constant, P. and Yergeau, E.,	2021	FEMS Microbiology Ecology	10.1093/femsec/fiab160	Etienne.Yergeau@inrs.ca	GlobalFungi	7.7
GF05002896S	-85.3729	42.4108	287	North America	USA	Michigan State University , LTER crop rotation experiment in Hickory Corners, Michigan	soil	cropland	cropland biome	NA	NA	T1R1CR2S	1	1000000	1	NA	2018	NA_	NA_	Soil was sampled by removing whole plants from the soil and placing ∼2 g of soil from the root zone into a coin envelope which was then dried on silica beads upon return to the lab	plant soil	No	Illumina	ITSboth	0.05	0.05	NA_	PowerMag Soil DNA Isolation Kit (Qiagen)	ITS1F/ITS4	CTTGGTCATTTAGAGGAAGTAA/TCCTCCGCTTATTGATATGC	6.1	NA_	NA	NA	NA	NA	NA	NA	Glycine max	NA_	Conventional_4, R2_growth_stage_full flower inflorescence/reproductive stage, Pioneer P22T69R Roundup Ready soybean seed	Crop Management Impacts the Soybean (Glycine max) Microbiome	Longley, Reid; Noel, Zachary A.; Benucci, Gian Maria Niccolo; Chilvers, Martin, I; Trail, Frances; Bonito, Gregory	2020	Frontiers in Microbiology	10.3389/fmicb.2020.01116	bonito@msu.edu	GlobalFungi	9.2
GF05022567S	-76.4973	42.5385	280	North America	USA	Lansing Center Trail, Lansing, New York	soil	grassland	temperate grassland	NA	NA	Lp1_ITS	NA	NA	NA	NA	2014	June	26	roots and organic debris removed	soil	No	Illumina	ITS1	NA	NA	NA_	PowerSoil DNA Isolation Kit (MoBio)	ITS1F/58A2R	CTTGGTCATTTAGAGGAAGTAA/CTGCGTTCTTCATCGAT	6.3	NA_	NA	NA	NA	NA	NA	NA	Vincetoxicum rossicum	Solidago spp., Aster spp., Rubus spp., Asclepias spp., Parthenocissus quinquefolia, Toxicodendron radicans, Dactylis glomerata, Rosa multiflora, Lonicera spp., Acer saccharum, Fraxinus americana, Pinus strobus, Carya spp.	NA_	Rethinking Invasion Impacts across Multiple Field Sites Using European Swallowwort (Vincetoxicum rossicum) as a Model Invader	Thompson, GL., Bell, TH. and Kao-Kniffin, J.	2018	Invasive Plant Science and Management	10.1017/inp.2018.22	jtk57@cornell.edu	GlobalFungi	9.2
GF05002284S	109.314	27.8122	552	Asia	China	Hunan	soil	cropland	cropland	17	1300	Hg036fung	1	NA	1	0-15	2016	August	1	NA_	soil (Haplic Alisol)	No	Illumina	ITS1	0.3	0.3	NA_	PowerSoil DNA isolation Kit (Qiagen)	ITS1F/ITS2	CTTGGTCATTTAGAGGAAGTAA/GCTGCGTTCTTCATCGATGC	6.3	NA_	NA	NA	NA	NA	NA	NA	NA_	NA_	site12	Microbial taxonomic and functional attributes consistently predict soil CO2 emissions across contrasting croplands	Liu Y.-R., Delgado-Baquerizo M., Yang Z., Feng J., Zhu J., Huang Q.,	2020	Science of The Total Environment	10.1016/j.scitotenv.2019.134885	yrliu@mail.hzau.edu.cn	GlobalFungi	16.5
GF05010229S	-78.945	35.9462	85	North America	USA	Hope Valley Country Club, Durham, North Carolina	soil	anthropogenic	anthropogenic terrestrial biome	NA	NA	F6CB	1	15000	1	2025-10-05	2018	February to March	NA_	5 cm core diameter	soil	No	Illumina	ITS1	0.5	0.5	NA_	FastDNA Spin kit for Soil (MP Biomedicals)	ITS1F_KYO2/ITS2_KYO2	TAGAGGAAGTAAAAGTCGTAA/TTYRCTRCGTTCTTCATC	5.1	H2O	NA	0.95	0.08	NA	NA	NA	Cynodon spp.	NA_	bermudagrass golf course	Soil microbial diversity and composition: Links to soil texture and associated properties	Xia, Q., Rufty, T. and Shi, W.	2020	Soil Biology and Biochemistry	10.1016/j.soilbio.2020.107953	wei_shi@ncsu.edu	GlobalFungi	15.9
GF05014622S	116.674	40.4081	93	Asia	China	Huairou West Campus, Beijing	air	anthropogenic	dense settlement biome	NA	NA	drB12	NA	NA	2	NA	2019	March	27	air filtrate, 4.6 m3/h, 23h 40 min, 30m above the ground	aerosol	No	Illumina	ITS1	NA	NA	quartz membrane, 9 cm diameter	PowerSoil DNA Isolation Kit (MoBio)	ITS5/ITS2	GGAAGTAAAAGTCGTAACAAGG/GCTGCGTTCTTCATCGATGC	7.5	NA_	NA	NA	NA	NA	NA	NA	NA_	NA_	total sampled volume 109 m3	Survey of background microbial index in inhalable particles in Beijing	Chen, H., Du, R., Zhang, Y., Zhang, S., Ren, W. and Du, P	2021	Science of The Total Environment	10.1016/j.scitotenv.2020.143743	ruidu@ucas.ac.cn	GlobalFungi	11.9
GF05002244S	109.14	27.6022	642	Asia	China	Guizhou	soil	cropland	cropland	17	1300	Hg047fung	1	NA	1	0-15	2016	August	2	NA_	soil (Haplic Alisol)	No	Illumina	ITS1	0.3	0.3	NA_	PowerSoil DNA isolation Kit (Qiagen)	ITS1F/ITS2	CTTGGTCATTTAGAGGAAGTAA/GCTGCGTTCTTCATCGATGC	6.3	NA_	NA	NA	NA	NA	NA	NA	NA_	NA_	site16	Microbial taxonomic and functional attributes consistently predict soil CO2 emissions across contrasting croplands	Liu Y.-R., Delgado-Baquerizo M., Yang Z., Feng J., Zhu J., Huang Q.,	2020	Science of The Total Environment	10.1016/j.scitotenv.2019.134885	yrliu@mail.hzau.edu.cn	GlobalFungi	16.2
GF05016228S	-73.8196	45.1247	48	North America	Canada	Québec, Monteregie	soil	cropland	cropland biome	NA	NA	ITS_Fongiplus1	NA	NA	5	0-10	2018	June	5	five soil samples of approximately 200 g each were taken from the upper 10 cm of soil from each corner and the centre of each field	bulk soil	No	Illumina	ITS1	0.5	0.5	NA_	DNA PowerSoil Kit (Qiagen)	ITS1F/58A2R	CTTGGTCATTTAGAGGAAGTAA/CTGCGTTCTTCATCGAT	6.3	NA_	NA	NA	NA	NA	NA	NA	Triticum aestivum	NA_	Triticum aestivum var. Walton	Predictive microbial-based modelling of wheat yields and grain baking quality across a 500 km transect in Québec.	Asad, N.I., Tremblay, J., Dozois, J., Mukula, E., L Espérance, E., Constant, P. and Yergeau, E.,	2021	FEMS Microbiology Ecology	10.1093/femsec/fiab160	Etienne.Yergeau@inrs.ca	GlobalFungi	7.6
GF05025707S	30.3339	-10.3336	1266	Africa	Zambia	NA_	soil	forest	broadleaf forest	20.8	1413	ZAM37_S399_L001_R1	4	5000	16	0-5	2017-2018	January to June	NA_	sample replicates were collected in sterile Whirlpak bags from the vertices of a 100 m x 50 m plot	surface soil	No	Illumina	ITSboth	0.25	0.25	NA_	DNeasy PowerSoil Kit (Qiagen)	ITS1F/ITS4	CTTGGTCATTTAGAGGAAGTAA/TCCTCCGCTTATTGATATGC	5.5	H2O	NA	0.77	0.06	27.92	352.39	32.07	NA_	NA_	Closed (>40%) broadleaved deciduous forest (>5m)	Biogeographical survey of soil microbiomes across sub-Saharan Africa: structure, drivers, and predicted climate-driven changes.	Cowan, D.A., Lebre, P.H., Amon, C.E.R., Becker, R.W., Boga, H.I., Boulangé, A., Chiyaka, T.L., Coetzee, T., de Jager, P.C., Dikinya, O. and Eckardt, F.	2022	Microbiome	10.1186/s40168-022-01297-w	don.cowan@up.ac.za, pedro.bixiraonetomarinholebre@up.ac.za	GlobalFungi	21.1
GF05009305S	111.134	41.4405	1630	Asia	China	northern China	soil	grassland	grassland	3.0125	259	S1232.fungi.19	NA	NA	3	0-10	2019	August	1	5 cm core diameter	soil	No	Illumina	ITS1	0.5	0.5	NA_	PowerSoil DNA Isolation Kit (MoBio)	ITS1F/ITS2	CTTGGTCATTTAGAGGAAGTAA/GCTGCGTTCTTCATCGATGC	8.3	NA_	NA	2.10674	0.225333	NA	NA	NA	NA_	NA_	Desert steppe	Plant diversity has stronger linkage with soil fungal diversity than with bacterial diversity across grasslands of northern China.	Wang, C., Ma, L., Zuo, X., Ye, X., Wang, R., Huang, Z., Liu, G. and Cornelissen, J.H.	2022	Global Ecology and Biogeography	10.1111/geb.13462	wangcw@ibcas.ac.cn	GlobalFungi	3.6
GF04003234S	120.16	28.64	235	Asia	China	eastern China	soil	cropland	cropland biome	16.7	1564	JR.7.1_fun	100	NA	5	0-15	2017	September	NA_	NA_	soil from agricultural field	No	Illumina	ITS1	0.5	0.5	NA_	FastDNA SPIN Kit for Soil (MP Biomedicals)	ITS5/ITS2	GGAAGTAAAAGTCGTAACAAGG/GCTGCGTTCTTCATCGATGC	6	H2O	3.30363	NA	0.2143	567.841	NA	14077.5	Oryza sativa	NA_	Additional physiochemical properties: dissolved organic C (mg/kg) = 57.67887074; microbial biomass C (mg/kg) = 673.2116573; available N (mg/kg) = 154.98; NO3 (mg/kg) = 15.18309859; NH4 (mg/kg) = 7.911033335; microbial biomass N (mg/kg) = 23.82235269; available P (mg/kg) = 42.8125; available K (mg/kg) = 42.95; total S (g/kg) = 0.305661467; available S (mg/kg) = 11.81667232; total Fe (g/kg) = 17.61…	Balance between community assembly processes mediates species coexistence in agricultural soil microbiomes across eastern China.	Jiao, S., Yang, Y., Xu, Y., Zhang, J. and Lu, Y.	2020	The ISME Journal	10.1016/j.scitotenv.2020.141761	luyh@pku.edu.cn	GlobalFungi	17.4
GF03002063S	102.52	25.41	2110	Asia	China	Xundian, northwest Yunnan plateau	soil	cropland	plantation	15.92	1009.4	ITS_XDX_BFT_2	NA	NA	5	0-20	2017	October	15	white cultivar, 10 cm core diameter	soil_0 to 20 cm depth	No	Illumina	ITS1	0.5	0.5	NA_	FastDNA SPIN Kit for Soil (MP Biomedicals)	ITS1F/ITS2	CTTGGTCATTTAGAGGAAGTAA/GCTGCGTTCTTCATCGATGC	5.9	H2O	2.507	NA	1.53	15300	NA	4940	Chenopodium quinoa	NA_	Rhizosphere soil pH; Rhizosphere soil OM (mg g-1); Rhizosphere soil total N (%); Rhizosphere soil total P (%); Rhizosphere soil total K (mg g-1); Rhizosphere soil C:N; Plant height (cm); Plant biomass (g); Root mass (g); Specific leaf area (cm2.g-1); Leaf N (%)	Distinct factors drive the assembly of quinoa-associated microbiomes along elevation.	Cai, Z., Wang, X., Bhadra, S. and Gao, Q.	2020	Plant and Soil	10.1007/s11104-019-04387-1	zhiquan.cai@126.com	GlobalFungi	15.3
GF04003240S	120.79	40.7	30	Asia	China	eastern China	soil	cropland	cropland biome	8.6	582	JM.122_fun	100	NA	5	0-15	2017	September	NA_	NA_	soil from agricultural field	No	Illumina	ITS1	0.5	0.5	NA_	FastDNA SPIN Kit for Soil (MP Biomedicals)	ITS5/ITS2	GGAAGTAAAAGTCGTAACAAGG/GCTGCGTTCTTCATCGATGC	7.6	H2O	8.0882	NA	0.3963	1906.95	NA	16204.1	Zea mays	NA_	Additional physiochemical properties: dissolved organic C (mg/kg) = 170.7377266; microbial biomass C (mg/kg) = 1013.249859; available N (mg/kg) = 268.38; NO3 (mg/kg) = 114.9651825; NH4 (mg/kg) = 12.88567696; microbial biomass N (mg/kg) = 97.1088682; available P (mg/kg) = 108.94; available K (mg/kg) = 185; total S (g/kg) = 0.469534941; available S (mg/kg) = 74.32566559; total Fe (g/kg) = 23.676656…	Balance between community assembly processes mediates species coexistence in agricultural soil microbiomes across eastern China.	Jiao, S., Yang, Y., Xu, Y., Zhang, J. and Lu, Y.	2020	The ISME Journal	10.1016/j.scitotenv.2020.141761	luyh@pku.edu.cn	GlobalFungi	10.5
GF04003242S	125.28	43.86	232	Asia	China	eastern China	soil	cropland	cropland biome	5.1	604	JM.129_fun	100	NA	5	0-15	2017	September	NA_	NA_	soil from agricultural field	No	Illumina	ITS1	0.5	0.5	NA_	FastDNA SPIN Kit for Soil (MP Biomedicals)	ITS5/ITS2	GGAAGTAAAAGTCGTAACAAGG/GCTGCGTTCTTCATCGATGC	6.3	H2O	3.12372	NA	0.1248	355.255	NA	18209	Zea mays	NA_	Additional physiochemical properties: dissolved organic C (mg/kg) = 100.6041049; microbial biomass C (mg/kg) = 148.7432609; available N (mg/kg) = 174.58; NO3 (mg/kg) = 31.80505129; NH4 (mg/kg) = 7.213577446; microbial biomass N (mg/kg) = 3.953934783; available P (mg/kg) = 32.0875; available K (mg/kg) = 219.9; total S (g/kg) = 0.252800028; available S (mg/kg) = 17.59711008; total Fe (g/kg) = 23.98…	Balance between community assembly processes mediates species coexistence in agricultural soil microbiomes across eastern China.	Jiao, S., Yang, Y., Xu, Y., Zhang, J. and Lu, Y.	2020	The ISME Journal	10.1016/j.scitotenv.2020.141761	luyh@pku.edu.cn	GlobalFungi	5.8
GF05006571S	-78.0389	35.3832	22	North America	USA	Goldsboro, North Carolina	soil	cropland	agricultural ecosystem	NA	NA	F12	NA	NA	30	0-10	2016	November	1	2.5 cm soil core diameter	soil	No	Illumina	ITS1	0.6	0.6	NA_	FastDNA SPIN Kit for soil (MP Biomedicals)	ITS1F_KYO2/ITS2_KYO2	TAGAGGAAGTAAAAGTCGTAA/TTYRCTRCGTTCTTCATC	5.4	H2O	NA	0.99	0.09	NA	NA	NA	Taxodium distichum	Pinus palustris, Fraxinus pennsylvanica	management system PF (plantation forestry)	Eighteen-Year Farming Management Moderately Shapes the Soil Microbial Community Structure but Promotes Habitat-Specific Taxa	Chen, H., Xia, Q., Yang, T., & Shi, W.	2018	Frontiers in Microbiology	10.3389/fmicb.2018.01776	wei_shi@ncsu.edu, wshi3@ncsu.edu	GlobalFungi	16.7
GF05016219S	-73.8196	45.1247	48	North America	Canada	Québec, Monteregie	soil	cropland	cropland biome	NA	NA	ITS_BOU48	NA	NA	5	0-10	2018	June	5	five soil samples of approximately 200 g each were taken from the upper 10 cm of soil from each corner and the centre of each field	bulk soil	No	Illumina	ITS1	0.5	0.5	NA_	DNA PowerSoil Kit (Qiagen)	ITS1F/58A2R	CTTGGTCATTTAGAGGAAGTAA/CTGCGTTCTTCATCGAT	6.3	CaCl2	NA	NA	NA	NA	NA	NA	Triticum aestivum	NA_	Triticum aestivum var. Walton	Predictive microbial-based modelling of wheat yields and grain baking quality across a 500 km transect in Québec.	Asad, N.I., Tremblay, J., Dozois, J., Mukula, E., L Espérance, E., Constant, P. and Yergeau, E.,	2021	FEMS Microbiology Ecology	10.1093/femsec/fiab160	Etienne.Yergeau@inrs.ca	GlobalFungi	7.6
GF04019771S	-73.5706	45.183	59	North America	Canada	Ferme EDPA, Saint-Edouard-de-Napierville, Quebec	soil	cropland	cropland biome	NA	NA	48_ITS	NA	NA	3	NA	2017	July	NA_	NA_	bulk soil	No	Illumina	ITS1	0.25	0.25	NA_	DNeasy PowerSoil DNA Isolation Kit (Qiagen)	ITS1F/58A2R	CTTGGTCATTTAGAGGAAGTAA/CTGCGTTCTTCATCGAT	6	H2O	4.1	NA	NA	NA	NA	NA	Triticum aestivum	NA_	NA_	Microbial indicators are better predictors of wheat yield and quality than N fertilization.	Yergeau, É., Quiza, L. and Tremblay, J.	2020	FEMS Microbiology Ecology	10.1093/femsec/fiz205	etienne.yergeau@iaf.inrs.ca	GlobalFungi	7.6
GF05010194S	-78.6179	35.8759	132	North America	USA	North Ridge Country Club, Raleigh, North Carolina	soil	anthropogenic	anthropogenic terrestrial biome	NA	NA	F11ST	1	15000	1	0-5	2018	February to March	NA_	5 cm core diameter	soil	No	Illumina	ITS1	0.5	0.5	NA_	FastDNA Spin kit for Soil (MP Biomedicals)	ITS1F_KYO2/ITS2_KYO2	TAGAGGAAGTAAAAGTCGTAA/TTYRCTRCGTTCTTCATC	5.3	H2O	NA	3.42	0.28	NA	NA	NA	Cynodon spp.	NA_	bermudagrass golf course	Soil microbial diversity and composition: Links to soil texture and associated properties	Xia, Q., Rufty, T. and Shi, W.	2020	Soil Biology and Biochemistry	10.1016/j.soilbio.2020.107953	wei_shi@ncsu.edu	GlobalFungi	15.6
GF05010195S	-78.6179	35.8759	132	North America	USA	North Ridge Country Club, Raleigh, North Carolina	soil	anthropogenic	anthropogenic terrestrial biome	NA	NA	F11SB	1	15000	1	2025-10-05	2018	February to March	NA_	5 cm core diameter	soil	No	Illumina	ITS1	0.5	0.5	NA_	FastDNA Spin kit for Soil (MP Biomedicals)	ITS1F_KYO2/ITS2_KYO2	TAGAGGAAGTAAAAGTCGTAA/TTYRCTRCGTTCTTCATC	5.3	H2O	NA	0.95	0.08	NA	NA	NA	Cynodon spp.	NA_	bermudagrass golf course	Soil microbial diversity and composition: Links to soil texture and associated properties	Xia, Q., Rufty, T. and Shi, W.	2020	Soil Biology and Biochemistry	10.1016/j.soilbio.2020.107953	wei_shi@ncsu.edu	GlobalFungi	15.6
GF05002301S	109.334	27.8108	542	Asia	China	Hunan	soil	cropland	cropland	17	1300	Hg099fung	1	NA	1	0-15	2016	August	3	NA_	soil (Haplic Alisol)	No	Illumina	ITS1	0.3	0.3	NA_	PowerSoil DNA isolation Kit (Qiagen)	ITS1F/ITS2	CTTGGTCATTTAGAGGAAGTAA/GCTGCGTTCTTCATCGATGC	6.3	NA_	NA	NA	NA	NA	NA	NA	NA_	NA_	site10	Microbial taxonomic and functional attributes consistently predict soil CO2 emissions across contrasting croplands	Liu Y.-R., Delgado-Baquerizo M., Yang Z., Feng J., Zhu J., Huang Q.,	2020	Science of The Total Environment	10.1016/j.scitotenv.2019.134885	yrliu@mail.hzau.edu.cn	GlobalFungi	16.7
GF05010217S	-78.6741	35.7616	81	North America	USA	Lonnie Poole Golf Course, Raleigh, North Carolina	soil	anthropogenic	anthropogenic terrestrial biome	NA	NA	F8CB	1	15000	1	2025-10-05	2018	February to March	NA_	5 cm core diameter	soil	No	Illumina	ITS1	0.5	0.5	NA_	FastDNA Spin kit for Soil (MP Biomedicals)	ITS1F_KYO2/ITS2_KYO2	TAGAGGAAGTAAAAGTCGTAA/TTYRCTRCGTTCTTCATC	5.6	H2O	NA	0.95	0.08	NA	NA	NA	Cynodon spp.	NA_	bermudagrass golf course	Soil microbial diversity and composition: Links to soil texture and associated properties	Xia, Q., Rufty, T. and Shi, W.	2020	Soil Biology and Biochemistry	10.1016/j.soilbio.2020.107953	wei_shi@ncsu.edu	GlobalFungi	16
GF01001824S	150.739	-33.6123	27	Australia	Australia	Australia	soil	grassland	temperate grassland biome	NA	NA	19457	NA	7700000000000	9	0-10	2015	February	NA_	soil samples from 25 × 25 m quadrat	surface depth_0 to 10 cm depth	No	Illumina	ITSboth	0.3	0.75	NA_	EMP DNA Extraction Protocol (https://doi.org/10.17504/protocols.io.nutdewn)	ITS1F/ITS4	CTTGGTCATTTAGAGGAAGTAA/TCCTCCGCTTATTGATATGC	6.7	H2O	NA	NA	NA	NA	NA	NA	NA_	NA_	All information about samples at: https://data.bioplatforms.com/organization/about/australian-microbiome	Introducing BASE: the Biomes of Australian Soil Environments soil microbial diversity database.	Bissett, A., Fitzgerald, A., Meintjes, T., Mele, P.M., Reith, F., Dennis, P.G., Breed, M.F., Brown, B., Brown, M.V., Brugger, J., Byrne, M., Caddy-Retalic, S., Carmody, B., Coates, D.J., Correa, C., Ferrari, B.C., Gupta, V.V.S.R., Hamonts, K., Haslem, A., Hugenholtz, P., Karan, M., Koval, J., Lowe, A.J., Macdonald, S., McGrath, L., Martin, D., Morgan, M., North, K.I., Paungfoo-Lonhienne, C., Pend…	2016	GigaScience	10.1186/s13742-016-0126-5	Andrew.bissett@csiro.au	GlobalFungi	17.6
GF05025617S	26.3457	-26.3308	1449	Africa	South Africa	NA_	soil	grassland	grassland	16.7	616	ZA4_S399_L001_R1	4	5000	16	0-5	2017-2018	January to June	NA_	sample replicates were collected in sterile Whirlpak bags from the vertices of a 100 m x 50 m plot	surface soil	No	Illumina	ITSboth	0.25	0.25	NA_	DNeasy PowerSoil Kit (Qiagen)	ITS1F/ITS4	CTTGGTCATTTAGAGGAAGTAA/TCCTCCGCTTATTGATATGC	6.5	H2O	NA	0.87	0.08	14.37	4320.03	101.43	NA_	NA_	grassland	Biogeographical survey of soil microbiomes across sub-Saharan Africa: structure, drivers, and predicted climate-driven changes.	Cowan, D.A., Lebre, P.H., Amon, C.E.R., Becker, R.W., Boga, H.I., Boulangé, A., Chiyaka, T.L., Coetzee, T., de Jager, P.C., Dikinya, O. and Eckardt, F.	2022	Microbiome	10.1186/s40168-022-01297-w	don.cowan@up.ac.za, pedro.bixiraonetomarinholebre@up.ac.za	GlobalFungi	17
GF05006574S	-78.0389	35.3832	22	North America	USA	Goldsboro, North Carolina	soil	cropland	agricultural ecosystem	NA	NA	F15	NA	NA	30	0-10	2016	November	1	2.5 cm soil core diameter	soil	No	Illumina	ITS1	0.6	0.6	NA_	FastDNA SPIN Kit for soil (MP Biomedicals)	ITS1F_KYO2/ITS2_KYO2	TAGAGGAAGTAAAAGTCGTAA/TTYRCTRCGTTCTTCATC	5.4	H2O	NA	0.89	0.07	NA	NA	NA	NA_	Solidago virgaurea minuta, Baccharis articulate, Pinus taeda, Andropogon	management system SUC (abandoned agricultural field subject to natural succession)	Eighteen-Year Farming Management Moderately Shapes the Soil Microbial Community Structure but Promotes Habitat-Specific Taxa	Chen, H., Xia, Q., Yang, T., & Shi, W.	2018	Frontiers in Microbiology	10.3389/fmicb.2018.01776	wei_shi@ncsu.edu, wshi3@ncsu.edu	GlobalFungi	16.7
GF04003418S	126.99	48.14	286	Asia	China	eastern China	soil	cropland	cropland biome	0.7	553	JM.109_fun	100	NA	5	0-15	2017	September	NA_	NA_	soil from agricultural field	No	Illumina	ITS1	0.5	0.5	NA_	FastDNA SPIN Kit for Soil (MP Biomedicals)	ITS5/ITS2	GGAAGTAAAAGTCGTAACAAGG/GCTGCGTTCTTCATCGATGC	6.1	H2O	7.52369	NA	0.3789	685.154	NA	14656.5	Zea mays	NA_	Additional physiochemical properties: dissolved organic C (mg/kg) = 164.4184094; microbial biomass C (mg/kg) = 602.7422047; available N (mg/kg) = 259.98; NO3 (mg/kg) = 59.54994364; NH4 (mg/kg) = 3.722925295; microbial biomass N (mg/kg) = 9.733561206; available P (mg/kg) = 39.9625; available K (mg/kg) = 183; total S (g/kg) = 0.644355077; available S (mg/kg) = 9.15444128; total Fe (g/kg) = 31.62850…	Balance between community assembly processes mediates species coexistence in agricultural soil microbiomes across eastern China.	Jiao, S., Yang, Y., Xu, Y., Zhang, J. and Lu, Y.	2020	The ISME Journal	10.1016/j.scitotenv.2020.141761	luyh@pku.edu.cn	GlobalFungi	1.9
GF05002935S	-85.3729	42.4108	287	North America	USA	Michigan State University , LTER crop rotation experiment in Hickory Corners, Michigan	soil	cropland	cropland biome	NA	NA	T1R5AR6S	1	1000000	1	NA	2018	NA_	NA_	Soil was sampled by removing whole plants from the soil and placing ∼2 g of soil from the root zone into a coin envelope which was then dried on silica beads upon return to the lab	plant soil	No	Illumina	ITSboth	0.05	0.05	NA_	PowerMag Soil DNA Isolation Kit (Qiagen)	ITS1F/ITS4	CTTGGTCATTTAGAGGAAGTAA/TCCTCCGCTTATTGATATGC	6.1	NA_	NA	NA	NA	NA	NA	NA	Glycine max	NA_	Conventional_7, R6_late reproductive stage_full pod development, Pioneer P22T69R Roundup Ready soybean seed	Crop Management Impacts the Soybean (Glycine max) Microbiome	Longley, Reid; Noel, Zachary A.; Benucci, Gian Maria Niccolo; Chilvers, Martin, I; Trail, Frances; Bonito, Gregory	2020	Frontiers in Microbiology	10.3389/fmicb.2020.01116	bonito@msu.edu	GlobalFungi	9.2
GF04019773S	-73.5706	45.183	59	North America	Canada	Ferme EDPA, Saint-Edouard-de-Napierville, Quebec	soil	cropland	cropland biome	NA	NA	46_ITS	NA	NA	3	NA	2017	May	NA_	NA_	bulk soil	No	Illumina	ITS1	0.25	0.25	NA_	DNeasy PowerSoil DNA Isolation Kit (Qiagen)	ITS1F/58A2R	CTTGGTCATTTAGAGGAAGTAA/CTGCGTTCTTCATCGAT	6	H2O	4.1	NA	NA	NA	NA	NA	Triticum aestivum	NA_	NA_	Microbial indicators are better predictors of wheat yield and quality than N fertilization.	Yergeau, É., Quiza, L. and Tremblay, J.	2020	FEMS Microbiology Ecology	10.1093/femsec/fiz205	etienne.yergeau@iaf.inrs.ca	GlobalFungi	7.6
GF05002855S	-85.3729	42.4108	287	North America	USA	Michigan State University , LTER crop rotation experiment in Hickory Corners, Michigan	root	cropland	cropland biome	NA	NA	T1R6AV2R	1	1000000	1	NA	2018	NA_	NA_	whole soybean plants, Roots were sampled by cutting the entire root system at the soil line and placing the roots into a Whirl-Pak bag (Nasco, United States) containing a 0.1% Tween 20 mixture to remove soil before lyophilizing	plant roots	No	Illumina	ITSboth	0.05	0.05	NA_	Mag-Bind Plant DNA Plus Kit (Omega Bio-tek)	ITS1F/ITS4	CTTGGTCATTTAGAGGAAGTAA/TCCTCCGCTTATTGATATGC	6.1	NA_	NA	NA	NA	NA	NA	NA	Glycine max	NA_	Conventional_11, V2_early vegetative stage_two sets of unfolded trifoliate leaves, Pioneer P22T69R Roundup Ready soybean seed	Crop Management Impacts the Soybean (Glycine max) Microbiome	Longley, Reid; Noel, Zachary A.; Benucci, Gian Maria Niccolo; Chilvers, Martin, I; Trail, Frances; Bonito, Gregory	2020	Frontiers in Microbiology	10.3389/fmicb.2020.01116	bonito@msu.edu	GlobalFungi	9.2
GF01001878S	150.732	-33.6096	25	Australia	Australia	Australia	soil	grassland	temperate grassland biome	NA	NA	19495	NA	7700000000000	9	0-10	2015	February	NA_	soil samples from 25 × 25 m quadrat	surface depth_0 to 10 cm depth	No	Illumina	ITSboth	0.3	0.75	NA_	EMP DNA Extraction Protocol (https://doi.org/10.17504/protocols.io.nutdewn)	ITS1F/ITS4	CTTGGTCATTTAGAGGAAGTAA/TCCTCCGCTTATTGATATGC	6.6	H2O	NA	NA	NA	NA	NA	NA	NA_	NA_	All information about samples at: https://data.bioplatforms.com/organization/about/australian-microbiome	Introducing BASE: the Biomes of Australian Soil Environments soil microbial diversity database.	Bissett, A., Fitzgerald, A., Meintjes, T., Mele, P.M., Reith, F., Dennis, P.G., Breed, M.F., Brown, B., Brown, M.V., Brugger, J., Byrne, M., Caddy-Retalic, S., Carmody, B., Coates, D.J., Correa, C., Ferrari, B.C., Gupta, V.V.S.R., Hamonts, K., Haslem, A., Hugenholtz, P., Karan, M., Koval, J., Lowe, A.J., Macdonald, S., McGrath, L., Martin, D., Morgan, M., North, K.I., Paungfoo-Lonhienne, C., Pend…	2016	GigaScience	10.1186/s13742-016-0126-5	Andrew.bissett@csiro.au	GlobalFungi	17.6
GF05006570S	-78.0389	35.3832	22	North America	USA	Goldsboro, North Carolina	soil	cropland	agricultural ecosystem	NA	NA	F11	NA	NA	30	0-10	2016	November	1	2.5 cm soil core diameter	soil	No	Illumina	ITS1	0.6	0.6	NA_	FastDNA SPIN Kit for soil (MP Biomedicals)	ITS1F_KYO2/ITS2_KYO2	TAGAGGAAGTAAAAGTCGTAA/TTYRCTRCGTTCTTCATC	5.4	H2O	NA	0.99	0.09	NA	NA	NA	Taxodium distichum	Pinus palustris, Fraxinus pennsylvanica	management system PF (plantation forestry)	Eighteen-Year Farming Management Moderately Shapes the Soil Microbial Community Structure but Promotes Habitat-Specific Taxa	Chen, H., Xia, Q., Yang, T., & Shi, W.	2018	Frontiers in Microbiology	10.3389/fmicb.2018.01776	wei_shi@ncsu.edu, wshi3@ncsu.edu	GlobalFungi	16.7
GF05002946S	-85.3729	42.4108	287	North America	USA	Michigan State University , LTER crop rotation experiment in Hickory Corners, Michigan	soil	cropland	cropland biome	NA	NA	T2R2BR6S	1	1000000	1	NA	2018	NA_	NA_	Soil was sampled by removing whole plants from the soil and placing ∼2 g of soil from the root zone into a coin envelope which was then dried on silica beads upon return to the lab	plant soil	No	Illumina	ITSboth	0.05	0.05	NA_	PowerMag Soil DNA Isolation Kit (Qiagen)	ITS1F/ITS4	CTTGGTCATTTAGAGGAAGTAA/TCCTCCGCTTATTGATATGC	6.1	NA_	NA	NA	NA	NA	NA	NA	Glycine max	NA_	No-Till_6, R6_late reproductive stage_full pod development, Pioneer P22T69R Roundup Ready soybean seed	Crop Management Impacts the Soybean (Glycine max) Microbiome	Longley, Reid; Noel, Zachary A.; Benucci, Gian Maria Niccolo; Chilvers, Martin, I; Trail, Frances; Bonito, Gregory	2020	Frontiers in Microbiology	10.3389/fmicb.2020.01116	bonito@msu.edu	GlobalFungi	9.2
GF05010180S	-80.5003	35.7045	222	North America	USA	The Revival Golf Course at the Crescent, Salisbury, North Carolina	soil	anthropogenic	anthropogenic terrestrial biome	NA	NA	F5CB	1	15000	1	2025-10-05	2018	February to March	NA_	5 cm core diameter	soil	No	Illumina	ITS1	0.5	0.5	NA_	FastDNA Spin kit for Soil (MP Biomedicals)	ITS1F_KYO2/ITS2_KYO2	TAGAGGAAGTAAAAGTCGTAA/TTYRCTRCGTTCTTCATC	5.4	H2O	NA	0.95	0.08	NA	NA	NA	Cynodon spp.	NA_	bermudagrass golf course	Soil microbial diversity and composition: Links to soil texture and associated properties	Xia, Q., Rufty, T. and Shi, W.	2020	Soil Biology and Biochemistry	10.1016/j.soilbio.2020.107953	wei_shi@ncsu.edu	GlobalFungi	15.5
GF04003249S	125.92	42.72	327	Asia	China	eastern China	soil	cropland	cropland biome	4.6	770	JR.131_fun	100	NA	5	0-15	2017	September	NA_	NA_	soil from agricultural field	No	Illumina	ITS1	0.5	0.5	NA_	FastDNA SPIN Kit for Soil (MP Biomedicals)	ITS5/ITS2	GGAAGTAAAAGTCGTAACAAGG/GCTGCGTTCTTCATCGATGC	5.9	H2O	2.4164	NA	0.137	419.162	NA	17724.6	Oryza sativa	NA_	Additional physiochemical properties: dissolved organic C (mg/kg) = 58.89476923; microbial biomass C (mg/kg) = 134.2358974; available N (mg/kg) = 159.18; NO3 (mg/kg) = 8.193846154; NH4 (mg/kg) = 2.806153846; microbial biomass N (mg/kg) = 10.00369231; available P (mg/kg) = 7.25; available K (mg/kg) = 72.9; total S (g/kg) = 0.2644122; available S (mg/kg) = 15.08702672; total Fe (g/kg) = 29.74032215…	Balance between community assembly processes mediates species coexistence in agricultural soil microbiomes across eastern China.	Jiao, S., Yang, Y., Xu, Y., Zhang, J. and Lu, Y.	2020	The ISME Journal	10.1016/j.scitotenv.2020.141761	luyh@pku.edu.cn	GlobalFungi	6
GF05006560S	-78.0389	35.3832	22	North America	USA	Goldsboro, North Carolina	soil	cropland	agricultural ecosystem	NA	NA	F1	NA	NA	30	0-10	2016	November	1	2.5 cm soil core diameter	soil	No	Illumina	ITS1	0.6	0.6	NA_	FastDNA SPIN Kit for soil (MP Biomedicals)	ITS1F_KYO2/ITS2_KYO2	TAGAGGAAGTAAAAGTCGTAA/TTYRCTRCGTTCTTCATC	5.4	H2O	NA	1.08	0.09	NA	NA	NA	Zea mays	NA_	management system CON (conventional cropping system)	Eighteen-Year Farming Management Moderately Shapes the Soil Microbial Community Structure but Promotes Habitat-Specific Taxa	Chen, H., Xia, Q., Yang, T., & Shi, W.	2018	Frontiers in Microbiology	10.3389/fmicb.2018.01776	wei_shi@ncsu.edu, wshi3@ncsu.edu	GlobalFungi	16.7
GF05010189S	-78.8577	36.1206	92	North America	USA	Treyburn Country Club, Durham, North Carolina	soil	anthropogenic	anthropogenic terrestrial biome	NA	NA	F12SB	1	15000	1	2025-10-05	2018	February to March	NA_	5 cm core diameter	soil	No	Illumina	ITS1	0.5	0.5	NA_	FastDNA Spin kit for Soil (MP Biomedicals)	ITS1F_KYO2/ITS2_KYO2	TAGAGGAAGTAAAAGTCGTAA/TTYRCTRCGTTCTTCATC	5.5	H2O	NA	0.95	0.08	NA	NA	NA	Cynodon spp.	NA_	bermudagrass golf course	Soil microbial diversity and composition: Links to soil texture and associated properties	Xia, Q., Rufty, T. and Shi, W.	2020	Soil Biology and Biochemistry	10.1016/j.soilbio.2020.107953	wei_shi@ncsu.edu	GlobalFungi	15.7
GF05002945S	-85.3729	42.4108	287	North America	USA	Michigan State University , LTER crop rotation experiment in Hickory Corners, Michigan	soil	cropland	cropland biome	NA	NA	T2R2AR6S	1	1000000	1	NA	2018	NA_	NA_	Soil was sampled by removing whole plants from the soil and placing ∼2 g of soil from the root zone into a coin envelope which was then dried on silica beads upon return to the lab	plant soil	No	Illumina	ITSboth	0.05	0.05	NA_	PowerMag Soil DNA Isolation Kit (Qiagen)	ITS1F/ITS4	CTTGGTCATTTAGAGGAAGTAA/TCCTCCGCTTATTGATATGC	6.1	NA_	NA	NA	NA	NA	NA	NA	Glycine max	NA_	No-Till_5, R6_late reproductive stage_full pod development, Pioneer P22T69R Roundup Ready soybean seed	Crop Management Impacts the Soybean (Glycine max) Microbiome	Longley, Reid; Noel, Zachary A.; Benucci, Gian Maria Niccolo; Chilvers, Martin, I; Trail, Frances; Bonito, Gregory	2020	Frontiers in Microbiology	10.3389/fmicb.2020.01116	bonito@msu.edu	GlobalFungi	9.2
GF05010198S	-78.6179	35.8759	132	North America	USA	North Ridge Country Club, Raleigh, North Carolina	soil	anthropogenic	anthropogenic terrestrial biome	NA	NA	F11CT	1	15000	1	0-5	2018	February to March	NA_	5 cm core diameter	soil	No	Illumina	ITS1	0.5	0.5	NA_	FastDNA Spin kit for Soil (MP Biomedicals)	ITS1F_KYO2/ITS2_KYO2	TAGAGGAAGTAAAAGTCGTAA/TTYRCTRCGTTCTTCATC	5.3	H2O	NA	3.42	0.28	NA	NA	NA	Cynodon spp.	NA_	bermudagrass golf course	Soil microbial diversity and composition: Links to soil texture and associated properties	Xia, Q., Rufty, T. and Shi, W.	2020	Soil Biology and Biochemistry	10.1016/j.soilbio.2020.107953	wei_shi@ncsu.edu	GlobalFungi	15.6
GF05010181S	-78.4679	35.6921	69	North America	USA	Country Club of Salisbury, Salisbury, North Carolina	soil	anthropogenic	anthropogenic terrestrial biome	NA	NA	F4ST	1	15000	1	0-5	2018	February to March	NA_	5 cm core diameter	soil	No	Illumina	ITS1	0.5	0.5	NA_	FastDNA Spin kit for Soil (MP Biomedicals)	ITS1F_KYO2/ITS2_KYO2	TAGAGGAAGTAAAAGTCGTAA/TTYRCTRCGTTCTTCATC	5.2	H2O	NA	3.42	0.28	NA	NA	NA	Cynodon spp.	NA_	bermudagrass golf course	Soil microbial diversity and composition: Links to soil texture and associated properties	Xia, Q., Rufty, T. and Shi, W.	2020	Soil Biology and Biochemistry	10.1016/j.soilbio.2020.107953	wei_shi@ncsu.edu	GlobalFungi	16.2
GF04003405S	124.84	46.65	147	Asia	China	eastern China	soil	cropland	cropland biome	3.6	431	JM.107_fun	100	NA	5	0-15	2017	September	NA_	NA_	soil from agricultural field	No	Illumina	ITS1	0.5	0.5	NA_	FastDNA SPIN Kit for Soil (MP Biomedicals)	ITS5/ITS2	GGAAGTAAAAGTCGTAACAAGG/GCTGCGTTCTTCATCGATGC	8.1	H2O	3.20597	NA	0.1873	725.09	NA	22334.3	Zea mays	NA_	Additional physiochemical properties: dissolved organic C (mg/kg) = 59.99154069; microbial biomass C (mg/kg) = 348.6898147; available N (mg/kg) = 150.78; NO3 (mg/kg) = 38.93924666; NH4 (mg/kg) = 4.053482479; microbial biomass N (mg/kg) = 21.10886702; available P (mg/kg) = 113.0875; available K (mg/kg) = 282.7; total S (g/kg) = 0.449780573; available S (mg/kg) = 6.876694838; total Fe (g/kg) = 14.5…	Balance between community assembly processes mediates species coexistence in agricultural soil microbiomes across eastern China.	Jiao, S., Yang, Y., Xu, Y., Zhang, J. and Lu, Y.	2020	The ISME Journal	10.1016/j.scitotenv.2020.141761	luyh@pku.edu.cn	GlobalFungi	4
GF05010222S	-78.6741	35.7616	81	North America	USA	Lonnie Poole Golf Course, Raleigh, North Carolina	soil	anthropogenic	anthropogenic terrestrial biome	NA	NA	F7CT	1	15000	1	0-5	2018	February to March	NA_	5 cm core diameter	soil	No	Illumina	ITS1	0.5	0.5	NA_	FastDNA Spin kit for Soil (MP Biomedicals)	ITS1F_KYO2/ITS2_KYO2	TAGAGGAAGTAAAAGTCGTAA/TTYRCTRCGTTCTTCATC	5.6	H2O	NA	3.42	0.28	NA	NA	NA	Cynodon spp.	NA_	bermudagrass golf course	Soil microbial diversity and composition: Links to soil texture and associated properties	Xia, Q., Rufty, T. and Shi, W.	2020	Soil Biology and Biochemistry	10.1016/j.soilbio.2020.107953	wei_shi@ncsu.edu	GlobalFungi	16
GF01013170S	8.39958	50.0074	95	Europe	Germany	Flörsheim, Germany	soil	grassland	temperate grassland biome	10.2	648.2	NA_	1	NA	1	10	2012	March	NA_	NA_	surface soil_0 to 10 cm depth	No	Illumina	ITS1	0.3	0.3	NA_	Fast DNA Spin for Soil kit (MP Biomedicals)	ITS1FI2/ITS2	GAACCWGCGGARGGATCA/GCTGCGTTCTTCATCGATGC	6.8	CaCl2	2.93	NA	NA	NA	NA	NA	NA_	NA_	NA_	Illumina metabarcoding of a soil fungal community.	Schmidt, P.A., Bálint, M., Greshake, B., Bandow, C., Römbke, J. and Schmitt, I.	2013	Soil Biology and Biochemistry	10.1016/j.soilbio.2013.05.014	mbalint@senckenberg.de, ischmitt@senckenberg.de	GlobalFungi	10.6
GF01013176S	8.39958	50.0074	95	Europe	Germany	Flörsheim, Germany	soil	grassland	temperate grassland biome	10.2	648.2	NA_	1	NA	1	10	2012	March	NA_	NA_	surface soil_0 to 10 cm depth	No	Illumina	ITS1	0.3	0.3	NA_	Fast DNA Spin for Soil kit (MP Biomedicals)	ITS1FI2/ITS2	GAACCWGCGGARGGATCA/GCTGCGTTCTTCATCGATGC	6.8	CaCl2	2.93	NA	NA	NA	NA	NA	NA_	NA_	NA_	Illumina metabarcoding of a soil fungal community.	Schmidt, P.A., Bálint, M., Greshake, B., Bandow, C., Römbke, J. and Schmitt, I.	2013	Soil Biology and Biochemistry	10.1016/j.soilbio.2013.05.014	mbalint@senckenberg.de, ischmitt@senckenberg.de	GlobalFungi	10.6
GF05023676S	83.0831	46.3419	447	Asia	China	Xinjiang province, Yumin county	rhizosphere soil	cropland	plantation	NA	NA	YFR3R.1	NA	NA	5	0-15	2017	August	18	leaves and other surface debris were removed upon sampling	rhizosphere soil	No	Illumina	ITS1	0.5	0.5	NA_	FastDNA SPIN Kit for soils (MP Biomedicals)	ITS5/ITS2	GGAAGTAAAAGTCGTAACAAGG/GCTGCGTTCTTCATCGATGC	8	NA_	NA	NA	NA	NA	NA	NA	Carthamus tinctorius L.	NA_	reproductive stage rhizosphere soil; Yumin flatland	Study on the correlation between soil microbial diversity and ambient environmental factors influencing the safflower distribution in Xinjiang	Liu, Y., Zhang, X., Yang, M.L. and Wang, S.M.	2020	Journal of Basic Microbiology	10.1002/jobm.201900626	524718312@qq.com	GlobalFungi	8.1
GF05010178S	-80.5003	35.7045	222	North America	USA	The Revival Golf Course at the Crescent, Salisbury, North Carolina	soil	anthropogenic	anthropogenic terrestrial biome	NA	NA	F5DB	1	15000	1	2025-10-05	2018	February to March	NA_	5 cm core diameter	soil	No	Illumina	ITS1	0.5	0.5	NA_	FastDNA Spin kit for Soil (MP Biomedicals)	ITS1F_KYO2/ITS2_KYO2	TAGAGGAAGTAAAAGTCGTAA/TTYRCTRCGTTCTTCATC	5.4	H2O	NA	0.95	0.08	NA	NA	NA	Cynodon spp.	NA_	bermudagrass golf course	Soil microbial diversity and composition: Links to soil texture and associated properties	Xia, Q., Rufty, T. and Shi, W.	2020	Soil Biology and Biochemistry	10.1016/j.soilbio.2020.107953	wei_shi@ncsu.edu	GlobalFungi	15.5
GF05028954S	118.64	35.11	65	Asia	China	Banquan Town, Junan County, Shandong Province	root	cropland	cropland biome	NA	NA	FSRT2	NA	NA	5	NA	2020	March	2	roots from 5 plants per plot, rinsed with sterile H2O, treated with ethanol, sodium hypochlorite, ethanol and sterile H2O	root	No	Illumina	ITS1	2	2	NA_	DNeasy power soil kit (Qiagen)	ITS5/ITS2	GGAAGTAAAAGTCGTAACAAGG/GCTGCGTTCTTCATCGATGC	7.4	NA_	NA	1.595	0.181	220	5960	12270	Triticum aestivum	NA_	severe wheat yellow mosaic disease	Enrichment of microbial taxa after the onset of wheat yellow mosaic disease	Wu, C., Wang, F., Ge, A., Zhang, H., Chen, G., Deng, Y., Yang, J., Chen, J. and Ge, T.	2021	Agriculture, Ecosystems and Environment	10.1016/j.agee.2021.107651	nather2008@163.com	GlobalFungi	13.7
GF05010167S	-78.5939	35.7741	88	North America	USA	Raleigh Country Club, Raleigh, North Carolina	soil	anthropogenic	anthropogenic terrestrial biome	NA	NA	F2DB	1	15000	1	2025-10-05	2018	February to March	NA_	5 cm core diameter	soil	No	Illumina	ITS1	0.5	0.5	NA_	FastDNA Spin kit for Soil (MP Biomedicals)	ITS1F_KYO2/ITS2_KYO2	TAGAGGAAGTAAAAGTCGTAA/TTYRCTRCGTTCTTCATC	5.3	H2O	NA	0.95	0.08	NA	NA	NA	Cynodon spp.	NA_	bermudagrass golf course	Soil microbial diversity and composition: Links to soil texture and associated properties	Xia, Q., Rufty, T. and Shi, W.	2020	Soil Biology and Biochemistry	10.1016/j.soilbio.2020.107953	wei_shi@ncsu.edu	GlobalFungi	16
GF05006564S	-78.0389	35.3832	22	North America	USA	Goldsboro, North Carolina	soil	cropland	agricultural ecosystem	NA	NA	F5	NA	NA	30	0-10	2016	November	1	2.5 cm soil core diameter	soil	No	Illumina	ITS1	0.6	0.6	NA_	FastDNA SPIN Kit for soil (MP Biomedicals)	ITS1F_KYO2/ITS2_KYO2	TAGAGGAAGTAAAAGTCGTAA/TTYRCTRCGTTCTTCATC	5.4	H2O	NA	1.45	0.13	NA	NA	NA	NA_	Zea, Glycine, Triticum, Sorghum, Helianthus	management system ICL (integrated crop-livestock system)	Eighteen-Year Farming Management Moderately Shapes the Soil Microbial Community Structure but Promotes Habitat-Specific Taxa	Chen, H., Xia, Q., Yang, T., & Shi, W.	2018	Frontiers in Microbiology	10.3389/fmicb.2018.01776	wei_shi@ncsu.edu, wshi3@ncsu.edu	GlobalFungi	16.7
GF05010173S	-78.4284	35.6465	94	North America	USA	Bayer Research Facility, Clayton, North Carolina	soil	anthropogenic	anthropogenic terrestrial biome	NA	NA	F1DB	1	15000	1	2025-10-05	2018	February to March	NA_	5 cm core diameter	soil	No	Illumina	ITS1	0.5	0.5	NA_	FastDNA Spin kit for Soil (MP Biomedicals)	ITS1F_KYO2/ITS2_KYO2	TAGAGGAAGTAAAAGTCGTAA/TTYRCTRCGTTCTTCATC	5.2	H2O	NA	0.95	0.08	NA	NA	NA	Cynodon spp.	NA_	bermudagrass golf course	Soil microbial diversity and composition: Links to soil texture and associated properties	Xia, Q., Rufty, T. and Shi, W.	2020	Soil Biology and Biochemistry	10.1016/j.soilbio.2020.107953	wei_shi@ncsu.edu	GlobalFungi	16
GF01000719S	150.736	-33.6157	21	Australia	Australia	Australia	soil	grassland	temperate grassland biome	NA	NA	19464	NA	7700000000000	9	20-30	2015	February	NA_	soil samples from 25 × 25 m quadrat	shallow subsurface depth_20 to 30 cm depth	No	Illumina	ITSboth	0.3	0.75	NA_	EMP DNA Extraction Protocol (https://doi.org/10.17504/protocols.io.nutdewn)	ITS1F/ITS4	CTTGGTCATTTAGAGGAAGTAA/TCCTCCGCTTATTGATATGC	6.3	H2O	NA	NA	NA	NA	NA	NA	NA_	NA_	All information about samples at: https://data.bioplatforms.com/organization/about/australian-microbiome	Introducing BASE: the Biomes of Australian Soil Environments soil microbial diversity database.	Bissett, A., Fitzgerald, A., Meintjes, T., Mele, P.M., Reith, F., Dennis, P.G., Breed, M.F., Brown, B., Brown, M.V., Brugger, J., Byrne, M., Caddy-Retalic, S., Carmody, B., Coates, D.J., Correa, C., Ferrari, B.C., Gupta, V.V.S.R., Hamonts, K., Haslem, A., Hugenholtz, P., Karan, M., Koval, J., Lowe, A.J., Macdonald, S., McGrath, L., Martin, D., Morgan, M., North, K.I., Paungfoo-Lonhienne, C., Pend…	2016	GigaScience	10.1186/s13742-016-0126-5	Andrew.bissett@csiro.au	GlobalFungi	17.6
GF04003278S	109.09	32.63	326	Asia	China	eastern China	soil	cropland	cropland biome	15.4	810	JM.28.2_fun	100	NA	5	0-15	2017	September	NA_	NA_	soil from agricultural field	No	Illumina	ITS1	0.5	0.5	NA_	FastDNA SPIN Kit for Soil (MP Biomedicals)	ITS5/ITS2	GGAAGTAAAAGTCGTAACAAGG/GCTGCGTTCTTCATCGATGC	6.8	H2O	3.26909	NA	0.2503	604.316	NA	24162.7	Zea mays	NA_	Additional physiochemical properties: dissolved organic C (mg/kg) = 46.96529221; microbial biomass C (mg/kg) = 130.2335979; available N (mg/kg) = 181.58; NO3 (mg/kg) = 57.21700879; NH4 (mg/kg) = 2.746368659; microbial biomass N (mg/kg) = 7.508333099; available P (mg/kg) = 10.5; available K (mg/kg) = 75.1; total S (g/kg) = 0.444192081; available S (mg/kg) = 15.19954301; total Fe (g/kg) = 48.257717…	Balance between community assembly processes mediates species coexistence in agricultural soil microbiomes across eastern China.	Jiao, S., Yang, Y., Xu, Y., Zhang, J. and Lu, Y.	2020	The ISME Journal	10.1016/j.scitotenv.2020.141761	luyh@pku.edu.cn	GlobalFungi	16.4
GF01013177S	8.39958	50.0074	95	Europe	Germany	Flörsheim, Germany	soil	grassland	temperate grassland biome	10.2	648.2	NA_	1	NA	1	10	2012	March	NA_	NA_	surface soil_0 to 10 cm depth	No	Illumina	ITS1	0.3	0.3	NA_	Fast DNA Spin for Soil kit (MP Biomedicals)	ITS1FI2/ITS2	GAACCWGCGGARGGATCA/GCTGCGTTCTTCATCGATGC	6.8	CaCl2	2.93	NA	NA	NA	NA	NA	NA_	NA_	NA_	Illumina metabarcoding of a soil fungal community.	Schmidt, P.A., Bálint, M., Greshake, B., Bandow, C., Römbke, J. and Schmitt, I.	2013	Soil Biology and Biochemistry	10.1016/j.soilbio.2013.05.014	mbalint@senckenberg.de, ischmitt@senckenberg.de	GlobalFungi	10.6
GF05002965S	-85.3729	42.4108	287	North America	USA	Michigan State University , LTER crop rotation experiment in Hickory Corners, Michigan	soil	cropland	cropland biome	NA	NA	T1R6CV2S	1	1000000	1	NA	2018	NA_	NA_	Soil was sampled by removing whole plants from the soil and placing ∼2 g of soil from the root zone into a coin envelope which was then dried on silica beads upon return to the lab	plant soil	No	Illumina	ITSboth	0.05	0.05	NA_	PowerMag Soil DNA Isolation Kit (Qiagen)	ITS1F/ITS4	CTTGGTCATTTAGAGGAAGTAA/TCCTCCGCTTATTGATATGC	6.1	NA_	NA	NA	NA	NA	NA	NA	Glycine max	NA_	Conventional_13, V2_early vegetative stage_two sets of unfolded trifoliate leaves, Pioneer P22T69R Roundup Ready soybean seed	Crop Management Impacts the Soybean (Glycine max) Microbiome	Longley, Reid; Noel, Zachary A.; Benucci, Gian Maria Niccolo; Chilvers, Martin, I; Trail, Frances; Bonito, Gregory	2020	Frontiers in Microbiology	10.3389/fmicb.2020.01116	bonito@msu.edu	GlobalFungi	9.2
GF04003284S	116.61	31.75	51	Asia	China	eastern China	soil	cropland	cropland biome	15.8	1114	JR.100_fun	100	NA	5	0-15	2017	September	NA_	NA_	soil from agricultural field	No	Illumina	ITS1	0.5	0.5	NA_	FastDNA SPIN Kit for Soil (MP Biomedicals)	ITS5/ITS2	GGAAGTAAAAGTCGTAACAAGG/GCTGCGTTCTTCATCGATGC	6.7	H2O	1.69637	NA	0.0964	339.457	NA	14297.1	Oryza sativa	NA_	Additional physiochemical properties: dissolved organic C (mg/kg) = 125.6043768; microbial biomass C (mg/kg) = 184.0489533; available N (mg/kg) = 77.98; NO3 (mg/kg) = 2.544148551; NH4 (mg/kg) = 9.106086957; microbial biomass N (mg/kg) = 9.084405797; available P (mg/kg) = 7.25; available K (mg/kg) = 130.2; total S (g/kg) = 0.261033386; available S (mg/kg) = 31.6442; total Fe (g/kg) = 32.69211593; …	Balance between community assembly processes mediates species coexistence in agricultural soil microbiomes across eastern China.	Jiao, S., Yang, Y., Xu, Y., Zhang, J. and Lu, Y.	2020	The ISME Journal	10.1016/j.scitotenv.2020.141761	luyh@pku.edu.cn	GlobalFungi	16.2
GF05016230S	-73.8197	45.1247	48	North America	Canada	Québec, Monteregie	soil	cropland	cropland biome	NA	NA	ITS_Fongiplus3	NA	NA	5	0-10	2018	June	5	five soil samples of approximately 200 g each were taken from the upper 10 cm of soil from each corner and the centre of each field	bulk soil	No	Illumina	ITS1	0.5	0.5	NA_	DNA PowerSoil Kit (Qiagen)	ITS1F/58A2R	CTTGGTCATTTAGAGGAAGTAA/CTGCGTTCTTCATCGAT	6.3	NA_	NA	NA	NA	NA	NA	NA	Triticum aestivum	NA_	Triticum aestivum var. Walton	Predictive microbial-based modelling of wheat yields and grain baking quality across a 500 km transect in Québec.	Asad, N.I., Tremblay, J., Dozois, J., Mukula, E., L Espérance, E., Constant, P. and Yergeau, E.,	2021	FEMS Microbiology Ecology	10.1093/femsec/fiab160	Etienne.Yergeau@inrs.ca	GlobalFungi	7.6
GF05016215S	-73.3025	45.1417	40	North America	Canada	Québec, Monteregie	soil	cropland	cropland biome	NA	NA	ITS_24A	NA	NA	5	0-10	2018	June	5	five soil samples of approximately 200 g each were taken from the upper 10 cm of soil from each corner and the centre of each field	bulk soil	No	Illumina	ITS1	0.5	0.5	NA_	DNA PowerSoil Kit (Qiagen)	ITS1F/58A2R	CTTGGTCATTTAGAGGAAGTAA/CTGCGTTCTTCATCGAT	6.3	CaCl2	NA	2.124	0.18	NA	NA	NA	Triticum aestivum	NA_	Triticum aestivum var. Warthog	Predictive microbial-based modelling of wheat yields and grain baking quality across a 500 km transect in Québec.	Asad, N.I., Tremblay, J., Dozois, J., Mukula, E., L Espérance, E., Constant, P. and Yergeau, E.,	2021	FEMS Microbiology Ecology	10.1093/femsec/fiab160	Etienne.Yergeau@inrs.ca	GlobalFungi	7.7
GF05006566S	-78.0389	35.3832	22	North America	USA	Goldsboro, North Carolina	soil	cropland	agricultural ecosystem	NA	NA	F7	NA	NA	30	0-10	2016	November	1	2.5 cm soil core diameter	soil	No	Illumina	ITS1	0.6	0.6	NA_	FastDNA SPIN Kit for soil (MP Biomedicals)	ITS1F_KYO2/ITS2_KYO2	TAGAGGAAGTAAAAGTCGTAA/TTYRCTRCGTTCTTCATC	5.4	H2O	NA	1.11	0.1	NA	NA	NA	Zea mays	NA_	management system ORG (organic cropping system)	Eighteen-Year Farming Management Moderately Shapes the Soil Microbial Community Structure but Promotes Habitat-Specific Taxa	Chen, H., Xia, Q., Yang, T., & Shi, W.	2018	Frontiers in Microbiology	10.3389/fmicb.2018.01776	wei_shi@ncsu.edu, wshi3@ncsu.edu	GlobalFungi	16.7
GF05002940S	-85.3729	42.4108	287	North America	USA	Michigan State University , LTER crop rotation experiment in Hickory Corners, Michigan	soil	cropland	cropland biome	NA	NA	T2R6AR6S	1	1000000	1	NA	2018	NA_	NA_	Soil was sampled by removing whole plants from the soil and placing ∼2 g of soil from the root zone into a coin envelope which was then dried on silica beads upon return to the lab	plant soil	No	Illumina	ITSboth	0.05	0.05	NA_	PowerMag Soil DNA Isolation Kit (Qiagen)	ITS1F/ITS4	CTTGGTCATTTAGAGGAAGTAA/TCCTCCGCTTATTGATATGC	6.1	NA_	NA	NA	NA	NA	NA	NA	Glycine max	NA_	No-Till_11, R6_late reproductive stage_full pod development, Pioneer P22T69R Roundup Ready soybean seed	Crop Management Impacts the Soybean (Glycine max) Microbiome	Longley, Reid; Noel, Zachary A.; Benucci, Gian Maria Niccolo; Chilvers, Martin, I; Trail, Frances; Bonito, Gregory	2020	Frontiers in Microbiology	10.3389/fmicb.2020.01116	bonito@msu.edu	GlobalFungi	9.2
GF05002989S	-85.3729	42.4108	287	North America	USA	Michigan State University , LTER crop rotation experiment in Hickory Corners, Michigan	soil	cropland	cropland biome	NA	NA	T4R6BV2S	1	1000000	1	NA	2018	NA_	NA_	Soil was sampled by removing whole plants from the soil and placing ∼2 g of soil from the root zone into a coin envelope which was then dried on silica beads upon return to the lab	plant soil	No	Illumina	ITSboth	0.05	0.05	NA_	PowerMag Soil DNA Isolation Kit (Qiagen)	ITS1F/ITS4	CTTGGTCATTTAGAGGAAGTAA/TCCTCCGCTTATTGATATGC	6.1	NA_	NA	NA	NA	NA	NA	NA	Glycine max	NA_	Organic_12, V2_early vegetative stage_two sets of unfolded trifoliate leaves, non-genetically modified Viking O.2188AT12N soybean seed	Crop Management Impacts the Soybean (Glycine max) Microbiome	Longley, Reid; Noel, Zachary A.; Benucci, Gian Maria Niccolo; Chilvers, Martin, I; Trail, Frances; Bonito, Gregory	2020	Frontiers in Microbiology	10.3389/fmicb.2020.01116	bonito@msu.edu	GlobalFungi	9.2
GF05002249S	109.156	27.5206	697	Asia	China	Guizhou	soil	cropland	cropland	17	1300	Hg053fung	1	NA	1	0-15	2016	August	2	NA_	soil (Haplic Alisol)	No	Illumina	ITS1	0.3	0.3	NA_	PowerSoil DNA isolation Kit (Qiagen)	ITS1F/ITS2	CTTGGTCATTTAGAGGAAGTAA/GCTGCGTTCTTCATCGATGC	6.3	NA_	NA	NA	NA	NA	NA	NA	NA_	NA_	site18	Microbial taxonomic and functional attributes consistently predict soil CO2 emissions across contrasting croplands	Liu Y.-R., Delgado-Baquerizo M., Yang Z., Feng J., Zhu J., Huang Q.,	2020	Science of The Total Environment	10.1016/j.scitotenv.2019.134885	yrliu@mail.hzau.edu.cn	GlobalFungi	15.9
GF04003305S	123.77	43.53	114	Asia	China	eastern China	soil	cropland	cropland biome	6.2	507	JR.132_fun	100	NA	5	0-15	2017	September	NA_	NA_	soil from agricultural field	No	Illumina	ITS1	0.5	0.5	NA_	FastDNA SPIN Kit for Soil (MP Biomedicals)	ITS5/ITS2	GGAAGTAAAAGTCGTAACAAGG/GCTGCGTTCTTCATCGATGC	7.8	H2O	2.55192	NA	0.1302	163.488	NA	18919.7	Oryza sativa	NA_	Additional physiochemical properties: dissolved organic C (mg/kg) = 64.07962853; microbial biomass C (mg/kg) = 146.1043816; available N (mg/kg) = 124.18; NO3 (mg/kg) = 8.819956258; NH4 (mg/kg) = 2.577281292; microbial biomass N (mg/kg) = 15.3584926; available P (mg/kg) = 22.6875; available K (mg/kg) = 319.5; total S (g/kg) = 0.257188307; available S (mg/kg) = 3.299335224; total Fe (g/kg) = 22.849…	Balance between community assembly processes mediates species coexistence in agricultural soil microbiomes across eastern China.	Jiao, S., Yang, Y., Xu, Y., Zhang, J. and Lu, Y.	2020	The ISME Journal	10.1016/j.scitotenv.2020.141761	luyh@pku.edu.cn	GlobalFungi	7.2
GF04003296S	104.7	32.43	1144	Asia	China	eastern China	soil	cropland	cropland biome	12.5	808	JR.19_fun	100	NA	5	0-15	2017	September	NA_	NA_	soil from agricultural field	No	Illumina	ITS1	0.5	0.5	NA_	FastDNA SPIN Kit for Soil (MP Biomedicals)	ITS5/ITS2	GGAAGTAAAAGTCGTAACAAGG/GCTGCGTTCTTCATCGATGC	6.9	H2O	2.13778	NA	0.1378	93.451	NA	18012.4	Oryza sativa	NA_	Additional physiochemical properties: dissolved organic C (mg/kg) = 59.13423407; microbial biomass C (mg/kg) = 254.925495; available N (mg/kg) = 111.58; NO3 (mg/kg) = 15.38977694; NH4 (mg/kg) = 6.669003476; microbial biomass N (mg/kg) = 14.99624565; available P (mg/kg) = 9.8125; available K (mg/kg) = 123.25; total S (g/kg) = 0.044504974; available S (mg/kg) = 5.709986944; total Fe (g/kg) = 32.372…	Balance between community assembly processes mediates species coexistence in agricultural soil microbiomes across eastern China.	Jiao, S., Yang, Y., Xu, Y., Zhang, J. and Lu, Y.	2020	The ISME Journal	10.1016/j.scitotenv.2020.141761	luyh@pku.edu.cn	GlobalFungi	13.5
GF04003304S	102.5	24.28	1662	Asia	China	eastern China	soil	cropland	cropland biome	17.3	983	JM.11.3_fun	100	NA	5	0-15	2017	September	NA_	NA_	soil from agricultural field	No	Illumina	ITS1	0.5	0.5	NA_	FastDNA SPIN Kit for Soil (MP Biomedicals)	ITS5/ITS2	GGAAGTAAAAGTCGTAACAAGG/GCTGCGTTCTTCATCGATGC	6.5	H2O	3.13493	NA	0.2482	438.049	NA	19978	Zea mays	NA_	Additional physiochemical properties: dissolved organic C (mg/kg) = 34.89929511; microbial biomass C (mg/kg) = 258.3933374; available N (mg/kg) = 143.78; NO3 (mg/kg) = 102.9940818; NH4 (mg/kg) = 6.153936029; microbial biomass N (mg/kg) = 16.3457178; available P (mg/kg) = 32.875; available K (mg/kg) = 105.2; total S (g/kg) = 0.450719159; available S (mg/kg) = 42.6967502; total Fe (g/kg) = 34.51354…	Balance between community assembly processes mediates species coexistence in agricultural soil microbiomes across eastern China.	Jiao, S., Yang, Y., Xu, Y., Zhang, J. and Lu, Y.	2020	The ISME Journal	10.1016/j.scitotenv.2020.141761	luyh@pku.edu.cn	GlobalFungi	17.2
GF05002243S	109.14	27.6022	642	Asia	China	Guizhou	soil	cropland	cropland	17	1300	Hg046fung	1	NA	1	0-15	2016	August	2	NA_	soil (Haplic Alisol)	No	Illumina	ITS1	0.3	0.3	NA_	PowerSoil DNA isolation Kit (Qiagen)	ITS1F/ITS2	CTTGGTCATTTAGAGGAAGTAA/GCTGCGTTCTTCATCGATGC	6.3	NA_	NA	NA	NA	NA	NA	NA	NA_	NA_	site16	Microbial taxonomic and functional attributes consistently predict soil CO2 emissions across contrasting croplands	Liu Y.-R., Delgado-Baquerizo M., Yang Z., Feng J., Zhu J., Huang Q.,	2020	Science of The Total Environment	10.1016/j.scitotenv.2019.134885	yrliu@mail.hzau.edu.cn	GlobalFungi	16.2
GF04003255S	117.12	32.61	32	Asia	China	eastern China	soil	cropland	cropland biome	15.6	839	JR.99_fun	100	NA	5	0-15	2017	September	NA_	NA_	soil from agricultural field	No	Illumina	ITS1	0.5	0.5	NA_	FastDNA SPIN Kit for Soil (MP Biomedicals)	ITS5/ITS2	GGAAGTAAAAGTCGTAACAAGG/GCTGCGTTCTTCATCGATGC	7	H2O	2.66511	NA	0.1578	128.391	NA	13113.3	Oryza sativa	NA_	Additional physiochemical properties: dissolved organic C (mg/kg) = 46.74760784; microbial biomass C (mg/kg) = 372.5664488; available N (mg/kg) = 115.78; NO3 (mg/kg) = 15.31921569; NH4 (mg/kg) = 4.15372549; microbial biomass N (mg/kg) = 21.14258824; available P (mg/kg) = 77.3125; available K (mg/kg) = 291.5; total S (g/kg) = 0.228144325; available S (mg/kg) = 11.65147943; total Fe (g/kg) = 27.188…	Balance between community assembly processes mediates species coexistence in agricultural soil microbiomes across eastern China.	Jiao, S., Yang, Y., Xu, Y., Zhang, J. and Lu, Y.	2020	The ISME Journal	10.1016/j.scitotenv.2020.141761	luyh@pku.edu.cn	GlobalFungi	15.7
GF04003299S	123.22	41.27	27	Asia	China	eastern China	soil	cropland	cropland biome	8.4	745	JM.116_fun	100	NA	5	0-15	2017	September	NA_	NA_	soil from agricultural field	No	Illumina	ITS1	0.5	0.5	NA_	FastDNA SPIN Kit for Soil (MP Biomedicals)	ITS5/ITS2	GGAAGTAAAAGTCGTAACAAGG/GCTGCGTTCTTCATCGATGC	7	H2O	3.03081	NA	0.144	235.59	NA	17271.6	Zea mays	NA_	Additional physiochemical properties: dissolved organic C (mg/kg) = 64.61615165; microbial biomass C (mg/kg) = 363.296005; available N (mg/kg) = 140.98; NO3 (mg/kg) = 8.995986213; NH4 (mg/kg) = 2.562619458; microbial biomass N (mg/kg) = 17.73571048; available P (mg/kg) = 24.2125; available K (mg/kg) = 161; total S (g/kg) = 0.267428192; available S (mg/kg) = 10.65697175; total Fe (g/kg) = 35.45208…	Balance between community assembly processes mediates species coexistence in agricultural soil microbiomes across eastern China.	Jiao, S., Yang, Y., Xu, Y., Zhang, J. and Lu, Y.	2020	The ISME Journal	10.1016/j.scitotenv.2020.141761	luyh@pku.edu.cn	GlobalFungi	9.2
GF05016267S	-71.509	46.1015	324	North America	Canada	Québec, Centre.du.Qc	soil	cropland	cropland biome	NA	NA	ITS_PRI3	NA	NA	5	0-10	2018	May	18	five soil samples of approximately 200 g each were taken from the upper 10 cm of soil from each corner and the centre of each field	bulk soil	No	Illumina	ITS1	0.5	0.5	NA_	DNA PowerSoil Kit (Qiagen)	ITS1F/58A2R	CTTGGTCATTTAGAGGAAGTAA/CTGCGTTCTTCATCGAT	5.4	CaCl2	NA	5.248	0.32	NA	NA	NA	Triticum aestivum	NA_	Triticum aestivum var. Scotia	Predictive microbial-based modelling of wheat yields and grain baking quality across a 500 km transect in Québec.	Asad, N.I., Tremblay, J., Dozois, J., Mukula, E., L Espérance, E., Constant, P. and Yergeau, E.,	2021	FEMS Microbiology Ecology	10.1093/femsec/fiab160	Etienne.Yergeau@inrs.ca	GlobalFungi	5
GF04019818S	-73.5706	45.183	59	North America	Canada	Ferme EDPA, Saint-Edouard-de-Napierville, Quebec	soil	cropland	cropland biome	NA	NA	3_ITS	NA	NA	3	NA	2017	July	NA_	NA_	bulk soil	No	Illumina	ITS1	0.25	0.25	NA_	DNeasy PowerSoil DNA Isolation Kit (Qiagen)	ITS1F/58A2R	CTTGGTCATTTAGAGGAAGTAA/CTGCGTTCTTCATCGAT	6	H2O	4.1	NA	NA	NA	NA	NA	Triticum aestivum	NA_	NA_	Microbial indicators are better predictors of wheat yield and quality than N fertilization.	Yergeau, É., Quiza, L. and Tremblay, J.	2020	FEMS Microbiology Ecology	10.1093/femsec/fiz205	etienne.yergeau@iaf.inrs.ca	GlobalFungi	7.6
GF01002142S	150.737	-33.6096	23	Australia	Australia	Australia	soil	grassland	temperate grassland biome	NA	NA	19453	NA	7700000000000	9	0-10	2015	February	NA_	soil samples from 25 × 25 m quadrat	surface depth_0 to 10 cm depth	No	Illumina	ITSboth	0.3	0.75	NA_	EMP DNA Extraction Protocol (https://doi.org/10.17504/protocols.io.nutdewn)	ITS1F/ITS4	CTTGGTCATTTAGAGGAAGTAA/TCCTCCGCTTATTGATATGC	6.9	H2O	NA	NA	NA	NA	NA	NA	NA_	NA_	All information about samples at: https://data.bioplatforms.com/organization/about/australian-microbiome	Introducing BASE: the Biomes of Australian Soil Environments soil microbial diversity database.	Bissett, A., Fitzgerald, A., Meintjes, T., Mele, P.M., Reith, F., Dennis, P.G., Breed, M.F., Brown, B., Brown, M.V., Brugger, J., Byrne, M., Caddy-Retalic, S., Carmody, B., Coates, D.J., Correa, C., Ferrari, B.C., Gupta, V.V.S.R., Hamonts, K., Haslem, A., Hugenholtz, P., Karan, M., Koval, J., Lowe, A.J., Macdonald, S., McGrath, L., Martin, D., Morgan, M., North, K.I., Paungfoo-Lonhienne, C., Pend…	2016	GigaScience	10.1186/s13742-016-0126-5	Andrew.bissett@csiro.au	GlobalFungi	17.6
GF05002949S	-85.3729	42.4108	287	North America	USA	Michigan State University , LTER crop rotation experiment in Hickory Corners, Michigan	soil	cropland	cropland biome	NA	NA	T2R5BR6S	1	1000000	1	NA	2018	NA_	NA_	Soil was sampled by removing whole plants from the soil and placing ∼2 g of soil from the root zone into a coin envelope which was then dried on silica beads upon return to the lab	plant soil	No	Illumina	ITSboth	0.05	0.05	NA_	PowerMag Soil DNA Isolation Kit (Qiagen)	ITS1F/ITS4	CTTGGTCATTTAGAGGAAGTAA/TCCTCCGCTTATTGATATGC	6.1	NA_	NA	NA	NA	NA	NA	NA	Glycine max	NA_	No-Till_9, R6_late reproductive stage_full pod development, Pioneer P22T69R Roundup Ready soybean seed	Crop Management Impacts the Soybean (Glycine max) Microbiome	Longley, Reid; Noel, Zachary A.; Benucci, Gian Maria Niccolo; Chilvers, Martin, I; Trail, Frances; Bonito, Gregory	2020	Frontiers in Microbiology	10.3389/fmicb.2020.01116	bonito@msu.edu	GlobalFungi	9.2
GF04018125S	115.908	39.048	12	Asia	China	Xiong`an New Area, Hebei Province	soil	anthropogenic	anthropogenic terrestrial biome	NA	NA	G2USf	1	7562	1	1930-10-01	2019	April	20	root-zone soil obtained using a spade in the vicinity of the stem	root-zone soil	No	IonTorrent	ITS1	NA	NA	NA_	phenol-chloroform extraction method and CTAB buffer (Lutz et al. 2011)	ITS5/ITS2	GGAAGTAAAAGTCGTAACAAGG/GCTGCGTTCTTCATCGATGC	8.3	H2O	1.34	NA	0.0532	712.3	NA	24.9	Ginkgo biloba	NA_	unhealthy plant (visible changes in appearance, such as discolored or yellowish leaves, which were partially associated with chlorosis). Additional soil properties: HN (mg/kg) = 91; C/N = 12.03; EC (ms/cm) = 0.181	Community structure and diversity of the microbiomes of two microhabitats at the root-soil interface: implications of meta-analysis of the root-zone soil and root endosphere microbial communities in Xiong’an New Area.	Wang, C., Masoudi, A., Wang, M., Yang, J., Shen, R., Man, M., Yu, Z. and Liu, J.	2020	Canadian Journal of Microbiology	10.1139/cjm-2020-0061	yuzhijun@hebtu.edu.cn (Z. Yu), liujingze@hebtu.edu.cn (J. Liu)	GlobalFungi	13.4
GF05002973S	-85.3729	42.4108	287	North America	USA	Michigan State University , LTER crop rotation experiment in Hickory Corners, Michigan	soil	cropland	cropland biome	NA	NA	T1R5CV2S	1	1000000	1	NA	2018	NA_	NA_	Soil was sampled by removing whole plants from the soil and placing ∼2 g of soil from the root zone into a coin envelope which was then dried on silica beads upon return to the lab	plant soil	No	Illumina	ITSboth	0.05	0.05	NA_	PowerMag Soil DNA Isolation Kit (Qiagen)	ITS1F/ITS4	CTTGGTCATTTAGAGGAAGTAA/TCCTCCGCTTATTGATATGC	6.1	NA_	NA	NA	NA	NA	NA	NA	Glycine max	NA_	Conventional_9, V2_early vegetative stage_two sets of unfolded trifoliate leaves, Pioneer P22T69R Roundup Ready soybean seed	Crop Management Impacts the Soybean (Glycine max) Microbiome	Longley, Reid; Noel, Zachary A.; Benucci, Gian Maria Niccolo; Chilvers, Martin, I; Trail, Frances; Bonito, Gregory	2020	Frontiers in Microbiology	10.3389/fmicb.2020.01116	bonito@msu.edu	GlobalFungi	9.2
GF05016222S	-73.1316	45.1645	38	North America	Canada	Québec, Monteregie	soil	cropland	cropland biome	NA	NA	ITS_EBRER5	NA	NA	5	0-10	2018	June	5	five soil samples of approximately 200 g each were taken from the upper 10 cm of soil from each corner and the centre of each field	bulk soil	No	Illumina	ITS1	0.5	0.5	NA_	DNA PowerSoil Kit (Qiagen)	ITS1F/58A2R	CTTGGTCATTTAGAGGAAGTAA/CTGCGTTCTTCATCGAT	6.1	CaCl2	NA	2.318	0.19	NA	NA	NA	Triticum aestivum	NA_	Triticum aestivum var. Walton	Predictive microbial-based modelling of wheat yields and grain baking quality across a 500 km transect in Québec.	Asad, N.I., Tremblay, J., Dozois, J., Mukula, E., L Espérance, E., Constant, P. and Yergeau, E.,	2021	FEMS Microbiology Ecology	10.1093/femsec/fiab160	Etienne.Yergeau@inrs.ca	GlobalFungi	7.7
GF04003314S	123.22	41.27	27	Asia	China	eastern China	soil	cropland	cropland biome	8.4	745	JR.116_fun	100	NA	5	0-15	2017	September	NA_	NA_	soil from agricultural field	No	Illumina	ITS1	0.5	0.5	NA_	FastDNA SPIN Kit for Soil (MP Biomedicals)	ITS5/ITS2	GGAAGTAAAAGTCGTAACAAGG/GCTGCGTTCTTCATCGATGC	7	H2O	2.29176	NA	0.1287	630.734	NA	18109.3	Oryza sativa	NA_	Additional physiochemical properties: dissolved organic C (mg/kg) = 41.22631579; microbial biomass C (mg/kg) = 195.877193; available N (mg/kg) = 112.98; NO3 (mg/kg) = 1.668256579; NH4 (mg/kg) = 2.901315789; microbial biomass N (mg/kg) = 26.39368421; available P (mg/kg) = 24.875; available K (mg/kg) = 126.1; total S (g/kg) = 0.194329545; available S (mg/kg) = 3.20637506; total Fe (g/kg) = 38.44616…	Balance between community assembly processes mediates species coexistence in agricultural soil microbiomes across eastern China.	Jiao, S., Yang, Y., Xu, Y., Zhang, J. and Lu, Y.	2020	The ISME Journal	10.1016/j.scitotenv.2020.141761	luyh@pku.edu.cn	GlobalFungi	9.2
GF03004490S	116.48	39.88	39	Asia	China	campus of Beijing University of Technology, Xidawang Road, Chaoyang district, Beijing	air	anthropogenic	urban biome	NA	NA	Spr_N_3F	1	NA	1	NA	2014	March	19	sampled by a middle-volume (100 L min 1) sampler (KC-6120, Laoshan Electronic Instrument Factory, Qingdao, China) using glass fiber filters (pre-heated at 450 ?C for 4 h) for 24 h (from 8:00 a.m. to 8:00 a.m. on the next day), sampling height was about 1.5m from the ground	airborne PM2.5 samples	No	Illumina	ITS1	NA	NA	one quarter of the whole filter cut into pieces	FastDNA Spin Kit (Qiagen)	ITS5/ITS2	GGAAGTAAAAGTCGTAACAAGG/GCTGCGTTCTTCATCGATGC	8	NA_	NA	NA	NA	NA	NA	NA	NA_	NA_	Air pollution level: Non-pollution	More obvious air pollution impacts on variations in bacteria than fungi and their co-occurrences with ammonia-oxidizing microorganisms in PM2.5.	Fan, X. Y., Gao, J. F., Pan, K. L., Li, D. C., Dai, H. H., and Li, X.	2019	Environmental Pollution	10.1016/j.envpol.2019.05.004	gao.jingfeng@bjut.edu.cn	GlobalFungi	12.6
GF05002917S	-85.3729	42.4108	287	North America	USA	Michigan State University , LTER crop rotation experiment in Hickory Corners, Michigan	soil	cropland	cropland biome	NA	NA	T4R6CR2S	1	1000000	1	NA	2018	NA_	NA_	Soil was sampled by removing whole plants from the soil and placing ∼2 g of soil from the root zone into a coin envelope which was then dried on silica beads upon return to the lab	plant soil	No	Illumina	ITSboth	0.05	0.05	NA_	PowerMag Soil DNA Isolation Kit (Qiagen)	ITS1F/ITS4	CTTGGTCATTTAGAGGAAGTAA/TCCTCCGCTTATTGATATGC	6.1	NA_	NA	NA	NA	NA	NA	NA	Glycine max	NA_	Organic_12, R2_growth_stage_full flower inflorescence/reproductive stage, non-genetically modified Viking O.2188AT12N soybean seed	Crop Management Impacts the Soybean (Glycine max) Microbiome	Longley, Reid; Noel, Zachary A.; Benucci, Gian Maria Niccolo; Chilvers, Martin, I; Trail, Frances; Bonito, Gregory	2020	Frontiers in Microbiology	10.3389/fmicb.2020.01116	bonito@msu.edu	GlobalFungi	9.2
GF04003316S	106.57	26.66	1217	Asia	China	eastern China	soil	cropland	cropland biome	15.7	1205	JR.82_fun	100	NA	5	0-15	2017	September	NA_	NA_	soil from agricultural field	No	Illumina	ITS1	0.5	0.5	NA_	FastDNA SPIN Kit for Soil (MP Biomedicals)	ITS5/ITS2	GGAAGTAAAAGTCGTAACAAGG/GCTGCGTTCTTCATCGATGC	6	H2O	6.07934	NA	0.3154	658.42	NA	12091	Oryza sativa	NA_	Additional physiochemical properties: dissolved organic C (mg/kg) = 60.51070843; microbial biomass C (mg/kg) = 473.4192236; available N (mg/kg) = 202.58; NO3 (mg/kg) = 4.920445783; NH4 (mg/kg) = 13.8699759; microbial biomass N (mg/kg) = 73.91051566; available P (mg/kg) = 4.625; available K (mg/kg) = 146.9; total S (g/kg) = 0.690367967; available S (mg/kg) = 1.520142027; total Fe (g/kg) = 62.64733…	Balance between community assembly processes mediates species coexistence in agricultural soil microbiomes across eastern China.	Jiao, S., Yang, Y., Xu, Y., Zhang, J. and Lu, Y.	2020	The ISME Journal	10.1016/j.scitotenv.2020.141761	luyh@pku.edu.cn	GlobalFungi	15.1
GF05002958S	-85.3729	42.4108	287	North America	USA	Michigan State University , LTER crop rotation experiment in Hickory Corners, Michigan	soil	cropland	cropland biome	NA	NA	T4R2AR6S	1	1000000	1	NA	2018	NA_	NA_	Soil was sampled by removing whole plants from the soil and placing ∼2 g of soil from the root zone into a coin envelope which was then dried on silica beads upon return to the lab	plant soil	No	Illumina	ITSboth	0.05	0.05	NA_	PowerMag Soil DNA Isolation Kit (Qiagen)	ITS1F/ITS4	CTTGGTCATTTAGAGGAAGTAA/TCCTCCGCTTATTGATATGC	6.1	NA_	NA	NA	NA	NA	NA	NA	Glycine max	NA_	Organic_6, R6_late reproductive stage_full pod development, non-genetically modified Viking O.2188AT12N soybean seed	Crop Management Impacts the Soybean (Glycine max) Microbiome	Longley, Reid; Noel, Zachary A.; Benucci, Gian Maria Niccolo; Chilvers, Martin, I; Trail, Frances; Bonito, Gregory	2020	Frontiers in Microbiology	10.3389/fmicb.2020.01116	bonito@msu.edu	GlobalFungi	9.2
GF05002832S	-85.3729	42.4108	287	North America	USA	Michigan State University , LTER crop rotation experiment in Hickory Corners, Michigan	root	cropland	cropland biome	NA	NA	T2R6AR6R	1	1000000	1	NA	2018	NA_	NA_	whole soybean plants, Roots were sampled by cutting the entire root system at the soil line and placing the roots into a Whirl-Pak bag (Nasco, United States) containing a 0.1% Tween 20 mixture to remove soil before lyophilizing	plant roots	No	Illumina	ITSboth	0.05	0.05	NA_	Mag-Bind Plant DNA Plus Kit (Omega Bio-tek)	ITS1F/ITS4	CTTGGTCATTTAGAGGAAGTAA/TCCTCCGCTTATTGATATGC	6.1	NA_	NA	NA	NA	NA	NA	NA	Glycine max	NA_	No-Till_11, R6_late reproductive stage_full pod development, Pioneer P22T69R Roundup Ready soybean seed	Crop Management Impacts the Soybean (Glycine max) Microbiome	Longley, Reid; Noel, Zachary A.; Benucci, Gian Maria Niccolo; Chilvers, Martin, I; Trail, Frances; Bonito, Gregory	2020	Frontiers in Microbiology	10.3389/fmicb.2020.01116	bonito@msu.edu	GlobalFungi	9.2
GF05002833S	-85.3729	42.4108	287	North America	USA	Michigan State University , LTER crop rotation experiment in Hickory Corners, Michigan	root	cropland	cropland biome	NA	NA	T2R6BR6R	1	1000000	1	NA	2018	NA_	NA_	whole soybean plants, Roots were sampled by cutting the entire root system at the soil line and placing the roots into a Whirl-Pak bag (Nasco, United States) containing a 0.1% Tween 20 mixture to remove soil before lyophilizing	plant roots	No	Illumina	ITSboth	0.05	0.05	NA_	Mag-Bind Plant DNA Plus Kit (Omega Bio-tek)	ITS1F/ITS4	CTTGGTCATTTAGAGGAAGTAA/TCCTCCGCTTATTGATATGC	6.1	NA_	NA	NA	NA	NA	NA	NA	Glycine max	NA_	No-Till_13, R6_late reproductive stage_full pod development, Pioneer P22T69R Roundup Ready soybean seed	Crop Management Impacts the Soybean (Glycine max) Microbiome	Longley, Reid; Noel, Zachary A.; Benucci, Gian Maria Niccolo; Chilvers, Martin, I; Trail, Frances; Bonito, Gregory	2020	Frontiers in Microbiology	10.3389/fmicb.2020.01116	bonito@msu.edu	GlobalFungi	9.2
GF05002870S	-85.3729	42.4108	287	North America	USA	Michigan State University , LTER crop rotation experiment in Hickory Corners, Michigan	root	cropland	cropland biome	NA	NA	T1R1BV2R	1	1000000	1	NA	2018	NA_	NA_	whole soybean plants, Roots were sampled by cutting the entire root system at the soil line and placing the roots into a Whirl-Pak bag (Nasco, United States) containing a 0.1% Tween 20 mixture to remove soil before lyophilizing	plant roots	No	Illumina	ITSboth	0.05	0.05	NA_	Mag-Bind Plant DNA Plus Kit (Omega Bio-tek)	ITS1F/ITS4	CTTGGTCATTTAGAGGAAGTAA/TCCTCCGCTTATTGATATGC	6.1	NA_	NA	NA	NA	NA	NA	NA	Glycine max	NA_	No-Till_2, V2_early vegetative stage_two sets of unfolded trifoliate leaves, Pioneer P22T69R Roundup Ready soybean seed	Crop Management Impacts the Soybean (Glycine max) Microbiome	Longley, Reid; Noel, Zachary A.; Benucci, Gian Maria Niccolo; Chilvers, Martin, I; Trail, Frances; Bonito, Gregory	2020	Frontiers in Microbiology	10.3389/fmicb.2020.01116	bonito@msu.edu	GlobalFungi	9.2
GF05002801S	-85.3729	42.4108	287	North America	USA	Michigan State University , LTER crop rotation experiment in Hickory Corners, Michigan	root	cropland	cropland biome	NA	NA	T2R2BR2R	1	1000000	1	NA	2018	NA_	NA_	whole soybean plants, Roots were sampled by cutting the entire root system at the soil line and placing the roots into a Whirl-Pak bag (Nasco, United States) containing a 0.1% Tween 20 mixture to remove soil before lyophilizing	plant roots	No	Illumina	ITSboth	0.05	0.05	NA_	Mag-Bind Plant DNA Plus Kit (Omega Bio-tek)	ITS1F/ITS4	CTTGGTCATTTAGAGGAAGTAA/TCCTCCGCTTATTGATATGC	6.1	NA_	NA	NA	NA	NA	NA	NA	Glycine max	NA_	No-Till_5, R2_growth_stage_full flower inflorescence/reproductive stage, Pioneer P22T69R Roundup Ready soybean seed	Crop Management Impacts the Soybean (Glycine max) Microbiome	Longley, Reid; Noel, Zachary A.; Benucci, Gian Maria Niccolo; Chilvers, Martin, I; Trail, Frances; Bonito, Gregory	2020	Frontiers in Microbiology	10.3389/fmicb.2020.01116	bonito@msu.edu	GlobalFungi	9.2
GF05002951S	-85.3729	42.4108	287	North America	USA	Michigan State University , LTER crop rotation experiment in Hickory Corners, Michigan	soil	cropland	cropland biome	NA	NA	T4R6AR6S	1	1000000	1	NA	2018	NA_	NA_	Soil was sampled by removing whole plants from the soil and placing ∼2 g of soil from the root zone into a coin envelope which was then dried on silica beads upon return to the lab	plant soil	No	Illumina	ITSboth	0.05	0.05	NA_	PowerMag Soil DNA Isolation Kit (Qiagen)	ITS1F/ITS4	CTTGGTCATTTAGAGGAAGTAA/TCCTCCGCTTATTGATATGC	6.1	NA_	NA	NA	NA	NA	NA	NA	Glycine max	NA_	Organic_10, R6_late reproductive stage_full pod development, non-genetically modified Viking O.2188AT12N soybean seed	Crop Management Impacts the Soybean (Glycine max) Microbiome	Longley, Reid; Noel, Zachary A.; Benucci, Gian Maria Niccolo; Chilvers, Martin, I; Trail, Frances; Bonito, Gregory	2020	Frontiers in Microbiology	10.3389/fmicb.2020.01116	bonito@msu.edu	GlobalFungi	9.2
GF05002872S	-85.3729	42.4108	287	North America	USA	Michigan State University , LTER crop rotation experiment in Hickory Corners, Michigan	root	cropland	cropland biome	NA	NA	T2R2AV2R	1	1000000	1	NA	2018	NA_	NA_	whole soybean plants, Roots were sampled by cutting the entire root system at the soil line and placing the roots into a Whirl-Pak bag (Nasco, United States) containing a 0.1% Tween 20 mixture to remove soil before lyophilizing	plant roots	No	Illumina	ITSboth	0.05	0.05	NA_	Mag-Bind Plant DNA Plus Kit (Omega Bio-tek)	ITS1F/ITS4	CTTGGTCATTTAGAGGAAGTAA/TCCTCCGCTTATTGATATGC	6.1	NA_	NA	NA	NA	NA	NA	NA	Glycine max	NA_	No-Till_4, V2_early vegetative stage_two sets of unfolded trifoliate leaves, Pioneer P22T69R Roundup Ready soybean seed	Crop Management Impacts the Soybean (Glycine max) Microbiome	Longley, Reid; Noel, Zachary A.; Benucci, Gian Maria Niccolo; Chilvers, Martin, I; Trail, Frances; Bonito, Gregory	2020	Frontiers in Microbiology	10.3389/fmicb.2020.01116	bonito@msu.edu	GlobalFungi	9.2
GF05002871S	-85.3729	42.4108	287	North America	USA	Michigan State University , LTER crop rotation experiment in Hickory Corners, Michigan	root	cropland	cropland biome	NA	NA	T2R1CV2R	1	1000000	1	NA	2018	NA_	NA_	whole soybean plants, Roots were sampled by cutting the entire root system at the soil line and placing the roots into a Whirl-Pak bag (Nasco, United States) containing a 0.1% Tween 20 mixture to remove soil before lyophilizing	plant roots	No	Illumina	ITSboth	0.05	0.05	NA_	Mag-Bind Plant DNA Plus Kit (Omega Bio-tek)	ITS1F/ITS4	CTTGGTCATTTAGAGGAAGTAA/TCCTCCGCTTATTGATATGC	6.1	NA_	NA	NA	NA	NA	NA	NA	Glycine max	NA_	No-Till_3, V2_early vegetative stage_two sets of unfolded trifoliate leaves, Pioneer P22T69R Roundup Ready soybean seed	Crop Management Impacts the Soybean (Glycine max) Microbiome	Longley, Reid; Noel, Zachary A.; Benucci, Gian Maria Niccolo; Chilvers, Martin, I; Trail, Frances; Bonito, Gregory	2020	Frontiers in Microbiology	10.3389/fmicb.2020.01116	bonito@msu.edu	GlobalFungi	9.2
GF05002867S	-85.3729	42.4108	287	North America	USA	Michigan State University , LTER crop rotation experiment in Hickory Corners, Michigan	root	cropland	cropland biome	NA	NA	T2R6AV2R	1	1000000	1	NA	2018	NA_	NA_	whole soybean plants, Roots were sampled by cutting the entire root system at the soil line and placing the roots into a Whirl-Pak bag (Nasco, United States) containing a 0.1% Tween 20 mixture to remove soil before lyophilizing	plant roots	No	Illumina	ITSboth	0.05	0.05	NA_	Mag-Bind Plant DNA Plus Kit (Omega Bio-tek)	ITS1F/ITS4	CTTGGTCATTTAGAGGAAGTAA/TCCTCCGCTTATTGATATGC	6.1	NA_	NA	NA	NA	NA	NA	NA	Glycine max	NA_	No-Till_10, V2_early vegetative stage_two sets of unfolded trifoliate leaves, Pioneer P22T69R Roundup Ready soybean seed	Crop Management Impacts the Soybean (Glycine max) Microbiome	Longley, Reid; Noel, Zachary A.; Benucci, Gian Maria Niccolo; Chilvers, Martin, I; Trail, Frances; Bonito, Gregory	2020	Frontiers in Microbiology	10.3389/fmicb.2020.01116	bonito@msu.edu	GlobalFungi	9.2
GF05002979S	-85.3729	42.4108	287	North America	USA	Michigan State University , LTER crop rotation experiment in Hickory Corners, Michigan	soil	cropland	cropland biome	NA	NA	T2R1CV2S	1	1000000	1	NA	2018	NA_	NA_	Soil was sampled by removing whole plants from the soil and placing ∼2 g of soil from the root zone into a coin envelope which was then dried on silica beads upon return to the lab	plant soil	No	Illumina	ITSboth	0.05	0.05	NA_	PowerMag Soil DNA Isolation Kit (Qiagen)	ITS1F/ITS4	CTTGGTCATTTAGAGGAAGTAA/TCCTCCGCTTATTGATATGC	6.1	NA_	NA	NA	NA	NA	NA	NA	Glycine max	NA_	No-Till_3, V2_early vegetative stage_two sets of unfolded trifoliate leaves, Pioneer P22T69R Roundup Ready soybean seed	Crop Management Impacts the Soybean (Glycine max) Microbiome	Longley, Reid; Noel, Zachary A.; Benucci, Gian Maria Niccolo; Chilvers, Martin, I; Trail, Frances; Bonito, Gregory	2020	Frontiers in Microbiology	10.3389/fmicb.2020.01116	bonito@msu.edu	GlobalFungi	9.2
GF05002824S	-85.3729	42.4108	287	North America	USA	Michigan State University , LTER crop rotation experiment in Hickory Corners, Michigan	root	cropland	cropland biome	NA	NA	T1R2AR6R	1	1000000	1	NA	2018	NA_	NA_	whole soybean plants, Roots were sampled by cutting the entire root system at the soil line and placing the roots into a Whirl-Pak bag (Nasco, United States) containing a 0.1% Tween 20 mixture to remove soil before lyophilizing	plant roots	No	Illumina	ITSboth	0.05	0.05	NA_	Mag-Bind Plant DNA Plus Kit (Omega Bio-tek)	ITS1F/ITS4	CTTGGTCATTTAGAGGAAGTAA/TCCTCCGCTTATTGATATGC	6.1	NA_	NA	NA	NA	NA	NA	NA	Glycine max	NA_	Conventional_4, R6_late reproductive stage_full pod development, Pioneer P22T69R Roundup Ready soybean seed	Crop Management Impacts the Soybean (Glycine max) Microbiome	Longley, Reid; Noel, Zachary A.; Benucci, Gian Maria Niccolo; Chilvers, Martin, I; Trail, Frances; Bonito, Gregory	2020	Frontiers in Microbiology	10.3389/fmicb.2020.01116	bonito@msu.edu	GlobalFungi	9.2
GF01013178S	8.39958	50.0074	95	Europe	Germany	Flörsheim, Germany	soil	grassland	temperate grassland biome	10.2	648.2	NA_	1	NA	1	10	2012	March	NA_	NA_	surface soil_0 to 10 cm depth	No	Illumina	ITS1	0.3	0.3	NA_	Fast DNA Spin for Soil kit (MP Biomedicals)	ITS1FI2/ITS2	GAACCWGCGGARGGATCA/GCTGCGTTCTTCATCGATGC	6.8	CaCl2	2.93	NA	NA	NA	NA	NA	NA_	NA_	NA_	Illumina metabarcoding of a soil fungal community.	Schmidt, P.A., Bálint, M., Greshake, B., Bandow, C., Römbke, J. and Schmitt, I.	2013	Soil Biology and Biochemistry	10.1016/j.soilbio.2013.05.014	mbalint@senckenberg.de, ischmitt@senckenberg.de	GlobalFungi	10.6
GF04019793S	-73.5706	45.183	59	North America	Canada	Ferme EDPA, Saint-Edouard-de-Napierville, Quebec	soil	cropland	cropland biome	NA	NA	44_ITS	NA	NA	3	NA	2017	June	NA_	NA_	bulk soil	No	Illumina	ITS1	0.25	0.25	NA_	DNeasy PowerSoil DNA Isolation Kit (Qiagen)	ITS1F/58A2R	CTTGGTCATTTAGAGGAAGTAA/CTGCGTTCTTCATCGAT	6	H2O	4.1	NA	NA	NA	NA	NA	Triticum aestivum	NA_	NA_	Microbial indicators are better predictors of wheat yield and quality than N fertilization.	Yergeau, É., Quiza, L. and Tremblay, J.	2020	FEMS Microbiology Ecology	10.1093/femsec/fiz205	etienne.yergeau@iaf.inrs.ca	GlobalFungi	7.6
GF05002892S	-85.3729	42.4108	287	North America	USA	Michigan State University , LTER crop rotation experiment in Hickory Corners, Michigan	soil	cropland	cropland biome	NA	NA	T1R6BR2S	1	1000000	1	NA	2018	NA_	NA_	Soil was sampled by removing whole plants from the soil and placing ∼2 g of soil from the root zone into a coin envelope which was then dried on silica beads upon return to the lab	plant soil	No	Illumina	ITSboth	0.05	0.05	NA_	PowerMag Soil DNA Isolation Kit (Qiagen)	ITS1F/ITS4	CTTGGTCATTTAGAGGAAGTAA/TCCTCCGCTTATTGATATGC	6.1	NA_	NA	NA	NA	NA	NA	NA	Glycine max	NA_	Conventional_12, R2_growth_stage_full flower inflorescence/reproductive stage, Pioneer P22T69R Roundup Ready soybean seed	Crop Management Impacts the Soybean (Glycine max) Microbiome	Longley, Reid; Noel, Zachary A.; Benucci, Gian Maria Niccolo; Chilvers, Martin, I; Trail, Frances; Bonito, Gregory	2020	Frontiers in Microbiology	10.3389/fmicb.2020.01116	bonito@msu.edu	GlobalFungi	9.2
GF05002291S	109.327	27.8103	549	Asia	China	Hunan	soil	cropland	cropland	17	1300	Hg032fung	1	NA	1	0-15	2016	August	1	NA_	soil (Haplic Alisol)	No	Illumina	ITS1	0.3	0.3	NA_	PowerSoil DNA isolation Kit (Qiagen)	ITS1F/ITS2	CTTGGTCATTTAGAGGAAGTAA/GCTGCGTTCTTCATCGATGC	6.1	NA_	NA	NA	NA	NA	NA	NA	NA_	NA_	site11	Microbial taxonomic and functional attributes consistently predict soil CO2 emissions across contrasting croplands	Liu Y.-R., Delgado-Baquerizo M., Yang Z., Feng J., Zhu J., Huang Q.,	2020	Science of The Total Environment	10.1016/j.scitotenv.2019.134885	yrliu@mail.hzau.edu.cn	GlobalFungi	16.6
GF05010202S	-78.3991	35.637	61	North America	USA	The Neuse Golf Club, Clayton, North Carolina	soil	anthropogenic	anthropogenic terrestrial biome	NA	NA	F10DT	1	15000	1	0-5	2018	February to March	NA_	5 cm core diameter	soil	No	Illumina	ITS1	0.5	0.5	NA_	FastDNA Spin kit for Soil (MP Biomedicals)	ITS1F_KYO2/ITS2_KYO2	TAGAGGAAGTAAAAGTCGTAA/TTYRCTRCGTTCTTCATC	5.3	H2O	NA	3.42	0.28	NA	NA	NA	Cynodon spp.	NA_	bermudagrass golf course	Soil microbial diversity and composition: Links to soil texture and associated properties	Xia, Q., Rufty, T. and Shi, W.	2020	Soil Biology and Biochemistry	10.1016/j.soilbio.2020.107953	wei_shi@ncsu.edu	GlobalFungi	16.2
GF05003484S	135.745	34.9868	26	Asia	Japan	Umekoji Park, Kyoto	water	aquatic	freshwater biome	16.3	1608.4	inoti_03_D_ITS	1	5600	1	NA	2017	February	11	1 L of surface water was collected using bleached plastic bottles	freshwater from small stream	No	Illumina	ITS1	NA	NA	filters used for water filtration -water samples were vacuum-filtered through 47 mm GF/F glass filters (pore size 0.7 μm, GE Healthcare, Little Chalfont, UK). Total DNA was extracted from the filters.	PowerSoil DNA isolation Kit (Qiagen)	ITS1F_KYO2/ITS2_KYO2	TAGAGGAAGTAAAAGTCGTAA/TTYRCTRCGTTCTTCATC	6.3	NA_	NA	NA	NA	NA	NA	NA	Quercus glauca, Castanopsis sieboldii, Quercus serrata	NA_	NA_	Evaluation of seasonal dynamics of fungal DNA assemblages in a flow-regulated stream in a restored forest using eDNA metabarcoding	Matsuoka, S., Sugiyama, Y., Shimono, Y., Ushio, M. and Doi, H.	2021	Environmental Microbiology	10.1111/1462-2920.15669	code_matuoka@hotmail.com	GlobalFungi	16.3
GF05002866S	-85.3729	42.4108	287	North America	USA	Michigan State University , LTER crop rotation experiment in Hickory Corners, Michigan	root	cropland	cropland biome	NA	NA	T2R1AV2R	1	1000000	1	NA	2018	NA_	NA_	whole soybean plants, Roots were sampled by cutting the entire root system at the soil line and placing the roots into a Whirl-Pak bag (Nasco, United States) containing a 0.1% Tween 20 mixture to remove soil before lyophilizing	plant roots	No	Illumina	ITSboth	0.05	0.05	NA_	Mag-Bind Plant DNA Plus Kit (Omega Bio-tek)	ITS1F/ITS4	CTTGGTCATTTAGAGGAAGTAA/TCCTCCGCTTATTGATATGC	6.1	NA_	NA	NA	NA	NA	NA	NA	Glycine max	NA_	No-Till_1, V2_early vegetative stage_two sets of unfolded trifoliate leaves, Pioneer P22T69R Roundup Ready soybean seed	Crop Management Impacts the Soybean (Glycine max) Microbiome	Longley, Reid; Noel, Zachary A.; Benucci, Gian Maria Niccolo; Chilvers, Martin, I; Trail, Frances; Bonito, Gregory	2020	Frontiers in Microbiology	10.3389/fmicb.2020.01116	bonito@msu.edu	GlobalFungi	9.2
GF05009123S	109.22	40.3845	1100	Asia	China	northern China	soil	grassland	grassland	6.98333	272	S1423.fungi	NA	NA	3	0-10	2018	August	NA_	5 cm core diameter	soil	No	Illumina	ITS1	0.5	0.5	NA_	PowerSoil DNA Isolation Kit (MoBio)	ITS1F/ITS2	CTTGGTCATTTAGAGGAAGTAA/GCTGCGTTCTTCATCGATGC	8.2	NA_	NA	0.108151	0.006	NA	NA	NA	NA_	NA_	Inland dunes	Plant diversity has stronger linkage with soil fungal diversity than with bacterial diversity across grasslands of northern China.	Wang, C., Ma, L., Zuo, X., Ye, X., Wang, R., Huang, Z., Liu, G. and Cornelissen, J.H.	2022	Global Ecology and Biogeography	10.1111/geb.13462	wangcw@ibcas.ac.cn	GlobalFungi	8.1
GF04003441S	123.18	45.6	139	Asia	China	eastern China	soil	cropland	cropland biome	5.2	411	JM.133_fun	100	NA	5	0-15	2017	September	NA_	NA_	soil from agricultural field	No	Illumina	ITS1	0.5	0.5	NA_	FastDNA SPIN Kit for Soil (MP Biomedicals)	ITS5/ITS2	GGAAGTAAAAGTCGTAACAAGG/GCTGCGTTCTTCATCGATGC	8.2	H2O	1.42179	NA	0.0617	320.993	NA	19804.2	Zea mays	NA_	Additional physiochemical properties: dissolved organic C (mg/kg) = 71.1349359; microbial biomass C (mg/kg) = 123.3739286; available N (mg/kg) = 63.98; NO3 (mg/kg) = 21.73262164; NH4 (mg/kg) = 10.77606131; microbial biomass N (mg/kg) = 5.086300937; available P (mg/kg) = 15.2125; available K (mg/kg) = 167; total S (g/kg) = 0.177195986; available S (mg/kg) = 4.095693366; total Fe (g/kg) = 12.076194…	Balance between community assembly processes mediates species coexistence in agricultural soil microbiomes across eastern China.	Jiao, S., Yang, Y., Xu, Y., Zhang, J. and Lu, Y.	2020	The ISME Journal	10.1016/j.scitotenv.2020.141761	luyh@pku.edu.cn	GlobalFungi	5.7
GF05016221S	-73.125	45.172	40	North America	Canada	Québec, Monteregie	soil	cropland	cropland biome	NA	NA	ITS_EBRER33	NA	NA	5	0-10	2018	June	5	five soil samples of approximately 200 g each were taken from the upper 10 cm of soil from each corner and the centre of each field	bulk soil	No	Illumina	ITS1	0.5	0.5	NA_	DNA PowerSoil Kit (Qiagen)	ITS1F/58A2R	CTTGGTCATTTAGAGGAAGTAA/CTGCGTTCTTCATCGAT	5.9	CaCl2	NA	2.646	0.21	NA	NA	NA	Triticum aestivum	NA_	Triticum aestivum var. Walton	Predictive microbial-based modelling of wheat yields and grain baking quality across a 500 km transect in Québec.	Asad, N.I., Tremblay, J., Dozois, J., Mukula, E., L Espérance, E., Constant, P. and Yergeau, E.,	2021	FEMS Microbiology Ecology	10.1093/femsec/fiab160	Etienne.Yergeau@inrs.ca	GlobalFungi	7.6
GF05002964S	-85.3729	42.4108	287	North America	USA	Michigan State University , LTER crop rotation experiment in Hickory Corners, Michigan	soil	cropland	cropland biome	NA	NA	T1R6BV2S	1	1000000	1	NA	2018	NA_	NA_	Soil was sampled by removing whole plants from the soil and placing ∼2 g of soil from the root zone into a coin envelope which was then dried on silica beads upon return to the lab	plant soil	No	Illumina	ITSboth	0.05	0.05	NA_	PowerMag Soil DNA Isolation Kit (Qiagen)	ITS1F/ITS4	CTTGGTCATTTAGAGGAAGTAA/TCCTCCGCTTATTGATATGC	6.1	NA_	NA	NA	NA	NA	NA	NA	Glycine max	NA_	Conventional_12, V2_early vegetative stage_two sets of unfolded trifoliate leaves, Pioneer P22T69R Roundup Ready soybean seed	Crop Management Impacts the Soybean (Glycine max) Microbiome	Longley, Reid; Noel, Zachary A.; Benucci, Gian Maria Niccolo; Chilvers, Martin, I; Trail, Frances; Bonito, Gregory	2020	Frontiers in Microbiology	10.3389/fmicb.2020.01116	bonito@msu.edu	GlobalFungi	9.2
GF05023605S	125.94	40.98	191	Asia	China	Jilin province, Tonghua	rhizosphere soil	cropland	agricultural ecosystem	NA	NA	N52_ITS	1	100	1	NA	2017	June	24	roots were removed from the soil, topsoil was shakenoff, the soil close to the root surface was gently scraped off using cotton swabs	rhizosphere soil	No	Illumina	ITS1	NA	NA	NA_	E.Z.N.A. Soil DNA Kit (Omega)	ITS1F/ITS2	CTTGGTCATTTAGAGGAAGTAA/GCTGCGTTCTTCATCGATGC	5.9	NA_	NA	NA	NA	NA	NA	NA	Panax ginseng Meyer	NA_	cultivation age 5 years	Diversity and composition of the Panax ginseng rhizosphere microbiome in various cultivation modesand ages	Tong, A.Z., Liu, W., Liu, Q., Xia, G.Q.	2021	BMC Microbiology	10.1186/s12866-020-02081-2	lwtong@163.com	GlobalFungi	8.3
GF04003330S	126.24	43.13	348	Asia	China	eastern China	soil	cropland	cropland biome	3.8	759	JM.111.1_fun	100	NA	5	0-15	2017	September	NA_	NA_	soil from agricultural field	No	Illumina	ITS1	0.5	0.5	NA_	FastDNA SPIN Kit for Soil (MP Biomedicals)	ITS5/ITS2	GGAAGTAAAAGTCGTAACAAGG/GCTGCGTTCTTCATCGATGC	5.7	H2O	9.19136	NA	0.3555	1859.56	NA	15813.1	Zea mays	NA_	Additional physiochemical properties: dissolved organic C (mg/kg) = 127.7124132; microbial biomass C (mg/kg) = 500.2838556; available N (mg/kg) = 189.98; NO3 (mg/kg) = 4.083856591; NH4 (mg/kg) = 3.631500671; microbial biomass N (mg/kg) = 36.78570994; available P (mg/kg) = 62.275; available K (mg/kg) = 266.4; total S (g/kg) = 0.826615191; available S (mg/kg) = 2.502183174; total Fe (g/kg) = 29.560…	Balance between community assembly processes mediates species coexistence in agricultural soil microbiomes across eastern China.	Jiao, S., Yang, Y., Xu, Y., Zhang, J. and Lu, Y.	2020	The ISME Journal	10.1016/j.scitotenv.2020.141761	luyh@pku.edu.cn	GlobalFungi	5.6
GF05002912S	-85.3729	42.4108	287	North America	USA	Michigan State University , LTER crop rotation experiment in Hickory Corners, Michigan	soil	cropland	cropland biome	NA	NA	T2R5BR2S	1	1000000	1	NA	2018	NA_	NA_	Soil was sampled by removing whole plants from the soil and placing ∼2 g of soil from the root zone into a coin envelope which was then dried on silica beads upon return to the lab	plant soil	No	Illumina	ITSboth	0.05	0.05	NA_	PowerMag Soil DNA Isolation Kit (Qiagen)	ITS1F/ITS4	CTTGGTCATTTAGAGGAAGTAA/TCCTCCGCTTATTGATATGC	6.1	NA_	NA	NA	NA	NA	NA	NA	Glycine max	NA_	No-Till_8, R2_growth_stage_full flower inflorescence/reproductive stage, Pioneer P22T69R Roundup Ready soybean seed	Crop Management Impacts the Soybean (Glycine max) Microbiome	Longley, Reid; Noel, Zachary A.; Benucci, Gian Maria Niccolo; Chilvers, Martin, I; Trail, Frances; Bonito, Gregory	2020	Frontiers in Microbiology	10.3389/fmicb.2020.01116	bonito@msu.edu	GlobalFungi	9.2
GF05016225S	-73.8196	45.1247	48	North America	Canada	Québec, Monteregie	soil	cropland	cropland biome	NA	NA	ITS_Fongiminus1	NA	NA	5	0-10	2018	June	5	five soil samples of approximately 200 g each were taken from the upper 10 cm of soil from each corner and the centre of each field	bulk soil	No	Illumina	ITS1	0.5	0.5	NA_	DNA PowerSoil Kit (Qiagen)	ITS1F/58A2R	CTTGGTCATTTAGAGGAAGTAA/CTGCGTTCTTCATCGAT	6.3	NA_	NA	NA	NA	NA	NA	NA	Triticum aestivum	NA_	Triticum aestivum var. Walton	Predictive microbial-based modelling of wheat yields and grain baking quality across a 500 km transect in Québec.	Asad, N.I., Tremblay, J., Dozois, J., Mukula, E., L Espérance, E., Constant, P. and Yergeau, E.,	2021	FEMS Microbiology Ecology	10.1093/femsec/fiab160	Etienne.Yergeau@inrs.ca	GlobalFungi	7.6
GF05031500S	16.4954	43.6042	352	Europe	Croatia	NA_	soil	shrubland	temperate shrubland biome	13.625	859	ITS__27	8	NA	5	0-20	2018	June	4	five subsamples were collected at each site with one subsample collected at precise location and other four at the four cardinal directions	soil	No	PacBio	ITSboth	0.6	0.6	NA_	DNeasy PowerSoil HTP 96 Kit (Qiagen)	ITS9MUNngs/ITS4ngsUni	TACACACCGCCCGTCG/CCTSCSCTTANTDATATGC	7.7	H2O	NA	2.92	0.28	NA	NA	NA	NA_	NA_	A part of the 2018 LUCAS Soil module; extractable phosphorus: (2.5), and potassium: (191.7) from soil sample in ppm, three 0.2 g aliquots per sample were extracted from soil and were then pooled after extraction	Patterns in soil microbial diversity across Europe	Labouyrie, M., Ballabio, C., Romero, F., Panagos, P., Jones, A., Schmid, M.W., Mikryukov, V., Dulya, O., Tedersoo, L., Bahram, M. and Lugato, E.	2023	Nature Communications	10.1038/s41467-023-37937-4	alberto.orgiazzi@gmail.com, marcel.vanderheijden@agroscope.admin.ch	GlobalFungi	13.3
GF05014623S	116.674	40.4081	93	Asia	China	Huairou West Campus, Beijing	air	anthropogenic	dense settlement biome	NA	NA	drB11	NA	NA	2	NA	2019	April	1	air filtrate, 4.6 m3/h, 23h 40 min, 30m above the ground	aerosol	No	Illumina	ITS1	NA	NA	quartz membrane, 9 cm diameter	PowerSoil DNA Isolation Kit (MoBio)	ITS5/ITS2	GGAAGTAAAAGTCGTAACAAGG/GCTGCGTTCTTCATCGATGC	7.5	NA_	NA	NA	NA	NA	NA	NA	NA_	NA_	total sampled volume 109 m3	Survey of background microbial index in inhalable particles in Beijing	Chen, H., Du, R., Zhang, Y., Zhang, S., Ren, W. and Du, P	2021	Science of The Total Environment	10.1016/j.scitotenv.2020.143743	ruidu@ucas.ac.cn	GlobalFungi	11.9
GF01009730S	-155.826	20.1487	642	North America	USA	Hawaii	soil	grassland	tropical grassland biome	20	1442	SRR5369191	NA	84000000	NA	30	2015	July	NA_	NA_	mineral horizon (+top of subsoil horizon)_30 cm depth	No	Illumina	ITS1	0.25	0.25	NA_	PowerSoil DNA isolation kit (MoBio)	ITS1F/ITS2	CTTGGTCATTTAGAGGAAGTAA/GCTGCGTTCTTCATCGATGC	6.4	H2O	NA	NA	NA	NA	NA	NA	Cenchrus ciliaris, Prosopis pallida	NA_	NA_	Convergence and contrast in the community structure of Bacteria, Fungi and Archaea along a tropical elevation-climate gradient.	Peay, K.G., von Sperber, C., Cardarelli, E., Toju, H., Francis, C.A., Chadwick, O.A. and Vitousek, P.M.	2017	FEMS Microbiology Ecology	10.1093/femsec/fix045	kpeay@stanford.edu	GlobalFungi	21
GF04003315S	124.7	48.35	187	Asia	China	eastern China	soil	cropland	cropland biome	1.5	471	JR.108_fun	100	NA	5	0-15	2017	September	NA_	NA_	soil from agricultural field	No	Illumina	ITS1	0.5	0.5	NA_	FastDNA SPIN Kit for Soil (MP Biomedicals)	ITS5/ITS2	GGAAGTAAAAGTCGTAACAAGG/GCTGCGTTCTTCATCGATGC	7.1	H2O	2.88139	NA	0.1664	309.381	NA	18333.3	Oryza sativa	NA_	Additional physiochemical properties: dissolved organic C (mg/kg) = 76.48800551; microbial biomass C (mg/kg) = 245.2879094; available N (mg/kg) = 124.18; NO3 (mg/kg) = 21.90158058; NH4 (mg/kg) = 7.997203857; microbial biomass N (mg/kg) = 13.18955372; available P (mg/kg) = 17.0625; available K (mg/kg) = 225.6; total S (g/kg) = 0.331062717; available S (mg/kg) = 14.72998336; total Fe (g/kg) = 31.36…	Balance between community assembly processes mediates species coexistence in agricultural soil microbiomes across eastern China.	Jiao, S., Yang, Y., Xu, Y., Zhang, J. and Lu, Y.	2020	The ISME Journal	10.1016/j.scitotenv.2020.141761	luyh@pku.edu.cn	GlobalFungi	2.7
GF04003345S	104.1	30.06	491	Asia	China	eastern China	soil	cropland	cropland biome	16.4	1174	JR.23_fun	100	NA	5	0-15	2017	September	NA_	NA_	soil from agricultural field	No	Illumina	ITS1	0.5	0.5	NA_	FastDNA SPIN Kit for Soil (MP Biomedicals)	ITS5/ITS2	GGAAGTAAAAGTCGTAACAAGG/GCTGCGTTCTTCATCGATGC	6.7	H2O	4.64549	NA	0.24	543.262	NA	13855.7	Oryza sativa	NA_	Additional physiochemical properties: dissolved organic C (mg/kg) = 73.22136585; microbial biomass C (mg/kg) = 433.6325203; available N (mg/kg) = 140.98; NO3 (mg/kg) = 1.236158537; NH4 (mg/kg) = 15.42861789; microbial biomass N (mg/kg) = 38.22491057; available P (mg/kg) = 10.125; available K (mg/kg) = 84.45; total S (g/kg) = 1.61320038; available S (mg/kg) = 162.37107; total Fe (g/kg) = 27.049357…	Balance between community assembly processes mediates species coexistence in agricultural soil microbiomes across eastern China.	Jiao, S., Yang, Y., Xu, Y., Zhang, J. and Lu, Y.	2020	The ISME Journal	10.1016/j.scitotenv.2020.141761	luyh@pku.edu.cn	GlobalFungi	16.8
GF04003334S	116.21	40.09	44	Asia	China	eastern China	soil	cropland	cropland biome	12.1	636	JR.16_fun	100	NA	5	0-15	2017	September	NA_	NA_	soil from agricultural field	No	Illumina	ITS1	0.5	0.5	NA_	FastDNA SPIN Kit for Soil (MP Biomedicals)	ITS5/ITS2	GGAAGTAAAAGTCGTAACAAGG/GCTGCGTTCTTCATCGATGC	8	H2O	2.23316	NA	0.1275	680.323	NA	15699.8	Oryza sativa	NA_	Additional physiochemical properties: dissolved organic C (mg/kg) = 29.20425339; microbial biomass C (mg/kg) = 322.1930618; available N (mg/kg) = 108.78; NO3 (mg/kg) = 1.648557692; NH4 (mg/kg) = 9.884162896; microbial biomass N (mg/kg) = 21.21647059; available P (mg/kg) = 20.8125; available K (mg/kg) = 129.15; total S (g/kg) = 0.620512871; available S (mg/kg) = 59.15923335; total Fe (g/kg) = 33.0…	Balance between community assembly processes mediates species coexistence in agricultural soil microbiomes across eastern China.	Jiao, S., Yang, Y., Xu, Y., Zhang, J. and Lu, Y.	2020	The ISME Journal	10.1016/j.scitotenv.2020.141761	luyh@pku.edu.cn	GlobalFungi	12.5
GF04003339S	126.64	45.55	184	Asia	China	eastern China	soil	cropland	cropland biome	3.3	571	JM.105_fun	100	NA	5	0-15	2017	September	NA_	NA_	soil from agricultural field	No	Illumina	ITS1	0.5	0.5	NA_	FastDNA SPIN Kit for Soil (MP Biomedicals)	ITS5/ITS2	GGAAGTAAAAGTCGTAACAAGG/GCTGCGTTCTTCATCGATGC	6.7	H2O	3.59389	NA	0.1558	249.401	NA	12220.7	Zea mays	NA_	Additional physiochemical properties: dissolved organic C (mg/kg) = 89.0033313; microbial biomass C (mg/kg) = 173.4902917; available N (mg/kg) = 196.98; NO3 (mg/kg) = 48.6154865; NH4 (mg/kg) = 2.284479756; microbial biomass N (mg/kg) = 8.941102307; available P (mg/kg) = 78.65; available K (mg/kg) = 399; total S (g/kg) = 0.62468882; available S (mg/kg) = 4.8912576; total Fe (g/kg) = 74.2662264; av…	Balance between community assembly processes mediates species coexistence in agricultural soil microbiomes across eastern China.	Jiao, S., Yang, Y., Xu, Y., Zhang, J. and Lu, Y.	2020	The ISME Journal	10.1016/j.scitotenv.2020.141761	luyh@pku.edu.cn	GlobalFungi	4.4
GF04003333S	123.83	47.14	142	Asia	China	eastern China	soil	cropland	cropland biome	3.9	417	JR.120_fun	100	NA	5	0-15	2017	September	NA_	NA_	soil from agricultural field	No	Illumina	ITS1	0.5	0.5	NA_	FastDNA SPIN Kit for Soil (MP Biomedicals)	ITS5/ITS2	GGAAGTAAAAGTCGTAACAAGG/GCTGCGTTCTTCATCGATGC	8.1	H2O	2.71337	NA	0.1435	563.647	NA	19563	Oryza sativa	NA_	Additional physiochemical properties: dissolved organic C (mg/kg) = 36.56762802; microbial biomass C (mg/kg) = 157.4372303; available N (mg/kg) = 86.38; NO3 (mg/kg) = 2.428783213; NH4 (mg/kg) = 4.224927536; microbial biomass N (mg/kg) = 5.964189372; available P (mg/kg) = 13.75; available K (mg/kg) = 92.5; total S (g/kg) = 0.235795015; available S (mg/kg) = 12.80447932; total Fe (g/kg) = 26.344647…	Balance between community assembly processes mediates species coexistence in agricultural soil microbiomes across eastern China.	Jiao, S., Yang, Y., Xu, Y., Zhang, J. and Lu, Y.	2020	The ISME Journal	10.1016/j.scitotenv.2020.141761	luyh@pku.edu.cn	GlobalFungi	4.1
GF01007822S	0.0788999	42.6369	2368	Europe	Spain	Valley of Escuain, Ordesa and Monte Perdido National Park, Pyrenees, Spain	soil	grassland	montane grassland biome	3.38	1400	G25.2012.ITS	0.0004	NA	10	0-10	2012	NA_	NA_	2.3 cm core diameter	soil_0 to 10 cm depth	No	Illumina	ITS1	0.25	0.25	NA_	PowerSoil DNA isolation kit (MoBio)	ITS1F/ITS2	CTTGGTCATTTAGAGGAAGTAA/GCTGCGTTCTTCATCGATGC	5.8	H2O	7.5	NA	0.7	NA	NA	NA	Oxytropido foucaudii, Elynetum myosuroidis	NA_	NA_	Multi-targeted metagenetic analysis of the influence of climate and environmental parameters on soil microbial communities along an elevational gradient.	Lanzén, A., Epelde, L., Blanco, F., Martín, I., Artetxe, U. and Garbisu, C.	2016	Scientific Reports	10.1038/srep28257	alanzen@neiker.eus	GlobalFungi	1.6
GF05016250S	-72.3348	46.161	73	North America	Canada	Québec, Centre.du.Qc	soil	cropland	cropland biome	NA	NA	ITS_NIC33	NA	NA	5	0-10	2018	May	18	five soil samples of approximately 200 g each were taken from the upper 10 cm of soil from each corner and the centre of each field	bulk soil	No	Illumina	ITS1	0.5	0.5	NA_	DNA PowerSoil Kit (Qiagen)	ITS1F/58A2R	CTTGGTCATTTAGAGGAAGTAA/CTGCGTTCTTCATCGAT	6.1	CaCl2	NA	4.08	0.3	NA	NA	NA	Triticum aestivum	NA_	Triticum aestivum var. Walton	Predictive microbial-based modelling of wheat yields and grain baking quality across a 500 km transect in Québec.	Asad, N.I., Tremblay, J., Dozois, J., Mukula, E., L Espérance, E., Constant, P. and Yergeau, E.,	2021	FEMS Microbiology Ecology	10.1093/femsec/fiab160	Etienne.Yergeau@inrs.ca	GlobalFungi	6.3
GF03007173S	29.5328	-25.8075	1577	Africa	South Africa	Highveld escarpment, Mpumalanga Province	soil	cropland	plantation	NA	NA	A3	NA	100	5	2020-05-01	2016	April	NA_	soil from 10 x 10 m quadrat	organic horizon	No	Illumina	ITSboth	0.25	0.25	NA_	PowerSoil DNA Isolation Kit (MoBio)	ITS1F/ITS4	CTTGGTCATTTAGAGGAAGTAA/TCCTCCGCTTATTGATATGC	5.9	H2O	NA	0.000118236	NA	24.5775	266.017	68.83	NA_	NA_	NA_	Arable agriculture changes soil microbial communities in the South African Grassland Biome.	Nkuekam, G.K., Cowan, D.A. and Valverde, A.	2018	South African Journal of Science	10.17159/sajs.2018/20170288	kamgan2000@yahoo.com	GlobalFungi	15.9
GF05010201S	-78.3991	35.637	61	North America	USA	The Neuse Golf Club, Clayton, North Carolina	soil	anthropogenic	anthropogenic terrestrial biome	NA	NA	F10SB	1	15000	1	2025-10-05	2018	February to March	NA_	5 cm core diameter	soil	No	Illumina	ITS1	0.5	0.5	NA_	FastDNA Spin kit for Soil (MP Biomedicals)	ITS1F_KYO2/ITS2_KYO2	TAGAGGAAGTAAAAGTCGTAA/TTYRCTRCGTTCTTCATC	5.3	H2O	NA	0.95	0.08	NA	NA	NA	Cynodon spp.	NA_	bermudagrass golf course	Soil microbial diversity and composition: Links to soil texture and associated properties	Xia, Q., Rufty, T. and Shi, W.	2020	Soil Biology and Biochemistry	10.1016/j.soilbio.2020.107953	wei_shi@ncsu.edu	GlobalFungi	16.2
GF04005833S	5.6563	51.9861	9	Europe	Netherlands	Wageningen, Gelderland	root	grassland	temperate grassland	NA	NA	106	NA	NA	2	20-35	2010	June	NA_	two 30 mm diameter cores 30 cm apart	roots from 20-35cm	No	454Roche	ITS1	0.1	0.1	NA_	DNeasy Plant Mini Kit (Qiagen)	ITS1F/ITS2	CTTGGTCATTTAGAGGAAGTAA/GCTGCGTTCTTCATCGATGC	6	NA_	NA	NA	NA	NA	NA	NA	Agrostis capillaris, Leucanthemum vulgare	NA_	Block 2|Plot 1|Plant species no 2	Lost in diversity: the interactions between soil-borne fungi, biodiversity and plant productivity.	Mommer, L., Cotton, T.A., Raaijmakers, J.M., Termorshuizen, A.J., van Ruijven, J., Hendriks, M., van Rijssel, S.Q., van de Mortel, J.E., van der Paauw, J.W., Schijlen, E.G. and Smit-Tiekstra, A.E.	2018	New Phytologist	10.1111/nph.15036	Liesje.Mommer@wur.nl	GlobalFungi	10.2
GF05002294S	109.327	27.8103	549	Asia	China	Hunan	soil	cropland	cropland	17	1300	Hg100fung	1	NA	1	0-15	2016	August	3	NA_	soil (Haplic Alisol)	No	Illumina	ITS1	0.3	0.3	NA_	PowerSoil DNA isolation Kit (Qiagen)	ITS1F/ITS2	CTTGGTCATTTAGAGGAAGTAA/GCTGCGTTCTTCATCGATGC	6.1	NA_	NA	NA	NA	NA	NA	NA	NA_	NA_	site11	Microbial taxonomic and functional attributes consistently predict soil CO2 emissions across contrasting croplands	Liu Y.-R., Delgado-Baquerizo M., Yang Z., Feng J., Zhu J., Huang Q.,	2020	Science of The Total Environment	10.1016/j.scitotenv.2019.134885	yrliu@mail.hzau.edu.cn	GlobalFungi	16.6
GF05002907S	-85.3729	42.4108	287	North America	USA	Michigan State University , LTER crop rotation experiment in Hickory Corners, Michigan	soil	cropland	cropland biome	NA	NA	T2R1CR2S	1	1000000	1	NA	2018	NA_	NA_	Soil was sampled by removing whole plants from the soil and placing ∼2 g of soil from the root zone into a coin envelope which was then dried on silica beads upon return to the lab	plant soil	No	Illumina	ITSboth	0.05	0.05	NA_	PowerMag Soil DNA Isolation Kit (Qiagen)	ITS1F/ITS4	CTTGGTCATTTAGAGGAAGTAA/TCCTCCGCTTATTGATATGC	6.1	NA_	NA	NA	NA	NA	NA	NA	Glycine max	NA_	No-Till_3, R2_growth_stage_full flower inflorescence/reproductive stage, Pioneer P22T69R Roundup Ready soybean seed	Crop Management Impacts the Soybean (Glycine max) Microbiome	Longley, Reid; Noel, Zachary A.; Benucci, Gian Maria Niccolo; Chilvers, Martin, I; Trail, Frances; Bonito, Gregory	2020	Frontiers in Microbiology	10.3389/fmicb.2020.01116	bonito@msu.edu	GlobalFungi	9.2
GF05006567S	-78.0389	35.3832	22	North America	USA	Goldsboro, North Carolina	soil	cropland	agricultural ecosystem	NA	NA	F8	NA	NA	30	0-10	2016	November	1	2.5 cm soil core diameter	soil	No	Illumina	ITS1	0.6	0.6	NA_	FastDNA SPIN Kit for soil (MP Biomedicals)	ITS1F_KYO2/ITS2_KYO2	TAGAGGAAGTAAAAGTCGTAA/TTYRCTRCGTTCTTCATC	5.4	H2O	NA	1.11	0.1	NA	NA	NA	Zea mays	NA_	management system ORG (organic cropping system)	Eighteen-Year Farming Management Moderately Shapes the Soil Microbial Community Structure but Promotes Habitat-Specific Taxa	Chen, H., Xia, Q., Yang, T., & Shi, W.	2018	Frontiers in Microbiology	10.3389/fmicb.2018.01776	wei_shi@ncsu.edu, wshi3@ncsu.edu	GlobalFungi	16.7
GF04019753S	-73.5706	45.183	59	North America	Canada	Ferme EDPA, Saint-Edouard-de-Napierville, Quebec	soil	cropland	cropland biome	NA	NA	86_ITS	NA	NA	3	NA	2017	June	NA_	NA_	bulk soil	No	Illumina	ITS1	0.25	0.25	NA_	DNeasy PowerSoil DNA Isolation Kit (Qiagen)	ITS1F/58A2R	CTTGGTCATTTAGAGGAAGTAA/CTGCGTTCTTCATCGAT	6	H2O	4.1	NA	NA	NA	NA	NA	Triticum aestivum	NA_	NA_	Microbial indicators are better predictors of wheat yield and quality than N fertilization.	Yergeau, É., Quiza, L. and Tremblay, J.	2020	FEMS Microbiology Ecology	10.1093/femsec/fiz205	etienne.yergeau@iaf.inrs.ca	GlobalFungi	7.6
GF04003359S	124.14	40.46	55	Asia	China	eastern China	soil	cropland	cropland biome	7.8	972	JM.118_fun	100	NA	5	0-15	2017	September	NA_	NA_	soil from agricultural field	No	Illumina	ITS1	0.5	0.5	NA_	FastDNA SPIN Kit for Soil (MP Biomedicals)	ITS5/ITS2	GGAAGTAAAAGTCGTAACAAGG/GCTGCGTTCTTCATCGATGC	6.3	H2O	2.19232	NA	0.0881	799.97	NA	21156.2	Zea mays	NA_	Additional physiochemical properties: dissolved organic C (mg/kg) = 34.79235831; microbial biomass C (mg/kg) = 435.6369164; available N (mg/kg) = 94.78; NO3 (mg/kg) = 8.833741857; NH4 (mg/kg) = 3.268729642; microbial biomass N (mg/kg) = 13.78096417; available P (mg/kg) = 33.15; available K (mg/kg) = 101.4; total S (g/kg) = 0.176748254; available S (mg/kg) = 3.53460167; total Fe (g/kg) = 26.877618…	Balance between community assembly processes mediates species coexistence in agricultural soil microbiomes across eastern China.	Jiao, S., Yang, Y., Xu, Y., Zhang, J. and Lu, Y.	2020	The ISME Journal	10.1016/j.scitotenv.2020.141761	luyh@pku.edu.cn	GlobalFungi	9.4
GF04003357S	129.49	44.35	245	Asia	China	eastern China	soil	cropland	cropland biome	3.8	563	JM.121_fun	100	NA	5	0-15	2017	September	NA_	NA_	soil from agricultural field	No	Illumina	ITS1	0.5	0.5	NA_	FastDNA SPIN Kit for Soil (MP Biomedicals)	ITS5/ITS2	GGAAGTAAAAGTCGTAACAAGG/GCTGCGTTCTTCATCGATGC	6.8	H2O	4.24575	NA	0.1798	1130.58	NA	18209	Zea mays	NA_	Additional physiochemical properties: dissolved organic C (mg/kg) = 82.37520008; microbial biomass C (mg/kg) = 166.6808364; available N (mg/kg) = 128.38; NO3 (mg/kg) = 3.569074669; NH4 (mg/kg) = 1.987839056; microbial biomass N (mg/kg) = 11.27646883; available P (mg/kg) = 57.65; available K (mg/kg) = 199; total S (g/kg) = 0.153511897; available S (mg/kg) = 6.79148572; total Fe (g/kg) = 33.8078440…	Balance between community assembly processes mediates species coexistence in agricultural soil microbiomes across eastern China.	Jiao, S., Yang, Y., Xu, Y., Zhang, J. and Lu, Y.	2020	The ISME Journal	10.1016/j.scitotenv.2020.141761	luyh@pku.edu.cn	GlobalFungi	5
GF04003356S	121.77	42.08	173	Asia	China	eastern China	soil	cropland	cropland biome	7.9	527	JM.115_fun	100	NA	5	0-15	2017	September	NA_	NA_	soil from agricultural field	No	Illumina	ITS1	0.5	0.5	NA_	FastDNA SPIN Kit for Soil (MP Biomedicals)	ITS5/ITS2	GGAAGTAAAAGTCGTAACAAGG/GCTGCGTTCTTCATCGATGC	7.8	H2O	3.63832	NA	0.1105	498.604	NA	20293.2	Zea mays	NA_	Additional physiochemical properties: dissolved organic C (mg/kg) = 46.57903699; microbial biomass C (mg/kg) = 177.1363134; available N (mg/kg) = 101.78; NO3 (mg/kg) = 6.48271026; NH4 (mg/kg) = 2.401202312; microbial biomass N (mg/kg) = 13.78976185; available P (mg/kg) = 8.65; available K (mg/kg) = 138.6; total S (g/kg) = 0.41724701; available S (mg/kg) = 3.56487615; total Fe (g/kg) = 19.80261836…	Balance between community assembly processes mediates species coexistence in agricultural soil microbiomes across eastern China.	Jiao, S., Yang, Y., Xu, Y., Zhang, J. and Lu, Y.	2020	The ISME Journal	10.1016/j.scitotenv.2020.141761	luyh@pku.edu.cn	GlobalFungi	8.7
GF04003358S	127.06	45.07	167	Asia	China	eastern China	soil	cropland	cropland biome	3.3	623	JM.106_fun	100	NA	5	0-15	2017	September	NA_	NA_	soil from agricultural field	No	Illumina	ITS1	0.5	0.5	NA_	FastDNA SPIN Kit for Soil (MP Biomedicals)	ITS5/ITS2	GGAAGTAAAAGTCGTAACAAGG/GCTGCGTTCTTCATCGATGC	6.1	H2O	2.54195	NA	0.1371	523.325	NA	17663.5	Zea mays	NA_	Additional physiochemical properties: dissolved organic C (mg/kg) = 42.59842729; microbial biomass C (mg/kg) = 164.7803608; available N (mg/kg) = 103.18; NO3 (mg/kg) = 86.61419471; NH4 (mg/kg) = 18.79853647; microbial biomass N (mg/kg) = 12.29727247; available P (mg/kg) = 70.5875; available K (mg/kg) = 121.9; total S (g/kg) = 0.319702581; available S (mg/kg) = 18.29356512; total Fe (g/kg) = 25.85…	Balance between community assembly processes mediates species coexistence in agricultural soil microbiomes across eastern China.	Jiao, S., Yang, Y., Xu, Y., Zhang, J. and Lu, Y.	2020	The ISME Journal	10.1016/j.scitotenv.2020.141761	luyh@pku.edu.cn	GlobalFungi	5
GF04019755S	-73.5706	45.183	59	North America	Canada	Ferme EDPA, Saint-Edouard-de-Napierville, Quebec	soil	cropland	cropland biome	NA	NA	2_ITS	NA	NA	3	NA	2017	June	NA_	NA_	bulk soil	No	Illumina	ITS1	0.25	0.25	NA_	DNeasy PowerSoil DNA Isolation Kit (Qiagen)	ITS1F/58A2R	CTTGGTCATTTAGAGGAAGTAA/CTGCGTTCTTCATCGAT	6	H2O	4.1	NA	NA	NA	NA	NA	Triticum aestivum	NA_	NA_	Microbial indicators are better predictors of wheat yield and quality than N fertilization.	Yergeau, É., Quiza, L. and Tremblay, J.	2020	FEMS Microbiology Ecology	10.1093/femsec/fiz205	etienne.yergeau@iaf.inrs.ca	GlobalFungi	7.6
GF05002976S	-85.3729	42.4108	287	North America	USA	Michigan State University , LTER crop rotation experiment in Hickory Corners, Michigan	soil	cropland	cropland biome	NA	NA	T2R6BV2S	1	1000000	1	NA	2018	NA_	NA_	Soil was sampled by removing whole plants from the soil and placing ∼2 g of soil from the root zone into a coin envelope which was then dried on silica beads upon return to the lab	plant soil	No	Illumina	ITSboth	0.05	0.05	NA_	PowerMag Soil DNA Isolation Kit (Qiagen)	ITS1F/ITS4	CTTGGTCATTTAGAGGAAGTAA/TCCTCCGCTTATTGATATGC	6.1	NA_	NA	NA	NA	NA	NA	NA	Glycine max	NA_	No-Till_11, V2_early vegetative stage_two sets of unfolded trifoliate leaves, Pioneer P22T69R Roundup Ready soybean seed	Crop Management Impacts the Soybean (Glycine max) Microbiome	Longley, Reid; Noel, Zachary A.; Benucci, Gian Maria Niccolo; Chilvers, Martin, I; Trail, Frances; Bonito, Gregory	2020	Frontiers in Microbiology	10.3389/fmicb.2020.01116	bonito@msu.edu	GlobalFungi	9.2
GF05003098S	-85.3729	42.4108	287	North America	USA	Michigan State University , LTER crop rotation experiment in Hickory Corners, Michigan	shoot	cropland	cropland biome	NA	NA	T4R6CV2ST	1	1000000	1	NA	2018	NA_	NA_	whole soybean plant, The stem section between the first and second true leaves was collected in a 15 ml Falcon tube (Corning, United States) containing 5 mL of CSPL buffer from the Mag-Bind Plant DNA Plus Kit (Omega Bio-tek, United States)	plant stems	No	Illumina	ITSboth	0.05	0.05	NA_	Mag-Bind Plant DNA Plus Kit (Omega Bio-tek)	ITS1F/ITS4	CTTGGTCATTTAGAGGAAGTAA/TCCTCCGCTTATTGATATGC	6.1	NA_	NA	NA	NA	NA	NA	NA	Glycine max	NA_	Organic_13, V2_early vegetative stage_two sets of unfolded trifoliate leaves, non-genetically modified Viking O.2188AT12N soybean seed	Crop Management Impacts the Soybean (Glycine max) Microbiome	Longley, Reid; Noel, Zachary A.; Benucci, Gian Maria Niccolo; Chilvers, Martin, I; Trail, Frances; Bonito, Gregory	2020	Frontiers in Microbiology	10.3389/fmicb.2020.01116	bonito@msu.edu	GlobalFungi	9.2
GF05011265S	-85.3638	43.1256	276	North America	USA	Michigan	soil	cropland	orchard	NA	NA	ITS_F39_S48_L001_R1_001	NA	NA	10	0-20	2017	June	26	2.5 cm core diameter, soil cores were collected from the bases of each of 10 trees in a single tree row. These soil cores were composited into a homogenized soil sample to represent the tree row and rootstock/scion combination. Soil cores were used to collect root zone samples and were cored within 15 to 20 cm of the base of a tree trunk.	root zone soil	No	Illumina	ITS1	0.25	0.25	NA_	PowerSoil DNA isolation kit (MoBio)	ITS1F/ITS2	CTTGGTCATTTAGAGGAAGTAA/GCTGCGTTCTTCATCGATGC	6.2	NA_	2.4	NA	NA	96	1199	145	Malus domestica	NA_	Gala/Bud9 (scion/rootstock); Kropf; F39	Biogeography and Diversity of Multi-Trophic Root Zone Microbiomes in Michigan Apple Orchards: Analysis of Rootstock, Scion, and Local Growing Region	Bintarti, A.F., Wilson, J.K., Quintanilla-Tornel, M.A. and Shade, A.	2020	Phytobiomes Journal	10.1094/PBIOMES-01-20-0007-R	shadeash@msu.edu	GlobalFungi	8.7
GF05010170S	-78.4284	35.6465	94	North America	USA	Bayer Research Facility, Clayton, North Carolina	soil	anthropogenic	anthropogenic terrestrial biome	NA	NA	F1ST	1	15000	1	0-5	2018	February to March	NA_	5 cm core diameter	soil	No	Illumina	ITS1	0.5	0.5	NA_	FastDNA Spin kit for Soil (MP Biomedicals)	ITS1F_KYO2/ITS2_KYO2	TAGAGGAAGTAAAAGTCGTAA/TTYRCTRCGTTCTTCATC	5.2	H2O	NA	3.42	0.28	NA	NA	NA	Cynodon spp.	NA_	bermudagrass golf course	Soil microbial diversity and composition: Links to soil texture and associated properties	Xia, Q., Rufty, T. and Shi, W.	2020	Soil Biology and Biochemistry	10.1016/j.soilbio.2020.107953	wei_shi@ncsu.edu	GlobalFungi	16
GF05006573S	-78.0389	35.3832	22	North America	USA	Goldsboro, North Carolina	soil	cropland	agricultural ecosystem	NA	NA	F14	NA	NA	30	0-10	2016	November	1	2.5 cm soil core diameter	soil	No	Illumina	ITS1	0.6	0.6	NA_	FastDNA SPIN Kit for soil (MP Biomedicals)	ITS1F_KYO2/ITS2_KYO2	TAGAGGAAGTAAAAGTCGTAA/TTYRCTRCGTTCTTCATC	5.4	H2O	NA	0.89	0.07	NA	NA	NA	NA_	Solidago virgaurea minuta, Baccharis articulate, Pinus taeda, Andropogon	management system SUC (abandoned agricultural field subject to natural succession)	Eighteen-Year Farming Management Moderately Shapes the Soil Microbial Community Structure but Promotes Habitat-Specific Taxa	Chen, H., Xia, Q., Yang, T., & Shi, W.	2018	Frontiers in Microbiology	10.3389/fmicb.2018.01776	wei_shi@ncsu.edu, wshi3@ncsu.edu	GlobalFungi	16.7
GF04003433S	118.92	28.91	76	Asia	China	eastern China	soil	cropland	cropland biome	17.5	1625	JM.5_fun	100	NA	5	0-15	2017	September	NA_	NA_	soil from agricultural field	No	Illumina	ITS1	0.5	0.5	NA_	FastDNA SPIN Kit for Soil (MP Biomedicals)	ITS5/ITS2	GGAAGTAAAAGTCGTAACAAGG/GCTGCGTTCTTCATCGATGC	5.8	H2O	3.43558	NA	0.1728	608.263	NA	14558.4	Zea mays	NA_	Additional physiochemical properties: dissolved organic C (mg/kg) = 41.61313749; microbial biomass C (mg/kg) = 318.6142316; available N (mg/kg) = 139.58; NO3 (mg/kg) = 20.2835517; NH4 (mg/kg) = 5.337943596; microbial biomass N (mg/kg) = 25.15553467; available P (mg/kg) = 50.375; available K (mg/kg) = 51.2; total S (g/kg) = 0.499757868; available S (mg/kg) = 16.03618729; total Fe (g/kg) = 25.43189…	Balance between community assembly processes mediates species coexistence in agricultural soil microbiomes across eastern China.	Jiao, S., Yang, Y., Xu, Y., Zhang, J. and Lu, Y.	2020	The ISME Journal	10.1016/j.scitotenv.2020.141761	luyh@pku.edu.cn	GlobalFungi	18.7
GF04003312S	109.45	18.3	17	Asia	China	eastern China	soil	cropland	cropland biome	25.7	1320	JM.127_fun	100	NA	5	0-15	2017	September	NA_	NA_	soil from agricultural field	No	Illumina	ITS1	0.5	0.5	NA_	FastDNA SPIN Kit for Soil (MP Biomedicals)	ITS5/ITS2	GGAAGTAAAAGTCGTAACAAGG/GCTGCGTTCTTCATCGATGC	6.1	H2O	1.7742	NA	0.0876	1019.62	NA	26357.8	Zea mays	NA_	Additional physiochemical properties: dissolved organic C (mg/kg) = 93.80100539; microbial biomass C (mg/kg) = 240.8502693; available N (mg/kg) = 59.78; NO3 (mg/kg) = 2.734335727; NH4 (mg/kg) = 3.698563734; microbial biomass N (mg/kg) = 7.998850987; available P (mg/kg) = 83.8375; available K (mg/kg) = 57.7; total S (g/kg) = 0.172956063; available S (mg/kg) = 5.25593047; total Fe (g/kg) = 5.304013…	Balance between community assembly processes mediates species coexistence in agricultural soil microbiomes across eastern China.	Jiao, S., Yang, Y., Xu, Y., Zhang, J. and Lu, Y.	2020	The ISME Journal	10.1016/j.scitotenv.2020.141761	luyh@pku.edu.cn	GlobalFungi	25.6
GF04003241S	125.92	42.72	327	Asia	China	eastern China	soil	cropland	cropland biome	4.6	770	JM.131_fun	100	NA	5	0-15	2017	September	NA_	NA_	soil from agricultural field	No	Illumina	ITS1	0.5	0.5	NA_	FastDNA SPIN Kit for Soil (MP Biomedicals)	ITS5/ITS2	GGAAGTAAAAGTCGTAACAAGG/GCTGCGTTCTTCATCGATGC	5.9	H2O	3.14348	NA	0.1582	695.552	NA	17401.3	Zea mays	NA_	Additional physiochemical properties: dissolved organic C (mg/kg) = 164.3690429; microbial biomass C (mg/kg) = 186.5057657; available N (mg/kg) = 161.98; NO3 (mg/kg) = 15.77706234; NH4 (mg/kg) = 3.701216923; microbial biomass N (mg/kg) = 10.4434337; available P (mg/kg) = 25.0875; available K (mg/kg) = 231.6; total S (g/kg) = 0.250027032; available S (mg/kg) = 16.53786623; total Fe (g/kg) = 32.745…	Balance between community assembly processes mediates species coexistence in agricultural soil microbiomes across eastern China.	Jiao, S., Yang, Y., Xu, Y., Zhang, J. and Lu, Y.	2020	The ISME Journal	10.1016/j.scitotenv.2020.141761	luyh@pku.edu.cn	GlobalFungi	6
GF04003223S	114.24	29.9	22	Asia	China	eastern China	soil	cropland	cropland biome	17.2	1352	JR.70_fun	100	NA	5	0-15	2017	September	NA_	NA_	soil from agricultural field	No	Illumina	ITS1	0.5	0.5	NA_	FastDNA SPIN Kit for Soil (MP Biomedicals)	ITS5/ITS2	GGAAGTAAAAGTCGTAACAAGG/GCTGCGTTCTTCATCGATGC	6.1	H2O	3.88557	NA	0.2517	511.273	NA	20780.1	Oryza sativa	NA_	Additional physiochemical properties: dissolved organic C (mg/kg) = 80.43652475; microbial biomass C (mg/kg) = 881.1284928; available N (mg/kg) = 152.18; NO3 (mg/kg) = 1.862518564; NH4 (mg/kg) = 4.536806931; microbial biomass N (mg/kg) = 71.25366337; available P (mg/kg) = 23.875; available K (mg/kg) = 272.4; total S (g/kg) = 0.634264329; available S (mg/kg) = 14.27542087; total Fe (g/kg) = 46.729…	Balance between community assembly processes mediates species coexistence in agricultural soil microbiomes across eastern China.	Jiao, S., Yang, Y., Xu, Y., Zhang, J. and Lu, Y.	2020	The ISME Journal	10.1016/j.scitotenv.2020.141761	luyh@pku.edu.cn	GlobalFungi	17.6
GF05002971S	-85.3729	42.4108	287	North America	USA	Michigan State University , LTER crop rotation experiment in Hickory Corners, Michigan	soil	cropland	cropland biome	NA	NA	T1R5AV2S	1	1000000	1	NA	2018	NA_	NA_	Soil was sampled by removing whole plants from the soil and placing ∼2 g of soil from the root zone into a coin envelope which was then dried on silica beads upon return to the lab	plant soil	No	Illumina	ITSboth	0.05	0.05	NA_	PowerMag Soil DNA Isolation Kit (Qiagen)	ITS1F/ITS4	CTTGGTCATTTAGAGGAAGTAA/TCCTCCGCTTATTGATATGC	6.1	NA_	NA	NA	NA	NA	NA	NA	Glycine max	NA_	Conventional_7, V2_early vegetative stage_two sets of unfolded trifoliate leaves, Pioneer P22T69R Roundup Ready soybean seed	Crop Management Impacts the Soybean (Glycine max) Microbiome	Longley, Reid; Noel, Zachary A.; Benucci, Gian Maria Niccolo; Chilvers, Martin, I; Trail, Frances; Bonito, Gregory	2020	Frontiers in Microbiology	10.3389/fmicb.2020.01116	bonito@msu.edu	GlobalFungi	9.2
GF05016226S	-73.8196	45.1247	48	North America	Canada	Québec, Monteregie	soil	cropland	cropland biome	NA	NA	ITS_Fongiminus2	NA	NA	5	0-10	2018	June	5	five soil samples of approximately 200 g each were taken from the upper 10 cm of soil from each corner and the centre of each field	bulk soil	No	Illumina	ITS1	0.5	0.5	NA_	DNA PowerSoil Kit (Qiagen)	ITS1F/58A2R	CTTGGTCATTTAGAGGAAGTAA/CTGCGTTCTTCATCGAT	6.3	NA_	NA	NA	NA	NA	NA	NA	Triticum aestivum	NA_	Triticum aestivum var. Walton	Predictive microbial-based modelling of wheat yields and grain baking quality across a 500 km transect in Québec.	Asad, N.I., Tremblay, J., Dozois, J., Mukula, E., L Espérance, E., Constant, P. and Yergeau, E.,	2021	FEMS Microbiology Ecology	10.1093/femsec/fiab160	Etienne.Yergeau@inrs.ca	GlobalFungi	7.6
GF05000504S	102.61	24.93	2181	Asia	China	foothills of Maomao Qing, Xishan, Kunming	rhizosphere soil	grassland	montane grassland biome	15.2	975	CylindricaFungiS1	NA	2500	3	NA	2019	October	12	NA_	soil firmly adhering to the roots was sampled	No	Illumina	ITS2	NA	NA	NA_	PowerSoil DNA Isolation Kit (Anbiosci)	ITS3_KYO2/ITS4	GATGAAGAACGYAGYRAA/TCCTCCGCTTATTGATATGC	6	H2O	NA	6.6	0.265	8.16	NA	120.6	Imperata cylindrica	NA_	NA_	Compositional and functional profiling of the rhizosphere microbiomes of the invasive weed Ageratina adenophora and native plants	Xia Y., Dong M., Yu L., Kong L., Seviour R. and Kong Y.	2021	PeerJ	10.7717/peerj.10844	kongyunhong@hotmail.com	GlobalFungi	14.4
GF04003389S	120.32	36.44	44	Asia	China	eastern China	soil	cropland	cropland biome	12.3	704	JM.35.1_fun	100	NA	5	0-15	2017	September	NA_	NA_	soil from agricultural field	No	Illumina	ITS1	0.5	0.5	NA_	FastDNA SPIN Kit for Soil (MP Biomedicals)	ITS5/ITS2	GGAAGTAAAAGTCGTAACAAGG/GCTGCGTTCTTCATCGATGC	6.9	H2O	2.00113	NA	0.1147	409.938	NA	14025.1	Zea mays	NA_	Additional physiochemical properties: dissolved organic C (mg/kg) = 64.66518564; microbial biomass C (mg/kg) = 275.7801026; available N (mg/kg) = 100.38; NO3 (mg/kg) = 25.84543846; NH4 (mg/kg) = 3.172902564; microbial biomass N (mg/kg) = 11.56558769; available P (mg/kg) = 12.65; available K (mg/kg) = 155; total S (g/kg) = 0.307127665; available S (mg/kg) = 4.05267548; total Fe (g/kg) = 30.0557961…	Balance between community assembly processes mediates species coexistence in agricultural soil microbiomes across eastern China.	Jiao, S., Yang, Y., Xu, Y., Zhang, J. and Lu, Y.	2020	The ISME Journal	10.1016/j.scitotenv.2020.141761	luyh@pku.edu.cn	GlobalFungi	12.9
GF04003354S	123.08	47.62	323	Asia	China	eastern China	soil	cropland	cropland biome	2.6	439	JM.110_fun	100	NA	5	0-15	2017	September	NA_	NA_	soil from agricultural field	No	Illumina	ITS1	0.5	0.5	NA_	FastDNA SPIN Kit for Soil (MP Biomedicals)	ITS5/ITS2	GGAAGTAAAAGTCGTAACAAGG/GCTGCGTTCTTCATCGATGC	7.2	H2O	5.57294	NA	0.2684	442.864	NA	15858.3	Zea mays	NA_	Additional physiochemical properties: dissolved organic C (mg/kg) = 49.83167331; microbial biomass C (mg/kg) = 499.3808399; available N (mg/kg) = 182.98; NO3 (mg/kg) = 37.1472576; NH4 (mg/kg) = 1.697325334; microbial biomass N (mg/kg) = 9.064391717; available P (mg/kg) = 14.525; available K (mg/kg) = 191; total S (g/kg) = 0.55256901; available S (mg/kg) = 14.42134699; total Fe (g/kg) = 25.0761022…	Balance between community assembly processes mediates species coexistence in agricultural soil microbiomes across eastern China.	Jiao, S., Yang, Y., Xu, Y., Zhang, J. and Lu, Y.	2020	The ISME Journal	10.1016/j.scitotenv.2020.141761	luyh@pku.edu.cn	GlobalFungi	3.1
GF05002232S	109.134	27.5117	682	Asia	China	Guizhou	soil	cropland	cropland	17	1300	Hg131fung	1	NA	1	0-15	2016	August	4	NA_	soil (Haplic Alisol)	No	Illumina	ITS1	0.3	0.3	NA_	PowerSoil DNA isolation Kit (Qiagen)	ITS1F/ITS2	CTTGGTCATTTAGAGGAAGTAA/GCTGCGTTCTTCATCGATGC	6.1	NA_	NA	NA	NA	NA	NA	NA	NA_	NA_	site21	Microbial taxonomic and functional attributes consistently predict soil CO2 emissions across contrasting croplands	Liu Y.-R., Delgado-Baquerizo M., Yang Z., Feng J., Zhu J., Huang Q.,	2020	Science of The Total Environment	10.1016/j.scitotenv.2019.134885	yrliu@mail.hzau.edu.cn	GlobalFungi	15.9
GF04003383S	108.98	27.28	348	Asia	China	eastern China	soil	cropland	cropland biome	16.4	1159	JM.81_fun	100	NA	5	0-15	2017	September	NA_	NA_	soil from agricultural field	No	Illumina	ITS1	0.5	0.5	NA_	FastDNA SPIN Kit for Soil (MP Biomedicals)	ITS5/ITS2	GGAAGTAAAAGTCGTAACAAGG/GCTGCGTTCTTCATCGATGC	6.6	H2O	4.21166	NA	0.2835	680.052	NA	19609.4	Zea mays	NA_	Additional physiochemical properties: dissolved organic C (mg/kg) = 116.9423644; microbial biomass C (mg/kg) = 355.0245926; available N (mg/kg) = 206.78; NO3 (mg/kg) = 30.76755556; NH4 (mg/kg) = 3.275733333; microbial biomass N (mg/kg) = 17.80736; available P (mg/kg) = 14.8375; available K (mg/kg) = 113.6; total S (g/kg) = 0.801918027; available S (mg/kg) = 13.62326447; total Fe (g/kg) = 30.73369…	Balance between community assembly processes mediates species coexistence in agricultural soil microbiomes across eastern China.	Jiao, S., Yang, Y., Xu, Y., Zhang, J. and Lu, Y.	2020	The ISME Journal	10.1016/j.scitotenv.2020.141761	luyh@pku.edu.cn	GlobalFungi	17.8
GF04003388S	126.98	46.61	172	Asia	China	eastern China	soil	cropland	cropland biome	2.6	553	JM.104_fun	100	NA	5	0-15	2017	September	NA_	NA_	soil from agricultural field	No	Illumina	ITS1	0.5	0.5	NA_	FastDNA SPIN Kit for Soil (MP Biomedicals)	ITS5/ITS2	GGAAGTAAAAGTCGTAACAAGG/GCTGCGTTCTTCATCGATGC	6.9	H2O	4.1225	NA	0.1945	760.068	NA	18371.2	Zea mays	NA_	Additional physiochemical properties: dissolved organic C (mg/kg) = 83.76397224; microbial biomass C (mg/kg) = 115.9622572; available N (mg/kg) = 152.18; NO3 (mg/kg) = 18.87477586; NH4 (mg/kg) = 2.276611962; microbial biomass N (mg/kg) = 3.663043066; available P (mg/kg) = 62.2125; available K (mg/kg) = 278.1; total S (g/kg) = 0.452449874; available S (mg/kg) = 11.486127; total Fe (g/kg) = 28.5406…	Balance between community assembly processes mediates species coexistence in agricultural soil microbiomes across eastern China.	Jiao, S., Yang, Y., Xu, Y., Zhang, J. and Lu, Y.	2020	The ISME Journal	10.1016/j.scitotenv.2020.141761	luyh@pku.edu.cn	GlobalFungi	3.5
GF04003390S	104.68	36.58	1397	Asia	China	eastern China	soil	cropland	cropland biome	9.6	238	JR.15_fun	100	NA	5	0-15	2017	September	NA_	NA_	soil from agricultural field	No	Illumina	ITS1	0.5	0.5	NA_	FastDNA SPIN Kit for Soil (MP Biomedicals)	ITS5/ITS2	GGAAGTAAAAGTCGTAACAAGG/GCTGCGTTCTTCATCGATGC	8.5	H2O	1.60805	NA	0.0926	76.25	NA	16680	Oryza sativa	NA_	Additional physiochemical properties: dissolved organic C (mg/kg) = 65.43801066; microbial biomass C (mg/kg) = 219.9013223; available N (mg/kg) = 112.98; NO3 (mg/kg) = 1.190053286; NH4 (mg/kg) = 8.369449378; microbial biomass N (mg/kg) = 7.388987567; available P (mg/kg) = 14; available K (mg/kg) = 106.75; total S (g/kg) = 0.631738721; available S (mg/kg) = 188.6689682; total Fe (g/kg) = 33.489016…	Balance between community assembly processes mediates species coexistence in agricultural soil microbiomes across eastern China.	Jiao, S., Yang, Y., Xu, Y., Zhang, J. and Lu, Y.	2020	The ISME Journal	10.1016/j.scitotenv.2020.141761	luyh@pku.edu.cn	GlobalFungi	9.9
GF04003374S	122.83	41.51	12	Asia	China	eastern China	soil	cropland	cropland biome	8.8	636	JM.114_fun	100	NA	5	0-15	2017	September	NA_	NA_	soil from agricultural field	No	Illumina	ITS1	0.5	0.5	NA_	FastDNA SPIN Kit for Soil (MP Biomedicals)	ITS5/ITS2	GGAAGTAAAAGTCGTAACAAGG/GCTGCGTTCTTCATCGATGC	7.1	H2O	4.22278	NA	0.1944	544.942	NA	16640.1	Zea mays	NA_	Additional physiochemical properties: dissolved organic C (mg/kg) = 117.9930265; microbial biomass C (mg/kg) = 763.3628319; available N (mg/kg) = 142.38; NO3 (mg/kg) = 4.868960177; NH4 (mg/kg) = 6.491946903; microbial biomass N (mg/kg) = 37.91660177; available P (mg/kg) = 11.5875; available K (mg/kg) = 138.6; total S (g/kg) = 0.474129586; available S (mg/kg) = 9.516225938; total Fe (g/kg) = 34.24…	Balance between community assembly processes mediates species coexistence in agricultural soil microbiomes across eastern China.	Jiao, S., Yang, Y., Xu, Y., Zhang, J. and Lu, Y.	2020	The ISME Journal	10.1016/j.scitotenv.2020.141761	luyh@pku.edu.cn	GlobalFungi	9.3
GF05010174S	-78.4284	35.6465	94	North America	USA	Bayer Research Facility, Clayton, North Carolina	soil	anthropogenic	anthropogenic terrestrial biome	NA	NA	F1CT	1	15000	1	0-5	2018	February to March	NA_	5 cm core diameter	soil	No	Illumina	ITS1	0.5	0.5	NA_	FastDNA Spin kit for Soil (MP Biomedicals)	ITS1F_KYO2/ITS2_KYO2	TAGAGGAAGTAAAAGTCGTAA/TTYRCTRCGTTCTTCATC	5.2	H2O	NA	3.42	0.28	NA	NA	NA	Cynodon spp.	NA_	bermudagrass golf course	Soil microbial diversity and composition: Links to soil texture and associated properties	Xia, Q., Rufty, T. and Shi, W.	2020	Soil Biology and Biochemistry	10.1016/j.soilbio.2020.107953	wei_shi@ncsu.edu	GlobalFungi	16
GF01002354S	150.737	-33.6101	23	Australia	Australia	Australia	soil	grassland	temperate grassland biome	NA	NA	19455	NA	7700000000000	9	0-10	2015	February	NA_	soil samples from 25 × 25 m quadrat	surface depth_0 to 10 cm depth	No	Illumina	ITSboth	0.3	0.75	NA_	EMP DNA Extraction Protocol (https://doi.org/10.17504/protocols.io.nutdewn)	ITS1F/ITS4	CTTGGTCATTTAGAGGAAGTAA/TCCTCCGCTTATTGATATGC	6.9	H2O	NA	NA	NA	NA	NA	NA	NA_	NA_	All information about samples at: https://data.bioplatforms.com/organization/about/australian-microbiome	Introducing BASE: the Biomes of Australian Soil Environments soil microbial diversity database.	Bissett, A., Fitzgerald, A., Meintjes, T., Mele, P.M., Reith, F., Dennis, P.G., Breed, M.F., Brown, B., Brown, M.V., Brugger, J., Byrne, M., Caddy-Retalic, S., Carmody, B., Coates, D.J., Correa, C., Ferrari, B.C., Gupta, V.V.S.R., Hamonts, K., Haslem, A., Hugenholtz, P., Karan, M., Koval, J., Lowe, A.J., Macdonald, S., McGrath, L., Martin, D., Morgan, M., North, K.I., Paungfoo-Lonhienne, C., Pend…	2016	GigaScience	10.1186/s13742-016-0126-5	Andrew.bissett@csiro.au	GlobalFungi	17.6
GF05011797S	111.708	33.5594	646	Asia	China	Henan province, Baotianman Mountain	topsoil	forest	broadleaf forest biome	15.9	642.7	BTM14.10.3	NA	NA	NA	0-10	2014	October	NA_	5 cm core diameter	topsoil	No	Illumina	ITS1	NA	NA	NA_	PowerSoil DNA isolation kit (MoBio)	ITS5/ITS2	GGAAGTAAAAGTCGTAACAAGG/GCTGCGTTCTTCATCGATGC	6.6	H2O	NA	5.25	0.45	1800	NA	NA	Quercus	NA_	NA_	Greater diversity of soil fungal communities and distinguishable seasonal variation in temperate deciduous forests compared with subtropical evergreen forests of eastern China	He, J., Tedersoo, L., Hu, A., Han, C., He, D., Wei, H., Jiao, M., Anslan, S., Nie, Y., Jia, Y. and Zhang, G.	2017	FEMS Microbiology Ecology	10.1093/femsec/fix069	shenweij@scbg.ac.cn	GlobalFungi	13
GF05002963S	-85.3729	42.4108	287	North America	USA	Michigan State University , LTER crop rotation experiment in Hickory Corners, Michigan	soil	cropland	cropland biome	NA	NA	T1R6AV2S	1	1000000	1	NA	2018	NA_	NA_	Soil was sampled by removing whole plants from the soil and placing ∼2 g of soil from the root zone into a coin envelope which was then dried on silica beads upon return to the lab	plant soil	No	Illumina	ITSboth	0.05	0.05	NA_	PowerMag Soil DNA Isolation Kit (Qiagen)	ITS1F/ITS4	CTTGGTCATTTAGAGGAAGTAA/TCCTCCGCTTATTGATATGC	6.1	NA_	NA	NA	NA	NA	NA	NA	Glycine max	NA_	Conventional_11, V2_early vegetative stage_two sets of unfolded trifoliate leaves, Pioneer P22T69R Roundup Ready soybean seed	Crop Management Impacts the Soybean (Glycine max) Microbiome	Longley, Reid; Noel, Zachary A.; Benucci, Gian Maria Niccolo; Chilvers, Martin, I; Trail, Frances; Bonito, Gregory	2020	Frontiers in Microbiology	10.3389/fmicb.2020.01116	bonito@msu.edu	GlobalFungi	9.2
GF05002260S	109.185	27.5019	772	Asia	China	Guizhou	soil	cropland	cropland	17	1300	Hg055fung	1	NA	1	0-15	2016	August	2	NA_	soil (Haplic Alisol)	No	Illumina	ITS1	0.3	0.3	NA_	PowerSoil DNA isolation Kit (Qiagen)	ITS1F/ITS2	CTTGGTCATTTAGAGGAAGTAA/GCTGCGTTCTTCATCGATGC	6.3	NA_	NA	NA	NA	NA	NA	NA	NA_	NA_	site19	Microbial taxonomic and functional attributes consistently predict soil CO2 emissions across contrasting croplands	Liu Y.-R., Delgado-Baquerizo M., Yang Z., Feng J., Zhu J., Huang Q.,	2020	Science of The Total Environment	10.1016/j.scitotenv.2019.134885	yrliu@mail.hzau.edu.cn	GlobalFungi	15.5
GF05006565S	-78.0389	35.3832	22	North America	USA	Goldsboro, North Carolina	soil	cropland	agricultural ecosystem	NA	NA	F6	NA	NA	30	0-10	2016	November	1	2.5 cm soil core diameter	soil	No	Illumina	ITS1	0.6	0.6	NA_	FastDNA SPIN Kit for soil (MP Biomedicals)	ITS1F_KYO2/ITS2_KYO2	TAGAGGAAGTAAAAGTCGTAA/TTYRCTRCGTTCTTCATC	5.4	H2O	NA	1.45	0.13	NA	NA	NA	NA_	Zea, Glycine, Triticum, Sorghum, Helianthus	management system ICL (integrated crop-livestock system)	Eighteen-Year Farming Management Moderately Shapes the Soil Microbial Community Structure but Promotes Habitat-Specific Taxa	Chen, H., Xia, Q., Yang, T., & Shi, W.	2018	Frontiers in Microbiology	10.3389/fmicb.2018.01776	wei_shi@ncsu.edu, wshi3@ncsu.edu	GlobalFungi	16.7
GF04019808S	-73.5706	45.183	59	North America	Canada	Ferme EDPA, Saint-Edouard-de-Napierville, Quebec	soil	cropland	cropland biome	NA	NA	43_ITS	NA	NA	3	NA	2017	May	NA_	NA_	bulk soil	No	Illumina	ITS1	0.25	0.25	NA_	DNeasy PowerSoil DNA Isolation Kit (Qiagen)	ITS1F/58A2R	CTTGGTCATTTAGAGGAAGTAA/CTGCGTTCTTCATCGAT	6	H2O	4.1	NA	NA	NA	NA	NA	Triticum aestivum	NA_	NA_	Microbial indicators are better predictors of wheat yield and quality than N fertilization.	Yergeau, É., Quiza, L. and Tremblay, J.	2020	FEMS Microbiology Ecology	10.1093/femsec/fiz205	etienne.yergeau@iaf.inrs.ca	GlobalFungi	7.6
GF05010193S	-78.8577	36.1206	92	North America	USA	Treyburn Country Club, Durham, North Carolina	soil	anthropogenic	anthropogenic terrestrial biome	NA	NA	F12CB	1	15000	1	2025-10-05	2018	February to March	NA_	5 cm core diameter	soil	No	Illumina	ITS1	0.5	0.5	NA_	FastDNA Spin kit for Soil (MP Biomedicals)	ITS1F_KYO2/ITS2_KYO2	TAGAGGAAGTAAAAGTCGTAA/TTYRCTRCGTTCTTCATC	5.5	H2O	NA	0.95	0.08	NA	NA	NA	Cynodon spp.	NA_	bermudagrass golf course	Soil microbial diversity and composition: Links to soil texture and associated properties	Xia, Q., Rufty, T. and Shi, W.	2020	Soil Biology and Biochemistry	10.1016/j.soilbio.2020.107953	wei_shi@ncsu.edu	GlobalFungi	15.7
GF01007905S	125.567	43.6167	223	Asia	China	Changchun, Jilin, China	soil	cropland	cropland biome	NA	NA	CC	NA	NA	10	1900-01-20	2012	September	NA_	NA_	0 to 20 cm depth	No	454Roche	ITSboth	0.5	0.5	NA_	E.Z.N.A Soil DNA kit (Omega)	ITS1/ITS4	TCCGTAGGTGAACCTGCGG/TCCTCCGCTTATTGATATGC	6.5	H2O	NA	1.559	0.126	NA	NA	NA	Zea sp	NA_	NA_	Soil carbon content drives the biogeographical distribution of fungal communities in the black soil zone of northeast China.	Liu, J., Sui, Y., Yu, Z., Shi, Y., Chu, H., Jin, J., Liu, X. and Wang, G.	2015	Soil Biology and Biochemistry	10.1016/j.soilbio.2015.01.009	wanggh@neigaehrb.ac.cn	GlobalFungi	5.9
GF03007180S	29.8303	-26.3417	1764	Africa	South Africa	Highveld escarpment, Mpumalanga Province	soil	grassland	montane grassland biome	NA	NA	G14	NA	100	5	2020-05-01	2016	April	NA_	soil from 10 x 10 m quadrat	organic horizon	No	Illumina	ITSboth	0.25	0.25	NA_	PowerSoil DNA Isolation Kit (MoBio)	ITS1F/ITS4	CTTGGTCATTTAGAGGAAGTAA/TCCTCCGCTTATTGATATGC	5.9	H2O	NA	0.000222444	NA	3.117	782.017	431.1	NA_	NA_	NA_	Arable agriculture changes soil microbial communities in the South African Grassland Biome.	Nkuekam, G.K., Cowan, D.A. and Valverde, A.	2018	South African Journal of Science	10.17159/sajs.2018/20170288	kamgan2000@yahoo.com	GlobalFungi	14.4
GF05016217S	-73.3128	45.1357	42	North America	Canada	Québec, Monteregie	soil	cropland	cropland biome	NA	NA	ITS_24D	NA	NA	5	0-10	2018	June	5	five soil samples of approximately 200 g each were taken from the upper 10 cm of soil from each corner and the centre of each field	bulk soil	No	Illumina	ITS1	0.5	0.5	NA_	DNA PowerSoil Kit (Qiagen)	ITS1F/58A2R	CTTGGTCATTTAGAGGAAGTAA/CTGCGTTCTTCATCGAT	6.2	CaCl2	NA	4.066	0.38	NA	NA	NA	Triticum aestivum	NA_	Triticum aestivum var. Warthog	Predictive microbial-based modelling of wheat yields and grain baking quality across a 500 km transect in Québec.	Asad, N.I., Tremblay, J., Dozois, J., Mukula, E., L Espérance, E., Constant, P. and Yergeau, E.,	2021	FEMS Microbiology Ecology	10.1093/femsec/fiab160	Etienne.Yergeau@inrs.ca	GlobalFungi	7.7
GF05002960S	-85.3729	42.4108	287	North America	USA	Michigan State University , LTER crop rotation experiment in Hickory Corners, Michigan	soil	cropland	cropland biome	NA	NA	T4R5BR6S	1	1000000	1	NA	2018	NA_	NA_	Soil was sampled by removing whole plants from the soil and placing ∼2 g of soil from the root zone into a coin envelope which was then dried on silica beads upon return to the lab	plant soil	No	Illumina	ITSboth	0.05	0.05	NA_	PowerMag Soil DNA Isolation Kit (Qiagen)	ITS1F/ITS4	CTTGGTCATTTAGAGGAAGTAA/TCCTCCGCTTATTGATATGC	6.1	NA_	NA	NA	NA	NA	NA	NA	Glycine max	NA_	Organic_8, R6_late reproductive stage_full pod development, non-genetically modified Viking O.2188AT12N soybean seed	Crop Management Impacts the Soybean (Glycine max) Microbiome	Longley, Reid; Noel, Zachary A.; Benucci, Gian Maria Niccolo; Chilvers, Martin, I; Trail, Frances; Bonito, Gregory	2020	Frontiers in Microbiology	10.3389/fmicb.2020.01116	bonito@msu.edu	GlobalFungi	9.2
GF05010203S	-78.3991	35.637	61	North America	USA	The Neuse Golf Club, Clayton, North Carolina	soil	anthropogenic	anthropogenic terrestrial biome	NA	NA	F10DB	1	15000	1	2025-10-05	2018	February to March	NA_	5 cm core diameter	soil	No	Illumina	ITS1	0.5	0.5	NA_	FastDNA Spin kit for Soil (MP Biomedicals)	ITS1F_KYO2/ITS2_KYO2	TAGAGGAAGTAAAAGTCGTAA/TTYRCTRCGTTCTTCATC	5.3	H2O	NA	0.95	0.08	NA	NA	NA	Cynodon spp.	NA_	bermudagrass golf course	Soil microbial diversity and composition: Links to soil texture and associated properties	Xia, Q., Rufty, T. and Shi, W.	2020	Soil Biology and Biochemistry	10.1016/j.soilbio.2020.107953	wei_shi@ncsu.edu	GlobalFungi	16.2
GF05002792S	-85.3729	42.4108	287	North America	USA	Michigan State University , LTER crop rotation experiment in Hickory Corners, Michigan	root	cropland	cropland biome	NA	NA	T1R5AR2R	1	1000000	1	NA	2018	NA_	NA_	whole soybean plants, Roots were sampled by cutting the entire root system at the soil line and placing the roots into a Whirl-Pak bag (Nasco, United States) containing a 0.1% Tween 20 mixture to remove soil before lyophilizing	plant roots	No	Illumina	ITSboth	0.05	0.05	NA_	Mag-Bind Plant DNA Plus Kit (Omega Bio-tek)	ITS1F/ITS4	CTTGGTCATTTAGAGGAAGTAA/TCCTCCGCTTATTGATATGC	6.1	NA_	NA	NA	NA	NA	NA	NA	Glycine max	NA_	Conventional_8, R2_growth_stage_full flower inflorescence/reproductive stage, Pioneer P22T69R Roundup Ready soybean seed	Crop Management Impacts the Soybean (Glycine max) Microbiome	Longley, Reid; Noel, Zachary A.; Benucci, Gian Maria Niccolo; Chilvers, Martin, I; Trail, Frances; Bonito, Gregory	2020	Frontiers in Microbiology	10.3389/fmicb.2020.01116	bonito@msu.edu	GlobalFungi	9.2
GF04003402S	125.33	43.01	337	Asia	China	eastern China	soil	cropland	cropland biome	4.7	711	JM.134_fun	100	NA	5	0-15	2017	September	NA_	NA_	soil from agricultural field	No	Illumina	ITS1	0.5	0.5	NA_	FastDNA SPIN Kit for Soil (MP Biomedicals)	ITS5/ITS2	GGAAGTAAAAGTCGTAACAAGG/GCTGCGTTCTTCATCGATGC	6	H2O	2.53684	NA	0.1183	464.948	NA	17610.7	Zea mays	NA_	Additional physiochemical properties: dissolved organic C (mg/kg) = 55.77481883; microbial biomass C (mg/kg) = 149.5338088; available N (mg/kg) = 149.38; NO3 (mg/kg) = 11.12722896; NH4 (mg/kg) = 5.050399429; microbial biomass N (mg/kg) = 5.154556348; available P (mg/kg) = 19.275; available K (mg/kg) = 79.4; total S (g/kg) = 0.272748774; available S (mg/kg) = 14.11262108; total Fe (g/kg) = 23.7214…	Balance between community assembly processes mediates species coexistence in agricultural soil microbiomes across eastern China.	Jiao, S., Yang, Y., Xu, Y., Zhang, J. and Lu, Y.	2020	The ISME Journal	10.1016/j.scitotenv.2020.141761	luyh@pku.edu.cn	GlobalFungi	5.8
GF05002980S	-85.3729	42.4108	287	North America	USA	Michigan State University , LTER crop rotation experiment in Hickory Corners, Michigan	soil	cropland	cropland biome	NA	NA	T2R2AV2S	1	1000000	1	NA	2018	NA_	NA_	Soil was sampled by removing whole plants from the soil and placing ∼2 g of soil from the root zone into a coin envelope which was then dried on silica beads upon return to the lab	plant soil	No	Illumina	ITSboth	0.05	0.05	NA_	PowerMag Soil DNA Isolation Kit (Qiagen)	ITS1F/ITS4	CTTGGTCATTTAGAGGAAGTAA/TCCTCCGCTTATTGATATGC	6.1	NA_	NA	NA	NA	NA	NA	NA	Glycine max	NA_	No-Till_4, V2_early vegetative stage_two sets of unfolded trifoliate leaves, Pioneer P22T69R Roundup Ready soybean seed	Crop Management Impacts the Soybean (Glycine max) Microbiome	Longley, Reid; Noel, Zachary A.; Benucci, Gian Maria Niccolo; Chilvers, Martin, I; Trail, Frances; Bonito, Gregory	2020	Frontiers in Microbiology	10.3389/fmicb.2020.01116	bonito@msu.edu	GlobalFungi	9.2
GF05010190S	-78.8577	36.1206	92	North America	USA	Treyburn Country Club, Durham, North Carolina	soil	anthropogenic	anthropogenic terrestrial biome	NA	NA	F12DT	1	15000	1	0-5	2018	February to March	NA_	5 cm core diameter	soil	No	Illumina	ITS1	0.5	0.5	NA_	FastDNA Spin kit for Soil (MP Biomedicals)	ITS1F_KYO2/ITS2_KYO2	TAGAGGAAGTAAAAGTCGTAA/TTYRCTRCGTTCTTCATC	5.5	H2O	NA	3.42	0.28	NA	NA	NA	Cynodon spp.	NA_	bermudagrass golf course	Soil microbial diversity and composition: Links to soil texture and associated properties	Xia, Q., Rufty, T. and Shi, W.	2020	Soil Biology and Biochemistry	10.1016/j.soilbio.2020.107953	wei_shi@ncsu.edu	GlobalFungi	15.7
GF05010169S	-78.5939	35.7741	88	North America	USA	Raleigh Country Club, Raleigh, North Carolina	soil	anthropogenic	anthropogenic terrestrial biome	NA	NA	F2CB	1	15000	1	2025-10-05	2018	February to March	NA_	5 cm core diameter	soil	No	Illumina	ITS1	0.5	0.5	NA_	FastDNA Spin kit for Soil (MP Biomedicals)	ITS1F_KYO2/ITS2_KYO2	TAGAGGAAGTAAAAGTCGTAA/TTYRCTRCGTTCTTCATC	5.3	H2O	NA	0.95	0.08	NA	NA	NA	Cynodon spp.	NA_	bermudagrass golf course	Soil microbial diversity and composition: Links to soil texture and associated properties	Xia, Q., Rufty, T. and Shi, W.	2020	Soil Biology and Biochemistry	10.1016/j.soilbio.2020.107953	wei_shi@ncsu.edu	GlobalFungi	16
GF05028938S	118.64	35.11	65	Asia	China	Banquan Town, Junan County, Shandong Province	rhizosphere soil	cropland	cropland biome	NA	NA	FMRS1	NA	NA	5	NA	2020	March	2	rhizosphere soil tightly attached to roots was collected by vigorously shaking the roots	rhizosphere soil	No	Illumina	ITS1	NA	NA	NA_	DNeasy power soil kit (Qiagen)	ITS5/ITS2	GGAAGTAAAAGTCGTAACAAGG/GCTGCGTTCTTCATCGATGC	7.4	NA_	NA	1.543	0.145	230	6740	12730	Triticum aestivum	NA_	moderate wheat yellow mosaic disease	Enrichment of microbial taxa after the onset of wheat yellow mosaic disease	Wu, C., Wang, F., Ge, A., Zhang, H., Chen, G., Deng, Y., Yang, J., Chen, J. and Ge, T.	2021	Agriculture, Ecosystems and Environment	10.1016/j.agee.2021.107651	nather2008@163.com	GlobalFungi	13.7
GF05002836S	-85.3729	42.4108	287	North America	USA	Michigan State University , LTER crop rotation experiment in Hickory Corners, Michigan	root	cropland	cropland biome	NA	NA	T2R1CR6R	1	1000000	1	NA	2018	NA_	NA_	whole soybean plants, Roots were sampled by cutting the entire root system at the soil line and placing the roots into a Whirl-Pak bag (Nasco, United States) containing a 0.1% Tween 20 mixture to remove soil before lyophilizing	plant roots	No	Illumina	ITSboth	0.05	0.05	NA_	Mag-Bind Plant DNA Plus Kit (Omega Bio-tek)	ITS1F/ITS4	CTTGGTCATTTAGAGGAAGTAA/TCCTCCGCTTATTGATATGC	6.1	NA_	NA	NA	NA	NA	NA	NA	Glycine max	NA_	No-Till_4, R6_late reproductive stage_full pod development, Pioneer P22T69R Roundup Ready soybean seed	Crop Management Impacts the Soybean (Glycine max) Microbiome	Longley, Reid; Noel, Zachary A.; Benucci, Gian Maria Niccolo; Chilvers, Martin, I; Trail, Frances; Bonito, Gregory	2020	Frontiers in Microbiology	10.3389/fmicb.2020.01116	bonito@msu.edu	GlobalFungi	9.2
GF05002919S	-85.3729	42.4108	287	North America	USA	Michigan State University , LTER crop rotation experiment in Hickory Corners, Michigan	soil	cropland	cropland biome	NA	NA	T4R1CR2S	1	1000000	1	NA	2018	NA_	NA_	Soil was sampled by removing whole plants from the soil and placing ∼2 g of soil from the root zone into a coin envelope which was then dried on silica beads upon return to the lab	plant soil	No	Illumina	ITSboth	0.05	0.05	NA_	PowerMag Soil DNA Isolation Kit (Qiagen)	ITS1F/ITS4	CTTGGTCATTTAGAGGAAGTAA/TCCTCCGCTTATTGATATGC	6.1	NA_	NA	NA	NA	NA	NA	NA	Glycine max	NA_	Organic_3, R2_growth_stage_full flower inflorescence/reproductive stage, non-genetically modified Viking O.2188AT12N soybean seed	Crop Management Impacts the Soybean (Glycine max) Microbiome	Longley, Reid; Noel, Zachary A.; Benucci, Gian Maria Niccolo; Chilvers, Martin, I; Trail, Frances; Bonito, Gregory	2020	Frontiers in Microbiology	10.3389/fmicb.2020.01116	bonito@msu.edu	GlobalFungi	9.2
GF05031588S	22.1881	50.2368	193	Europe	Poland	NA_	soil	grassland	temperate grassland biome	7.9958	596	ITS__81	8	NA	5	0-20	2018	May	28	five subsamples were collected at each site with one subsample collected at precise location and other four at the four cardinal directions	soil	No	PacBio	ITSboth	0.6	0.6	NA_	DNeasy PowerSoil HTP 96 Kit (Qiagen)	ITS9MUNngs/ITS4ngsUni	TACACACCGCCCGTCG/CCTSCSCTTANTDATATGC	5.7	H2O	NA	1.56	0.18	NA	NA	NA	NA_	NA_	A part of the 2018 LUCAS Soil module; extractable phosphorus: (142.4), and potassium: (69.2) from soil sample in ppm, three 0.2 g aliquots per sample were extracted from soil and were then pooled after extraction	Patterns in soil microbial diversity across Europe	Labouyrie, M., Ballabio, C., Romero, F., Panagos, P., Jones, A., Schmid, M.W., Mikryukov, V., Dulya, O., Tedersoo, L., Bahram, M. and Lugato, E.	2023	Nature Communications	10.1038/s41467-023-37937-4	alberto.orgiazzi@gmail.com, marcel.vanderheijden@agroscope.admin.ch	GlobalFungi	8.9
GF05002262S	109.185	27.5019	772	Asia	China	Guizhou	soil	cropland	cropland	17	1300	Hg056fung	1	NA	1	0-15	2016	August	2	NA_	soil (Haplic Alisol)	No	Illumina	ITS1	0.3	0.3	NA_	PowerSoil DNA isolation Kit (Qiagen)	ITS1F/ITS2	CTTGGTCATTTAGAGGAAGTAA/GCTGCGTTCTTCATCGATGC	6.3	NA_	NA	NA	NA	NA	NA	NA	NA_	NA_	site19	Microbial taxonomic and functional attributes consistently predict soil CO2 emissions across contrasting croplands	Liu Y.-R., Delgado-Baquerizo M., Yang Z., Feng J., Zhu J., Huang Q.,	2020	Science of The Total Environment	10.1016/j.scitotenv.2019.134885	yrliu@mail.hzau.edu.cn	GlobalFungi	15.5
GF05031803S	19.1212	53.8172	76	Europe	Poland	NA_	soil	cropland	cropland biome	7.5792	630	ITS__881	8	NA	5	0-20	2018	July	31	five subsamples were collected at each site with one subsample collected at precise location and other four at the four cardinal directions	soil	No	PacBio	ITSboth	0.6	0.6	NA_	DNeasy PowerSoil HTP 96 Kit (Qiagen)	ITS9MUNngs/ITS4ngsUni	TACACACCGCCCGTCG/CCTSCSCTTANTDATATGC	5.9	H2O	NA	11.51	1.34	NA	NA	NA	NA_	NA_	A part of the 2018 LUCAS Soil module; extractable phosphorus: (43.1), and potassium: (108.4) from soil sample in ppm, three 0.2 g aliquots per sample were extracted from soil and were then pooled after extraction	Patterns in soil microbial diversity across Europe	Labouyrie, M., Ballabio, C., Romero, F., Panagos, P., Jones, A., Schmid, M.W., Mikryukov, V., Dulya, O., Tedersoo, L., Bahram, M. and Lugato, E.	2023	Nature Communications	10.1038/s41467-023-37937-4	alberto.orgiazzi@gmail.com, marcel.vanderheijden@agroscope.admin.ch	GlobalFungi	8.1
GF01007085S	107.926	34.5567	1052	Asia	China	Shaanxi Province, south of the Loess Plateau, China	soil	forest	forest biome	12.7	580	XA2.2	NA	NA	5	2020-10-01	2016	August	NA_	NA_	bulk soil_10 to 20 cm depth	No	Illumina	ITS1	0.5	0.5	NA_	Fast DNA Spin for Soil kit (MP Biomedicals)	ITS5/ITS2	GGAAGTAAAAGTCGTAACAAGG/GCTGCGTTCTTCATCGATGC	7	NA_	NA	NA	NA	NA	NA	NA	Robinia pseudoacacia	NA_	10-year forest on ex-arable land	Soil microbiomes with distinct assemblies through vertical soil profiles drive the cycling of multiple nutrients in reforested ecosystems.	Jiao, S., Chen, W., Wang, J., Du, N., Li, Q. and Wei, G.	2018	Microbiome	10.1186/s40168-018-0526-0	chenwm029@nwsuaf.edu.cn, weigehong@nwsuaf.edu.cn	GlobalFungi	12
GF05002219S	109.113	27.4478	571	Asia	China	Guizhou	soil	cropland	cropland	17	1300	Hg068fung	1	NA	1	0-15	2016	August	2	NA_	soil (Haplic Alisol)	No	Illumina	ITS1	0.3	0.3	NA_	PowerSoil DNA isolation Kit (Qiagen)	ITS1F/ITS2	CTTGGTCATTTAGAGGAAGTAA/GCTGCGTTCTTCATCGATGC	6.5	NA_	NA	NA	NA	NA	NA	NA	NA_	NA_	site23	Microbial taxonomic and functional attributes consistently predict soil CO2 emissions across contrasting croplands	Liu Y.-R., Delgado-Baquerizo M., Yang Z., Feng J., Zhu J., Huang Q.,	2020	Science of The Total Environment	10.1016/j.scitotenv.2019.134885	yrliu@mail.hzau.edu.cn	GlobalFungi	16.7
GF05002978S	-85.3729	42.4108	287	North America	USA	Michigan State University , LTER crop rotation experiment in Hickory Corners, Michigan	soil	cropland	cropland biome	NA	NA	T1R1BV2S	1	1000000	1	NA	2018	NA_	NA_	Soil was sampled by removing whole plants from the soil and placing ∼2 g of soil from the root zone into a coin envelope which was then dried on silica beads upon return to the lab	plant soil	No	Illumina	ITSboth	0.05	0.05	NA_	PowerMag Soil DNA Isolation Kit (Qiagen)	ITS1F/ITS4	CTTGGTCATTTAGAGGAAGTAA/TCCTCCGCTTATTGATATGC	6.1	NA_	NA	NA	NA	NA	NA	NA	Glycine max	NA_	No-Till_2, V2_early vegetative stage_two sets of unfolded trifoliate leaves, Pioneer P22T69R Roundup Ready soybean seed	Crop Management Impacts the Soybean (Glycine max) Microbiome	Longley, Reid; Noel, Zachary A.; Benucci, Gian Maria Niccolo; Chilvers, Martin, I; Trail, Frances; Bonito, Gregory	2020	Frontiers in Microbiology	10.3389/fmicb.2020.01116	bonito@msu.edu	GlobalFungi	9.2
GF05003009S	-85.3729	42.4108	287	North America	USA	Michigan State University , LTER crop rotation experiment in Hickory Corners, Michigan	shoot	cropland	cropland biome	NA	NA	T1R5BR2ST	1	1000000	1	NA	2018	NA_	NA_	whole soybean plant, The stem section between the first and second true leaves was collected in a 15 ml Falcon tube (Corning, United States) containing 5 mL of CSPL buffer from the Mag-Bind Plant DNA Plus Kit (Omega Bio-tek, United States)	plant stems	No	Illumina	ITSboth	0.05	0.05	NA_	Mag-Bind Plant DNA Plus Kit (Omega Bio-tek)	ITS1F/ITS4	CTTGGTCATTTAGAGGAAGTAA/TCCTCCGCTTATTGATATGC	6.1	NA_	NA	NA	NA	NA	NA	NA	Glycine max	NA_	Conventional_9, R2_growth_stage_full flower inflorescence/reproductive stage, Pioneer P22T69R Roundup Ready soybean seed	Crop Management Impacts the Soybean (Glycine max) Microbiome	Longley, Reid; Noel, Zachary A.; Benucci, Gian Maria Niccolo; Chilvers, Martin, I; Trail, Frances; Bonito, Gregory	2020	Frontiers in Microbiology	10.3389/fmicb.2020.01116	bonito@msu.edu	GlobalFungi	9.2
GF05010199S	-78.6179	35.8759	132	North America	USA	North Ridge Country Club, Raleigh, North Carolina	soil	anthropogenic	anthropogenic terrestrial biome	NA	NA	F11CB	1	15000	1	2025-10-05	2018	February to March	NA_	5 cm core diameter	soil	No	Illumina	ITS1	0.5	0.5	NA_	FastDNA Spin kit for Soil (MP Biomedicals)	ITS1F_KYO2/ITS2_KYO2	TAGAGGAAGTAAAAGTCGTAA/TTYRCTRCGTTCTTCATC	5.3	H2O	NA	0.95	0.08	NA	NA	NA	Cynodon spp.	NA_	bermudagrass golf course	Soil microbial diversity and composition: Links to soil texture and associated properties	Xia, Q., Rufty, T. and Shi, W.	2020	Soil Biology and Biochemistry	10.1016/j.soilbio.2020.107953	wei_shi@ncsu.edu	GlobalFungi	15.6
GF05002909S	-85.3729	42.4108	287	North America	USA	Michigan State University , LTER crop rotation experiment in Hickory Corners, Michigan	soil	cropland	cropland biome	NA	NA	T2R2BR2S	1	1000000	1	NA	2018	NA_	NA_	Soil was sampled by removing whole plants from the soil and placing ∼2 g of soil from the root zone into a coin envelope which was then dried on silica beads upon return to the lab	plant soil	No	Illumina	ITSboth	0.05	0.05	NA_	PowerMag Soil DNA Isolation Kit (Qiagen)	ITS1F/ITS4	CTTGGTCATTTAGAGGAAGTAA/TCCTCCGCTTATTGATATGC	6.1	NA_	NA	NA	NA	NA	NA	NA	Glycine max	NA_	No-Till_5, R2_growth_stage_full flower inflorescence/reproductive stage, Pioneer P22T69R Roundup Ready soybean seed	Crop Management Impacts the Soybean (Glycine max) Microbiome	Longley, Reid; Noel, Zachary A.; Benucci, Gian Maria Niccolo; Chilvers, Martin, I; Trail, Frances; Bonito, Gregory	2020	Frontiers in Microbiology	10.3389/fmicb.2020.01116	bonito@msu.edu	GlobalFungi	9.2
GF05002990S	-85.3729	42.4108	287	North America	USA	Michigan State University , LTER crop rotation experiment in Hickory Corners, Michigan	soil	cropland	cropland biome	NA	NA	T4R6CV2S	1	1000000	1	NA	2018	NA_	NA_	Soil was sampled by removing whole plants from the soil and placing ∼2 g of soil from the root zone into a coin envelope which was then dried on silica beads upon return to the lab	plant soil	No	Illumina	ITSboth	0.05	0.05	NA_	PowerMag Soil DNA Isolation Kit (Qiagen)	ITS1F/ITS4	CTTGGTCATTTAGAGGAAGTAA/TCCTCCGCTTATTGATATGC	6.1	NA_	NA	NA	NA	NA	NA	NA	Glycine max	NA_	Organic_13, V2_early vegetative stage_two sets of unfolded trifoliate leaves, non-genetically modified Viking O.2188AT12N soybean seed	Crop Management Impacts the Soybean (Glycine max) Microbiome	Longley, Reid; Noel, Zachary A.; Benucci, Gian Maria Niccolo; Chilvers, Martin, I; Trail, Frances; Bonito, Gregory	2020	Frontiers in Microbiology	10.3389/fmicb.2020.01116	bonito@msu.edu	GlobalFungi	9.2
GF05022562S	-76.4973	42.5385	280	North America	USA	Lansing Center Trail, Lansing, New York	soil	grassland	temperate grassland	NA	NA	La4_ITS	NA	NA	NA	NA	2014	June	26	roots and organic debris removed	soil	No	Illumina	ITS1	NA	NA	NA_	PowerSoil DNA Isolation Kit (MoBio)	ITS1F/58A2R	CTTGGTCATTTAGAGGAAGTAA/CTGCGTTCTTCATCGAT	6.3	NA_	NA	NA	NA	NA	NA	NA	NA_	Solidago spp., Aster spp., Rubus spp., Asclepias spp., Parthenocissus quinquefolia, Toxicodendron radicans, Dactylis glomerata, Rosa multiflora, Lonicera spp., Acer saccharum, Fraxinus americana, Pinus strobus, Carya spp.	NA_	Rethinking Invasion Impacts across Multiple Field Sites Using European Swallowwort (Vincetoxicum rossicum) as a Model Invader	Thompson, GL., Bell, TH. and Kao-Kniffin, J.	2018	Invasive Plant Science and Management	10.1017/inp.2018.22	jtk57@cornell.edu	GlobalFungi	9.2
GF03008875S	-41.107	-20.3262	908	South America	Brazil	Espírito Santo	soil	cropland	coffee plantation	NA	NA	LL7	3	NA	9	0-10	2016	July	NA_	composite sample of soil (about 300 g), which came from three randomly points inside three areas of 1 m2 and 10 cm of depth, and under the canopy projection of three coffee trees	soil	No	Illumina	ITS1	0.25	0.25	NA_	NucleoSpin Soil kit (Macherey-Nagel)	ITS1F/ITS2	CTTGGTCATTTAGAGGAAGTAA/GCTGCGTTCTTCATCGATGC	5.4	NA_	NA	NA	NA	NA	NA	NA	Coffea arabica	NA_	farm F02	Effects of environmental factors on microbiota of fruits and soil of Coffea arabica in Brazil.	Veloso, T.G.R., da Silva, M.D.C.S., Cardoso, W.S., Guarçoni, R.C., Kasuya, M.C.M. and Pereira, L.L.	2020	Scientific Reports	10.1038/s41598-020-71309-y	catarinakasuya@gmail.com	GlobalFungi	19.8
GF05031383S	2.54514	47.6818	154	Europe	France	NA_	soil	cropland	cropland biome	10.6458	688	ITS__809	8	NA	5	0-20	2018	August	21	five subsamples were collected at each site with one subsample collected at precise location and other four at the four cardinal directions	soil	No	PacBio	ITSboth	0.6	0.6	NA_	DNeasy PowerSoil HTP 96 Kit (Qiagen)	ITS9MUNngs/ITS4ngsUni	TACACACCGCCCGTCG/CCTSCSCTTANTDATATGC	6.7	H2O	NA	1.82	0.19	NA	NA	NA	NA_	NA_	A part of the 2018 LUCAS Soil module; extractable phosphorus: (68.8), and potassium: (140.8) from soil sample in ppm, three 0.2 g aliquots per sample were extracted from soil and were then pooled after extraction	Patterns in soil microbial diversity across Europe	Labouyrie, M., Ballabio, C., Romero, F., Panagos, P., Jones, A., Schmid, M.W., Mikryukov, V., Dulya, O., Tedersoo, L., Bahram, M. and Lugato, E.	2023	Nature Communications	10.1038/s41467-023-37937-4	alberto.orgiazzi@gmail.com, marcel.vanderheijden@agroscope.admin.ch	GlobalFungi	11.4
GF05023606S	125.94	40.98	191	Asia	China	Jilin province, Tonghua	rhizosphere soil	cropland	agricultural ecosystem	NA	NA	N53_ITS	1	100	1	NA	2017	June	24	roots were removed from the soil, topsoil was shakenoff, the soil close to the root surface was gently scraped off using cotton swabs	rhizosphere soil	No	Illumina	ITS1	NA	NA	NA_	E.Z.N.A. Soil DNA Kit (Omega)	ITS1F/ITS2	CTTGGTCATTTAGAGGAAGTAA/GCTGCGTTCTTCATCGATGC	5.9	NA_	NA	NA	NA	NA	NA	NA	Panax ginseng Meyer	NA_	cultivation age 5 years	Diversity and composition of the Panax ginseng rhizosphere microbiome in various cultivation modesand ages	Tong, A.Z., Liu, W., Liu, Q., Xia, G.Q.	2021	BMC Microbiology	10.1186/s12866-020-02081-2	lwtong@163.com	GlobalFungi	8.3
GF05002906S	-85.3729	42.4108	287	North America	USA	Michigan State University , LTER crop rotation experiment in Hickory Corners, Michigan	soil	cropland	cropland biome	NA	NA	T2R1BR2S	1	1000000	1	NA	2018	NA_	NA_	Soil was sampled by removing whole plants from the soil and placing ∼2 g of soil from the root zone into a coin envelope which was then dried on silica beads upon return to the lab	plant soil	No	Illumina	ITSboth	0.05	0.05	NA_	PowerMag Soil DNA Isolation Kit (Qiagen)	ITS1F/ITS4	CTTGGTCATTTAGAGGAAGTAA/TCCTCCGCTTATTGATATGC	6.1	NA_	NA	NA	NA	NA	NA	NA	Glycine max	NA_	No-Till_2, R2_growth_stage_full flower inflorescence/reproductive stage, Pioneer P22T69R Roundup Ready soybean seed	Crop Management Impacts the Soybean (Glycine max) Microbiome	Longley, Reid; Noel, Zachary A.; Benucci, Gian Maria Niccolo; Chilvers, Martin, I; Trail, Frances; Bonito, Gregory	2020	Frontiers in Microbiology	10.3389/fmicb.2020.01116	bonito@msu.edu	GlobalFungi	9.2
GF01007817S	0.0767043	42.6369	2357	Europe	Spain	Valley of Escuain, Ordesa and Monte Perdido National Park, Pyrenees, Spain	soil	grassland	montane grassland biome	4.13	1400	G24.2012b.ITS	0.0004	NA	10	0-10	2012	NA_	NA_	2.3 cm core diameter	soil_0 to 10 cm depth	No	Illumina	ITS1	0.25	0.25	NA_	PowerSoil DNA isolation kit (MoBio)	ITS1F/ITS2	CTTGGTCATTTAGAGGAAGTAA/GCTGCGTTCTTCATCGATGC	5.6	H2O	7.7	NA	0.7	NA	NA	NA	Alchemillo flabellatae, Nardetum strictae	NA_	NA_	Multi-targeted metagenetic analysis of the influence of climate and environmental parameters on soil microbial communities along an elevational gradient.	Lanzén, A., Epelde, L., Blanco, F., Martín, I., Artetxe, U. and Garbisu, C.	2016	Scientific Reports	10.1038/srep28257	alanzen@neiker.eus	GlobalFungi	1.6
GF05012388S	128.1	42.1667	1183	Asia	China	Changbai Mountain Natural Reserve	soil	forest	temperate mixed broadleaf forest	2.8	700	soilA13	400	NA	5	0-10	2017	August	NA_	soil cores	soil	No	Illumina	ITS1	0.25	0.25	NA_	PowerSoil DNA Isolation Kit (MoBio)	ITS5/ITS2	GGAAGTAAAAGTCGTAACAAGG/GCTGCGTTCTTCATCGATGC	5.6	NA_	NA	NA	NA	NA	NA	NA	Pinus koraiensis	Ulmus japonica, Quercus mongolica, Tilia mandshurica, Acer mono, Betula platyphylla, Ulmus laciniata, Maackia amurensis, Acer pseudosiebodianum, Syringa reticulata, Acer barbinerve	NA_	Ectomycorrhizal fungus-associated determinants jointly reflect ecological processes in a temperature broad-leaved mixed forest.	Bai, Z., Yuan, Z. Q., Wang, D. M., Fang, S., Ye, J., Wang, X. G. and Yuan, H. S.	2020	Science of The Total Environment	10.1016/j.scitotenv.2019.135475	wangxg@iae.ac.cn	GlobalFungi	1.9
GF05028932S	118.64	35.11	65	Asia	China	Banquan Town, Junan County, Shandong Province	rhizosphere soil	cropland	cropland biome	NA	NA	FHRS5	NA	NA	5	NA	2020	March	2	rhizosphere soil tightly attached to roots was collected by vigorously shaking the roots, soil passed through a sieve (<2 mm)	rhizosphere soil	No	Illumina	ITS1	NA	NA	NA_	DNeasy power soil kit (Qiagen)	ITS5/ITS2	GGAAGTAAAAGTCGTAACAAGG/GCTGCGTTCTTCATCGATGC	7.4	NA_	NA	0.808	0.113	180	6940	12110	Triticum aestivum	NA_	healthy plants with no visible symptoms of wheat yellow mosaic disease	Enrichment of microbial taxa after the onset of wheat yellow mosaic disease	Wu, C., Wang, F., Ge, A., Zhang, H., Chen, G., Deng, Y., Yang, J., Chen, J. and Ge, T.	2021	Agriculture, Ecosystems and Environment	10.1016/j.agee.2021.107651	nather2008@163.com	GlobalFungi	13.7
GF05010188S	-78.8577	36.1206	92	North America	USA	Treyburn Country Club, Durham, North Carolina	soil	anthropogenic	anthropogenic terrestrial biome	NA	NA	F12ST	1	15000	1	0-5	2018	February to March	NA_	5 cm core diameter	soil	No	Illumina	ITS1	0.5	0.5	NA_	FastDNA Spin kit for Soil (MP Biomedicals)	ITS1F_KYO2/ITS2_KYO2	TAGAGGAAGTAAAAGTCGTAA/TTYRCTRCGTTCTTCATC	5.5	H2O	NA	3.42	0.28	NA	NA	NA	Cynodon spp.	NA_	bermudagrass golf course	Soil microbial diversity and composition: Links to soil texture and associated properties	Xia, Q., Rufty, T. and Shi, W.	2020	Soil Biology and Biochemistry	10.1016/j.soilbio.2020.107953	wei_shi@ncsu.edu	GlobalFungi	15.7
GF05031822S	23.2721	45.9029	208	Europe	Romania	NA_	soil	cropland	cropland biome	10.2667	580	ITS__770	8	NA	5	0-20	2018	December	3	five subsamples were collected at each site with one subsample collected at precise location and other four at the four cardinal directions	soil	No	PacBio	ITSboth	0.6	0.6	NA_	DNeasy PowerSoil HTP 96 Kit (Qiagen)	ITS9MUNngs/ITS4ngsUni	TACACACCGCCCGTCG/CCTSCSCTTANTDATATGC	6.6	H2O	NA	2	0.21	NA	NA	NA	NA_	NA_	A part of the 2018 LUCAS Soil module; extractable phosphorus: (7.4), and potassium: (195.9) from soil sample in ppm, three 0.2 g aliquots per sample were extracted from soil and were then pooled after extraction	Patterns in soil microbial diversity across Europe	Labouyrie, M., Ballabio, C., Romero, F., Panagos, P., Jones, A., Schmid, M.W., Mikryukov, V., Dulya, O., Tedersoo, L., Bahram, M. and Lugato, E.	2023	Nature Communications	10.1038/s41467-023-37937-4	alberto.orgiazzi@gmail.com, marcel.vanderheijden@agroscope.admin.ch	GlobalFungi	11.1
GF04003445S	123.81	42.25	70	Asia	China	eastern China	soil	cropland	cropland biome	8	671	JR.112_fun	100	NA	5	0-15	2017	September	NA_	NA_	soil from agricultural field	No	Illumina	ITS1	0.5	0.5	NA_	FastDNA SPIN Kit for Soil (MP Biomedicals)	ITS5/ITS2	GGAAGTAAAAGTCGTAACAAGG/GCTGCGTTCTTCATCGATGC	6.7	H2O	2.3459	NA	0.1252	594.585	NA	16693.3	Oryza sativa	NA_	Additional physiochemical properties: dissolved organic C (mg/kg) = 70.25417854; microbial biomass C (mg/kg) = 89.08546754; available N (mg/kg) = 112.98; NO3 (mg/kg) = 34.92289019; NH4 (mg/kg) = 2.544914354; microbial biomass N (mg/kg) = 3.50955808; available P (mg/kg) = 40.8125; available K (mg/kg) = 217.6; total S (g/kg) = 0.231967723; available S (mg/kg) = 11.23567095; total Fe (g/kg) = 23.615…	Balance between community assembly processes mediates species coexistence in agricultural soil microbiomes across eastern China.	Jiao, S., Yang, Y., Xu, Y., Zhang, J. and Lu, Y.	2020	The ISME Journal	10.1016/j.scitotenv.2020.141761	luyh@pku.edu.cn	GlobalFungi	8.3
GF05023602S	125.94	40.98	191	Asia	China	Jilin province, Tonghua	rhizosphere soil	cropland	agricultural ecosystem	NA	NA	N42_ITS	1	100	1	NA	2017	June	24	roots were removed from the soil, topsoil was shakenoff, the soil close to the root surface was gently scraped off using cotton swabs	rhizosphere soil	No	Illumina	ITS1	NA	NA	NA_	E.Z.N.A. Soil DNA Kit (Omega)	ITS1F/ITS2	CTTGGTCATTTAGAGGAAGTAA/GCTGCGTTCTTCATCGATGC	5.9	NA_	NA	NA	NA	NA	NA	NA	Panax ginseng Meyer	NA_	cultivation age 4 years	Diversity and composition of the Panax ginseng rhizosphere microbiome in various cultivation modesand ages	Tong, A.Z., Liu, W., Liu, Q., Xia, G.Q.	2021	BMC Microbiology	10.1186/s12866-020-02081-2	lwtong@163.com	GlobalFungi	8.3
GF05002899S	-85.3729	42.4108	287	North America	USA	Michigan State University , LTER crop rotation experiment in Hickory Corners, Michigan	soil	cropland	cropland biome	NA	NA	T1R2CR2S	1	1000000	1	NA	2018	NA_	NA_	Soil was sampled by removing whole plants from the soil and placing ∼2 g of soil from the root zone into a coin envelope which was then dried on silica beads upon return to the lab	plant soil	No	Illumina	ITSboth	0.05	0.05	NA_	PowerMag Soil DNA Isolation Kit (Qiagen)	ITS1F/ITS4	CTTGGTCATTTAGAGGAAGTAA/TCCTCCGCTTATTGATATGC	6.1	NA_	NA	NA	NA	NA	NA	NA	Glycine max	NA_	Conventional_7, R2_growth_stage_full flower inflorescence/reproductive stage, Pioneer P22T69R Roundup Ready soybean seed	Crop Management Impacts the Soybean (Glycine max) Microbiome	Longley, Reid; Noel, Zachary A.; Benucci, Gian Maria Niccolo; Chilvers, Martin, I; Trail, Frances; Bonito, Gregory	2020	Frontiers in Microbiology	10.3389/fmicb.2020.01116	bonito@msu.edu	GlobalFungi	9.2
GF05002986S	-85.3729	42.4108	287	North America	USA	Michigan State University , LTER crop rotation experiment in Hickory Corners, Michigan	soil	cropland	cropland biome	NA	NA	T4R1AV2S	1	1000000	1	NA	2018	NA_	NA_	Soil was sampled by removing whole plants from the soil and placing ∼2 g of soil from the root zone into a coin envelope which was then dried on silica beads upon return to the lab	plant soil	No	Illumina	ITSboth	0.05	0.05	NA_	PowerMag Soil DNA Isolation Kit (Qiagen)	ITS1F/ITS4	CTTGGTCATTTAGAGGAAGTAA/TCCTCCGCTTATTGATATGC	6.1	NA_	NA	NA	NA	NA	NA	NA	Glycine max	NA_	Organic_1, V2_early vegetative stage_two sets of unfolded trifoliate leaves, non-genetically modified Viking O.2188AT12N soybean seed	Crop Management Impacts the Soybean (Glycine max) Microbiome	Longley, Reid; Noel, Zachary A.; Benucci, Gian Maria Niccolo; Chilvers, Martin, I; Trail, Frances; Bonito, Gregory	2020	Frontiers in Microbiology	10.3389/fmicb.2020.01116	bonito@msu.edu	GlobalFungi	9.2
GF05010200S	-78.3991	35.637	61	North America	USA	The Neuse Golf Club, Clayton, North Carolina	soil	anthropogenic	anthropogenic terrestrial biome	NA	NA	F10ST	1	15000	1	0-5	2018	February to March	NA_	5 cm core diameter	soil	No	Illumina	ITS1	0.5	0.5	NA_	FastDNA Spin kit for Soil (MP Biomedicals)	ITS1F_KYO2/ITS2_KYO2	TAGAGGAAGTAAAAGTCGTAA/TTYRCTRCGTTCTTCATC	5.3	H2O	NA	3.42	0.28	NA	NA	NA	Cynodon spp.	NA_	bermudagrass golf course	Soil microbial diversity and composition: Links to soil texture and associated properties	Xia, Q., Rufty, T. and Shi, W.	2020	Soil Biology and Biochemistry	10.1016/j.soilbio.2020.107953	wei_shi@ncsu.edu	GlobalFungi	16.2
GF05002952S	-85.3729	42.4108	287	North America	USA	Michigan State University , LTER crop rotation experiment in Hickory Corners, Michigan	soil	cropland	cropland biome	NA	NA	T4R6BR6S	1	1000000	1	NA	2018	NA_	NA_	Soil was sampled by removing whole plants from the soil and placing ∼2 g of soil from the root zone into a coin envelope which was then dried on silica beads upon return to the lab	plant soil	No	Illumina	ITSboth	0.05	0.05	NA_	PowerMag Soil DNA Isolation Kit (Qiagen)	ITS1F/ITS4	CTTGGTCATTTAGAGGAAGTAA/TCCTCCGCTTATTGATATGC	6.1	NA_	NA	NA	NA	NA	NA	NA	Glycine max	NA_	Organic_11, R6_late reproductive stage_full pod development, non-genetically modified Viking O.2188AT12N soybean seed	Crop Management Impacts the Soybean (Glycine max) Microbiome	Longley, Reid; Noel, Zachary A.; Benucci, Gian Maria Niccolo; Chilvers, Martin, I; Trail, Frances; Bonito, Gregory	2020	Frontiers in Microbiology	10.3389/fmicb.2020.01116	bonito@msu.edu	GlobalFungi	9.2
GF05010225S	-78.945	35.9462	85	North America	USA	Hope Valley Country Club, Durham, North Carolina	soil	anthropogenic	anthropogenic terrestrial biome	NA	NA	F6SB	1	15000	1	2025-10-05	2018	February to March	NA_	5 cm core diameter	soil	No	Illumina	ITS1	0.5	0.5	NA_	FastDNA Spin kit for Soil (MP Biomedicals)	ITS1F_KYO2/ITS2_KYO2	TAGAGGAAGTAAAAGTCGTAA/TTYRCTRCGTTCTTCATC	5.1	H2O	NA	0.95	0.08	NA	NA	NA	Cynodon spp.	NA_	bermudagrass golf course	Soil microbial diversity and composition: Links to soil texture and associated properties	Xia, Q., Rufty, T. and Shi, W.	2020	Soil Biology and Biochemistry	10.1016/j.soilbio.2020.107953	wei_shi@ncsu.edu	GlobalFungi	15.9
GF05006569S	-78.0389	35.3832	22	North America	USA	Goldsboro, North Carolina	soil	cropland	agricultural ecosystem	NA	NA	F10	NA	NA	30	0-10	2016	November	1	2.5 cm soil core diameter	soil	No	Illumina	ITS1	0.6	0.6	NA_	FastDNA SPIN Kit for soil (MP Biomedicals)	ITS1F_KYO2/ITS2_KYO2	TAGAGGAAGTAAAAGTCGTAA/TTYRCTRCGTTCTTCATC	5.4	H2O	NA	0.99	0.09	NA	NA	NA	Taxodium distichum	Pinus palustris, Fraxinus pennsylvanica	management system PF (plantation forestry)	Eighteen-Year Farming Management Moderately Shapes the Soil Microbial Community Structure but Promotes Habitat-Specific Taxa	Chen, H., Xia, Q., Yang, T., & Shi, W.	2018	Frontiers in Microbiology	10.3389/fmicb.2018.01776	wei_shi@ncsu.edu, wshi3@ncsu.edu	GlobalFungi	16.7
GF05031641S	-5.21769	37.454	204	Europe	Spain	NA_	soil	cropland	cropland biome	17.2542	567	ITS__73	8	NA	5	0-20	2018	May	16	five subsamples were collected at each site with one subsample collected at precise location and other four at the four cardinal directions	soil	No	PacBio	ITSboth	0.6	0.6	NA_	DNeasy PowerSoil HTP 96 Kit (Qiagen)	ITS9MUNngs/ITS4ngsUni	TACACACCGCCCGTCG/CCTSCSCTTANTDATATGC	7.6	H2O	NA	1.8	0.14	NA	NA	NA	NA_	NA_	A part of the 2018 LUCAS Soil module; extractable phosphorus: (39.8), and potassium: (139.1) from soil sample in ppm, three 0.2 g aliquots per sample were extracted from soil and were then pooled after extraction	Patterns in soil microbial diversity across Europe	Labouyrie, M., Ballabio, C., Romero, F., Panagos, P., Jones, A., Schmid, M.W., Mikryukov, V., Dulya, O., Tedersoo, L., Bahram, M. and Lugato, E.	2023	Nature Communications	10.1038/s41467-023-37937-4	alberto.orgiazzi@gmail.com, marcel.vanderheijden@agroscope.admin.ch	GlobalFungi	17.9
GF05002898S	-85.3729	42.4108	287	North America	USA	Michigan State University , LTER crop rotation experiment in Hickory Corners, Michigan	soil	cropland	cropland biome	NA	NA	T1R2BR2S	1	1000000	1	NA	2018	NA_	NA_	Soil was sampled by removing whole plants from the soil and placing ∼2 g of soil from the root zone into a coin envelope which was then dried on silica beads upon return to the lab	plant soil	No	Illumina	ITSboth	0.05	0.05	NA_	PowerMag Soil DNA Isolation Kit (Qiagen)	ITS1F/ITS4	CTTGGTCATTTAGAGGAAGTAA/TCCTCCGCTTATTGATATGC	6.1	NA_	NA	NA	NA	NA	NA	NA	Glycine max	NA_	Conventional_6, R2_growth_stage_full flower inflorescence/reproductive stage, Pioneer P22T69R Roundup Ready soybean seed	Crop Management Impacts the Soybean (Glycine max) Microbiome	Longley, Reid; Noel, Zachary A.; Benucci, Gian Maria Niccolo; Chilvers, Martin, I; Trail, Frances; Bonito, Gregory	2020	Frontiers in Microbiology	10.3389/fmicb.2020.01116	bonito@msu.edu	GlobalFungi	9.2
GF04003258S	123.88	43.69	131	Asia	China	eastern China	soil	cropland	cropland biome	5.9	503	JR.136_fun	100	NA	5	0-15	2017	September	NA_	NA_	soil from agricultural field	No	Illumina	ITS1	0.5	0.5	NA_	FastDNA SPIN Kit for Soil (MP Biomedicals)	ITS5/ITS2	GGAAGTAAAAGTCGTAACAAGG/GCTGCGTTCTTCATCGATGC	7.8	H2O	2.76372	NA	0.1594	73.324	NA	17448.1	Oryza sativa	NA_	Additional physiochemical properties: dissolved organic C (mg/kg) = 66.49129917; microbial biomass C (mg/kg) = 255.6675115; available N (mg/kg) = 112.98; NO3 (mg/kg) = 4.595268595; NH4 (mg/kg) = 2.202975207; microbial biomass N (mg/kg) = 25.73075041; available P (mg/kg) = 9.625; available K (mg/kg) = 210.6; total S (g/kg) = 0.195223163; available S (mg/kg) = 4.095693366; total Fe (g/kg) = 26.1871…	Balance between community assembly processes mediates species coexistence in agricultural soil microbiomes across eastern China.	Jiao, S., Yang, Y., Xu, Y., Zhang, J. and Lu, Y.	2020	The ISME Journal	10.1016/j.scitotenv.2020.141761	luyh@pku.edu.cn	GlobalFungi	7
GF05010220S	-78.6741	35.7616	81	North America	USA	Lonnie Poole Golf Course, Raleigh, North Carolina	soil	anthropogenic	anthropogenic terrestrial biome	NA	NA	F7DT	1	15000	1	0-5	2018	February to March	NA_	5 cm core diameter	soil	No	Illumina	ITS1	0.5	0.5	NA_	FastDNA Spin kit for Soil (MP Biomedicals)	ITS1F_KYO2/ITS2_KYO2	TAGAGGAAGTAAAAGTCGTAA/TTYRCTRCGTTCTTCATC	5.6	H2O	NA	3.42	0.28	NA	NA	NA	Cynodon spp.	NA_	bermudagrass golf course	Soil microbial diversity and composition: Links to soil texture and associated properties	Xia, Q., Rufty, T. and Shi, W.	2020	Soil Biology and Biochemistry	10.1016/j.soilbio.2020.107953	wei_shi@ncsu.edu	GlobalFungi	16
GF05031989S	17.9035	51.0479	183	Europe	Poland	NA_	soil	cropland	cropland biome	8.4	592	ITS__299	8	NA	5	0-20	2018	June	29	five subsamples were collected at each site with one subsample collected at precise location and other four at the four cardinal directions	soil	No	PacBio	ITSboth	0.6	0.6	NA_	DNeasy PowerSoil HTP 96 Kit (Qiagen)	ITS9MUNngs/ITS4ngsUni	TACACACCGCCCGTCG/CCTSCSCTTANTDATATGC	5.9	H2O	NA	1.08	0.12	NA	NA	NA	NA_	NA_	A part of the 2018 LUCAS Soil module; extractable phosphorus: (123.8), and potassium: (109.7) from soil sample in ppm, three 0.2 g aliquots per sample were extracted from soil and were then pooled after extraction	Patterns in soil microbial diversity across Europe	Labouyrie, M., Ballabio, C., Romero, F., Panagos, P., Jones, A., Schmid, M.W., Mikryukov, V., Dulya, O., Tedersoo, L., Bahram, M. and Lugato, E.	2023	Nature Communications	10.1038/s41467-023-37937-4	alberto.orgiazzi@gmail.com, marcel.vanderheijden@agroscope.admin.ch	GlobalFungi	8.9
GF05016227S	-73.8196	45.1247	48	North America	Canada	Québec, Monteregie	soil	cropland	cropland biome	NA	NA	ITS_Fongiminus3	NA	NA	5	0-10	2018	June	5	five soil samples of approximately 200 g each were taken from the upper 10 cm of soil from each corner and the centre of each field	bulk soil	No	Illumina	ITS1	0.5	0.5	NA_	DNA PowerSoil Kit (Qiagen)	ITS1F/58A2R	CTTGGTCATTTAGAGGAAGTAA/CTGCGTTCTTCATCGAT	6.3	NA_	NA	NA	NA	NA	NA	NA	Triticum aestivum	NA_	Triticum aestivum var. Walton	Predictive microbial-based modelling of wheat yields and grain baking quality across a 500 km transect in Québec.	Asad, N.I., Tremblay, J., Dozois, J., Mukula, E., L Espérance, E., Constant, P. and Yergeau, E.,	2021	FEMS Microbiology Ecology	10.1093/femsec/fiab160	Etienne.Yergeau@inrs.ca	GlobalFungi	7.6
GF05005496S	101.18	22.56	1485	Asia	China	Simao District, Pu’er City, Yunnan Province	soil	forest	subtropical broadleaf forest biome	17.7	1547.6	SAMN119	400	NA	5	0-10	2020	June	1	3.8 cm core diameter	soil without roots and stones	No	Illumina	ITS1	0.25	0.25	NA_	PowerSoil DNA Isolation Kit (MoBio)	ITS1F/ITS2	CTTGGTCATTTAGAGGAAGTAA/GCTGCGTTCTTCATCGATGC	5.4	H2O	NA	1.1148	0.05032	2334	NA	9976	Castanopsis echidnocarpa	Schima wallichii, Lithocarpus fenestratus	Sampling area was divided into five microtopography types, namely steep slope, less-steep slope, valley, high plateau, and ridge	Effects of microtopography on soil fungal community diversity, composition, and assembly in a subtropical monsoon evergreen broadleaf forest of Southwest China.	Wang, Y., Li, S., Lang, X., Huang, X. and Su, J.,	2022	Catena	10.1016/j.catena.2022.106025	jianrongsu@vip.sina.com	GlobalFungi	18.7
GF05003496S	135.745	34.9868	26	Asia	Japan	Umekoji Park, Kyoto	water	aquatic	freshwater biome	16.3	1608.4	inoti_07_D_ITS	1	5600	1	NA	2017	June	17	1 L of surface water was collected using bleached plastic bottles	freshwater from small stream	No	Illumina	ITS1	NA	NA	filters used for water filtration -water samples were vacuum-filtered through 47 mm GF/F glass filters (pore size 0.7 μm, GE Healthcare, Little Chalfont, UK). Total DNA was extracted from the filters.	PowerSoil DNA isolation Kit (Qiagen)	ITS1F_KYO2/ITS2_KYO2	TAGAGGAAGTAAAAGTCGTAA/TTYRCTRCGTTCTTCATC	6.3	NA_	NA	NA	NA	NA	NA	NA	Quercus glauca, Castanopsis sieboldii, Quercus serrata	NA_	NA_	Evaluation of seasonal dynamics of fungal DNA assemblages in a flow-regulated stream in a restored forest using eDNA metabarcoding	Matsuoka, S., Sugiyama, Y., Shimono, Y., Ushio, M. and Doi, H.	2021	Environmental Microbiology	10.1111/1462-2920.15669	code_matuoka@hotmail.com	GlobalFungi	16.3
GF05002254S	109.163	27.6433	568	Asia	China	Guizhou	soil	cropland	cropland	17	1300	Hg044fung	1	NA	1	0-15	2016	August	2	NA_	soil (Haplic Alisol)	No	Illumina	ITS1	0.3	0.3	NA_	PowerSoil DNA isolation Kit (Qiagen)	ITS1F/ITS2	CTTGGTCATTTAGAGGAAGTAA/GCTGCGTTCTTCATCGATGC	6.5	NA_	NA	NA	NA	NA	NA	NA	NA_	NA_	site15	Microbial taxonomic and functional attributes consistently predict soil CO2 emissions across contrasting croplands	Liu Y.-R., Delgado-Baquerizo M., Yang Z., Feng J., Zhu J., Huang Q.,	2020	Science of The Total Environment	10.1016/j.scitotenv.2019.134885	yrliu@mail.hzau.edu.cn	GlobalFungi	16.5
GF05002943S	-85.3729	42.4108	287	North America	USA	Michigan State University , LTER crop rotation experiment in Hickory Corners, Michigan	soil	cropland	cropland biome	NA	NA	T2R1BR6S	1	1000000	1	NA	2018	NA_	NA_	Soil was sampled by removing whole plants from the soil and placing ∼2 g of soil from the root zone into a coin envelope which was then dried on silica beads upon return to the lab	plant soil	No	Illumina	ITSboth	0.05	0.05	NA_	PowerMag Soil DNA Isolation Kit (Qiagen)	ITS1F/ITS4	CTTGGTCATTTAGAGGAAGTAA/TCCTCCGCTTATTGATATGC	6.1	NA_	NA	NA	NA	NA	NA	NA	Glycine max	NA_	No-Till_3, R6_late reproductive stage_full pod development, Pioneer P22T69R Roundup Ready soybean seed	Crop Management Impacts the Soybean (Glycine max) Microbiome	Longley, Reid; Noel, Zachary A.; Benucci, Gian Maria Niccolo; Chilvers, Martin, I; Trail, Frances; Bonito, Gregory	2020	Frontiers in Microbiology	10.3389/fmicb.2020.01116	bonito@msu.edu	GlobalFungi	9.2
GF05032005S	14.896	52.9248	81	Europe	Poland	NA_	soil	cropland	cropland biome	8.625	526	ITS__191	8	NA	5	0-20	2018	June	5	five subsamples were collected at each site with one subsample collected at precise location and other four at the four cardinal directions	soil	No	PacBio	ITSboth	0.6	0.6	NA_	DNeasy PowerSoil HTP 96 Kit (Qiagen)	ITS9MUNngs/ITS4ngsUni	TACACACCGCCCGTCG/CCTSCSCTTANTDATATGC	6	H2O	NA	0.67	0.07	NA	NA	NA	NA_	NA_	A part of the 2018 LUCAS Soil module; extractable phosphorus: (60.7), and potassium: (77.5) from soil sample in ppm, three 0.2 g aliquots per sample were extracted from soil and were then pooled after extraction	Patterns in soil microbial diversity across Europe	Labouyrie, M., Ballabio, C., Romero, F., Panagos, P., Jones, A., Schmid, M.W., Mikryukov, V., Dulya, O., Tedersoo, L., Bahram, M. and Lugato, E.	2023	Nature Communications	10.1038/s41467-023-37937-4	alberto.orgiazzi@gmail.com, marcel.vanderheijden@agroscope.admin.ch	GlobalFungi	8.9
GF01007907S	124.333	43.0833	155	Asia	China	Liaoning, China	soil	cropland	cropland biome	NA	NA	CT2	NA	NA	10	20	2012	September	NA_	NA_	0 to 20 cm depth	No	454Roche	ITSboth	0.5	0.5	NA_	E.Z.N.A Soil DNA kit (Omega)	ITS1/ITS4	TCCGTAGGTGAACCTGCGG/TCCTCCGCTTATTGATATGC	6.8	H2O	NA	1.458	0.102	NA	NA	NA	Zea sp	NA_	NA_	Soil carbon content drives the biogeographical distribution of fungal communities in the black soil zone of northeast China.	Liu, J., Sui, Y., Yu, Z., Shi, Y., Chu, H., Jin, J., Liu, X. and Wang, G.	2015	Soil Biology and Biochemistry	10.1016/j.soilbio.2015.01.009	wanggh@neigaehrb.ac.cn	GlobalFungi	7
GF04003419S	117.68	26.21	1029	Asia	China	eastern China	soil	cropland	cropland biome	17.5	1734	JM.94_fun	100	NA	5	0-15	2017	September	NA_	NA_	soil from agricultural field	No	Illumina	ITS1	0.5	0.5	NA_	FastDNA SPIN Kit for Soil (MP Biomedicals)	ITS5/ITS2	GGAAGTAAAAGTCGTAACAAGG/GCTGCGTTCTTCATCGATGC	5.2	H2O	3.97735	NA	0.2475	798.722	NA	23482.4	Zea mays	NA_	Additional physiochemical properties: dissolved organic C (mg/kg) = 74.47085288; microbial biomass C (mg/kg) = 101.2760009; available N (mg/kg) = 153.58; NO3 (mg/kg) = 101.3694163; NH4 (mg/kg) = 21.70735608; microbial biomass N (mg/kg) = 6.244520256; available P (mg/kg) = 119.8375; available K (mg/kg) = 238.5; total S (g/kg) = 0.495214108; available S (mg/kg) = 18.61070908; total Fe (g/kg) = 33.9…	Balance between community assembly processes mediates species coexistence in agricultural soil microbiomes across eastern China.	Jiao, S., Yang, Y., Xu, Y., Zhang, J. and Lu, Y.	2020	The ISME Journal	10.1016/j.scitotenv.2020.141761	luyh@pku.edu.cn	GlobalFungi	16
GF05002820S	-85.3729	42.4108	287	North America	USA	Michigan State University , LTER crop rotation experiment in Hickory Corners, Michigan	root	cropland	cropland biome	NA	NA	T1R6BR6R	1	1000000	1	NA	2018	NA_	NA_	whole soybean plants, Roots were sampled by cutting the entire root system at the soil line and placing the roots into a Whirl-Pak bag (Nasco, United States) containing a 0.1% Tween 20 mixture to remove soil before lyophilizing	plant roots	No	Illumina	ITSboth	0.05	0.05	NA_	Mag-Bind Plant DNA Plus Kit (Omega Bio-tek)	ITS1F/ITS4	CTTGGTCATTTAGAGGAAGTAA/TCCTCCGCTTATTGATATGC	6.1	NA_	NA	NA	NA	NA	NA	NA	Glycine max	NA_	Conventional_11, R6_late reproductive stage_full pod development, Pioneer P22T69R Roundup Ready soybean seed	Crop Management Impacts the Soybean (Glycine max) Microbiome	Longley, Reid; Noel, Zachary A.; Benucci, Gian Maria Niccolo; Chilvers, Martin, I; Trail, Frances; Bonito, Gregory	2020	Frontiers in Microbiology	10.3389/fmicb.2020.01116	bonito@msu.edu	GlobalFungi	9.2
GF05010172S	-78.4284	35.6465	94	North America	USA	Bayer Research Facility, Clayton, North Carolina	soil	anthropogenic	anthropogenic terrestrial biome	NA	NA	F1DT	1	15000	1	0-5	2018	February to March	NA_	5 cm core diameter	soil	No	Illumina	ITS1	0.5	0.5	NA_	FastDNA Spin kit for Soil (MP Biomedicals)	ITS1F_KYO2/ITS2_KYO2	TAGAGGAAGTAAAAGTCGTAA/TTYRCTRCGTTCTTCATC	5.2	H2O	NA	3.42	0.28	NA	NA	NA	Cynodon spp.	NA_	bermudagrass golf course	Soil microbial diversity and composition: Links to soil texture and associated properties	Xia, Q., Rufty, T. and Shi, W.	2020	Soil Biology and Biochemistry	10.1016/j.soilbio.2020.107953	wei_shi@ncsu.edu	GlobalFungi	16
GF05028940S	118.64	35.11	65	Asia	China	Banquan Town, Junan County, Shandong Province	rhizosphere soil	cropland	cropland biome	NA	NA	FMRS3	NA	NA	5	NA	2020	March	2	rhizosphere soil tightly attached to roots was collected by vigorously shaking the roots	rhizosphere soil	No	Illumina	ITS1	NA	NA	NA_	DNeasy power soil kit (Qiagen)	ITS5/ITS2	GGAAGTAAAAGTCGTAACAAGG/GCTGCGTTCTTCATCGATGC	7.4	NA_	NA	1.543	0.145	230	6740	12730	Triticum aestivum	NA_	moderate wheat yellow mosaic disease	Enrichment of microbial taxa after the onset of wheat yellow mosaic disease	Wu, C., Wang, F., Ge, A., Zhang, H., Chen, G., Deng, Y., Yang, J., Chen, J. and Ge, T.	2021	Agriculture, Ecosystems and Environment	10.1016/j.agee.2021.107651	nather2008@163.com	GlobalFungi	13.7
GF03006433S	127.461	50.2533	163	Asia	China	Heihe Branch of Heilongjiang Academy of Agricultural Sciences in Northeast PR China, Heihe, Heilongjiang Province	soil	cropland	cropland ecosystem	-1.5	525	CRB6	NA	20000	10	0-20	2015	July	7	sterile blade, extraction from 0.5 g wet weight	bulk soil	No	Illumina	ITS1	0.5	0.5	NA_	E.Z.N.A. Soil DNA Kit (Omega Bio-tek)	ITS1F/ITS2	CTTGGTCATTTAGAGGAAGTAA/GCTGCGTTCTTCATCGATGC	6.6	H2O	NA	1.865	0.174	760	NA	18840	Glycine max	Zea mays	crop rotation system - soybean in rotation with maize in alternate years	Continuous cropping of soybean alters the bulk and rhizospheric soil fungal communities in a Mollisol of Northeast PR China.	Liu, J., Yao, Q., Li, Y., Zhang, W., Mi, G., Chen, X., Yu, Z. and Wang, G.	2019	Land Degradation and Development	10.1002/ldr.3378	wanggh@iga.ac.cn	GlobalFungi	0.9
GF05028939S	118.64	35.11	65	Asia	China	Banquan Town, Junan County, Shandong Province	rhizosphere soil	cropland	cropland biome	NA	NA	FMRS2	NA	NA	5	NA	2020	March	2	rhizosphere soil tightly attached to roots was collected by vigorously shaking the roots	rhizosphere soil	No	Illumina	ITS1	NA	NA	NA_	DNeasy power soil kit (Qiagen)	ITS5/ITS2	GGAAGTAAAAGTCGTAACAAGG/GCTGCGTTCTTCATCGATGC	7.4	NA_	NA	1.543	0.145	230	6740	12730	Triticum aestivum	NA_	moderate wheat yellow mosaic disease	Enrichment of microbial taxa after the onset of wheat yellow mosaic disease	Wu, C., Wang, F., Ge, A., Zhang, H., Chen, G., Deng, Y., Yang, J., Chen, J. and Ge, T.	2021	Agriculture, Ecosystems and Environment	10.1016/j.agee.2021.107651	nather2008@163.com	GlobalFungi	13.7
GF04003439S	109.45	18.3	17	Asia	China	eastern China	soil	cropland	cropland biome	25.7	1320	JR.127_fun	100	NA	5	0-15	2017	September	NA_	NA_	soil from agricultural field	No	Illumina	ITS1	0.5	0.5	NA_	FastDNA SPIN Kit for Soil (MP Biomedicals)	ITS5/ITS2	GGAAGTAAAAGTCGTAACAAGG/GCTGCGTTCTTCATCGATGC	6.1	H2O	1.18214	NA	0.0701	694.583	NA	12300.5	Oryza sativa	NA_	Additional physiochemical properties: dissolved organic C (mg/kg) = 31.50191774; microbial biomass C (mg/kg) = 131.041074; available N (mg/kg) = 51.38; NO3 (mg/kg) = 8.14404563; NH4 (mg/kg) = 2.05777635; microbial biomass N (mg/kg) = 4.710724936; available P (mg/kg) = 40.625; available K (mg/kg) = 47.2; total S (g/kg) = 0.090731155; available S (mg/kg) = 10.82312188; total Fe (g/kg) = 4.153403037…	Balance between community assembly processes mediates species coexistence in agricultural soil microbiomes across eastern China.	Jiao, S., Yang, Y., Xu, Y., Zhang, J. and Lu, Y.	2020	The ISME Journal	10.1016/j.scitotenv.2020.141761	luyh@pku.edu.cn	GlobalFungi	25.6
GF05002891S	-85.3729	42.4108	287	North America	USA	Michigan State University , LTER crop rotation experiment in Hickory Corners, Michigan	soil	cropland	cropland biome	NA	NA	T1R6AR2S	1	1000000	1	NA	2018	NA_	NA_	Soil was sampled by removing whole plants from the soil and placing ∼2 g of soil from the root zone into a coin envelope which was then dried on silica beads upon return to the lab	plant soil	No	Illumina	ITSboth	0.05	0.05	NA_	PowerMag Soil DNA Isolation Kit (Qiagen)	ITS1F/ITS4	CTTGGTCATTTAGAGGAAGTAA/TCCTCCGCTTATTGATATGC	6.1	NA_	NA	NA	NA	NA	NA	NA	Glycine max	NA_	Conventional_11, R2_growth_stage_full flower inflorescence/reproductive stage, Pioneer P22T69R Roundup Ready soybean seed	Crop Management Impacts the Soybean (Glycine max) Microbiome	Longley, Reid; Noel, Zachary A.; Benucci, Gian Maria Niccolo; Chilvers, Martin, I; Trail, Frances; Bonito, Gregory	2020	Frontiers in Microbiology	10.3389/fmicb.2020.01116	bonito@msu.edu	GlobalFungi	9.2
GF05002967S	-85.3729	42.4108	287	North America	USA	Michigan State University , LTER crop rotation experiment in Hickory Corners, Michigan	soil	cropland	cropland biome	NA	NA	T1R1CV2S	1	1000000	1	NA	2018	NA_	NA_	Soil was sampled by removing whole plants from the soil and placing ∼2 g of soil from the root zone into a coin envelope which was then dried on silica beads upon return to the lab	plant soil	No	Illumina	ITSboth	0.05	0.05	NA_	PowerMag Soil DNA Isolation Kit (Qiagen)	ITS1F/ITS4	CTTGGTCATTTAGAGGAAGTAA/TCCTCCGCTTATTGATATGC	6.1	NA_	NA	NA	NA	NA	NA	NA	Glycine max	NA_	Conventional_3, V2_early vegetative stage_two sets of unfolded trifoliate leaves, Pioneer P22T69R Roundup Ready soybean seed	Crop Management Impacts the Soybean (Glycine max) Microbiome	Longley, Reid; Noel, Zachary A.; Benucci, Gian Maria Niccolo; Chilvers, Martin, I; Trail, Frances; Bonito, Gregory	2020	Frontiers in Microbiology	10.3389/fmicb.2020.01116	bonito@msu.edu	GlobalFungi	9.2
GF05002255S	109.163	27.6433	568	Asia	China	Guizhou	soil	cropland	cropland	17	1300	Hg045fung	1	NA	1	0-15	2016	August	2	NA_	soil (Haplic Alisol)	No	Illumina	ITS1	0.3	0.3	NA_	PowerSoil DNA isolation Kit (Qiagen)	ITS1F/ITS2	CTTGGTCATTTAGAGGAAGTAA/GCTGCGTTCTTCATCGATGC	6.5	NA_	NA	NA	NA	NA	NA	NA	NA_	NA_	site15	Microbial taxonomic and functional attributes consistently predict soil CO2 emissions across contrasting croplands	Liu Y.-R., Delgado-Baquerizo M., Yang Z., Feng J., Zhu J., Huang Q.,	2020	Science of The Total Environment	10.1016/j.scitotenv.2019.134885	yrliu@mail.hzau.edu.cn	GlobalFungi	16.5
GF05002974S	-85.3729	42.4108	287	North America	USA	Michigan State University , LTER crop rotation experiment in Hickory Corners, Michigan	soil	cropland	cropland biome	NA	NA	T2R1AV2S	1	1000000	1	NA	2018	NA_	NA_	Soil was sampled by removing whole plants from the soil and placing ∼2 g of soil from the root zone into a coin envelope which was then dried on silica beads upon return to the lab	plant soil	No	Illumina	ITSboth	0.05	0.05	NA_	PowerMag Soil DNA Isolation Kit (Qiagen)	ITS1F/ITS4	CTTGGTCATTTAGAGGAAGTAA/TCCTCCGCTTATTGATATGC	6.1	NA_	NA	NA	NA	NA	NA	NA	Glycine max	NA_	No-Till_1, V2_early vegetative stage_two sets of unfolded trifoliate leaves, Pioneer P22T69R Roundup Ready soybean seed	Crop Management Impacts the Soybean (Glycine max) Microbiome	Longley, Reid; Noel, Zachary A.; Benucci, Gian Maria Niccolo; Chilvers, Martin, I; Trail, Frances; Bonito, Gregory	2020	Frontiers in Microbiology	10.3389/fmicb.2020.01116	bonito@msu.edu	GlobalFungi	9.2
GF05023598S	125.61	41.54	400	Asia	China	Jilin province, Tonghua	rhizosphere soil	cropland	agricultural ecosystem	NA	NA	N31_ITS	1	100	1	NA	2017	June	24	roots were removed from the soil, topsoil was shakenoff, the soil close to the root surface was gently scraped off using cotton swabs	rhizosphere soil	No	Illumina	ITS1	NA	NA	NA_	E.Z.N.A. Soil DNA Kit (Omega)	ITS1F/ITS2	CTTGGTCATTTAGAGGAAGTAA/GCTGCGTTCTTCATCGATGC	5.6	NA_	NA	NA	NA	NA	NA	NA	Panax ginseng Meyer	NA_	cultivation age 3 years	Diversity and composition of the Panax ginseng rhizosphere microbiome in various cultivation modesand ages	Tong, A.Z., Liu, W., Liu, Q., Xia, G.Q.	2021	BMC Microbiology	10.1186/s12866-020-02081-2	lwtong@163.com	GlobalFungi	6.6
GF01009765S	-155.826	20.1487	642	North America	USA	Hawaii	soil	grassland	tropical grassland biome	20	1442	SRR5369194	NA	84000000	NA	30	2015	July	NA_	NA_	mineral horizon (+top of subsoil horizon)_30 cm depth	No	Illumina	ITS1	0.25	0.25	NA_	PowerSoil DNA isolation kit (MoBio)	ITS1F/ITS2	CTTGGTCATTTAGAGGAAGTAA/GCTGCGTTCTTCATCGATGC	6.4	H2O	NA	8.4992	0.7548	NA	NA	NA	Cenchrus ciliaris, Prosopis pallida	NA_	NA_	Convergence and contrast in the community structure of Bacteria, Fungi and Archaea along a tropical elevation-climate gradient.	Peay, K.G., von Sperber, C., Cardarelli, E., Toju, H., Francis, C.A., Chadwick, O.A. and Vitousek, P.M.	2017	FEMS Microbiology Ecology	10.1093/femsec/fix045	kpeay@stanford.edu	GlobalFungi	21
GF04003426S	121.28	41.1	26	Asia	China	eastern China	soil	cropland	cropland biome	9.4	577	JM.117_fun	100	NA	5	0-15	2017	September	NA_	NA_	soil from agricultural field	No	Illumina	ITS1	0.5	0.5	NA_	FastDNA SPIN Kit for Soil (MP Biomedicals)	ITS5/ITS2	GGAAGTAAAAGTCGTAACAAGG/GCTGCGTTCTTCATCGATGC	7.5	H2O	2.70275	NA	0.1154	479.715	NA	16836.1	Zea mays	NA_	Additional physiochemical properties: dissolved organic C (mg/kg) = 38.850954; microbial biomass C (mg/kg) = 267.1235527; available N (mg/kg) = 80.78; NO3 (mg/kg) = 8.267773097; NH4 (mg/kg) = 3.189474623; microbial biomass N (mg/kg) = 13.15567328; available P (mg/kg) = 22.9; available K (mg/kg) = 243.2; total S (g/kg) = 0.319003337; available S (mg/kg) = 3.033706086; total Fe (g/kg) = 26.68759942…	Balance between community assembly processes mediates species coexistence in agricultural soil microbiomes across eastern China.	Jiao, S., Yang, Y., Xu, Y., Zhang, J. and Lu, Y.	2020	The ISME Journal	10.1016/j.scitotenv.2020.141761	luyh@pku.edu.cn	GlobalFungi	10.1
GF05002827S	-85.3729	42.4108	287	North America	USA	Michigan State University , LTER crop rotation experiment in Hickory Corners, Michigan	root	cropland	cropland biome	NA	NA	T1R5AR6R	1	1000000	1	NA	2018	NA_	NA_	whole soybean plants, Roots were sampled by cutting the entire root system at the soil line and placing the roots into a Whirl-Pak bag (Nasco, United States) containing a 0.1% Tween 20 mixture to remove soil before lyophilizing	plant roots	No	Illumina	ITSboth	0.05	0.05	NA_	Mag-Bind Plant DNA Plus Kit (Omega Bio-tek)	ITS1F/ITS4	CTTGGTCATTTAGAGGAAGTAA/TCCTCCGCTTATTGATATGC	6.1	NA_	NA	NA	NA	NA	NA	NA	Glycine max	NA_	Conventional_7, R6_late reproductive stage_full pod development, Pioneer P22T69R Roundup Ready soybean seed	Crop Management Impacts the Soybean (Glycine max) Microbiome	Longley, Reid; Noel, Zachary A.; Benucci, Gian Maria Niccolo; Chilvers, Martin, I; Trail, Frances; Bonito, Gregory	2020	Frontiers in Microbiology	10.3389/fmicb.2020.01116	bonito@msu.edu	GlobalFungi	9.2
GF05002897S	-85.3729	42.4108	287	North America	USA	Michigan State University , LTER crop rotation experiment in Hickory Corners, Michigan	soil	cropland	cropland biome	NA	NA	T1R2AR2S	1	1000000	1	NA	2018	NA_	NA_	Soil was sampled by removing whole plants from the soil and placing ∼2 g of soil from the root zone into a coin envelope which was then dried on silica beads upon return to the lab	plant soil	No	Illumina	ITSboth	0.05	0.05	NA_	PowerMag Soil DNA Isolation Kit (Qiagen)	ITS1F/ITS4	CTTGGTCATTTAGAGGAAGTAA/TCCTCCGCTTATTGATATGC	6.1	NA_	NA	NA	NA	NA	NA	NA	Glycine max	NA_	Conventional_5, R2_growth_stage_full flower inflorescence/reproductive stage, Pioneer P22T69R Roundup Ready soybean seed	Crop Management Impacts the Soybean (Glycine max) Microbiome	Longley, Reid; Noel, Zachary A.; Benucci, Gian Maria Niccolo; Chilvers, Martin, I; Trail, Frances; Bonito, Gregory	2020	Frontiers in Microbiology	10.3389/fmicb.2020.01116	bonito@msu.edu	GlobalFungi	9.2
GF05002895S	-85.3729	42.4108	287	North America	USA	Michigan State University , LTER crop rotation experiment in Hickory Corners, Michigan	soil	cropland	cropland biome	NA	NA	T1R1BR2S	1	1000000	1	NA	2018	NA_	NA_	Soil was sampled by removing whole plants from the soil and placing ∼2 g of soil from the root zone into a coin envelope which was then dried on silica beads upon return to the lab	plant soil	No	Illumina	ITSboth	0.05	0.05	NA_	PowerMag Soil DNA Isolation Kit (Qiagen)	ITS1F/ITS4	CTTGGTCATTTAGAGGAAGTAA/TCCTCCGCTTATTGATATGC	6.1	NA_	NA	NA	NA	NA	NA	NA	Glycine max	NA_	Conventional_3, R2_growth_stage_full flower inflorescence/reproductive stage, Pioneer P22T69R Roundup Ready soybean seed	Crop Management Impacts the Soybean (Glycine max) Microbiome	Longley, Reid; Noel, Zachary A.; Benucci, Gian Maria Niccolo; Chilvers, Martin, I; Trail, Frances; Bonito, Gregory	2020	Frontiers in Microbiology	10.3389/fmicb.2020.01116	bonito@msu.edu	GlobalFungi	9.2
GF04003351S	124.23	43.5	163	Asia	China	eastern China	soil	cropland	cropland biome	6	593	JM.135_fun	100	NA	5	0-15	2017	September	NA_	NA_	soil from agricultural field	No	Illumina	ITS1	0.5	0.5	NA_	FastDNA SPIN Kit for Soil (MP Biomedicals)	ITS5/ITS2	GGAAGTAAAAGTCGTAACAAGG/GCTGCGTTCTTCATCGATGC	7.8	H2O	1.70157	NA	0.1012	574.183	NA	18792.3	Zea mays	NA_	Additional physiochemical properties: dissolved organic C (mg/kg) = 87.17155921; microbial biomass C (mg/kg) = 288.3525735; available N (mg/kg) = 107.38; NO3 (mg/kg) = 11.21769884; NH4 (mg/kg) = 1.676107532; microbial biomass N (mg/kg) = 9.311708509; available P (mg/kg) = 10.4625; available K (mg/kg) = 252.5; total S (g/kg) = 0.355871402; available S (mg/kg) = 3.93324835; total Fe (g/kg) = 20.095…	Balance between community assembly processes mediates species coexistence in agricultural soil microbiomes across eastern China.	Jiao, S., Yang, Y., Xu, Y., Zhang, J. and Lu, Y.	2020	The ISME Journal	10.1016/j.scitotenv.2020.141761	luyh@pku.edu.cn	GlobalFungi	6.8
GF05010191S	-78.8577	36.1206	92	North America	USA	Treyburn Country Club, Durham, North Carolina	soil	anthropogenic	anthropogenic terrestrial biome	NA	NA	F12DB	1	15000	1	2025-10-05	2018	February to March	NA_	5 cm core diameter	soil	No	Illumina	ITS1	0.5	0.5	NA_	FastDNA Spin kit for Soil (MP Biomedicals)	ITS1F_KYO2/ITS2_KYO2	TAGAGGAAGTAAAAGTCGTAA/TTYRCTRCGTTCTTCATC	5.5	H2O	NA	0.95	0.08	NA	NA	NA	Cynodon spp.	NA_	bermudagrass golf course	Soil microbial diversity and composition: Links to soil texture and associated properties	Xia, Q., Rufty, T. and Shi, W.	2020	Soil Biology and Biochemistry	10.1016/j.soilbio.2020.107953	wei_shi@ncsu.edu	GlobalFungi	15.7
GF05010210S	-78.6951	35.8017	137	North America	USA	NC State Practice Facility, Raleigh, North Carolina	soil	anthropogenic	anthropogenic terrestrial biome	NA	NA	F9CT	1	15000	1	0-5	2018	February to March	NA_	5 cm core diameter	soil	No	Illumina	ITS1	0.5	0.5	NA_	FastDNA Spin kit for Soil (MP Biomedicals)	ITS1F_KYO2/ITS2_KYO2	TAGAGGAAGTAAAAGTCGTAA/TTYRCTRCGTTCTTCATC	5.4	H2O	NA	3.42	0.28	NA	NA	NA	Cynodon spp.	NA_	bermudagrass golf course	Soil microbial diversity and composition: Links to soil texture and associated properties	Xia, Q., Rufty, T. and Shi, W.	2020	Soil Biology and Biochemistry	10.1016/j.soilbio.2020.107953	wei_shi@ncsu.edu	GlobalFungi	15.7
GF05002882S	-85.3729	42.4108	287	North America	USA	Michigan State University , LTER crop rotation experiment in Hickory Corners, Michigan	root	cropland	cropland biome	NA	NA	T4R6CV2R	1	1000000	1	NA	2018	NA_	NA_	whole soybean plants, Roots were sampled by cutting the entire root system at the soil line and placing the roots into a Whirl-Pak bag (Nasco, United States) containing a 0.1% Tween 20 mixture to remove soil before lyophilizing	plant roots	No	Illumina	ITSboth	0.05	0.05	NA_	Mag-Bind Plant DNA Plus Kit (Omega Bio-tek)	ITS1F/ITS4	CTTGGTCATTTAGAGGAAGTAA/TCCTCCGCTTATTGATATGC	6.1	NA_	NA	NA	NA	NA	NA	NA	Glycine max	NA_	Organic_13, V2_early vegetative stage_two sets of unfolded trifoliate leaves, non-genetically modified Viking O.2188AT12N soybean seed	Crop Management Impacts the Soybean (Glycine max) Microbiome	Longley, Reid; Noel, Zachary A.; Benucci, Gian Maria Niccolo; Chilvers, Martin, I; Trail, Frances; Bonito, Gregory	2020	Frontiers in Microbiology	10.3389/fmicb.2020.01116	bonito@msu.edu	GlobalFungi	9.2
GF05003028S	-85.3729	42.4108	287	North America	USA	Michigan State University , LTER crop rotation experiment in Hickory Corners, Michigan	shoot	cropland	cropland biome	NA	NA	T4R2AR2ST	1	1000000	1	NA	2018	NA_	NA_	whole soybean plant, The stem section between the first and second true leaves was collected in a 15 ml Falcon tube (Corning, United States) containing 5 mL of CSPL buffer from the Mag-Bind Plant DNA Plus Kit (Omega Bio-tek, United States)	plant stems	No	Illumina	ITSboth	0.05	0.05	NA_	Mag-Bind Plant DNA Plus Kit (Omega Bio-tek)	ITS1F/ITS4	CTTGGTCATTTAGAGGAAGTAA/TCCTCCGCTTATTGATATGC	6.1	NA_	NA	NA	NA	NA	NA	NA	Glycine max	NA_	Organic_4, R2_growth_stage_full flower inflorescence/reproductive stage, non-genetically modified Viking O.2188AT12N soybean seed	Crop Management Impacts the Soybean (Glycine max) Microbiome	Longley, Reid; Noel, Zachary A.; Benucci, Gian Maria Niccolo; Chilvers, Martin, I; Trail, Frances; Bonito, Gregory	2020	Frontiers in Microbiology	10.3389/fmicb.2020.01116	bonito@msu.edu	GlobalFungi	9.2
GF05002885S	-85.3729	42.4108	287	North America	USA	Michigan State University , LTER crop rotation experiment in Hickory Corners, Michigan	root	cropland	cropland biome	NA	NA	T4R2AV2R	1	1000000	1	NA	2018	NA_	NA_	whole soybean plants, Roots were sampled by cutting the entire root system at the soil line and placing the roots into a Whirl-Pak bag (Nasco, United States) containing a 0.1% Tween 20 mixture to remove soil before lyophilizing	plant roots	No	Illumina	ITSboth	0.05	0.05	NA_	Mag-Bind Plant DNA Plus Kit (Omega Bio-tek)	ITS1F/ITS4	CTTGGTCATTTAGAGGAAGTAA/TCCTCCGCTTATTGATATGC	6.1	NA_	NA	NA	NA	NA	NA	NA	Glycine max	NA_	Organic_5, V2_early vegetative stage_two sets of unfolded trifoliate leaves, non-genetically modified Viking O.2188AT12N soybean seed	Crop Management Impacts the Soybean (Glycine max) Microbiome	Longley, Reid; Noel, Zachary A.; Benucci, Gian Maria Niccolo; Chilvers, Martin, I; Trail, Frances; Bonito, Gregory	2020	Frontiers in Microbiology	10.3389/fmicb.2020.01116	bonito@msu.edu	GlobalFungi	9.2
GF05006568S	-78.0389	35.3832	22	North America	USA	Goldsboro, North Carolina	soil	cropland	agricultural ecosystem	NA	NA	F9	NA	NA	30	0-10	2016	November	1	2.5 cm soil core diameter	soil	No	Illumina	ITS1	0.6	0.6	NA_	FastDNA SPIN Kit for soil (MP Biomedicals)	ITS1F_KYO2/ITS2_KYO2	TAGAGGAAGTAAAAGTCGTAA/TTYRCTRCGTTCTTCATC	5.4	H2O	NA	1.11	0.1	NA	NA	NA	Zea mays	NA_	management system ORG (organic cropping system)	Eighteen-Year Farming Management Moderately Shapes the Soil Microbial Community Structure but Promotes Habitat-Specific Taxa	Chen, H., Xia, Q., Yang, T., & Shi, W.	2018	Frontiers in Microbiology	10.3389/fmicb.2018.01776	wei_shi@ncsu.edu, wshi3@ncsu.edu	GlobalFungi	16.7
GF05010218S	-78.6741	35.7616	81	North America	USA	Lonnie Poole Golf Course, Raleigh, North Carolina	soil	anthropogenic	anthropogenic terrestrial biome	NA	NA	F7ST	1	15000	1	0-5	2018	February to March	NA_	5 cm core diameter	soil	No	Illumina	ITS1	0.5	0.5	NA_	FastDNA Spin kit for Soil (MP Biomedicals)	ITS1F_KYO2/ITS2_KYO2	TAGAGGAAGTAAAAGTCGTAA/TTYRCTRCGTTCTTCATC	5.6	H2O	NA	3.42	0.28	NA	NA	NA	Cynodon spp.	NA_	bermudagrass golf course	Soil microbial diversity and composition: Links to soil texture and associated properties	Xia, Q., Rufty, T. and Shi, W.	2020	Soil Biology and Biochemistry	10.1016/j.soilbio.2020.107953	wei_shi@ncsu.edu	GlobalFungi	16
GF05010179S	-80.5003	35.7045	222	North America	USA	The Revival Golf Course at the Crescent, Salisbury, North Carolina	soil	anthropogenic	anthropogenic terrestrial biome	NA	NA	F5CT	1	15000	1	0-5	2018	February to March	NA_	5 cm core diameter	soil	No	Illumina	ITS1	0.5	0.5	NA_	FastDNA Spin kit for Soil (MP Biomedicals)	ITS1F_KYO2/ITS2_KYO2	TAGAGGAAGTAAAAGTCGTAA/TTYRCTRCGTTCTTCATC	5.4	H2O	NA	3.42	0.28	NA	NA	NA	Cynodon spp.	NA_	bermudagrass golf course	Soil microbial diversity and composition: Links to soil texture and associated properties	Xia, Q., Rufty, T. and Shi, W.	2020	Soil Biology and Biochemistry	10.1016/j.soilbio.2020.107953	wei_shi@ncsu.edu	GlobalFungi	15.5
GF05009280S	105.976	37.3553	1370	Asia	China	northern China	soil	grassland	grassland	8.9375	247	S1821.fungi.19	NA	NA	3	0-10	2019	August	1	5 cm core diameter	soil	No	Illumina	ITS1	0.5	0.5	NA_	PowerSoil DNA Isolation Kit (MoBio)	ITS1F/ITS2	CTTGGTCATTTAGAGGAAGTAA/GCTGCGTTCTTCATCGATGC	8.3	NA_	NA	0.33413	0.0373333	NA	NA	NA	NA_	NA_	Desert steppe	Plant diversity has stronger linkage with soil fungal diversity than with bacterial diversity across grasslands of northern China.	Wang, C., Ma, L., Zuo, X., Ye, X., Wang, R., Huang, Z., Liu, G. and Cornelissen, J.H.	2022	Global Ecology and Biogeography	10.1111/geb.13462	wangcw@ibcas.ac.cn	GlobalFungi	9.7
GF05002985S	-85.3729	42.4108	287	North America	USA	Michigan State University , LTER crop rotation experiment in Hickory Corners, Michigan	soil	cropland	cropland biome	NA	NA	T2R5CV2S	1	1000000	1	NA	2018	NA_	NA_	Soil was sampled by removing whole plants from the soil and placing ∼2 g of soil from the root zone into a coin envelope which was then dried on silica beads upon return to the lab	plant soil	No	Illumina	ITSboth	0.05	0.05	NA_	PowerMag Soil DNA Isolation Kit (Qiagen)	ITS1F/ITS4	CTTGGTCATTTAGAGGAAGTAA/TCCTCCGCTTATTGATATGC	6.1	NA_	NA	NA	NA	NA	NA	NA	Glycine max	NA_	No-Till_9, V2_early vegetative stage_two sets of unfolded trifoliate leaves, Pioneer P22T69R Roundup Ready soybean seed	Crop Management Impacts the Soybean (Glycine max) Microbiome	Longley, Reid; Noel, Zachary A.; Benucci, Gian Maria Niccolo; Chilvers, Martin, I; Trail, Frances; Bonito, Gregory	2020	Frontiers in Microbiology	10.3389/fmicb.2020.01116	bonito@msu.edu	GlobalFungi	9.2
GF05022558S	-76.6772	42.8104	201	North America	USA	Great Gully, Union Springs, New York	soil	grassland	temperate grassland	NA	NA	Ga1_ITS	NA	NA	NA	NA	2014	July	23	roots and organic debris removed	soil	No	Illumina	ITS1	NA	NA	NA_	PowerSoil DNA Isolation Kit (MoBio)	ITS1F/58A2R	CTTGGTCATTTAGAGGAAGTAA/CTGCGTTCTTCATCGAT	6.2	NA_	NA	NA	NA	NA	NA	NA	NA_	Solidago spp., Aster spp., Rubus spp., Asclepias spp., Parthenocissus quinquefolia, Toxicodendron radicans, Dactylis glomerata, Rosa multiflora, Lonicera spp., Acer saccharum, Fraxinus americana, Pinus strobus, Carya spp.	NA_	Rethinking Invasion Impacts across Multiple Field Sites Using European Swallowwort (Vincetoxicum rossicum) as a Model Invader	Thompson, GL., Bell, TH. and Kao-Kniffin, J.	2018	Invasive Plant Science and Management	10.1017/inp.2018.22	jtk57@cornell.edu	GlobalFungi	9.4
GF05015902S	121.49	37.13	60	Asia	China	Muping District, Yantai City	soil	cropland	cropland biome	11.6	737.2	FS5	NA	NA	3	0-20	2018	April	19	sampling using standard soil auger (5 cm in diameter), plant and insect material removed	topsoil without aboveground plant material, ant nests, and visible insects	No	Illumina	ITS1	0.2	0.2	NA_	Dneasy PowerSoil Kit (Qiagen)	ITS5/ITS2	GGAAGTAAAAGTCGTAACAAGG/GCTGCGTTCTTCATCGATGC	6.6	NA_	NA	NA	NA	NA	NA	NA	Zea mays, Triticum sp	NA_	all samples share the same bedrock, soil type, climate, and cropping pattern (maize-wheat rotation)	Effects of Soil Acidification on Bacterial and Fungal Communities in the Jiaodong Peninsula, Northern China.	Wang, T., Cao, X., Chen, M., Lou, Y., Wang, H., Yang, Q., Pan, H. and Zhuge, Y.	2022	Agronomy	10.3390/agronomy12040927	hongpan@sdau.edu.cn	GlobalFungi	12.3
GF05032120S	0.57413	45.9885	211	Europe	France	NA_	soil	woodland	broadleaf forest biome	11.5917	854	ITS__536	8	NA	5	0-20	2018	August	1	five subsamples were collected at each site with one subsample collected at precise location and other four at the four cardinal directions	soil	No	PacBio	ITSboth	0.6	0.6	NA_	DNeasy PowerSoil HTP 96 Kit (Qiagen)	ITS9MUNngs/ITS4ngsUni	TACACACCGCCCGTCG/CCTSCSCTTANTDATATGC	5.8	H2O	NA	1.73	0.19	NA	NA	NA	NA_	NA_	A part of the 2018 LUCAS Soil module; extractable phosphorus: (9.8), and potassium: (65.2) from soil sample in ppm, three 0.2 g aliquots per sample were extracted from soil and were then pooled after extraction	Patterns in soil microbial diversity across Europe	Labouyrie, M., Ballabio, C., Romero, F., Panagos, P., Jones, A., Schmid, M.W., Mikryukov, V., Dulya, O., Tedersoo, L., Bahram, M. and Lugato, E.	2023	Nature Communications	10.1038/s41467-023-37937-4	alberto.orgiazzi@gmail.com, marcel.vanderheijden@agroscope.admin.ch	GlobalFungi	12
GF05002975S	-85.3729	42.4108	287	North America	USA	Michigan State University , LTER crop rotation experiment in Hickory Corners, Michigan	soil	cropland	cropland biome	NA	NA	T2R6AV2S	1	1000000	1	NA	2018	NA_	NA_	Soil was sampled by removing whole plants from the soil and placing ∼2 g of soil from the root zone into a coin envelope which was then dried on silica beads upon return to the lab	plant soil	No	Illumina	ITSboth	0.05	0.05	NA_	PowerMag Soil DNA Isolation Kit (Qiagen)	ITS1F/ITS4	CTTGGTCATTTAGAGGAAGTAA/TCCTCCGCTTATTGATATGC	6.1	NA_	NA	NA	NA	NA	NA	NA	Glycine max	NA_	No-Till_10, V2_early vegetative stage_two sets of unfolded trifoliate leaves, Pioneer P22T69R Roundup Ready soybean seed	Crop Management Impacts the Soybean (Glycine max) Microbiome	Longley, Reid; Noel, Zachary A.; Benucci, Gian Maria Niccolo; Chilvers, Martin, I; Trail, Frances; Bonito, Gregory	2020	Frontiers in Microbiology	10.3389/fmicb.2020.01116	bonito@msu.edu	GlobalFungi	9.2
GF05031781S	14.2035	48.1074	323	Europe	Austria	NA_	soil	cropland	cropland biome	8.9292	876	ITS__204	8	NA	5	0-20	2018	June	4	five subsamples were collected at each site with one subsample collected at precise location and other four at the four cardinal directions	soil	No	PacBio	ITSboth	0.6	0.6	NA_	DNeasy PowerSoil HTP 96 Kit (Qiagen)	ITS9MUNngs/ITS4ngsUni	TACACACCGCCCGTCG/CCTSCSCTTANTDATATGC	6.6	H2O	NA	1.2	0.15	NA	NA	NA	NA_	NA_	A part of the 2018 LUCAS Soil module; extractable phosphorus: (49.8), and potassium: (182.3) from soil sample in ppm, three 0.2 g aliquots per sample were extracted from soil and were then pooled after extraction	Patterns in soil microbial diversity across Europe	Labouyrie, M., Ballabio, C., Romero, F., Panagos, P., Jones, A., Schmid, M.W., Mikryukov, V., Dulya, O., Tedersoo, L., Bahram, M. and Lugato, E.	2023	Nature Communications	10.1038/s41467-023-37937-4	alberto.orgiazzi@gmail.com, marcel.vanderheijden@agroscope.admin.ch	GlobalFungi	9.9
GF05002248S	109.156	27.5206	697	Asia	China	Guizhou	soil	cropland	cropland	17	1300	Hg054fung	1	NA	1	0-15	2016	August	2	NA_	soil (Haplic Alisol)	No	Illumina	ITS1	0.3	0.3	NA_	PowerSoil DNA isolation Kit (Qiagen)	ITS1F/ITS2	CTTGGTCATTTAGAGGAAGTAA/GCTGCGTTCTTCATCGATGC	6.3	NA_	NA	NA	NA	NA	NA	NA	NA_	NA_	site18	Microbial taxonomic and functional attributes consistently predict soil CO2 emissions across contrasting croplands	Liu Y.-R., Delgado-Baquerizo M., Yang Z., Feng J., Zhu J., Huang Q.,	2020	Science of The Total Environment	10.1016/j.scitotenv.2019.134885	yrliu@mail.hzau.edu.cn	GlobalFungi	15.9
GF05002910S	-85.3729	42.4108	287	North America	USA	Michigan State University , LTER crop rotation experiment in Hickory Corners, Michigan	soil	cropland	cropland biome	NA	NA	T2R2CR2S	1	1000000	1	NA	2018	NA_	NA_	Soil was sampled by removing whole plants from the soil and placing ∼2 g of soil from the root zone into a coin envelope which was then dried on silica beads upon return to the lab	plant soil	No	Illumina	ITSboth	0.05	0.05	NA_	PowerMag Soil DNA Isolation Kit (Qiagen)	ITS1F/ITS4	CTTGGTCATTTAGAGGAAGTAA/TCCTCCGCTTATTGATATGC	6.1	NA_	NA	NA	NA	NA	NA	NA	Glycine max	NA_	No-Till_6, R2_growth_stage_full flower inflorescence/reproductive stage, Pioneer P22T69R Roundup Ready soybean seed	Crop Management Impacts the Soybean (Glycine max) Microbiome	Longley, Reid; Noel, Zachary A.; Benucci, Gian Maria Niccolo; Chilvers, Martin, I; Trail, Frances; Bonito, Gregory	2020	Frontiers in Microbiology	10.3389/fmicb.2020.01116	bonito@msu.edu	GlobalFungi	9.2
GF05002851S	-85.3729	42.4108	287	North America	USA	Michigan State University , LTER crop rotation experiment in Hickory Corners, Michigan	root	cropland	cropland biome	NA	NA	T4R2CR6R	1	1000000	1	NA	2018	NA_	NA_	whole soybean plants, Roots were sampled by cutting the entire root system at the soil line and placing the roots into a Whirl-Pak bag (Nasco, United States) containing a 0.1% Tween 20 mixture to remove soil before lyophilizing	plant roots	No	Illumina	ITSboth	0.05	0.05	NA_	Mag-Bind Plant DNA Plus Kit (Omega Bio-tek)	ITS1F/ITS4	CTTGGTCATTTAGAGGAAGTAA/TCCTCCGCTTATTGATATGC	6.1	NA_	NA	NA	NA	NA	NA	NA	Glycine max	NA_	Organic_7, R6_late reproductive stage_full pod development, non-genetically modified Viking O.2188AT12N soybean seed	Crop Management Impacts the Soybean (Glycine max) Microbiome	Longley, Reid; Noel, Zachary A.; Benucci, Gian Maria Niccolo; Chilvers, Martin, I; Trail, Frances; Bonito, Gregory	2020	Frontiers in Microbiology	10.3389/fmicb.2020.01116	bonito@msu.edu	GlobalFungi	9.2
GF05003536S	135.745	34.9868	26	Asia	Japan	Umekoji Park, Kyoto	water	aquatic	freshwater biome	16.3	1608.4	inoti_21_U_ITS	1	5600	1	NA	2018	August	11	1 L of surface water was collected using bleached plastic bottles	freshwater from small stream	No	Illumina	ITS1	NA	NA	filters used for water filtration -water samples were vacuum-filtered through 47 mm GF/F glass filters (pore size 0.7 μm, GE Healthcare, Little Chalfont, UK). Total DNA was extracted from the filters.	PowerSoil DNA isolation Kit (Qiagen)	ITS1F_KYO2/ITS2_KYO2	TAGAGGAAGTAAAAGTCGTAA/TTYRCTRCGTTCTTCATC	6.3	NA_	NA	NA	NA	NA	NA	NA	Quercus glauca, Castanopsis sieboldii, Quercus serrata	NA_	NA_	Evaluation of seasonal dynamics of fungal DNA assemblages in a flow-regulated stream in a restored forest using eDNA metabarcoding	Matsuoka, S., Sugiyama, Y., Shimono, Y., Ushio, M. and Doi, H.	2021	Environmental Microbiology	10.1111/1462-2920.15669	code_matuoka@hotmail.com	GlobalFungi	16.3
GF05002900S	-85.3729	42.4108	287	North America	USA	Michigan State University , LTER crop rotation experiment in Hickory Corners, Michigan	soil	cropland	cropland biome	NA	NA	T1R5AR2S	1	1000000	1	NA	2018	NA_	NA_	Soil was sampled by removing whole plants from the soil and placing ∼2 g of soil from the root zone into a coin envelope which was then dried on silica beads upon return to the lab	plant soil	No	Illumina	ITSboth	0.05	0.05	NA_	PowerMag Soil DNA Isolation Kit (Qiagen)	ITS1F/ITS4	CTTGGTCATTTAGAGGAAGTAA/TCCTCCGCTTATTGATATGC	6.1	NA_	NA	NA	NA	NA	NA	NA	Glycine max	NA_	Conventional_8, R2_growth_stage_full flower inflorescence/reproductive stage, Pioneer P22T69R Roundup Ready soybean seed	Crop Management Impacts the Soybean (Glycine max) Microbiome	Longley, Reid; Noel, Zachary A.; Benucci, Gian Maria Niccolo; Chilvers, Martin, I; Trail, Frances; Bonito, Gregory	2020	Frontiers in Microbiology	10.3389/fmicb.2020.01116	bonito@msu.edu	GlobalFungi	9.2
GF05010166S	-78.5939	35.7741	88	North America	USA	Raleigh Country Club, Raleigh, North Carolina	soil	anthropogenic	anthropogenic terrestrial biome	NA	NA	F2DT	1	15000	1	0-5	2018	February to March	NA_	5 cm core diameter	soil	No	Illumina	ITS1	0.5	0.5	NA_	FastDNA Spin kit for Soil (MP Biomedicals)	ITS1F_KYO2/ITS2_KYO2	TAGAGGAAGTAAAAGTCGTAA/TTYRCTRCGTTCTTCATC	5.3	H2O	NA	3.42	0.28	NA	NA	NA	Cynodon spp.	NA_	bermudagrass golf course	Soil microbial diversity and composition: Links to soil texture and associated properties	Xia, Q., Rufty, T. and Shi, W.	2020	Soil Biology and Biochemistry	10.1016/j.soilbio.2020.107953	wei_shi@ncsu.edu	GlobalFungi	16
GF05023677S	83.0831	46.3419	447	Asia	China	Xinjiang province, Yumin county	rhizosphere soil	cropland	plantation	NA	NA	YFR3R.2	NA	NA	5	0-15	2017	August	18	leaves and other surface debris were removed upon sampling	rhizosphere soil	No	Illumina	ITS1	0.5	0.5	NA_	FastDNA SPIN Kit for soils (MP Biomedicals)	ITS5/ITS2	GGAAGTAAAAGTCGTAACAAGG/GCTGCGTTCTTCATCGATGC	8	NA_	NA	NA	NA	NA	NA	NA	Carthamus tinctorius L.	NA_	reproductive stage rhizosphere soil; Yumin flatland	Study on the correlation between soil microbial diversity and ambient environmental factors influencing the safflower distribution in Xinjiang	Liu, Y., Zhang, X., Yang, M.L. and Wang, S.M.	2020	Journal of Basic Microbiology	10.1002/jobm.201900626	524718312@qq.com	GlobalFungi	8.1
GF05002933S	-85.3729	42.4108	287	North America	USA	Michigan State University , LTER crop rotation experiment in Hickory Corners, Michigan	soil	cropland	cropland biome	NA	NA	T1R2BR6S	1	1000000	1	NA	2018	NA_	NA_	Soil was sampled by removing whole plants from the soil and placing ∼2 g of soil from the root zone into a coin envelope which was then dried on silica beads upon return to the lab	plant soil	No	Illumina	ITSboth	0.05	0.05	NA_	PowerMag Soil DNA Isolation Kit (Qiagen)	ITS1F/ITS4	CTTGGTCATTTAGAGGAAGTAA/TCCTCCGCTTATTGATATGC	6.1	NA_	NA	NA	NA	NA	NA	NA	Glycine max	NA_	Conventional_5, R6_late reproductive stage_full pod development, Pioneer P22T69R Roundup Ready soybean seed	Crop Management Impacts the Soybean (Glycine max) Microbiome	Longley, Reid; Noel, Zachary A.; Benucci, Gian Maria Niccolo; Chilvers, Martin, I; Trail, Frances; Bonito, Gregory	2020	Frontiers in Microbiology	10.3389/fmicb.2020.01116	bonito@msu.edu	GlobalFungi	9.2
GF05022560S	-76.4973	42.5385	280	North America	USA	Lansing Center Trail, Lansing, New York	soil	grassland	temperate grassland	NA	NA	La2_ITS	NA	NA	NA	NA	2014	June	26	roots and organic debris removed	soil	No	Illumina	ITS1	NA	NA	NA_	PowerSoil DNA Isolation Kit (MoBio)	ITS1F/58A2R	CTTGGTCATTTAGAGGAAGTAA/CTGCGTTCTTCATCGAT	6.3	NA_	NA	NA	NA	NA	NA	NA	NA_	Solidago spp., Aster spp., Rubus spp., Asclepias spp., Parthenocissus quinquefolia, Toxicodendron radicans, Dactylis glomerata, Rosa multiflora, Lonicera spp., Acer saccharum, Fraxinus americana, Pinus strobus, Carya spp.	NA_	Rethinking Invasion Impacts across Multiple Field Sites Using European Swallowwort (Vincetoxicum rossicum) as a Model Invader	Thompson, GL., Bell, TH. and Kao-Kniffin, J.	2018	Invasive Plant Science and Management	10.1017/inp.2018.22	jtk57@cornell.edu	GlobalFungi	9.2
GF04003435S	118	31.03	7	Asia	China	eastern China	soil	cropland	cropland biome	16.2	1236	JM.101_fun	100	NA	5	0-15	2017	September	NA_	NA_	soil from agricultural field	No	Illumina	ITS1	0.5	0.5	NA_	FastDNA SPIN Kit for Soil (MP Biomedicals)	ITS5/ITS2	GGAAGTAAAAGTCGTAACAAGG/GCTGCGTTCTTCATCGATGC	6.4	H2O	1.43981	NA	0.0907	633.75	NA	12360	Zea mays	NA_	Additional physiochemical properties: dissolved organic C (mg/kg) = 21.55012841; microbial biomass C (mg/kg) = 265.876566; available N (mg/kg) = 76.58; NO3 (mg/kg) = 8.577268719; NH4 (mg/kg) = 3.14055435; microbial biomass N (mg/kg) = 9.234414903; available P (mg/kg) = 38.775; available K (mg/kg) = 111.5; total S (g/kg) = 0.230059017; available S (mg/kg) = 9.472979312; total Fe (g/kg) = 21.447254…	Balance between community assembly processes mediates species coexistence in agricultural soil microbiomes across eastern China.	Jiao, S., Yang, Y., Xu, Y., Zhang, J. and Lu, Y.	2020	The ISME Journal	10.1016/j.scitotenv.2020.141761	luyh@pku.edu.cn	GlobalFungi	17
GF05010215S	-78.6741	35.7616	81	North America	USA	Lonnie Poole Golf Course, Raleigh, North Carolina	soil	anthropogenic	anthropogenic terrestrial biome	NA	NA	F8DB	1	15000	1	2025-10-05	2018	February to March	NA_	5 cm core diameter	soil	No	Illumina	ITS1	0.5	0.5	NA_	FastDNA Spin kit for Soil (MP Biomedicals)	ITS1F_KYO2/ITS2_KYO2	TAGAGGAAGTAAAAGTCGTAA/TTYRCTRCGTTCTTCATC	5.6	H2O	NA	0.95	0.08	NA	NA	NA	Cynodon spp.	NA_	bermudagrass golf course	Soil microbial diversity and composition: Links to soil texture and associated properties	Xia, Q., Rufty, T. and Shi, W.	2020	Soil Biology and Biochemistry	10.1016/j.soilbio.2020.107953	wei_shi@ncsu.edu	GlobalFungi	16
GF05002256S	109.163	27.6433	568	Asia	China	Guizhou	soil	cropland	cropland	17	1300	Hg043fung	1	NA	1	0-15	2016	August	2	NA_	soil (Haplic Alisol)	No	Illumina	ITS1	0.3	0.3	NA_	PowerSoil DNA isolation Kit (Qiagen)	ITS1F/ITS2	CTTGGTCATTTAGAGGAAGTAA/GCTGCGTTCTTCATCGATGC	6.5	NA_	NA	NA	NA	NA	NA	NA	NA_	NA_	site15	Microbial taxonomic and functional attributes consistently predict soil CO2 emissions across contrasting croplands	Liu Y.-R., Delgado-Baquerizo M., Yang Z., Feng J., Zhu J., Huang Q.,	2020	Science of The Total Environment	10.1016/j.scitotenv.2019.134885	yrliu@mail.hzau.edu.cn	GlobalFungi	16.5
GF05002278S	109.298	27.8236	565	Asia	China	Hunan	soil	cropland	cropland	17	1300	Hg039fung	1	NA	1	0-15	2016	August	2	NA_	soil (Haplic Alisol)	No	Illumina	ITS1	0.3	0.3	NA_	PowerSoil DNA isolation Kit (Qiagen)	ITS1F/ITS2	CTTGGTCATTTAGAGGAAGTAA/GCTGCGTTCTTCATCGATGC	6.2	NA_	NA	NA	NA	NA	NA	NA	NA_	NA_	site13	Microbial taxonomic and functional attributes consistently predict soil CO2 emissions across contrasting croplands	Liu Y.-R., Delgado-Baquerizo M., Yang Z., Feng J., Zhu J., Huang Q.,	2020	Science of The Total Environment	10.1016/j.scitotenv.2019.134885	yrliu@mail.hzau.edu.cn	GlobalFungi	16.4
GF05002969S	-85.3729	42.4108	287	North America	USA	Michigan State University , LTER crop rotation experiment in Hickory Corners, Michigan	soil	cropland	cropland biome	NA	NA	T1R2BV2S	1	1000000	1	NA	2018	NA_	NA_	Soil was sampled by removing whole plants from the soil and placing ∼2 g of soil from the root zone into a coin envelope which was then dried on silica beads upon return to the lab	plant soil	No	Illumina	ITSboth	0.05	0.05	NA_	PowerMag Soil DNA Isolation Kit (Qiagen)	ITS1F/ITS4	CTTGGTCATTTAGAGGAAGTAA/TCCTCCGCTTATTGATATGC	6.1	NA_	NA	NA	NA	NA	NA	NA	Glycine max	NA_	Conventional_5, V2_early vegetative stage_two sets of unfolded trifoliate leaves, Pioneer P22T69R Roundup Ready soybean seed	Crop Management Impacts the Soybean (Glycine max) Microbiome	Longley, Reid; Noel, Zachary A.; Benucci, Gian Maria Niccolo; Chilvers, Martin, I; Trail, Frances; Bonito, Gregory	2020	Frontiers in Microbiology	10.3389/fmicb.2020.01116	bonito@msu.edu	GlobalFungi	9.2
GF05023589S	125.61	41.54	400	Asia	China	Jilin province, Tonghua	rhizosphere soil	cropland	farm	NA	NA	NCK1_ITS	1	100	1	NA	2017	June	24	roots were removed from the soil, topsoil was shakenoff, the soil close to the root surface was gently scraped off using cotton swabs	rhizosphere soil	No	Illumina	ITS1	NA	NA	NA_	E.Z.N.A. Soil DNA Kit (Omega)	ITS1F/ITS2	CTTGGTCATTTAGAGGAAGTAA/GCTGCGTTCTTCATCGATGC	5.6	NA_	NA	NA	NA	NA	NA	NA	Panax ginseng Meyer	NA_	cultivation age 0 years (control)	Diversity and composition of the Panax ginseng rhizosphere microbiome in various cultivation modesand ages	Tong, A.Z., Liu, W., Liu, Q., Xia, G.Q.	2021	BMC Microbiology	10.1186/s12866-020-02081-2	lwtong@163.com	GlobalFungi	6.6
GF05002948S	-85.3729	42.4108	287	North America	USA	Michigan State University , LTER crop rotation experiment in Hickory Corners, Michigan	soil	cropland	cropland biome	NA	NA	T2R5AR6S	1	1000000	1	NA	2018	NA_	NA_	Soil was sampled by removing whole plants from the soil and placing ∼2 g of soil from the root zone into a coin envelope which was then dried on silica beads upon return to the lab	plant soil	No	Illumina	ITSboth	0.05	0.05	NA_	PowerMag Soil DNA Isolation Kit (Qiagen)	ITS1F/ITS4	CTTGGTCATTTAGAGGAAGTAA/TCCTCCGCTTATTGATATGC	6.1	NA_	NA	NA	NA	NA	NA	NA	Glycine max	NA_	No-Till_8, R6_late reproductive stage_full pod development, Pioneer P22T69R Roundup Ready soybean seed	Crop Management Impacts the Soybean (Glycine max) Microbiome	Longley, Reid; Noel, Zachary A.; Benucci, Gian Maria Niccolo; Chilvers, Martin, I; Trail, Frances; Bonito, Gregory	2020	Frontiers in Microbiology	10.3389/fmicb.2020.01116	bonito@msu.edu	GlobalFungi	9.2
GF05002901S	-85.3729	42.4108	287	North America	USA	Michigan State University , LTER crop rotation experiment in Hickory Corners, Michigan	soil	cropland	cropland biome	NA	NA	T1R5BR2S	1	1000000	1	NA	2018	NA_	NA_	Soil was sampled by removing whole plants from the soil and placing ∼2 g of soil from the root zone into a coin envelope which was then dried on silica beads upon return to the lab	plant soil	No	Illumina	ITSboth	0.05	0.05	NA_	PowerMag Soil DNA Isolation Kit (Qiagen)	ITS1F/ITS4	CTTGGTCATTTAGAGGAAGTAA/TCCTCCGCTTATTGATATGC	6.1	NA_	NA	NA	NA	NA	NA	NA	Glycine max	NA_	Conventional_9, R2_growth_stage_full flower inflorescence/reproductive stage, Pioneer P22T69R Roundup Ready soybean seed	Crop Management Impacts the Soybean (Glycine max) Microbiome	Longley, Reid; Noel, Zachary A.; Benucci, Gian Maria Niccolo; Chilvers, Martin, I; Trail, Frances; Bonito, Gregory	2020	Frontiers in Microbiology	10.3389/fmicb.2020.01116	bonito@msu.edu	GlobalFungi	9.2
GF04003421S	121.68	39.62	10	Asia	China	eastern China	soil	cropland	cropland biome	9.8	645	JM.113_fun	100	NA	5	0-15	2017	September	NA_	NA_	soil from agricultural field	No	Illumina	ITS1	0.5	0.5	NA_	FastDNA SPIN Kit for Soil (MP Biomedicals)	ITS5/ITS2	GGAAGTAAAAGTCGTAACAAGG/GCTGCGTTCTTCATCGATGC	7.2	H2O	3.5475	NA	0.1997	750.05	NA	18470.4	Zea mays	NA_	Additional physiochemical properties: dissolved organic C (mg/kg) = 44.09173542; microbial biomass C (mg/kg) = 178.0950508; available N (mg/kg) = 163.38; NO3 (mg/kg) = 11.77647408; NH4 (mg/kg) = 1.959534831; microbial biomass N (mg/kg) = 8.736442932; available P (mg/kg) = 65.4; available K (mg/kg) = 271.1; total S (g/kg) = 0.441301874; available S (mg/kg) = 8.81879068; total Fe (g/kg) = 33.680187…	Balance between community assembly processes mediates species coexistence in agricultural soil microbiomes across eastern China.	Jiao, S., Yang, Y., Xu, Y., Zhang, J. and Lu, Y.	2020	The ISME Journal	10.1016/j.scitotenv.2020.141761	luyh@pku.edu.cn	GlobalFungi	10.8
GF05022549S	-76.5178	42.5228	213	North America	USA	Edwards Lake Cliff Nature Preserve, Ithaca, New York	soil	grassland	temperate grassland	NA	NA	Ea1_ITS	NA	NA	NA	NA	2014	July	2	roots and organic debris removed	soil	No	Illumina	ITS1	NA	NA	NA_	PowerSoil DNA Isolation Kit (MoBio)	ITS1F/58A2R	CTTGGTCATTTAGAGGAAGTAA/CTGCGTTCTTCATCGAT	5.2	NA_	NA	NA	NA	NA	NA	NA	NA_	Solidago spp., Aster spp., Rubus spp., Asclepias spp., Parthenocissus quinquefolia, Toxicodendron radicans, Dactylis glomerata, Rosa multiflora, Lonicera spp., Acer saccharum, Fraxinus americana, Pinus strobus, Carya spp.	NA_	Rethinking Invasion Impacts across Multiple Field Sites Using European Swallowwort (Vincetoxicum rossicum) as a Model Invader	Thompson, GL., Bell, TH. and Kao-Kniffin, J.	2018	Invasive Plant Science and Management	10.1017/inp.2018.22	jtk57@cornell.edu	GlobalFungi	9.8
GF05002939S	-85.3729	42.4108	287	North America	USA	Michigan State University , LTER crop rotation experiment in Hickory Corners, Michigan	soil	cropland	cropland biome	NA	NA	T2R5CR6S	1	1000000	1	NA	2018	NA_	NA_	Soil was sampled by removing whole plants from the soil and placing ∼2 g of soil from the root zone into a coin envelope which was then dried on silica beads upon return to the lab	plant soil	No	Illumina	ITSboth	0.05	0.05	NA_	PowerMag Soil DNA Isolation Kit (Qiagen)	ITS1F/ITS4	CTTGGTCATTTAGAGGAAGTAA/TCCTCCGCTTATTGATATGC	6.1	NA_	NA	NA	NA	NA	NA	NA	Glycine max	NA_	No-Till_10, R6_late reproductive stage_full pod development, Pioneer P22T69R Roundup Ready soybean seed	Crop Management Impacts the Soybean (Glycine max) Microbiome	Longley, Reid; Noel, Zachary A.; Benucci, Gian Maria Niccolo; Chilvers, Martin, I; Trail, Frances; Bonito, Gregory	2020	Frontiers in Microbiology	10.3389/fmicb.2020.01116	bonito@msu.edu	GlobalFungi	9.2
GF04003432S	116.88	30.17	32	Asia	China	eastern China	soil	cropland	cropland biome	17	1319	JM.102_fun	100	NA	5	0-15	2017	September	NA_	NA_	soil from agricultural field	No	Illumina	ITS1	0.5	0.5	NA_	FastDNA SPIN Kit for Soil (MP Biomedicals)	ITS5/ITS2	GGAAGTAAAAGTCGTAACAAGG/GCTGCGTTCTTCATCGATGC	6.2	H2O	4.26196	NA	0.286	729.872	NA	14507.8	Zea mays	NA_	Additional physiochemical properties: dissolved organic C (mg/kg) = 58.86161843; microbial biomass C (mg/kg) = 1151.09113; available N (mg/kg) = 279.58; NO3 (mg/kg) = 16.39268404; NH4 (mg/kg) = 9.985599888; microbial biomass N (mg/kg) = 36.99466142; available P (mg/kg) = 29.0875; available K (mg/kg) = 183; total S (g/kg) = 0.71360198; available S (mg/kg) = 38.81601023; total Fe (g/kg) = 28.112244…	Balance between community assembly processes mediates species coexistence in agricultural soil microbiomes across eastern China.	Jiao, S., Yang, Y., Xu, Y., Zhang, J. and Lu, Y.	2020	The ISME Journal	10.1016/j.scitotenv.2020.141761	luyh@pku.edu.cn	GlobalFungi	17.7
GF04005857S	5.6563	51.9861	9	Europe	Netherlands	Wageningen, Gelderland	root	grassland	temperate grassland	NA	NA	109	NA	NA	2	20-35	2010	June	NA_	two 30 mm diameter cores 30 cm apart	roots from 20-35cm	No	454Roche	ITS1	0.1	0.1	NA_	DNeasy Plant Mini Kit (Qiagen)	ITS1F/ITS2	CTTGGTCATTTAGAGGAAGTAA/GCTGCGTTCTTCATCGATGC	6	NA_	NA	NA	NA	NA	NA	NA	Agrostis capillaris, Festuca rubra	NA_	Block 3|Plot 4|Plant species no 2	Lost in diversity: the interactions between soil-borne fungi, biodiversity and plant productivity.	Mommer, L., Cotton, T.A., Raaijmakers, J.M., Termorshuizen, A.J., van Ruijven, J., Hendriks, M., van Rijssel, S.Q., van de Mortel, J.E., van der Paauw, J.W., Schijlen, E.G. and Smit-Tiekstra, A.E.	2018	New Phytologist	10.1111/nph.15036	Liesje.Mommer@wur.nl	GlobalFungi	10.2
GF05003553S	135.745	34.9868	26	Asia	Japan	Umekoji Park, Kyoto	soil	forest	broadleaf forest	16.3	1608.4	Inoti_06	0.01	5600	1	0-5	2021	February	25	Three fresh and fallen leaves of two dominant evergreen species (Q. glauca and C. sieboldii) were collected	fermentation-humus layer	No	Illumina	ITS1	0.25	0.25	NA_	PowerSoil DNA isolation Kit (Qiagen)	ITS1F_KYO2/ITS2_KYO2	TAGAGGAAGTAAAAGTCGTAA/TTYRCTRCGTTCTTCATC	6.3	NA_	NA	NA	NA	NA	NA	NA	Quercus glauca, Castanopsis sieboldii, Quercus serrata	NA_	NA_	Evaluation of seasonal dynamics of fungal DNA assemblages in a flow-regulated stream in a restored forest using eDNA metabarcoding	Matsuoka, S., Sugiyama, Y., Shimono, Y., Ushio, M. and Doi, H.	2021	Environmental Microbiology	10.1111/1462-2920.15669	code_matuoka@hotmail.com	GlobalFungi	16.3
GF05002902S	-85.3729	42.4108	287	North America	USA	Michigan State University , LTER crop rotation experiment in Hickory Corners, Michigan	soil	cropland	cropland biome	NA	NA	T2R1AR2S	1	1000000	1	NA	2018	NA_	NA_	Soil was sampled by removing whole plants from the soil and placing ∼2 g of soil from the root zone into a coin envelope which was then dried on silica beads upon return to the lab	plant soil	No	Illumina	ITSboth	0.05	0.05	NA_	PowerMag Soil DNA Isolation Kit (Qiagen)	ITS1F/ITS4	CTTGGTCATTTAGAGGAAGTAA/TCCTCCGCTTATTGATATGC	6.1	NA_	NA	NA	NA	NA	NA	NA	Glycine max	NA_	No-Till_1, R2_growth_stage_full flower inflorescence/reproductive stage, Pioneer P22T69R Roundup Ready soybean seed	Crop Management Impacts the Soybean (Glycine max) Microbiome	Longley, Reid; Noel, Zachary A.; Benucci, Gian Maria Niccolo; Chilvers, Martin, I; Trail, Frances; Bonito, Gregory	2020	Frontiers in Microbiology	10.3389/fmicb.2020.01116	bonito@msu.edu	GlobalFungi	9.2
GF05002942S	-85.3729	42.4108	287	North America	USA	Michigan State University , LTER crop rotation experiment in Hickory Corners, Michigan	soil	cropland	cropland biome	NA	NA	T2R6CR6S	1	1000000	1	NA	2018	NA_	NA_	Soil was sampled by removing whole plants from the soil and placing ∼2 g of soil from the root zone into a coin envelope which was then dried on silica beads upon return to the lab	plant soil	No	Illumina	ITSboth	0.05	0.05	NA_	PowerMag Soil DNA Isolation Kit (Qiagen)	ITS1F/ITS4	CTTGGTCATTTAGAGGAAGTAA/TCCTCCGCTTATTGATATGC	6.1	NA_	NA	NA	NA	NA	NA	NA	Glycine max	NA_	No-Till_14, R6_late reproductive stage_full pod development, Pioneer P22T69R Roundup Ready soybean seed	Crop Management Impacts the Soybean (Glycine max) Microbiome	Longley, Reid; Noel, Zachary A.; Benucci, Gian Maria Niccolo; Chilvers, Martin, I; Trail, Frances; Bonito, Gregory	2020	Frontiers in Microbiology	10.3389/fmicb.2020.01116	bonito@msu.edu	GlobalFungi	9.2
GF05002982S	-85.3729	42.4108	287	North America	USA	Michigan State University , LTER crop rotation experiment in Hickory Corners, Michigan	soil	cropland	cropland biome	NA	NA	T2R2CV2S	1	1000000	1	NA	2018	NA_	NA_	Soil was sampled by removing whole plants from the soil and placing ∼2 g of soil from the root zone into a coin envelope which was then dried on silica beads upon return to the lab	plant soil	No	Illumina	ITSboth	0.05	0.05	NA_	PowerMag Soil DNA Isolation Kit (Qiagen)	ITS1F/ITS4	CTTGGTCATTTAGAGGAAGTAA/TCCTCCGCTTATTGATATGC	6.1	NA_	NA	NA	NA	NA	NA	NA	Glycine max	NA_	No-Till_6, V2_early vegetative stage_two sets of unfolded trifoliate leaves, Pioneer P22T69R Roundup Ready soybean seed	Crop Management Impacts the Soybean (Glycine max) Microbiome	Longley, Reid; Noel, Zachary A.; Benucci, Gian Maria Niccolo; Chilvers, Martin, I; Trail, Frances; Bonito, Gregory	2020	Frontiers in Microbiology	10.3389/fmicb.2020.01116	bonito@msu.edu	GlobalFungi	9.2
GF05002893S	-85.3729	42.4108	287	North America	USA	Michigan State University , LTER crop rotation experiment in Hickory Corners, Michigan	soil	cropland	cropland biome	NA	NA	T1R6CR2S	1	1000000	1	NA	2018	NA_	NA_	Soil was sampled by removing whole plants from the soil and placing ∼2 g of soil from the root zone into a coin envelope which was then dried on silica beads upon return to the lab	plant soil	No	Illumina	ITSboth	0.05	0.05	NA_	PowerMag Soil DNA Isolation Kit (Qiagen)	ITS1F/ITS4	CTTGGTCATTTAGAGGAAGTAA/TCCTCCGCTTATTGATATGC	6.1	NA_	NA	NA	NA	NA	NA	NA	Glycine max	NA_	Conventional_13, R2_growth_stage_full flower inflorescence/reproductive stage, Pioneer P22T69R Roundup Ready soybean seed	Crop Management Impacts the Soybean (Glycine max) Microbiome	Longley, Reid; Noel, Zachary A.; Benucci, Gian Maria Niccolo; Chilvers, Martin, I; Trail, Frances; Bonito, Gregory	2020	Frontiers in Microbiology	10.3389/fmicb.2020.01116	bonito@msu.edu	GlobalFungi	9.2
GF05002966S	-85.3729	42.4108	287	North America	USA	Michigan State University , LTER crop rotation experiment in Hickory Corners, Michigan	soil	cropland	cropland biome	NA	NA	T2R1BV2S	1	1000000	1	NA	2018	NA_	NA_	Soil was sampled by removing whole plants from the soil and placing ∼2 g of soil from the root zone into a coin envelope which was then dried on silica beads upon return to the lab	plant soil	No	Illumina	ITSboth	0.05	0.05	NA_	PowerMag Soil DNA Isolation Kit (Qiagen)	ITS1F/ITS4	CTTGGTCATTTAGAGGAAGTAA/TCCTCCGCTTATTGATATGC	6.1	NA_	NA	NA	NA	NA	NA	NA	Glycine max	NA_	Conventional_2, V2_early vegetative stage_two sets of unfolded trifoliate leaves, Pioneer P22T69R Roundup Ready soybean seed	Crop Management Impacts the Soybean (Glycine max) Microbiome	Longley, Reid; Noel, Zachary A.; Benucci, Gian Maria Niccolo; Chilvers, Martin, I; Trail, Frances; Bonito, Gregory	2020	Frontiers in Microbiology	10.3389/fmicb.2020.01116	bonito@msu.edu	GlobalFungi	9.2
GF04003367S	123.83	47.14	142	Asia	China	eastern China	soil	cropland	cropland biome	3.9	417	JM.120_fun	100	NA	5	0-15	2017	September	NA_	NA_	soil from agricultural field	No	Illumina	ITS1	0.5	0.5	NA_	FastDNA SPIN Kit for Soil (MP Biomedicals)	ITS5/ITS2	GGAAGTAAAAGTCGTAACAAGG/GCTGCGTTCTTCATCGATGC	8.1	H2O	1.84968	NA	0.0859	371.46	NA	20722	Zea mays	NA_	Additional physiochemical properties: dissolved organic C (mg/kg) = 42.72439568; microbial biomass C (mg/kg) = 125.8559432; available N (mg/kg) = 65.38; NO3 (mg/kg) = 7.43770142; NH4 (mg/kg) = 2.589889392; microbial biomass N (mg/kg) = 8.515907491; available P (mg/kg) = 5.5875; available K (mg/kg) = 43.7; total S (g/kg) = 0.216059331; available S (mg/kg) = 5.42718588; total Fe (g/kg) = 19.3108225…	Balance between community assembly processes mediates species coexistence in agricultural soil microbiomes across eastern China.	Jiao, S., Yang, Y., Xu, Y., Zhang, J. and Lu, Y.	2020	The ISME Journal	10.1016/j.scitotenv.2020.141761	luyh@pku.edu.cn	GlobalFungi	4.1
GF04003443S	126.24	43.13	348	Asia	China	eastern China	soil	cropland	cropland biome	3.8	759	JR.111_fun	100	NA	5	0-15	2017	September	NA_	NA_	soil from agricultural field	No	Illumina	ITS1	0.5	0.5	NA_	FastDNA SPIN Kit for Soil (MP Biomedicals)	ITS5/ITS2	GGAAGTAAAAGTCGTAACAAGG/GCTGCGTTCTTCATCGATGC	5.7	H2O	3.19397	NA	0.1779	97.4221	NA	16077.1	Oryza sativa	NA_	Additional physiochemical properties: dissolved organic C (mg/kg) = 109.8080552; microbial biomass C (mg/kg) = 187.4773323; available N (mg/kg) = 147.98; NO3 (mg/kg) = 1.303944045; NH4 (mg/kg) = 9.412727273; microbial biomass N (mg/kg) = 8.856175062; available P (mg/kg) = 40.75; available K (mg/kg) = 92.8; total S (g/kg) = 0.359483506; available S (mg/kg) = 16.53786623; total Fe (g/kg) = 32.44788…	Balance between community assembly processes mediates species coexistence in agricultural soil microbiomes across eastern China.	Jiao, S., Yang, Y., Xu, Y., Zhang, J. and Lu, Y.	2020	The ISME Journal	10.1016/j.scitotenv.2020.141761	luyh@pku.edu.cn	GlobalFungi	5.6
GF05032066S	2.35448	46.6199	250	Europe	France	NA_	soil	cropland	cropland biome	11.0292	708	ITS__839	8	NA	5	0-20	2018	October	9	five subsamples were collected at each site with one subsample collected at precise location and other four at the four cardinal directions	soil	No	PacBio	ITSboth	0.6	0.6	NA_	DNeasy PowerSoil HTP 96 Kit (Qiagen)	ITS9MUNngs/ITS4ngsUni	TACACACCGCCCGTCG/CCTSCSCTTANTDATATGC	6.2	H2O	NA	1.46	0.16	NA	NA	NA	NA_	NA_	A part of the 2018 LUCAS Soil module; extractable phosphorus: (54.8), and potassium: (124.9) from soil sample in ppm, three 0.2 g aliquots per sample were extracted from soil and were then pooled after extraction	Patterns in soil microbial diversity across Europe	Labouyrie, M., Ballabio, C., Romero, F., Panagos, P., Jones, A., Schmid, M.W., Mikryukov, V., Dulya, O., Tedersoo, L., Bahram, M. and Lugato, E.	2023	Nature Communications	10.1038/s41467-023-37937-4	alberto.orgiazzi@gmail.com, marcel.vanderheijden@agroscope.admin.ch	GlobalFungi	11.6
GF05031667S	14.9748	48.2916	507	Europe	Austria	NA_	soil	cropland	cropland biome	7.2958	789	ITS__7	8	NA	5	0-20	2018	May	29	five subsamples were collected at each site with one subsample collected at precise location and other four at the four cardinal directions	soil	No	PacBio	ITSboth	0.6	0.6	NA_	DNeasy PowerSoil HTP 96 Kit (Qiagen)	ITS9MUNngs/ITS4ngsUni	TACACACCGCCCGTCG/CCTSCSCTTANTDATATGC	5.2	H2O	NA	1.92	0.21	NA	NA	NA	NA_	NA_	A part of the 2018 LUCAS Soil module; extractable phosphorus: (34.3), and potassium: (78.2) from soil sample in ppm, three 0.2 g aliquots per sample were extracted from soil and were then pooled after extraction	Patterns in soil microbial diversity across Europe	Labouyrie, M., Ballabio, C., Romero, F., Panagos, P., Jones, A., Schmid, M.W., Mikryukov, V., Dulya, O., Tedersoo, L., Bahram, M. and Lugato, E.	2023	Nature Communications	10.1038/s41467-023-37937-4	alberto.orgiazzi@gmail.com, marcel.vanderheijden@agroscope.admin.ch	GlobalFungi	7.9
GF05031472S	23.6942	53.3856	187	Europe	Poland	NA_	soil	cropland	cropland biome	6.325	590	ITS__380	8	NA	5	0-20	2018	July	9	five subsamples were collected at each site with one subsample collected at precise location and other four at the four cardinal directions	soil	No	PacBio	ITSboth	0.6	0.6	NA_	DNeasy PowerSoil HTP 96 Kit (Qiagen)	ITS9MUNngs/ITS4ngsUni	TACACACCGCCCGTCG/CCTSCSCTTANTDATATGC	6.1	H2O	NA	1.42	0.15	NA	NA	NA	NA_	NA_	A part of the 2018 LUCAS Soil module; extractable phosphorus: (41.6), and potassium: (89.9) from soil sample in ppm, three 0.2 g aliquots per sample were extracted from soil and were then pooled after extraction	Patterns in soil microbial diversity across Europe	Labouyrie, M., Ballabio, C., Romero, F., Panagos, P., Jones, A., Schmid, M.W., Mikryukov, V., Dulya, O., Tedersoo, L., Bahram, M. and Lugato, E.	2023	Nature Communications	10.1038/s41467-023-37937-4	alberto.orgiazzi@gmail.com, marcel.vanderheijden@agroscope.admin.ch	GlobalFungi	7
GF05010168S	-78.5939	35.7741	88	North America	USA	Raleigh Country Club, Raleigh, North Carolina	soil	anthropogenic	anthropogenic terrestrial biome	NA	NA	F2CT	1	15000	1	0-5	2018	February to March	NA_	5 cm core diameter	soil	No	Illumina	ITS1	0.5	0.5	NA_	FastDNA Spin kit for Soil (MP Biomedicals)	ITS1F_KYO2/ITS2_KYO2	TAGAGGAAGTAAAAGTCGTAA/TTYRCTRCGTTCTTCATC	5.3	H2O	NA	3.42	0.28	NA	NA	NA	Cynodon spp.	NA_	bermudagrass golf course	Soil microbial diversity and composition: Links to soil texture and associated properties	Xia, Q., Rufty, T. and Shi, W.	2020	Soil Biology and Biochemistry	10.1016/j.soilbio.2020.107953	wei_shi@ncsu.edu	GlobalFungi	16
GF05032025S	-8.81542	42.9797	326	Europe	Spain	NA_	soil	cropland	cropland biome	12.8917	1402	ITS__173	8	NA	5	0-20	2018	June	26	five subsamples were collected at each site with one subsample collected at precise location and other four at the four cardinal directions	soil	No	PacBio	ITSboth	0.6	0.6	NA_	DNeasy PowerSoil HTP 96 Kit (Qiagen)	ITS9MUNngs/ITS4ngsUni	TACACACCGCCCGTCG/CCTSCSCTTANTDATATGC	5.4	H2O	NA	5.37	0.49	NA	NA	NA	NA_	NA_	A part of the 2018 LUCAS Soil module; extractable phosphorus: (130.2), and potassium: (82.1) from soil sample in ppm, three 0.2 g aliquots per sample were extracted from soil and were then pooled after extraction	Patterns in soil microbial diversity across Europe	Labouyrie, M., Ballabio, C., Romero, F., Panagos, P., Jones, A., Schmid, M.W., Mikryukov, V., Dulya, O., Tedersoo, L., Bahram, M. and Lugato, E.	2023	Nature Communications	10.1038/s41467-023-37937-4	alberto.orgiazzi@gmail.com, marcel.vanderheijden@agroscope.admin.ch	GlobalFungi	13.2
GF04003428S	106.38	32.23	754	Asia	China	eastern China	soil	cropland	cropland biome	14.7	1016	JR.124_fun	100	NA	5	0-15	2017	September	NA_	NA_	soil from agricultural field	No	Illumina	ITS1	0.5	0.5	NA_	FastDNA SPIN Kit for Soil (MP Biomedicals)	ITS5/ITS2	GGAAGTAAAAGTCGTAACAAGG/GCTGCGTTCTTCATCGATGC	6.5	H2O	3.48618	NA	0.1841	562.5	NA	16450	Oryza sativa	NA_	Additional physiochemical properties: dissolved organic C (mg/kg) = 130.7695904; microbial biomass C (mg/kg) = 1025.017403; available N (mg/kg) = 147.98; NO3 (mg/kg) = 1.153825301; NH4 (mg/kg) = 3.58060241; microbial biomass N (mg/kg) = 24.89812048; available P (mg/kg) = 10.5; available K (mg/kg) = 115.7; total S (g/kg) = 0.256267341; available S (mg/kg) = 14.11262108; total Fe (g/kg) = 34.468667…	Balance between community assembly processes mediates species coexistence in agricultural soil microbiomes across eastern China.	Jiao, S., Yang, Y., Xu, Y., Zhang, J. and Lu, Y.	2020	The ISME Journal	10.1016/j.scitotenv.2020.141761	luyh@pku.edu.cn	GlobalFungi	14.8
GF05002545S	-0.009447	48.3042	77	Europe	France	Asse le boisne	soil	cropland	cropland biome	NA	NA	Soil-P7S3-c	1	2020-05-01	1	0-20	2017	September	25	At each sampling spot, superficial soil (0–20 cm in depth) was also collected.	topsoil	No	Illumina	ITS1	0.9	0.9	NA_	NucleoSpin Soil Kit (Macherey-Nagel)	ITS1F/ITS2	CTTGGTCATTTAGAGGAAGTAA/GCTGCGTTCTTCATCGATGC	6.2	NA_	NA	NA	NA	NA	NA	NA	Cannabis sativa	NA_	NA_	Populations of the Parasitic Plant Phelipanche ramosa Influence Their Seed Microbiota	Huet, Sarah; Pouvreau, Jean-Bernard; Delage, Erwan; Delgrange, Sabine; Marais, Coralie; Bahut, Muriel; Delavault, Philippe; Simier, Philippe; Poulin, Lucie	2020	Frontiers in Plant Science	10.3389/fpls.2020.01075	lucie.poulin@univ-nantes.fr	GlobalFungi	11.4
GF05023593S	125.61	41.54	400	Asia	China	Jilin province, Tonghua	rhizosphere soil	cropland	agricultural ecosystem	NA	NA	N12_ITS	1	100	1	NA	2017	June	24	roots were removed from the soil, topsoil was shakenoff, the soil close to the root surface was gently scraped off using cotton swabs	rhizosphere soil	No	Illumina	ITS1	NA	NA	NA_	E.Z.N.A. Soil DNA Kit (Omega)	ITS1F/ITS2	CTTGGTCATTTAGAGGAAGTAA/GCTGCGTTCTTCATCGATGC	5.6	NA_	NA	NA	NA	NA	NA	NA	Panax ginseng Meyer	NA_	cultivation age 1 year	Diversity and composition of the Panax ginseng rhizosphere microbiome in various cultivation modesand ages	Tong, A.Z., Liu, W., Liu, Q., Xia, G.Q.	2021	BMC Microbiology	10.1186/s12866-020-02081-2	lwtong@163.com	GlobalFungi	6.6
GF05010205S	-78.3991	35.637	61	North America	USA	The Neuse Golf Club, Clayton, North Carolina	soil	anthropogenic	anthropogenic terrestrial biome	NA	NA	F10CB	1	15000	1	2025-10-05	2018	February to March	NA_	5 cm core diameter	soil	No	Illumina	ITS1	0.5	0.5	NA_	FastDNA Spin kit for Soil (MP Biomedicals)	ITS1F_KYO2/ITS2_KYO2	TAGAGGAAGTAAAAGTCGTAA/TTYRCTRCGTTCTTCATC	5.3	H2O	NA	0.95	0.08	NA	NA	NA	Cynodon spp.	NA_	bermudagrass golf course	Soil microbial diversity and composition: Links to soil texture and associated properties	Xia, Q., Rufty, T. and Shi, W.	2020	Soil Biology and Biochemistry	10.1016/j.soilbio.2020.107953	wei_shi@ncsu.edu	GlobalFungi	16.2
GF05023601S	125.94	40.98	191	Asia	China	Jilin province, Tonghua	rhizosphere soil	cropland	agricultural ecosystem	NA	NA	N41_ITS	1	100	1	NA	2017	June	24	roots were removed from the soil, topsoil was shakenoff, the soil close to the root surface was gently scraped off using cotton swabs	rhizosphere soil	No	Illumina	ITS1	NA	NA	NA_	E.Z.N.A. Soil DNA Kit (Omega)	ITS1F/ITS2	CTTGGTCATTTAGAGGAAGTAA/GCTGCGTTCTTCATCGATGC	5.9	NA_	NA	NA	NA	NA	NA	NA	Panax ginseng Meyer	NA_	cultivation age 4 years	Diversity and composition of the Panax ginseng rhizosphere microbiome in various cultivation modesand ages	Tong, A.Z., Liu, W., Liu, Q., Xia, G.Q.	2021	BMC Microbiology	10.1186/s12866-020-02081-2	lwtong@163.com	GlobalFungi	8.3
GF05031758S	19.6865	51.1836	228	Europe	Poland	NA_	soil	cropland	cropland biome	8.0042	568	ITS__224	8	NA	5	0-20	2018	June	5	five subsamples were collected at each site with one subsample collected at precise location and other four at the four cardinal directions	soil	No	PacBio	ITSboth	0.6	0.6	NA_	DNeasy PowerSoil HTP 96 Kit (Qiagen)	ITS9MUNngs/ITS4ngsUni	TACACACCGCCCGTCG/CCTSCSCTTANTDATATGC	5.9	H2O	NA	0.84	0.1	NA	NA	NA	NA_	NA_	A part of the 2018 LUCAS Soil module; extractable phosphorus: (41.3), and potassium: (79.5) from soil sample in ppm, three 0.2 g aliquots per sample were extracted from soil and were then pooled after extraction	Patterns in soil microbial diversity across Europe	Labouyrie, M., Ballabio, C., Romero, F., Panagos, P., Jones, A., Schmid, M.W., Mikryukov, V., Dulya, O., Tedersoo, L., Bahram, M. and Lugato, E.	2023	Nature Communications	10.1038/s41467-023-37937-4	alberto.orgiazzi@gmail.com, marcel.vanderheijden@agroscope.admin.ch	GlobalFungi	8.3
GF05010204S	-78.3991	35.637	61	North America	USA	The Neuse Golf Club, Clayton, North Carolina	soil	anthropogenic	anthropogenic terrestrial biome	NA	NA	F10CT	1	15000	1	0-5	2018	February to March	NA_	5 cm core diameter	soil	No	Illumina	ITS1	0.5	0.5	NA_	FastDNA Spin kit for Soil (MP Biomedicals)	ITS1F_KYO2/ITS2_KYO2	TAGAGGAAGTAAAAGTCGTAA/TTYRCTRCGTTCTTCATC	5.3	H2O	NA	3.42	0.28	NA	NA	NA	Cynodon spp.	NA_	bermudagrass golf course	Soil microbial diversity and composition: Links to soil texture and associated properties	Xia, Q., Rufty, T. and Shi, W.	2020	Soil Biology and Biochemistry	10.1016/j.soilbio.2020.107953	wei_shi@ncsu.edu	GlobalFungi	16.2
GF05031679S	20.9503	51.5063	158	Europe	Poland	NA_	soil	cropland	cropland biome	8.3	537	ITS__585	8	NA	5	0-20	2018	August	6	five subsamples were collected at each site with one subsample collected at precise location and other four at the four cardinal directions	soil	No	PacBio	ITSboth	0.6	0.6	NA_	DNeasy PowerSoil HTP 96 Kit (Qiagen)	ITS9MUNngs/ITS4ngsUni	TACACACCGCCCGTCG/CCTSCSCTTANTDATATGC	6.2	H2O	NA	0.77	0.09	NA	NA	NA	NA_	NA_	A part of the 2018 LUCAS Soil module; extractable phosphorus: (13), and potassium: (55.9) from soil sample in ppm, three 0.2 g aliquots per sample were extracted from soil and were then pooled after extraction	Patterns in soil microbial diversity across Europe	Labouyrie, M., Ballabio, C., Romero, F., Panagos, P., Jones, A., Schmid, M.W., Mikryukov, V., Dulya, O., Tedersoo, L., Bahram, M. and Lugato, E.	2023	Nature Communications	10.1038/s41467-023-37937-4	alberto.orgiazzi@gmail.com, marcel.vanderheijden@agroscope.admin.ch	GlobalFungi	8.4
GF05031657S	-2.69548	47.8685	141	Europe	France	NA_	soil	cropland	cropland biome	11.5167	922	ITS__604	8	NA	5	0-20	2018	August	19	five subsamples were collected at each site with one subsample collected at precise location and other four at the four cardinal directions	soil	No	PacBio	ITSboth	0.6	0.6	NA_	DNeasy PowerSoil HTP 96 Kit (Qiagen)	ITS9MUNngs/ITS4ngsUni	TACACACCGCCCGTCG/CCTSCSCTTANTDATATGC	6	H2O	NA	2.04	0.21	NA	NA	NA	NA_	NA_	A part of the 2018 LUCAS Soil module; extractable phosphorus: (153.1), and potassium: (253.1) from soil sample in ppm, three 0.2 g aliquots per sample were extracted from soil and were then pooled after extraction	Patterns in soil microbial diversity across Europe	Labouyrie, M., Ballabio, C., Romero, F., Panagos, P., Jones, A., Schmid, M.W., Mikryukov, V., Dulya, O., Tedersoo, L., Bahram, M. and Lugato, E.	2023	Nature Communications	10.1038/s41467-023-37937-4	alberto.orgiazzi@gmail.com, marcel.vanderheijden@agroscope.admin.ch	GlobalFungi	11.4
GF04005856S	5.6563	51.9861	9	Europe	Netherlands	Wageningen, Gelderland	root	grassland	temperate grassland	NA	NA	35	NA	NA	2	0-5	2010	June	NA_	two 30 mm diameter cores 30 cm apart	roots from 0-5cm	No	454Roche	ITS1	0.1	0.1	NA_	DNeasy Plant Mini Kit (Qiagen)	ITS1F/ITS2	CTTGGTCATTTAGAGGAAGTAA/GCTGCGTTCTTCATCGATGC	6	NA_	NA	NA	NA	NA	NA	NA	Agrostis capillaris, Festuca rubra	NA_	Block 3|Plot 4|Plant species no 2	Lost in diversity: the interactions between soil-borne fungi, biodiversity and plant productivity.	Mommer, L., Cotton, T.A., Raaijmakers, J.M., Termorshuizen, A.J., van Ruijven, J., Hendriks, M., van Rijssel, S.Q., van de Mortel, J.E., van der Paauw, J.W., Schijlen, E.G. and Smit-Tiekstra, A.E.	2018	New Phytologist	10.1111/nph.15036	Liesje.Mommer@wur.nl	GlobalFungi	10.2
GF05002547S	-0.009447	48.3042	77	Europe	France	Asse le boisne	soil	cropland	cropland biome	NA	NA	Soil-P7S3-b	1	2020-05-01	1	0-20	2017	September	25	At each sampling spot, superficial soil (0–20 cm in depth) was also collected.	topsoil	No	Illumina	ITS1	0.9	0.9	NA_	NucleoSpin Soil Kit (Macherey-Nagel)	ITS1F/ITS2	CTTGGTCATTTAGAGGAAGTAA/GCTGCGTTCTTCATCGATGC	6.2	NA_	NA	NA	NA	NA	NA	NA	Cannabis sativa	NA_	NA_	Populations of the Parasitic Plant Phelipanche ramosa Influence Their Seed Microbiota	Huet, Sarah; Pouvreau, Jean-Bernard; Delage, Erwan; Delgrange, Sabine; Marais, Coralie; Bahut, Muriel; Delavault, Philippe; Simier, Philippe; Poulin, Lucie	2020	Frontiers in Plant Science	10.3389/fpls.2020.01075	lucie.poulin@univ-nantes.fr	GlobalFungi	11.4
GF05031655S	-7.51748	37.6243	97	Europe	Portugal	NA_	soil	grassland	temperate grassland biome	17.3542	522	ITS__62	8	NA	5	0-20	2018	May	17	five subsamples were collected at each site with one subsample collected at precise location and other four at the four cardinal directions	soil	No	PacBio	ITSboth	0.6	0.6	NA_	DNeasy PowerSoil HTP 96 Kit (Qiagen)	ITS9MUNngs/ITS4ngsUni	TACACACCGCCCGTCG/CCTSCSCTTANTDATATGC	7.3	H2O	NA	0.96	0.12	NA	NA	NA	NA_	NA_	A part of the 2018 LUCAS Soil module; extractable phosphorus: (2.8), and potassium: (44.7) from soil sample in ppm, three 0.2 g aliquots per sample were extracted from soil and were then pooled after extraction	Patterns in soil microbial diversity across Europe	Labouyrie, M., Ballabio, C., Romero, F., Panagos, P., Jones, A., Schmid, M.W., Mikryukov, V., Dulya, O., Tedersoo, L., Bahram, M. and Lugato, E.	2023	Nature Communications	10.1038/s41467-023-37937-4	alberto.orgiazzi@gmail.com, marcel.vanderheijden@agroscope.admin.ch	GlobalFungi	17.8
GF05023596S	125.61	41.54	400	Asia	China	Jilin province, Tonghua	rhizosphere soil	cropland	agricultural ecosystem	NA	NA	N22_ITS	1	100	1	NA	2017	June	24	roots were removed from the soil, topsoil was shakenoff, the soil close to the root surface was gently scraped off using cotton swabs	rhizosphere soil	No	Illumina	ITS1	NA	NA	NA_	E.Z.N.A. Soil DNA Kit (Omega)	ITS1F/ITS2	CTTGGTCATTTAGAGGAAGTAA/GCTGCGTTCTTCATCGATGC	5.6	NA_	NA	NA	NA	NA	NA	NA	Panax ginseng Meyer	NA_	cultivation age 2 years	Diversity and composition of the Panax ginseng rhizosphere microbiome in various cultivation modesand ages	Tong, A.Z., Liu, W., Liu, Q., Xia, G.Q.	2021	BMC Microbiology	10.1186/s12866-020-02081-2	lwtong@163.com	GlobalFungi	6.6
GF05023595S	125.61	41.54	400	Asia	China	Jilin province, Tonghua	rhizosphere soil	cropland	agricultural ecosystem	NA	NA	N21_ITS	1	100	1	NA	2017	June	24	roots were removed from the soil, topsoil was shakenoff, the soil close to the root surface was gently scraped off using cotton swabs	rhizosphere soil	No	Illumina	ITS1	NA	NA	NA_	E.Z.N.A. Soil DNA Kit (Omega)	ITS1F/ITS2	CTTGGTCATTTAGAGGAAGTAA/GCTGCGTTCTTCATCGATGC	5.6	NA_	NA	NA	NA	NA	NA	NA	Panax ginseng Meyer	NA_	cultivation age 2 years	Diversity and composition of the Panax ginseng rhizosphere microbiome in various cultivation modesand ages	Tong, A.Z., Liu, W., Liu, Q., Xia, G.Q.	2021	BMC Microbiology	10.1186/s12866-020-02081-2	lwtong@163.com	GlobalFungi	6.6
GF05009194S	117.251	43.1636	1294	Asia	China	northern China	soil	grassland	grassland	1.2625	381	S713.fungi	NA	NA	3	0-10	2018	August	NA_	5 cm core diameter	soil	No	Illumina	ITS1	0.5	0.5	NA_	PowerSoil DNA Isolation Kit (MoBio)	ITS1F/ITS2	CTTGGTCATTTAGAGGAAGTAA/GCTGCGTTCTTCATCGATGC	8.1	NA_	NA	0.301126	0.0323333	NA	NA	NA	NA_	NA_	Typical steppe	Plant diversity has stronger linkage with soil fungal diversity than with bacterial diversity across grasslands of northern China.	Wang, C., Ma, L., Zuo, X., Ye, X., Wang, R., Huang, Z., Liu, G. and Cornelissen, J.H.	2022	Global Ecology and Biogeography	10.1111/geb.13462	wangcw@ibcas.ac.cn	GlobalFungi	2.3
GF05003550S	135.745	34.9868	26	Asia	Japan	Umekoji Park, Kyoto	soil	forest	broadleaf forest	16.3	1608.4	Inoti_03	0.01	5600	1	0-5	2021	February	25	one soil block of the fermentation-humus layer (10 cm x 10 cm each, approximately 5 cm deep)	fermentation-humus layer	No	Illumina	ITS1	0.25	0.25	NA_	PowerSoil DNA isolation Kit (Qiagen)	ITS1F_KYO2/ITS2_KYO2	TAGAGGAAGTAAAAGTCGTAA/TTYRCTRCGTTCTTCATC	6.3	NA_	NA	NA	NA	NA	NA	NA	Quercus glauca, Castanopsis sieboldii, Quercus serrata	NA_	NA_	Evaluation of seasonal dynamics of fungal DNA assemblages in a flow-regulated stream in a restored forest using eDNA metabarcoding	Matsuoka, S., Sugiyama, Y., Shimono, Y., Ushio, M. and Doi, H.	2021	Environmental Microbiology	10.1111/1462-2920.15669	code_matuoka@hotmail.com	GlobalFungi	16.3
GF05010182S	-78.4679	35.6921	69	North America	USA	Country Club of Salisbury, Salisbury, North Carolina	soil	anthropogenic	anthropogenic terrestrial biome	NA	NA	F4SB	1	15000	1	2025-10-05	2018	February to March	NA_	5 cm core diameter	soil	No	Illumina	ITS1	0.5	0.5	NA_	FastDNA Spin kit for Soil (MP Biomedicals)	ITS1F_KYO2/ITS2_KYO2	TAGAGGAAGTAAAAGTCGTAA/TTYRCTRCGTTCTTCATC	5.2	H2O	NA	0.95	0.08	NA	NA	NA	Cynodon spp.	NA_	bermudagrass golf course	Soil microbial diversity and composition: Links to soil texture and associated properties	Xia, Q., Rufty, T. and Shi, W.	2020	Soil Biology and Biochemistry	10.1016/j.soilbio.2020.107953	wei_shi@ncsu.edu	GlobalFungi	16.2
GF05031804S	21.4641	50.1851	198	Europe	Poland	NA_	soil	woodland	broadleaf forest biome	8.225	619	ITS__880	8	NA	5	0-20	2018	October	2	five subsamples were collected at each site with one subsample collected at precise location and other four at the four cardinal directions	soil	No	PacBio	ITSboth	0.6	0.6	NA_	DNeasy PowerSoil HTP 96 Kit (Qiagen)	ITS9MUNngs/ITS4ngsUni	TACACACCGCCCGTCG/CCTSCSCTTANTDATATGC	5.9	H2O	NA	1.01	0.12	NA	NA	NA	NA_	NA_	A part of the 2018 LUCAS Soil module; extractable phosphorus: (24.8), and potassium: (130) from soil sample in ppm, three 0.2 g aliquots per sample were extracted from soil and were then pooled after extraction	Patterns in soil microbial diversity across Europe	Labouyrie, M., Ballabio, C., Romero, F., Panagos, P., Jones, A., Schmid, M.W., Mikryukov, V., Dulya, O., Tedersoo, L., Bahram, M. and Lugato, E.	2023	Nature Communications	10.1038/s41467-023-37937-4	alberto.orgiazzi@gmail.com, marcel.vanderheijden@agroscope.admin.ch	GlobalFungi	8.9
GF05025622S	29.0797	-26.0446	1603	Africa	South Africa	NA_	soil	forest	broadleaf forest	15.4	697	ZA44_S399_L001_R1	4	5000	16	0-5	2017-2018	January to June	NA_	sample replicates were collected in sterile Whirlpak bags from the vertices of a 100 m x 50 m plot	surface soil	No	Illumina	ITSboth	0.25	0.25	NA_	DNeasy PowerSoil Kit (Qiagen)	ITS1F/ITS4	CTTGGTCATTTAGAGGAAGTAA/TCCTCCGCTTATTGATATGC	5.9	H2O	NA	1.11	0.09	42.1	646.07	148.63	NA_	NA_	Open (15-40%) broadleaved deciduous forest (>5m)	Biogeographical survey of soil microbiomes across sub-Saharan Africa: structure, drivers, and predicted climate-driven changes.	Cowan, D.A., Lebre, P.H., Amon, C.E.R., Becker, R.W., Boga, H.I., Boulangé, A., Chiyaka, T.L., Coetzee, T., de Jager, P.C., Dikinya, O. and Eckardt, F.	2022	Microbiome	10.1186/s40168-022-01297-w	don.cowan@up.ac.za, pedro.bixiraonetomarinholebre@up.ac.za	GlobalFungi	16
GF05002977S	-85.3729	42.4108	287	North America	USA	Michigan State University , LTER crop rotation experiment in Hickory Corners, Michigan	soil	cropland	cropland biome	NA	NA	T2R6CV2S	1	1000000	1	NA	2018	NA_	NA_	Soil was sampled by removing whole plants from the soil and placing ∼2 g of soil from the root zone into a coin envelope which was then dried on silica beads upon return to the lab	plant soil	No	Illumina	ITSboth	0.05	0.05	NA_	PowerMag Soil DNA Isolation Kit (Qiagen)	ITS1F/ITS4	CTTGGTCATTTAGAGGAAGTAA/TCCTCCGCTTATTGATATGC	6.1	NA_	NA	NA	NA	NA	NA	NA	Glycine max	NA_	No-Till_12, V2_early vegetative stage_two sets of unfolded trifoliate leaves, Pioneer P22T69R Roundup Ready soybean seed	Crop Management Impacts the Soybean (Glycine max) Microbiome	Longley, Reid; Noel, Zachary A.; Benucci, Gian Maria Niccolo; Chilvers, Martin, I; Trail, Frances; Bonito, Gregory	2020	Frontiers in Microbiology	10.3389/fmicb.2020.01116	bonito@msu.edu	GlobalFungi	9.2
GF05031421S	18.9719	51.3679	168	Europe	Poland	NA_	soil	cropland	cropland biome	8.2667	552	ITS__618	8	NA	5	0-20	2018	August	13	five subsamples were collected at each site with one subsample collected at precise location and other four at the four cardinal directions	soil	No	PacBio	ITSboth	0.6	0.6	NA_	DNeasy PowerSoil HTP 96 Kit (Qiagen)	ITS9MUNngs/ITS4ngsUni	TACACACCGCCCGTCG/CCTSCSCTTANTDATATGC	5.3	H2O	NA	1.3	0.13	NA	NA	NA	NA_	NA_	A part of the 2018 LUCAS Soil module; extractable phosphorus: (40.7), and potassium: (40.2) from soil sample in ppm, three 0.2 g aliquots per sample were extracted from soil and were then pooled after extraction	Patterns in soil microbial diversity across Europe	Labouyrie, M., Ballabio, C., Romero, F., Panagos, P., Jones, A., Schmid, M.W., Mikryukov, V., Dulya, O., Tedersoo, L., Bahram, M. and Lugato, E.	2023	Nature Communications	10.1038/s41467-023-37937-4	alberto.orgiazzi@gmail.com, marcel.vanderheijden@agroscope.admin.ch	GlobalFungi	8.7
GF01007915S	125.55	44.2	204	Asia	China	Jilin, China	soil	cropland	cropland biome	NA	NA	DH1	NA	NA	10	20	2012	September	NA_	NA_	0 to 20 cm depth	No	454Roche	ITSboth	0.5	0.5	NA_	E.Z.N.A Soil DNA kit (Omega)	ITS1/ITS4	TCCGTAGGTGAACCTGCGG/TCCTCCGCTTATTGATATGC	7	H2O	NA	1.745	0.144	NA	NA	NA	Zea sp	NA_	NA_	Soil carbon content drives the biogeographical distribution of fungal communities in the black soil zone of northeast China.	Liu, J., Sui, Y., Yu, Z., Shi, Y., Chu, H., Jin, J., Liu, X. and Wang, G.	2015	Soil Biology and Biochemistry	10.1016/j.soilbio.2015.01.009	wanggh@neigaehrb.ac.cn	GlobalFungi	5.6
GF01007923S	124.467	43.3333	172	Asia	China	Lishu, Jilin, China	soil	cropland	cropland biome	NA	NA	LS	NA	NA	10	20	2012	September	NA_	NA_	0 to 20 cm depth	No	454Roche	ITSboth	0.5	0.5	NA_	E.Z.N.A Soil DNA kit (Omega)	ITS1/ITS4	TCCGTAGGTGAACCTGCGG/TCCTCCGCTTATTGATATGC	7.1	H2O	NA	1.177	0.099	NA	NA	NA	Zea sp	NA_	NA_	Soil carbon content drives the biogeographical distribution of fungal communities in the black soil zone of northeast China.	Liu, J., Sui, Y., Yu, Z., Shi, Y., Chu, H., Jin, J., Liu, X. and Wang, G.	2015	Soil Biology and Biochemistry	10.1016/j.soilbio.2015.01.009	wanggh@neigaehrb.ac.cn	GlobalFungi	6.7
GF05031355S	3.12052	46.7802	247	Europe	France	NA_	soil	grassland	temperate grassland biome	10.7	765	ITS__834	8	NA	5	0-20	2018	October	1	five subsamples were collected at each site with one subsample collected at precise location and other four at the four cardinal directions	soil	No	PacBio	ITSboth	0.6	0.6	NA_	DNeasy PowerSoil HTP 96 Kit (Qiagen)	ITS9MUNngs/ITS4ngsUni	TACACACCGCCCGTCG/CCTSCSCTTANTDATATGC	5.9	H2O	NA	1.99	0.21	NA	NA	NA	NA_	NA_	A part of the 2018 LUCAS Soil module; extractable phosphorus: (8.2), and potassium: (44.5) from soil sample in ppm, three 0.2 g aliquots per sample were extracted from soil and were then pooled after extraction	Patterns in soil microbial diversity across Europe	Labouyrie, M., Ballabio, C., Romero, F., Panagos, P., Jones, A., Schmid, M.W., Mikryukov, V., Dulya, O., Tedersoo, L., Bahram, M. and Lugato, E.	2023	Nature Communications	10.1038/s41467-023-37937-4	alberto.orgiazzi@gmail.com, marcel.vanderheijden@agroscope.admin.ch	GlobalFungi	11.5
GF05031337S	21.8667	47.3436	113	Europe	Hungary	NA_	soil	cropland	cropland biome	10.0042	571	ITS__148	8	NA	5	0-20	2018	May	29	five subsamples were collected at each site with one subsample collected at precise location and other four at the four cardinal directions	soil	No	PacBio	ITSboth	0.6	0.6	NA_	DNeasy PowerSoil HTP 96 Kit (Qiagen)	ITS9MUNngs/ITS4ngsUni	TACACACCGCCCGTCG/CCTSCSCTTANTDATATGC	6.4	H2O	NA	1.53	0.16	NA	NA	NA	NA_	NA_	A part of the 2018 LUCAS Soil module; extractable phosphorus: (22.3), and potassium: (229) from soil sample in ppm, three 0.2 g aliquots per sample were extracted from soil and were then pooled after extraction	Patterns in soil microbial diversity across Europe	Labouyrie, M., Ballabio, C., Romero, F., Panagos, P., Jones, A., Schmid, M.W., Mikryukov, V., Dulya, O., Tedersoo, L., Bahram, M. and Lugato, E.	2023	Nature Communications	10.1038/s41467-023-37937-4	alberto.orgiazzi@gmail.com, marcel.vanderheijden@agroscope.admin.ch	GlobalFungi	10.9
GF05031681S	28.1393	64.6438	241	Europe	Finland	NA_	soil	woodland	broadleaf forest biome	1.4208	678	ITS__50	8	NA	5	0-20	2018	June	1	five subsamples were collected at each site with one subsample collected at precise location and other four at the four cardinal directions	soil	No	PacBio	ITSboth	0.6	0.6	NA_	DNeasy PowerSoil HTP 96 Kit (Qiagen)	ITS9MUNngs/ITS4ngsUni	TACACACCGCCCGTCG/CCTSCSCTTANTDATATGC	4.4	H2O	NA	1.51	0.08	NA	NA	NA	NA_	NA_	A part of the 2018 LUCAS Soil module; extractable phosphorus: (16.4), and potassium: (30.7) from soil sample in ppm, three 0.2 g aliquots per sample were extracted from soil and were then pooled after extraction	Patterns in soil microbial diversity across Europe	Labouyrie, M., Ballabio, C., Romero, F., Panagos, P., Jones, A., Schmid, M.W., Mikryukov, V., Dulya, O., Tedersoo, L., Bahram, M. and Lugato, E.	2023	Nature Communications	10.1038/s41467-023-37937-4	alberto.orgiazzi@gmail.com, marcel.vanderheijden@agroscope.admin.ch	GlobalFungi	1.4
GF05031619S	5.88993	51.8564	10	Europe	Netherlands	NA_	soil	grassland	temperate grassland biome	9.9042	756	ITS__75	8	NA	5	0-20	2018	May	18	five subsamples were collected at each site with one subsample collected at precise location and other four at the four cardinal directions	soil	No	PacBio	ITSboth	0.6	0.6	NA_	DNeasy PowerSoil HTP 96 Kit (Qiagen)	ITS9MUNngs/ITS4ngsUni	TACACACCGCCCGTCG/CCTSCSCTTANTDATATGC	6	H2O	NA	0.75	0.06	NA	NA	NA	NA_	NA_	A part of the 2018 LUCAS Soil module; extractable phosphorus: (10.8), and potassium: (61.2) from soil sample in ppm, three 0.2 g aliquots per sample were extracted from soil and were then pooled after extraction	Patterns in soil microbial diversity across Europe	Labouyrie, M., Ballabio, C., Romero, F., Panagos, P., Jones, A., Schmid, M.W., Mikryukov, V., Dulya, O., Tedersoo, L., Bahram, M. and Lugato, E.	2023	Nature Communications	10.1038/s41467-023-37937-4	alberto.orgiazzi@gmail.com, marcel.vanderheijden@agroscope.admin.ch	GlobalFungi	10.2
GF05031331S	21.9149	51.1749	134	Europe	Poland	NA_	soil	woodland	mixed forest biome	8.1292	494	ITS__153	8	NA	5	0-20	2018	May	22	five subsamples were collected at each site with one subsample collected at precise location and other four at the four cardinal directions	soil	No	PacBio	ITSboth	0.6	0.6	NA_	DNeasy PowerSoil HTP 96 Kit (Qiagen)	ITS9MUNngs/ITS4ngsUni	TACACACCGCCCGTCG/CCTSCSCTTANTDATATGC	4.9	H2O	NA	0.82	0.06	NA	NA	NA	NA_	NA_	A part of the 2018 LUCAS Soil module; extractable phosphorus: (55.7), and potassium: (30.6) from soil sample in ppm, three 0.2 g aliquots per sample were extracted from soil and were then pooled after extraction	Patterns in soil microbial diversity across Europe	Labouyrie, M., Ballabio, C., Romero, F., Panagos, P., Jones, A., Schmid, M.W., Mikryukov, V., Dulya, O., Tedersoo, L., Bahram, M. and Lugato, E.	2023	Nature Communications	10.1038/s41467-023-37937-4	alberto.orgiazzi@gmail.com, marcel.vanderheijden@agroscope.admin.ch	GlobalFungi	8.7
GF05002905S	-85.3729	42.4108	287	North America	USA	Michigan State University , LTER crop rotation experiment in Hickory Corners, Michigan	soil	cropland	cropland biome	NA	NA	T2R6CR2S	1	1000000	1	NA	2018	NA_	NA_	Soil was sampled by removing whole plants from the soil and placing ∼2 g of soil from the root zone into a coin envelope which was then dried on silica beads upon return to the lab	plant soil	No	Illumina	ITSboth	0.05	0.05	NA_	PowerMag Soil DNA Isolation Kit (Qiagen)	ITS1F/ITS4	CTTGGTCATTTAGAGGAAGTAA/TCCTCCGCTTATTGATATGC	6.1	NA_	NA	NA	NA	NA	NA	NA	Glycine max	NA_	No-Till_12, R2_growth_stage_full flower inflorescence/reproductive stage, Pioneer P22T69R Roundup Ready soybean seed	Crop Management Impacts the Soybean (Glycine max) Microbiome	Longley, Reid; Noel, Zachary A.; Benucci, Gian Maria Niccolo; Chilvers, Martin, I; Trail, Frances; Bonito, Gregory	2020	Frontiers in Microbiology	10.3389/fmicb.2020.01116	bonito@msu.edu	GlobalFungi	9.2
GF05023604S	125.94	40.98	191	Asia	China	Jilin province, Tonghua	rhizosphere soil	cropland	agricultural ecosystem	NA	NA	N51_ITS	1	100	1	NA	2017	June	24	roots were removed from the soil, topsoil was shakenoff, the soil close to the root surface was gently scraped off using cotton swabs	rhizosphere soil	No	Illumina	ITS1	NA	NA	NA_	E.Z.N.A. Soil DNA Kit (Omega)	ITS1F/ITS2	CTTGGTCATTTAGAGGAAGTAA/GCTGCGTTCTTCATCGATGC	5.9	NA_	NA	NA	NA	NA	NA	NA	Panax ginseng Meyer	NA_	cultivation age 5 years	Diversity and composition of the Panax ginseng rhizosphere microbiome in various cultivation modesand ages	Tong, A.Z., Liu, W., Liu, Q., Xia, G.Q.	2021	BMC Microbiology	10.1186/s12866-020-02081-2	lwtong@163.com	GlobalFungi	8.3
GF05023603S	125.94	40.98	191	Asia	China	Jilin province, Tonghua	rhizosphere soil	cropland	agricultural ecosystem	NA	NA	N43_ITS	1	100	1	NA	2017	June	24	roots were removed from the soil, topsoil was shakenoff, the soil close to the root surface was gently scraped off using cotton swabs	rhizosphere soil	No	Illumina	ITS1	NA	NA	NA_	E.Z.N.A. Soil DNA Kit (Omega)	ITS1F/ITS2	CTTGGTCATTTAGAGGAAGTAA/GCTGCGTTCTTCATCGATGC	5.9	NA_	NA	NA	NA	NA	NA	NA	Panax ginseng Meyer	NA_	cultivation age 4 years	Diversity and composition of the Panax ginseng rhizosphere microbiome in various cultivation modesand ages	Tong, A.Z., Liu, W., Liu, Q., Xia, G.Q.	2021	BMC Microbiology	10.1186/s12866-020-02081-2	lwtong@163.com	GlobalFungi	8.3
GF05002992S	-85.3729	42.4108	287	North America	USA	Michigan State University , LTER crop rotation experiment in Hickory Corners, Michigan	soil	cropland	cropland biome	NA	NA	T4R1CV2S	1	1000000	1	NA	2018	NA_	NA_	Soil was sampled by removing whole plants from the soil and placing ∼2 g of soil from the root zone into a coin envelope which was then dried on silica beads upon return to the lab	plant soil	No	Illumina	ITSboth	0.05	0.05	NA_	PowerMag Soil DNA Isolation Kit (Qiagen)	ITS1F/ITS4	CTTGGTCATTTAGAGGAAGTAA/TCCTCCGCTTATTGATATGC	6.1	NA_	NA	NA	NA	NA	NA	NA	Glycine max	NA_	Organic_3, V2_early vegetative stage_two sets of unfolded trifoliate leaves, non-genetically modified Viking O.2188AT12N soybean seed	Crop Management Impacts the Soybean (Glycine max) Microbiome	Longley, Reid; Noel, Zachary A.; Benucci, Gian Maria Niccolo; Chilvers, Martin, I; Trail, Frances; Bonito, Gregory	2020	Frontiers in Microbiology	10.3389/fmicb.2020.01116	bonito@msu.edu	GlobalFungi	9.2
GF05015903S	121.49	37.13	60	Asia	China	Muping District, Yantai City	soil	cropland	cropland biome	11.6	737.2	FV2	NA	NA	3	0-20	2018	April	19	sampling using standard soil auger (5 cm in diameter), plant and insect material removed	topsoil without aboveground plant material, ant nests, and visible insects	No	Illumina	ITS1	0.2	0.2	NA_	Dneasy PowerSoil Kit (Qiagen)	ITS5/ITS2	GGAAGTAAAAGTCGTAACAAGG/GCTGCGTTCTTCATCGATGC	6.6	NA_	NA	NA	NA	NA	NA	NA	Zea mays, Triticum sp	NA_	all samples share the same bedrock, soil type, climate, and cropping pattern (maize-wheat rotation)	Effects of Soil Acidification on Bacterial and Fungal Communities in the Jiaodong Peninsula, Northern China.	Wang, T., Cao, X., Chen, M., Lou, Y., Wang, H., Yang, Q., Pan, H. and Zhuge, Y.	2022	Agronomy	10.3390/agronomy12040927	hongpan@sdau.edu.cn	GlobalFungi	12.3
GF05028946S	118.64	35.11	65	Asia	China	Banquan Town, Junan County, Shandong Province	root	cropland	cropland biome	NA	NA	FMRT4	NA	NA	5	NA	2020	March	2	roots from 5 plants per plot, rinsed with sterile H2O, treated with ethanol, sodium hypochlorite, ethanol and sterile H2O	root	No	Illumina	ITS1	2	2	NA_	DNeasy power soil kit (Qiagen)	ITS5/ITS2	GGAAGTAAAAGTCGTAACAAGG/GCTGCGTTCTTCATCGATGC	7.4	NA_	NA	1.543	0.145	230	6740	12730	Triticum aestivum	NA_	moderate wheat yellow mosaic disease	Enrichment of microbial taxa after the onset of wheat yellow mosaic disease	Wu, C., Wang, F., Ge, A., Zhang, H., Chen, G., Deng, Y., Yang, J., Chen, J. and Ge, T.	2021	Agriculture, Ecosystems and Environment	10.1016/j.agee.2021.107651	nather2008@163.com	GlobalFungi	13.7
GF05015895S	121.49	37.13	60	Asia	China	Muping District, Yantai City	soil	cropland	cropland biome	11.6	737.2	FN6	NA	NA	3	0-20	2018	April	19	sampling using standard soil auger (5 cm in diameter), plant and insect material removed	topsoil without aboveground plant material, ant nests, and visible insects	No	Illumina	ITS1	0.2	0.2	NA_	Dneasy PowerSoil Kit (Qiagen)	ITS5/ITS2	GGAAGTAAAAGTCGTAACAAGG/GCTGCGTTCTTCATCGATGC	6.6	NA_	NA	NA	NA	NA	NA	NA	Zea mays, Triticum sp	NA_	all samples share the same bedrock, soil type, climate, and cropping pattern (maize-wheat rotation)	Effects of Soil Acidification on Bacterial and Fungal Communities in the Jiaodong Peninsula, Northern China.	Wang, T., Cao, X., Chen, M., Lou, Y., Wang, H., Yang, Q., Pan, H. and Zhuge, Y.	2022	Agronomy	10.3390/agronomy12040927	hongpan@sdau.edu.cn	GlobalFungi	12.3
GF05002938S	-85.3729	42.4108	287	North America	USA	Michigan State University , LTER crop rotation experiment in Hickory Corners, Michigan	soil	cropland	cropland biome	NA	NA	T2R1AR6S	1	1000000	1	NA	2018	NA_	NA_	Soil was sampled by removing whole plants from the soil and placing ∼2 g of soil from the root zone into a coin envelope which was then dried on silica beads upon return to the lab	plant soil	No	Illumina	ITSboth	0.05	0.05	NA_	PowerMag Soil DNA Isolation Kit (Qiagen)	ITS1F/ITS4	CTTGGTCATTTAGAGGAAGTAA/TCCTCCGCTTATTGATATGC	6.1	NA_	NA	NA	NA	NA	NA	NA	Glycine max	NA_	No-Till_1, R6_late reproductive stage_full pod development, Pioneer P22T69R Roundup Ready soybean seed	Crop Management Impacts the Soybean (Glycine max) Microbiome	Longley, Reid; Noel, Zachary A.; Benucci, Gian Maria Niccolo; Chilvers, Martin, I; Trail, Frances; Bonito, Gregory	2020	Frontiers in Microbiology	10.3389/fmicb.2020.01116	bonito@msu.edu	GlobalFungi	9.2
GF05002987S	-85.3729	42.4108	287	North America	USA	Michigan State University , LTER crop rotation experiment in Hickory Corners, Michigan	soil	cropland	cropland biome	NA	NA	T4R5CV2S	1	1000000	1	NA	2018	NA_	NA_	Soil was sampled by removing whole plants from the soil and placing ∼2 g of soil from the root zone into a coin envelope which was then dried on silica beads upon return to the lab	plant soil	No	Illumina	ITSboth	0.05	0.05	NA_	PowerMag Soil DNA Isolation Kit (Qiagen)	ITS1F/ITS4	CTTGGTCATTTAGAGGAAGTAA/TCCTCCGCTTATTGATATGC	6.1	NA_	NA	NA	NA	NA	NA	NA	Glycine max	NA_	Organic_10, V2_early vegetative stage_two sets of unfolded trifoliate leaves, non-genetically modified Viking O.2188AT12N soybean seed	Crop Management Impacts the Soybean (Glycine max) Microbiome	Longley, Reid; Noel, Zachary A.; Benucci, Gian Maria Niccolo; Chilvers, Martin, I; Trail, Frances; Bonito, Gregory	2020	Frontiers in Microbiology	10.3389/fmicb.2020.01116	bonito@msu.edu	GlobalFungi	9.2
GF05002920S	-85.3729	42.4108	287	North America	USA	Michigan State University , LTER crop rotation experiment in Hickory Corners, Michigan	soil	cropland	cropland biome	NA	NA	T4R2AR2S	1	1000000	1	NA	2018	NA_	NA_	Soil was sampled by removing whole plants from the soil and placing ∼2 g of soil from the root zone into a coin envelope which was then dried on silica beads upon return to the lab	plant soil	No	Illumina	ITSboth	0.05	0.05	NA_	PowerMag Soil DNA Isolation Kit (Qiagen)	ITS1F/ITS4	CTTGGTCATTTAGAGGAAGTAA/TCCTCCGCTTATTGATATGC	6.1	NA_	NA	NA	NA	NA	NA	NA	Glycine max	NA_	Organic_4, R2_growth_stage_full flower inflorescence/reproductive stage, non-genetically modified Viking O.2188AT12N soybean seed	Crop Management Impacts the Soybean (Glycine max) Microbiome	Longley, Reid; Noel, Zachary A.; Benucci, Gian Maria Niccolo; Chilvers, Martin, I; Trail, Frances; Bonito, Gregory	2020	Frontiers in Microbiology	10.3389/fmicb.2020.01116	bonito@msu.edu	GlobalFungi	9.2
GF05002972S	-85.3729	42.4108	287	North America	USA	Michigan State University , LTER crop rotation experiment in Hickory Corners, Michigan	soil	cropland	cropland biome	NA	NA	T1R5BV2S	1	1000000	1	NA	2018	NA_	NA_	Soil was sampled by removing whole plants from the soil and placing ∼2 g of soil from the root zone into a coin envelope which was then dried on silica beads upon return to the lab	plant soil	No	Illumina	ITSboth	0.05	0.05	NA_	PowerMag Soil DNA Isolation Kit (Qiagen)	ITS1F/ITS4	CTTGGTCATTTAGAGGAAGTAA/TCCTCCGCTTATTGATATGC	6.1	NA_	NA	NA	NA	NA	NA	NA	Glycine max	NA_	Conventional_8, V2_early vegetative stage_two sets of unfolded trifoliate leaves, Pioneer P22T69R Roundup Ready soybean seed	Crop Management Impacts the Soybean (Glycine max) Microbiome	Longley, Reid; Noel, Zachary A.; Benucci, Gian Maria Niccolo; Chilvers, Martin, I; Trail, Frances; Bonito, Gregory	2020	Frontiers in Microbiology	10.3389/fmicb.2020.01116	bonito@msu.edu	GlobalFungi	9.2
GF05002894S	-85.3729	42.4108	287	North America	USA	Michigan State University , LTER crop rotation experiment in Hickory Corners, Michigan	soil	cropland	cropland biome	NA	NA	T1R1AR2S	1	1000000	1	NA	2018	NA_	NA_	Soil was sampled by removing whole plants from the soil and placing ∼2 g of soil from the root zone into a coin envelope which was then dried on silica beads upon return to the lab	plant soil	No	Illumina	ITSboth	0.05	0.05	NA_	PowerMag Soil DNA Isolation Kit (Qiagen)	ITS1F/ITS4	CTTGGTCATTTAGAGGAAGTAA/TCCTCCGCTTATTGATATGC	6.1	NA_	NA	NA	NA	NA	NA	NA	Glycine max	NA_	Conventional_2, R2_growth_stage_full flower inflorescence/reproductive stage, Pioneer P22T69R Roundup Ready soybean seed	Crop Management Impacts the Soybean (Glycine max) Microbiome	Longley, Reid; Noel, Zachary A.; Benucci, Gian Maria Niccolo; Chilvers, Martin, I; Trail, Frances; Bonito, Gregory	2020	Frontiers in Microbiology	10.3389/fmicb.2020.01116	bonito@msu.edu	GlobalFungi	9.2
GF05002839S	-85.3729	42.4108	287	North America	USA	Michigan State University , LTER crop rotation experiment in Hickory Corners, Michigan	root	cropland	cropland biome	NA	NA	T2R2CR6R	1	1000000	1	NA	2018	NA_	NA_	whole soybean plants, Roots were sampled by cutting the entire root system at the soil line and placing the roots into a Whirl-Pak bag (Nasco, United States) containing a 0.1% Tween 20 mixture to remove soil before lyophilizing	plant roots	No	Illumina	ITSboth	0.05	0.05	NA_	Mag-Bind Plant DNA Plus Kit (Omega Bio-tek)	ITS1F/ITS4	CTTGGTCATTTAGAGGAAGTAA/TCCTCCGCTTATTGATATGC	6.1	NA_	NA	NA	NA	NA	NA	NA	Glycine max	NA_	No-Till_7, R6_late reproductive stage_full pod development, Pioneer P22T69R Roundup Ready soybean seed	Crop Management Impacts the Soybean (Glycine max) Microbiome	Longley, Reid; Noel, Zachary A.; Benucci, Gian Maria Niccolo; Chilvers, Martin, I; Trail, Frances; Bonito, Gregory	2020	Frontiers in Microbiology	10.3389/fmicb.2020.01116	bonito@msu.edu	GlobalFungi	9.2
GF05002908S	-85.3729	42.4108	287	North America	USA	Michigan State University , LTER crop rotation experiment in Hickory Corners, Michigan	soil	cropland	cropland biome	NA	NA	T2R2AR2S	1	1000000	1	NA	2018	NA_	NA_	Soil was sampled by removing whole plants from the soil and placing ∼2 g of soil from the root zone into a coin envelope which was then dried on silica beads upon return to the lab	plant soil	No	Illumina	ITSboth	0.05	0.05	NA_	PowerMag Soil DNA Isolation Kit (Qiagen)	ITS1F/ITS4	CTTGGTCATTTAGAGGAAGTAA/TCCTCCGCTTATTGATATGC	6.1	NA_	NA	NA	NA	NA	NA	NA	Glycine max	NA_	No-Till_4, R2_growth_stage_full flower inflorescence/reproductive stage, Pioneer P22T69R Roundup Ready soybean seed	Crop Management Impacts the Soybean (Glycine max) Microbiome	Longley, Reid; Noel, Zachary A.; Benucci, Gian Maria Niccolo; Chilvers, Martin, I; Trail, Frances; Bonito, Gregory	2020	Frontiers in Microbiology	10.3389/fmicb.2020.01116	bonito@msu.edu	GlobalFungi	9.2
GF05010147S	110.482	19.3845	51	Asia	China	Dalu Town, Qionghai County, Hainan Province	soil	cropland	cropland	24.5	2072	ITS_AR2_1	NA	NA	5	2015-10-01	2016	October	NA_	2.5 cm core diameter	soil	No	Illumina	ITS1	5	5	NA_	E.Z.N.A Soil DNA Kit (Omega Bio-tek)	ITS1F/ITS2	CTTGGTCATTTAGAGGAAGTAA/GCTGCGTTCTTCATCGATGC	5.3	H2O	0.16	NA	NA	80	NA	2170	Oryza sativa	NA_	AR2-After Rice; biological replicate 1	Alternation of soil bacterial and fungal communities by tomato-rice rotation in Hainan Island in Southeast of China	Ma, X., Du, M., Liu, P., Tang, Y., Li, H., Yuan, Q., Ruan, Y., Meng, L., Zhang, J., Lin, M. and Liu, Z.	2020	Archives of Microbiology	10.1007/s00203-020-02086-5	zhuliu@hainanu.edu.cn	GlobalFungi	24.6
GF05015900S	121.49	37.13	60	Asia	China	Muping District, Yantai City	soil	cropland	cropland biome	11.6	737.2	FN1	NA	NA	3	0-20	2018	April	19	sampling using standard soil auger (5 cm in diameter), plant and insect material removed	topsoil without aboveground plant material, ant nests, and visible insects	No	Illumina	ITS1	0.2	0.2	NA_	Dneasy PowerSoil Kit (Qiagen)	ITS5/ITS2	GGAAGTAAAAGTCGTAACAAGG/GCTGCGTTCTTCATCGATGC	6.6	NA_	NA	NA	NA	NA	NA	NA	Zea mays, Triticum sp	NA_	all samples share the same bedrock, soil type, climate, and cropping pattern (maize-wheat rotation)	Effects of Soil Acidification on Bacterial and Fungal Communities in the Jiaodong Peninsula, Northern China.	Wang, T., Cao, X., Chen, M., Lou, Y., Wang, H., Yang, Q., Pan, H. and Zhuge, Y.	2022	Agronomy	10.3390/agronomy12040927	hongpan@sdau.edu.cn	GlobalFungi	12.3
GF05023590S	125.61	41.54	400	Asia	China	Jilin province, Tonghua	rhizosphere soil	cropland	farm	NA	NA	NCK2_ITS	1	100	1	NA	2017	June	24	roots were removed from the soil, topsoil was shakenoff, the soil close to the root surface was gently scraped off using cotton swabs	rhizosphere soil	No	Illumina	ITS1	NA	NA	NA_	E.Z.N.A. Soil DNA Kit (Omega)	ITS1F/ITS2	CTTGGTCATTTAGAGGAAGTAA/GCTGCGTTCTTCATCGATGC	5.6	NA_	NA	NA	NA	NA	NA	NA	Panax ginseng Meyer	NA_	cultivation age 0 years (control)	Diversity and composition of the Panax ginseng rhizosphere microbiome in various cultivation modesand ages	Tong, A.Z., Liu, W., Liu, Q., Xia, G.Q.	2021	BMC Microbiology	10.1186/s12866-020-02081-2	lwtong@163.com	GlobalFungi	6.6
GF05032061S	22.8716	52.4927	170	Europe	Poland	NA_	soil	cropland	cropland biome	7.1833	565	ITS__843	8	NA	5	0-20	2018	October	8	five subsamples were collected at each site with one subsample collected at precise location and other four at the four cardinal directions	soil	No	PacBio	ITSboth	0.6	0.6	NA_	DNeasy PowerSoil HTP 96 Kit (Qiagen)	ITS9MUNngs/ITS4ngsUni	TACACACCGCCCGTCG/CCTSCSCTTANTDATATGC	5.8	H2O	NA	0.68	0.08	NA	NA	NA	NA_	NA_	A part of the 2018 LUCAS Soil module; extractable phosphorus: (97.8), and potassium: (124.1) from soil sample in ppm, three 0.2 g aliquots per sample were extracted from soil and were then pooled after extraction	Patterns in soil microbial diversity across Europe	Labouyrie, M., Ballabio, C., Romero, F., Panagos, P., Jones, A., Schmid, M.W., Mikryukov, V., Dulya, O., Tedersoo, L., Bahram, M. and Lugato, E.	2023	Nature Communications	10.1038/s41467-023-37937-4	alberto.orgiazzi@gmail.com, marcel.vanderheijden@agroscope.admin.ch	GlobalFungi	7.6
GF05023597S	125.61	41.54	400	Asia	China	Jilin province, Tonghua	rhizosphere soil	cropland	agricultural ecosystem	NA	NA	N23_ITS	1	100	1	NA	2017	June	24	roots were removed from the soil, topsoil was shakenoff, the soil close to the root surface was gently scraped off using cotton swabs	rhizosphere soil	No	Illumina	ITS1	NA	NA	NA_	E.Z.N.A. Soil DNA Kit (Omega)	ITS1F/ITS2	CTTGGTCATTTAGAGGAAGTAA/GCTGCGTTCTTCATCGATGC	5.6	NA_	NA	NA	NA	NA	NA	NA	Panax ginseng Meyer	NA_	cultivation age 2 years	Diversity and composition of the Panax ginseng rhizosphere microbiome in various cultivation modesand ages	Tong, A.Z., Liu, W., Liu, Q., Xia, G.Q.	2021	BMC Microbiology	10.1186/s12866-020-02081-2	lwtong@163.com	GlobalFungi	6.6
GF05002934S	-85.3729	42.4108	287	North America	USA	Michigan State University , LTER crop rotation experiment in Hickory Corners, Michigan	soil	cropland	cropland biome	NA	NA	T1R2CR6S	1	1000000	1	NA	2018	NA_	NA_	Soil was sampled by removing whole plants from the soil and placing ∼2 g of soil from the root zone into a coin envelope which was then dried on silica beads upon return to the lab	plant soil	No	Illumina	ITSboth	0.05	0.05	NA_	PowerMag Soil DNA Isolation Kit (Qiagen)	ITS1F/ITS4	CTTGGTCATTTAGAGGAAGTAA/TCCTCCGCTTATTGATATGC	6.1	NA_	NA	NA	NA	NA	NA	NA	Glycine max	NA_	Conventional_6, R6_late reproductive stage_full pod development, Pioneer P22T69R Roundup Ready soybean seed	Crop Management Impacts the Soybean (Glycine max) Microbiome	Longley, Reid; Noel, Zachary A.; Benucci, Gian Maria Niccolo; Chilvers, Martin, I; Trail, Frances; Bonito, Gregory	2020	Frontiers in Microbiology	10.3389/fmicb.2020.01116	bonito@msu.edu	GlobalFungi	9.2
GF05031578S	24.0702	44.9404	299	Europe	Romania	NA_	soil	cropland	cropland biome	10.2708	654	ITS__800	8	NA	5	0-20	2018	December	3	five subsamples were collected at each site with one subsample collected at precise location and other four at the four cardinal directions	soil	No	PacBio	ITSboth	0.6	0.6	NA_	DNeasy PowerSoil HTP 96 Kit (Qiagen)	ITS9MUNngs/ITS4ngsUni	TACACACCGCCCGTCG/CCTSCSCTTANTDATATGC	6.7	H2O	NA	1.13	0.14	NA	NA	NA	NA_	NA_	A part of the 2018 LUCAS Soil module; extractable phosphorus: (18.2), and potassium: (290.7) from soil sample in ppm, three 0.2 g aliquots per sample were extracted from soil and were then pooled after extraction	Patterns in soil microbial diversity across Europe	Labouyrie, M., Ballabio, C., Romero, F., Panagos, P., Jones, A., Schmid, M.W., Mikryukov, V., Dulya, O., Tedersoo, L., Bahram, M. and Lugato, E.	2023	Nature Communications	10.1038/s41467-023-37937-4	alberto.orgiazzi@gmail.com, marcel.vanderheijden@agroscope.admin.ch	GlobalFungi	10.8
GF05002962S	-85.3729	42.4108	287	North America	USA	Michigan State University , LTER crop rotation experiment in Hickory Corners, Michigan	soil	cropland	cropland biome	NA	NA	T1R1AV2S	1	1000000	1	NA	2018	NA_	NA_	Soil was sampled by removing whole plants from the soil and placing ∼2 g of soil from the root zone into a coin envelope which was then dried on silica beads upon return to the lab	plant soil	No	Illumina	ITSboth	0.05	0.05	NA_	PowerMag Soil DNA Isolation Kit (Qiagen)	ITS1F/ITS4	CTTGGTCATTTAGAGGAAGTAA/TCCTCCGCTTATTGATATGC	6.1	NA_	NA	NA	NA	NA	NA	NA	Glycine max	NA_	Conventional_1, V2_early vegetative stage_two sets of unfolded trifoliate leaves, Pioneer P22T69R Roundup Ready soybean seed	Crop Management Impacts the Soybean (Glycine max) Microbiome	Longley, Reid; Noel, Zachary A.; Benucci, Gian Maria Niccolo; Chilvers, Martin, I; Trail, Frances; Bonito, Gregory	2020	Frontiers in Microbiology	10.3389/fmicb.2020.01116	bonito@msu.edu	GlobalFungi	9.2
GF05031838S	21.6623	45.8382	151	Europe	Romania	NA_	soil	cropland	cropland biome	10.1625	623	ITS__755	8	NA	5	0-20	2018	December	3	five subsamples were collected at each site with one subsample collected at precise location and other four at the four cardinal directions	soil	No	PacBio	ITSboth	0.6	0.6	NA_	DNeasy PowerSoil HTP 96 Kit (Qiagen)	ITS9MUNngs/ITS4ngsUni	TACACACCGCCCGTCG/CCTSCSCTTANTDATATGC	6.6	H2O	NA	1.39	0.15	NA	NA	NA	NA_	NA_	A part of the 2018 LUCAS Soil module; extractable phosphorus: (4.5), and potassium: (208.2) from soil sample in ppm, three 0.2 g aliquots per sample were extracted from soil and were then pooled after extraction	Patterns in soil microbial diversity across Europe	Labouyrie, M., Ballabio, C., Romero, F., Panagos, P., Jones, A., Schmid, M.W., Mikryukov, V., Dulya, O., Tedersoo, L., Bahram, M. and Lugato, E.	2023	Nature Communications	10.1038/s41467-023-37937-4	alberto.orgiazzi@gmail.com, marcel.vanderheijden@agroscope.admin.ch	GlobalFungi	11.6
GF05023599S	125.61	41.54	400	Asia	China	Jilin province, Tonghua	rhizosphere soil	cropland	agricultural ecosystem	NA	NA	N32_ITS	1	100	1	NA	2017	June	24	roots were removed from the soil, topsoil was shakenoff, the soil close to the root surface was gently scraped off using cotton swabs	rhizosphere soil	No	Illumina	ITS1	NA	NA	NA_	E.Z.N.A. Soil DNA Kit (Omega)	ITS1F/ITS2	CTTGGTCATTTAGAGGAAGTAA/GCTGCGTTCTTCATCGATGC	5.6	NA_	NA	NA	NA	NA	NA	NA	Panax ginseng Meyer	NA_	cultivation age 3 years	Diversity and composition of the Panax ginseng rhizosphere microbiome in various cultivation modesand ages	Tong, A.Z., Liu, W., Liu, Q., Xia, G.Q.	2021	BMC Microbiology	10.1186/s12866-020-02081-2	lwtong@163.com	GlobalFungi	6.6
GF05031926S	10.4463	45.3953	91	Europe	Italy	NA_	soil	grassland	temperate grassland biome	12.5958	821	ITS__453	8	NA	5	0-20	2018	July	12	five subsamples were collected at each site with one subsample collected at precise location and other four at the four cardinal directions	soil	No	PacBio	ITSboth	0.6	0.6	NA_	DNeasy PowerSoil HTP 96 Kit (Qiagen)	ITS9MUNngs/ITS4ngsUni	TACACACCGCCCGTCG/CCTSCSCTTANTDATATGC	7.3	H2O	NA	3.37	0.34	NA	NA	NA	NA_	NA_	A part of the 2018 LUCAS Soil module; extractable phosphorus: (12.5), and potassium: (107.7) from soil sample in ppm, three 0.2 g aliquots per sample were extracted from soil and were then pooled after extraction	Patterns in soil microbial diversity across Europe	Labouyrie, M., Ballabio, C., Romero, F., Panagos, P., Jones, A., Schmid, M.W., Mikryukov, V., Dulya, O., Tedersoo, L., Bahram, M. and Lugato, E.	2023	Nature Communications	10.1038/s41467-023-37937-4	alberto.orgiazzi@gmail.com, marcel.vanderheijden@agroscope.admin.ch	GlobalFungi	13.8
GF05023600S	125.61	41.54	400	Asia	China	Jilin province, Tonghua	rhizosphere soil	cropland	agricultural ecosystem	NA	NA	N33_ITS	1	100	1	NA	2017	June	24	roots were removed from the soil, topsoil was shakenoff, the soil close to the root surface was gently scraped off using cotton swabs	rhizosphere soil	No	Illumina	ITS1	NA	NA	NA_	E.Z.N.A. Soil DNA Kit (Omega)	ITS1F/ITS2	CTTGGTCATTTAGAGGAAGTAA/GCTGCGTTCTTCATCGATGC	5.6	NA_	NA	NA	NA	NA	NA	NA	Panax ginseng Meyer	NA_	cultivation age 3 years	Diversity and composition of the Panax ginseng rhizosphere microbiome in various cultivation modesand ages	Tong, A.Z., Liu, W., Liu, Q., Xia, G.Q.	2021	BMC Microbiology	10.1186/s12866-020-02081-2	lwtong@163.com	GlobalFungi	6.6
GF05002983S	-85.3729	42.4108	287	North America	USA	Michigan State University , LTER crop rotation experiment in Hickory Corners, Michigan	soil	cropland	cropland biome	NA	NA	T2R5AV2S	1	1000000	1	NA	2018	NA_	NA_	Soil was sampled by removing whole plants from the soil and placing ∼2 g of soil from the root zone into a coin envelope which was then dried on silica beads upon return to the lab	plant soil	No	Illumina	ITSboth	0.05	0.05	NA_	PowerMag Soil DNA Isolation Kit (Qiagen)	ITS1F/ITS4	CTTGGTCATTTAGAGGAAGTAA/TCCTCCGCTTATTGATATGC	6.1	NA_	NA	NA	NA	NA	NA	NA	Glycine max	NA_	No-Till_7, V2_early vegetative stage_two sets of unfolded trifoliate leaves, Pioneer P22T69R Roundup Ready soybean seed	Crop Management Impacts the Soybean (Glycine max) Microbiome	Longley, Reid; Noel, Zachary A.; Benucci, Gian Maria Niccolo; Chilvers, Martin, I; Trail, Frances; Bonito, Gregory	2020	Frontiers in Microbiology	10.3389/fmicb.2020.01116	bonito@msu.edu	GlobalFungi	9.2
GF05031329S	-0.35408	43.8858	91	Europe	France	NA_	soil	cropland	cropland biome	12.6542	1044	ITS__155	8	NA	5	0-20	2018	July	2	five subsamples were collected at each site with one subsample collected at precise location and other four at the four cardinal directions	soil	No	PacBio	ITSboth	0.6	0.6	NA_	DNeasy PowerSoil HTP 96 Kit (Qiagen)	ITS9MUNngs/ITS4ngsUni	TACACACCGCCCGTCG/CCTSCSCTTANTDATATGC	6.3	H2O	NA	0.94	0.1	NA	NA	NA	NA_	NA_	A part of the 2018 LUCAS Soil module; extractable phosphorus: (38.2), and potassium: (116.3) from soil sample in ppm, three 0.2 g aliquots per sample were extracted from soil and were then pooled after extraction	Patterns in soil microbial diversity across Europe	Labouyrie, M., Ballabio, C., Romero, F., Panagos, P., Jones, A., Schmid, M.W., Mikryukov, V., Dulya, O., Tedersoo, L., Bahram, M. and Lugato, E.	2023	Nature Communications	10.1038/s41467-023-37937-4	alberto.orgiazzi@gmail.com, marcel.vanderheijden@agroscope.admin.ch	GlobalFungi	14.1
GF05002853S	-85.3729	42.4108	287	North America	USA	Michigan State University , LTER crop rotation experiment in Hickory Corners, Michigan	root	cropland	cropland biome	NA	NA	T4R5BR6R	1	1000000	1	NA	2018	NA_	NA_	whole soybean plants, Roots were sampled by cutting the entire root system at the soil line and placing the roots into a Whirl-Pak bag (Nasco, United States) containing a 0.1% Tween 20 mixture to remove soil before lyophilizing	plant roots	No	Illumina	ITSboth	0.05	0.05	NA_	Mag-Bind Plant DNA Plus Kit (Omega Bio-tek)	ITS1F/ITS4	CTTGGTCATTTAGAGGAAGTAA/TCCTCCGCTTATTGATATGC	6.1	NA_	NA	NA	NA	NA	NA	NA	Glycine max	NA_	Organic_9, R6_late reproductive stage_full pod development, non-genetically modified Viking O.2188AT12N soybean seed	Crop Management Impacts the Soybean (Glycine max) Microbiome	Longley, Reid; Noel, Zachary A.; Benucci, Gian Maria Niccolo; Chilvers, Martin, I; Trail, Frances; Bonito, Gregory	2020	Frontiers in Microbiology	10.3389/fmicb.2020.01116	bonito@msu.edu	GlobalFungi	9.2
GF02004714S	138.349	36.524	1329	Asia	Japan	Nagano, Sugadaira	shoot	grassland	temperate grassland biome	NA	NA	L_262__ITS	1	NA	1	NA	2017	September	NA_	NA_	leaf_1 cm2 disk mature leaf	No	Illumina	ITS1	NA	NA	1 cm2 disk	cetyltrimethylammonium bromide (CTAB) method	ITS1F_KYO1/ITS2_KYO2	CTHGGTCATTTAGAGGAASTAA/TTYRCTRCGTTCTTCATC	5.7	NA_	NA	NA	NA	NA	NA	NA	Trifolium repens	NA_	NA_	Factors influencing leaf-and root-associated communities of bacteria and fungi across 33 plant orders in a grassland.	Toju, H., Kurokawa, H. and Kenta, T.	2019	Frontiers in Microbiology	10.3389/fmicb.2019.00241	toju.hirokazu.4c@kyoto-u.ac.jp	GlobalFungi	8
GF05031654S	18.8955	51.7174	151	Europe	Poland	NA_	soil	woodland	coniferous forest biome	8.2208	537	ITS__606	8	NA	5	0-20	2018	August	8	five subsamples were collected at each site with one subsample collected at precise location and other four at the four cardinal directions	soil	No	PacBio	ITSboth	0.6	0.6	NA_	DNeasy PowerSoil HTP 96 Kit (Qiagen)	ITS9MUNngs/ITS4ngsUni	TACACACCGCCCGTCG/CCTSCSCTTANTDATATGC	5.4	H2O	NA	0.99	0.09	NA	NA	NA	NA_	NA_	A part of the 2018 LUCAS Soil module; extractable phosphorus: (73.6), and potassium: (22.2) from soil sample in ppm, three 0.2 g aliquots per sample were extracted from soil and were then pooled after extraction	Patterns in soil microbial diversity across Europe	Labouyrie, M., Ballabio, C., Romero, F., Panagos, P., Jones, A., Schmid, M.W., Mikryukov, V., Dulya, O., Tedersoo, L., Bahram, M. and Lugato, E.	2023	Nature Communications	10.1038/s41467-023-37937-4	alberto.orgiazzi@gmail.com, marcel.vanderheijden@agroscope.admin.ch	GlobalFungi	8.6
GF05003556S	135.745	34.9868	26	Asia	Japan	Umekoji Park, Kyoto	soil	forest	broadleaf forest	16.3	1608.4	Inoti_09	0.01	5600	1	0-5	2021	February	25	Three fresh and fallen leaves of two dominant evergreen species (Q. glauca and C. sieboldii) were collected	fermentation-humus layer	No	Illumina	ITS1	0.25	0.25	NA_	PowerSoil DNA isolation Kit (Qiagen)	ITS1F_KYO2/ITS2_KYO2	TAGAGGAAGTAAAAGTCGTAA/TTYRCTRCGTTCTTCATC	6.3	NA_	NA	NA	NA	NA	NA	NA	Quercus glauca, Castanopsis sieboldii, Quercus serrata	NA_	NA_	Evaluation of seasonal dynamics of fungal DNA assemblages in a flow-regulated stream in a restored forest using eDNA metabarcoding	Matsuoka, S., Sugiyama, Y., Shimono, Y., Ushio, M. and Doi, H.	2021	Environmental Microbiology	10.1111/1462-2920.15669	code_matuoka@hotmail.com	GlobalFungi	16.3
GF04005935S	5.6563	51.9861	9	Europe	Netherlands	Wageningen, Gelderland	root	grassland	temperate grassland	NA	NA	3	NA	NA	2	0-5	2010	June	NA_	two 30 mm diameter cores 30 cm apart	roots from 0-5cm	No	454Roche	ITS1	0.1	0.1	NA_	DNeasy Plant Mini Kit (Qiagen)	ITS1F/ITS2	CTTGGTCATTTAGAGGAAGTAA/GCTGCGTTCTTCATCGATGC	6	NA_	NA	NA	NA	NA	NA	NA	Agrostis capillaris	NA_	Block 1|Plot 7|Plant species no 1	Lost in diversity: the interactions between soil-borne fungi, biodiversity and plant productivity.	Mommer, L., Cotton, T.A., Raaijmakers, J.M., Termorshuizen, A.J., van Ruijven, J., Hendriks, M., van Rijssel, S.Q., van de Mortel, J.E., van der Paauw, J.W., Schijlen, E.G. and Smit-Tiekstra, A.E.	2018	New Phytologist	10.1111/nph.15036	Liesje.Mommer@wur.nl	GlobalFungi	10.2
GF05031607S	23.6461	44.6865	185	Europe	Romania	NA_	soil	cropland	cropland biome	11.0208	642	ITS__776	8	NA	5	0-20	2018	December	3	five subsamples were collected at each site with one subsample collected at precise location and other four at the four cardinal directions	soil	No	PacBio	ITSboth	0.6	0.6	NA_	DNeasy PowerSoil HTP 96 Kit (Qiagen)	ITS9MUNngs/ITS4ngsUni	TACACACCGCCCGTCG/CCTSCSCTTANTDATATGC	6.8	H2O	NA	1.49	0.15	NA	NA	NA	NA_	NA_	A part of the 2018 LUCAS Soil module; extractable phosphorus: (27.3), and potassium: (224.8) from soil sample in ppm, three 0.2 g aliquots per sample were extracted from soil and were then pooled after extraction	Patterns in soil microbial diversity across Europe	Labouyrie, M., Ballabio, C., Romero, F., Panagos, P., Jones, A., Schmid, M.W., Mikryukov, V., Dulya, O., Tedersoo, L., Bahram, M. and Lugato, E.	2023	Nature Communications	10.1038/s41467-023-37937-4	alberto.orgiazzi@gmail.com, marcel.vanderheijden@agroscope.admin.ch	GlobalFungi	11.6
GF05023592S	125.61	41.54	400	Asia	China	Jilin province, Tonghua	rhizosphere soil	cropland	agricultural ecosystem	NA	NA	N11_ITS	1	100	1	NA	2017	June	24	roots were removed from the soil, topsoil was shakenoff, the soil close to the root surface was gently scraped off using cotton swabs	rhizosphere soil	No	Illumina	ITS1	NA	NA	NA_	E.Z.N.A. Soil DNA Kit (Omega)	ITS1F/ITS2	CTTGGTCATTTAGAGGAAGTAA/GCTGCGTTCTTCATCGATGC	5.6	NA_	NA	NA	NA	NA	NA	NA	Panax ginseng Meyer	NA_	cultivation age 1 year	Diversity and composition of the Panax ginseng rhizosphere microbiome in various cultivation modesand ages	Tong, A.Z., Liu, W., Liu, Q., Xia, G.Q.	2021	BMC Microbiology	10.1186/s12866-020-02081-2	lwtong@163.com	GlobalFungi	6.6
GF05031692S	-3.92995	37.9841	278	Europe	Spain	NA_	soil	cropland	cropland biome	17.5542	433	ITS__49	8	NA	5	0-20	2018	June	28	five subsamples were collected at each site with one subsample collected at precise location and other four at the four cardinal directions	soil	No	PacBio	ITSboth	0.6	0.6	NA_	DNeasy PowerSoil HTP 96 Kit (Qiagen)	ITS9MUNngs/ITS4ngsUni	TACACACCGCCCGTCG/CCTSCSCTTANTDATATGC	7.9	H2O	NA	1.07	0.13	NA	NA	NA	NA_	NA_	A part of the 2018 LUCAS Soil module; extractable phosphorus: (26.3), and potassium: (468.9) from soil sample in ppm, three 0.2 g aliquots per sample were extracted from soil and were then pooled after extraction	Patterns in soil microbial diversity across Europe	Labouyrie, M., Ballabio, C., Romero, F., Panagos, P., Jones, A., Schmid, M.W., Mikryukov, V., Dulya, O., Tedersoo, L., Bahram, M. and Lugato, E.	2023	Nature Communications	10.1038/s41467-023-37937-4	alberto.orgiazzi@gmail.com, marcel.vanderheijden@agroscope.admin.ch	GlobalFungi	18.1
GF01007929S	127.033	46.1	142	Asia	China	Hulan, Heilongjiang, China	soil	cropland	cropland biome	NA	NA	HL1	NA	NA	10	20	2012	September	NA_	NA_	0 to 20 cm depth	No	454Roche	ITSboth	0.5	0.5	NA_	E.Z.N.A Soil DNA kit (Omega)	ITS1/ITS4	TCCGTAGGTGAACCTGCGG/TCCTCCGCTTATTGATATGC	6.5	H2O	NA	1.976	0.142	NA	NA	NA	Zea sp	NA_	NA_	Soil carbon content drives the biogeographical distribution of fungal communities in the black soil zone of northeast China.	Liu, J., Sui, Y., Yu, Z., Shi, Y., Chu, H., Jin, J., Liu, X. and Wang, G.	2015	Soil Biology and Biochemistry	10.1016/j.soilbio.2015.01.009	wanggh@neigaehrb.ac.cn	GlobalFungi	4.1
GF01018337S	-65.9513	-27.3309	1814	South America	Argentina	Vicinity of Parque Nacional Campo de Los Alisos, Tucumán, Yungas, Argentina	soil	forest	broadleaf forest biome	NA	1250	BM8	0.0003	50000000000	40	20	2011-2013	NA_	NA_	2 cm core diameter	soil_20 cm depth	No	IonTorrent	ITS2	1	1	NA_	NucleoSpin Plant II kit (Macherey-Nagel)	fITS7/ITS4	GTGARTCATCGAATCTTTG/TCCTCCGCTTATTGATATGC	5.8	NA_	8.45	NA	0.41	3.6	NA	NA	NA_	Podocarpus parlatorei, Roupala sp, Gunnera sp, Fuchsia boliviana, Alnus acuminata, Juglans australis, Viburnum seemenii, Sambucus nigra, Ilex argentinum	NA_	Contracting montane cloud forests: a case study of the Andean alder (Alnusacuminata) and associated fungi in the Yungas.	Wicaksono, C.Y., Aguirre-Guiterrez, J., Nouhra, E., Pastor, N., Raes, N., Pacheco, S. and Geml, J.	2017	Biotropica	10.1111/btp.12394	Jozsef.Geml@naturalis.nl	GlobalFungi	14.6
GF03003404S	3.5325	50.5083	24	Europe	Belgium	Wiers	soil	cropland	cropland ecosystem	10	800	004MazyCONV2A_E	NA	NA	5	0-20	2015	July	NA_	5 cm auger width	organic and mineral horizon	No	Illumina	ITS2	8	8	NA_	PowerMax Soil DNA Isolation Kit (MoBio)	ITS3ngs mix/ITS4ngs	CA(T)CGATGAAGAACG(C)(A)G/TCCTSCGCTTATTGATATGC	6.3	KCl	NA	1.434	0.01334	89.15	869.232	135.322	Triticum	NA_	conventional management, loamy sand (sandy) luvisol, wheat	The pedological context modulates the response of soil microbial communities to agroecological management.	Degrune, F., Boeraeve, F., Dufrene, M., Cornélis, J.T., Frey, B. and Hartmann, M.	2019	Frontiers in Ecology and Evolution	10.3389/fevo.2019.00261	martin.hartmann@usys.ethz.ch	GlobalFungi	10.7
GF03003377S	3.5325	50.5083	24	Europe	Belgium	Wiers	soil	cropland	cropland ecosystem	10	800	010MazyBIOL1A_E	NA	NA	5	0-20	2015	July	NA_	5 cm auger width	organic and mineral horizon	No	Illumina	ITS2	8	8	NA_	PowerMax Soil DNA Isolation Kit (MoBio)	ITS3ngs mix/ITS4ngs	CA(T)CGATGAAGAACG(C)(A)G/TCCTSCGCTTATTGATATGC	6.3	KCl	NA	1.433	0.01396	32.69	827.103	91.7235	Triticum	NA_	agroecological management, loamy sand (sandy) luvisol, wheat + mix plants	The pedological context modulates the response of soil microbial communities to agroecological management.	Degrune, F., Boeraeve, F., Dufrene, M., Cornélis, J.T., Frey, B. and Hartmann, M.	2019	Frontiers in Ecology and Evolution	10.3389/fevo.2019.00261	martin.hartmann@usys.ethz.ch	GlobalFungi	10.7
GF05006253S	-25.7649	37.8207	NA	Europe	Azores	Azores, Portugal	soil	grassland	grassland biome	14.38	1408	replicate_BIOAZ59E	16	NA	16	0-20	2017	NA_	NA_	2.5 cm diameter core	soil	No	Illumina	ITS2	0.3	0.3	NA_	extraction buffer (0.2 M Na3PO4 at pH 8, 0.1 M NaCl, 50 mM EDTA, 0.2% CTAB), beated with glass beads, final phenol–chloroform extraction (Burgmann et al. 2001, Hartmann et al. 2005)	ITS3ngs1 to 5 + ITS3ngs10/ITS4ngs	CA(T)CGATGAAGAACG(CA)G/TCCTSCGCTTATTGATATGC	6.2	H2O	NA	2.4	0.2	89500	NA	NA	NA_	NA_	factor growth condition region: favorable region, factor management intensities: highly intensive managed grasslands	Small-scale agricultural grassland management can affect soil fungal community structure as much as continental scale geographic patterns.	Fox, A., Widmer, F., Barreiro, A., Jongen, M., Musyoki, M., Vieira, Â., Zimmermann, J., Cruz, C., Dimitrova-Mårtensson, L.M., Rasche, F. and Silva, L.,	2021	FEMS Microbiology Ecology	10.1093/femsec/fiab148	andreas.luescher@agroscope.admin.ch	GlobalFungi	14.4
[truncated: 397 more rows]
[truncated: 3 more columns]

## Sheet: Wongia rhachidophora
Sample ID	Longitude	Latitude	Elevation (m)	Continent	Country	Location	Sample Type	Biome	Biome Detail	MAT Study (°C)	MAP Study (mm)	Sample Name	Area Sampled (m²)	Area represented by GPS (m²)	Number of Subsamples	Sample Depth (cm)	Year of Sampling	Month of Sampling	Day of Sampling	Sampling Info	Sample Description	Manipulated	Sequencing Platform	Target Marker	DNA Mass Extracted From (g)	DNA Mass Extracted To (g)	DNA Size	DNA Extraction Method	Primers	Primer Sequences	pH	pH Method	Organic Matter Content (%)	Total C Content (%)	Total N Content (%)	Total P (ppm)	Total Ca (ppm)	Total K (ppm)	Dominant Plants	Other Plants	Additional Sample Info	Title	Authors	Year	Journal	DOI	Contact	Submitted by	MAT CHELSA (°C)
[truncated: 1 more rows]
[truncated: 3 more columns]

[truncated: 2 more sheets: Thysanorea_melanica, Zaanenomyces_hilifer]
